# Supplementary material for: Tissue catabolism and donor-specific dexamethasone response in a human osteochondral model of post-traumatic osteoarthritis
Source: Arthritis Res Ther. 2022 Jun 10;24:137. doi: 10.1186/s13075-022-02828-4 (PMC9185927; doi:10.1186/s13075-022-02828-4)
Supplement: Supplementary file 2 — Additional file 2. [file 13075_2022_2828_MOESM2_ESM.xlsx]

## Sheet: Media proteins
Donor	Treatment	A1BG	A2M	A2ML1	AARS1	ABHD14B	ABI3BP	ACAA2	ACAN	ACAT2	ACLY	ACO1	ACO2	ACOT1	ACP1	ACSL1	ACTB	ACTC1	ACTN1	ACTN4	ACTR1A	ACTR2	ACTR3	ADAM10	ADAM9	ADAMTS1	ADAMTS2	ADH1B	ADH5	ADIRF	ADK	ADM	ADPRS	AEBP1	AGRN	AGT	AHCY	AHNAK	AHSG	AIFM1	AJM1	AK1	AK2	AKAP12	AKAP2	AKR1A1	AKR1B1	AKR1C3	ALAD
1	N	2.76194e+06	1.89012e+08	3.6814e+06	1.0676e+07	199611	1.22933e+07	2.24205e+06	1133096578	1.59606e+06	2.70332e+07	2.36638e+06	5.17014e+06	631497	3.9777e+06	7.0284e+06	2.10038e+08	1.68555e+07	7.58218e+07	4.72484e+07	1.75083e+06	1.39977e+07	1.48033e+07	1.02702e+07	5.08502e+06	1.40402e+06	5.37499e+06	5.89354e+06	7.61512e+06	2.19022e+07	3.10911e+06	1.43873e+07	534308	7.35696e+07	2.69475e+07	4.97146e+06	2.72876e+06	6.86684e+07	1.32705e+08	4.15793e+06	3496756927	5.89749e+06	8.56705e+06	8.56381e+06	1.13513e+06	7.1052e+06	9.43518e+06	8.5969e+06	7.14236e+06
1	N	786902	1.03753e+08	2.94462e+06	1.75541e+07	950940	2.05756e+07	1.38825e+06	7.00362e+08	835557	5.21685e+07	1.29707e+06	4.98894e+06	1.00804e+06	3.12322e+06	5.87554e+06	1.8984e+08	8.17111e+06	1.37121e+06	5.37219e+07	1.93351e+06	5.55076e+06	7.24243e+06	2.31077e+07	772153	2.87562e+06	536095	2.16362e+06	7.30127e+06	1.87755e+07	1.11985e+06	5.41243e+07	411208	115649526	3.06506e+07	5944706	998091	8.14136e+06	1.02625e+08	5.24101e+06	3286262441	2.36514e+06	8.40268e+06	5.77432e+06	1.84042e+06	4.88047e+06	9.73558e+06	5.61934e+06	9.92866e+06
1	N	2.94053e+06	9.6715e+07	3.27277e+06	2.13078e+07	1.19633e+06	1.75566e+07	2.30937e+06	1680152107	1.65189e+06	2.79437e+07	1.12113e+06	2.90124e+06	2.24412e+06	3.97483e+06	6.81059e+06	1.72752e+08	1.19847e+07	1.49534e+06	5.05534e+07	1.16801e+06	3.67287e+06	1.44936e+07	1.3503e+07	1.52576e+06	1.48897e+07	1.2096e+07	6.05461e+06	5.55162e+06	2.2812e+07	1.74473e+06	1.73597e+07	2.24236e+06	1.12113e+08	3.13879e+07	7.60161e+06	2.01165e+06	3.0903e+07	1.3056e+08	3.21063e+06	2751117118	3.85395e+06	8.06857e+06	9.4919e+06	2.08837e+06	7.46918e+06	1.00363e+07	3.78527e+06	8.03016e+06
2	N	820574	1.28102e+08	2.32111e+06	2.84947e+06	833453	7.49908e+06	355866	2903702680	774762	4.46376e+07	2.26092e+07	3.02537e+06	591749	727273	1.41081e+06	1.2937e+08	1.60107e+07	1.74371e+06	3.8591e+07	3.72901e+06	3.60525e+06	1.23851e+07	1.89281e+07	1.50544e+06	1.21419e+07	5.74256e+06	1.99586e+07	3.0367e+06	2.20971e+07	929718	5.99591e+07	381042	1.49666e+08	2.84606e+07	8.75854e+06	426737	2.10346e+07	5.73673e+07	6.76627e+06	1590858031	3.81759e+06	5.71303e+06	7.26115e+06	1.79777e+06	5.83222e+06	7.70094e+06	7.33769e+06	3.92657e+06
2	N	933363	1.09102e+08	1.7508e+06	852376	1.01035e+06	1.02783e+07	888438	3620074764	1.43202e+06	3.4863e+07	2.8537e+07	2.5956e+06	1.22728e+06	3.18861e+06	6.29199e+06	1.44553e+08	1.76902e+07	1.66788e+06	4.12611e+07	1.11612e+06	1.16017e+07	15758443	2.57591e+07	2.02862e+06	8.98982e+06	9.17201e+06	2.04848e+07	1.7464e+07	2.04796e+07	1.37673e+06	4.8915e+07	879582	151094799	2.40853e+07	7.7103e+06	672568	4.67244e+07	6.02406e+07	6.55209e+06	1737621880	4.0176e+06	7.33931e+06	1.82059e+07	1.28542e+06	6.70457e+06	9.46645e+06	1.04386e+07	3.77993e+06
2	N	596794	1.1722e+08	3.08176e+06	782340	567055	8.96427e+06	1.02147e+06	2353693140	1.46628e+06	3.07075e+07	1.52471e+07	2.17328e+06	463272	2.03604e+06	4.97511e+06	1.57512e+08	1.70102e+07	590676	4.22448e+07	2.23864e+06	3.57459e+06	1.16625e+07	2.27482e+07	2.06822e+06	1.43838e+07	7.59571e+06	1.97699e+07	4.32453e+06	2.06723e+07	1.5642e+06	4.98552e+07	1.13214e+06	1.21429e+08	2.24476e+07	8.38682e+06	1.00925e+06	6.35804e+07	7.03296e+07	6.4002e+06	1921480966	3.96509e+06	8.18911e+06	1.18935e+07	1.89265e+06	5.43009e+06	6.38167e+06	7.32811e+06	6.99955e+06
3	N	1.63817e+06	1.4626e+08	4.28649e+06	1.59177e+07	4.5893e+06	1.35482e+07	2.63351e+06	7.52033e+08	4.48085e+06	1.19877e+06	977389	3.13882e+06	1.39457e+06	1.23961e+06	4.93158e+06	1.89946e+08	1.10434e+07	5.4891e+07	7.05273e+07	1.75227e+06	1.37319e+07	1.48141e+07	1.9539e+07	8.77176e+06	1.92161e+07	8.03489e+06	1.98714e+07	1.11282e+06	2.58129e+07	1.06035e+06	3.70928e+07	812035	7.784e+07	2.56842e+07	9.3713e+06	1.95763e+06	7.76853e+07	6.07459e+07	5.20642e+06	4203776970	5.0452e+06	1.22248e+07	6.82112e+06	1.82122e+06	5.69917e+06	7.62253e+06	7.99338e+06	7.74802e+06
3	N	469505	1.99372e+08	3.50123e+06	2.26276e+06	3.87826e+06	1.63333e+07	4.6343e+06	2854949209	945296	546156	642471	2.08707e+06	668946	975661	1.99516e+06	2.21383e+08	7.677e+06	5.85567e+07	6.72463e+07	983477	1.28555e+07	1.13414e+07	1.55655e+07	8.10908e+06	7.10051e+06	9.70623e+06	2.36714e+07	4.7755e+06	2.15073e+07	876069	3.43106e+07	437903	7.00033e+07	2.80877e+07	8.81943e+06	2.02513e+06	1.18739e+08	7.18447e+07	5.36713e+06	3658869540	4.09526e+06	1.14957e+07	8.66574e+06	520876	6.20241e+06	9.27646e+06	9.37619e+06	7.01475e+06
3	N	2.35145e+06	1.91348e+08	4.06321e+06	1.00383e+07	4.82179e+06	1.67085e+07	2.46085e+06	1766393804	1.45374e+06	9.35746e+06	4.61315e+06	1.78883e+06	1.2018e+06	302607	4.14551e+06	1.61417e+08	9.59888e+06	1.69777e+07	5.59426e+07	688978	6.22519e+07	5.3165e+06	8.74241e+06	3.85056e+06	1.31524e+07	4.16767e+06	1.19336e+07	2.54122e+06	2.07679e+07	1.35285e+06	3.13572e+07	596871	7.63218e+07	2.42954e+07	1.20962e+07	2.14468e+06	5.40761e+07	6.94871e+07	3.41651e+06	3811485252	2.95815e+06	6.79973e+06	1.50233e+07	849743	3.78199e+06	9.08741e+06	1.58825e+07	7.08227e+06
4	N	914237	1.16051e+08	197053	1.78962e+06	1.93905e+06	1.9639e+07	3.21277e+06	6848232758	542740	578018	2.02734e+06	2.80287e+06	590618	1.58442e+06	2.26347e+06	1.20578e+08	7.50133e+06	8.27896e+07	4.65413e+07	1.25308e+06	2.2328e+07	6.12235e+06	10559509	1.1282e+07	2.19088e+06	1.4082e+06	2.09522e+07	3.39149e+06	7.59283e+06	416398	5.53149e+06	749967	1.36814e+08	2.51309e+07	4.08104e+07	1.31901e+06	3.57356e+08	3.65691e+07	5.53685e+06	9.61488e+08	1.13945e+07	8.38011e+06	1.46362e+07	951240	6.91539e+06	1.00429e+07	1.20028e+06	1.35279e+06
4	N	180295	7.84658e+07	1.30039e+06	2.11725e+06	217325	33649099	396648	5014559238	1.80498e+06	1.21158e+08	2.90553e+06	2.27324e+06	461641	1.62776e+06	1.82404e+06	8.74961e+07	5.62228e+06	5.36136e+07	2.47401e+07	934584	3.16515e+07	4.32563e+06	7.51545e+06	7.36501e+06	1.76205e+06	3.24144e+06	1.31963e+07	1.36651e+07	4.48954e+06	1.29362e+06	7.02288e+06	248135	1.64767e+08	2.92718e+07	1.02792e+08	877627	1.01746e+08	3.40464e+07	1.21327e+07	6.28652e+08	5.39936e+06	7.38198e+06	6.45098e+06	443469	7.8013e+06	4.18148e+06	4.05264e+06	2.22761e+06
4	N	1.71028e+06	8.11002e+07	297625	6.19446e+06	1.7193e+06	2.27402e+07	2.92445e+06	4664525073	2.56526e+06	3.44406e+06	1.91334e+06	3.31178e+06	1.00308e+06	1.68801e+06	1.52216e+06	1.19525e+08	1.09217e+07	1.18066e+08	5.12721e+07	720514	2.06483e+07	4.76156e+06	1.09063e+07	1.17684e+07	1.41409e+06	1.69936e+06	1.44956e+07	3.41431e+06	7.28966e+06	498413	4.79347e+06	1.35482e+06	1.08701e+08	2.44702e+07	3.2248e+07	2.38233e+06	3.90353e+08	6.13521e+07	5.83748e+06	8.29226e+08	3.84004e+06	1.40648e+07	1.31775e+07	496463	1.0683e+07	1.29198e+07	1.16589e+07	2.8044e+06
5	N	740618	4.25108e+08	1.80488e+06	759996	536430	2.93879e+07	2.71794e+06	7422160359	564100	1568054976	413520	1.4153e+06	2.02765e+07	1.91521e+06	6.30797e+06	147489571	1.3892e+08	865153	3.65013e+07	186869	1.66891e+07	4.28564e+06	1.6724e+07	840458	5.46639e+06	1.30463e+06	2.8752e+08	4.10876e+07	1.03242e+07	792804	8.99669e+06	676867	1.25556e+08	1.43674e+08	2.48395e+07	330077	2.43547e+06	7.05705e+07	5.18279e+06	6.04099e+08	3.69321e+06	6.67622e+06	1.08684e+06	761571	2.10324e+06	6.78146e+06	3.47835e+06	8.37102e+06
5	N	659152	1.88804e+08	1.75864e+06	251940	1.13842e+07	2.1595e+07	565763	7035622990	235178	1.36296e+07	729605	1.03594e+06	2.08098e+06	507987	2.33036e+06	1.27961e+08	2.03942e+06	751002	2.96686e+07	427788	2.3022e+07	6.46262e+06	5.67489e+07	5.22605e+06	2.44554e+06	247692	4.40458e+06	1.70482e+07	1.05761e+07	477189	9.49189e+06	502485	1.27926e+08	1.8716e+07	2.23884e+07	572199	1.67443e+06	2.44554e+07	4.56192e+06	6.15102e+08	2.69295e+06	1.60754e+06	1.03135e+06	555536	2.52454e+06	5.84919e+06	1.59237e+06	5.28612e+06
5	N	1.89935e+06	119826020	1.36442e+06	280278	1.7989e+06	24121346	207267	8357138393	744689	1.64588e+07	1.31578e+06	1.29282e+06	2.28795e+06	3.94333e+06	2.75213e+06	1.12093e+08	1.41588e+06	1.55468e+06	3.03051e+07	397784	1.75513e+07	4.54893e+06	2.05478e+07	9.62859e+06	2.50585e+06	870507	3.83804e+06	1.57323e+07	1.29721e+07	358210	1.48284e+06	585182	9.27599e+07	1.73049e+07	2.03946e+07	540511	2.25198e+06	3.97707e+07	6.19649e+06	5.83497e+08	2.08989e+06	2.96482e+06	699276	773439	1.36159e+06	9.4918e+06	750718	3.2292e+06
6	N	461837	1.13352e+08	1.50923e+06	867162	3.11573e+07	6.95068e+07	903399	7485776604	2.31091e+06	3.34818e+07	899792	2.25531e+06	633935	1.34228e+06	1.16844e+06	5.29139e+07	5.9975e+06	1.44913e+08	1.50533e+07	428389	3.58557e+07	3.22612e+06	4.33103e+06	2.55998e+06	1.90734e+06	2.96798e+06	2.14134e+06	8.47878e+06	3.26122e+06	667285	2.32519e+06	339858	4.24518e+08	3.22516e+07	189114764	394409	1.30486e+08	3.43066e+07	4.68969e+06	6.61906e+08	9.68877e+06	3.21652e+06	1.09069e+07	689416	4.24535e+06	5.50701e+06	5.35969e+06	2.7316e+06
6	N	373233	1.42005e+08	1.69101e+06	1.09833e+06	635209	2.95848e+07	1.11805e+06	8410880943	889356	5.20433e+06	1.06603e+06	1.67567e+06	476786	1.59098e+06	1.2889e+06	9.91987e+07	7.89148e+06	8.10368e+07	2.75706e+07	726422	763726	1.25173e+07	1.20583e+07	7.61347e+06	1.06008e+06	3.281e+06	6.82116e+06	6.90377e+06	3.39909e+06	314624	7.57138e+06	464152	3.05312e+08	4.81566e+07	1.56642e+08	1.0732e+06	2.43529e+07	2.61166e+07	4.97638e+06	1469284418	9.99516e+06	9.73388e+06	7.18521e+06	526475	9.94408e+06	6.90689e+06	5.43446e+06	5.01592e+06
6	N	105268	8.12335e+07	2.59414e+06	1.51716e+06	487677	15782171	1.66547e+06	2221901394	718762	1.42075e+06	2.1705e+06	459733	690931	1.01128e+06	860791	9.78874e+07	1.02139e+07	2.36675e+08	1.46477e+07	686445	1.17838e+06	4.89557e+06	8.60179e+06	6.52513e+06	8.93748e+06	2.24449e+06	6.2806e+06	2.54104e+06	3.39251e+06	954628	1.42073e+06	497259	166087143	3.94941e+07	5.89463e+07	361246	1.07127e+06	6.4267e+07	2.70263e+06	2027544247	4.19257e+06	3.69333e+06	2216007	916042	2.82268e+06	2.36985e+06	2.13264e+06	9.028e+06
7	N	953915	8.70833e+07	1.84931e+06	2.97793e+06	3.07817e+06	3.33931e+07	1.99559e+06	3872150201	1.50272e+06	5.86495e+06	2.42584e+06	3.82651e+06	739715	3.24268e+06	1.01542e+06	2.17116e+08	2.30641e+07	103087917	7.47015e+07	2.21911e+06	1.9656e+06	1.63177e+07	2.25978e+07	1.03867e+07	4.2616e+06	1.14984e+06	6.84028e+06	2.69669e+06	1.08616e+07	2.07127e+06	8.07022e+06	1.13753e+06	1.97702e+08	2.4239e+07	1.33142e+08	1.03959e+06	9.0017e+06	1.57142e+08	5.1907e+06	1465503419	7.24657e+06	6.44546e+06	7.82251e+06	563600	1.09037e+07	7.84499e+06	1.47902e+06	5.97441e+06
7	N	469785	1.05609e+08	2.36056e+06	2.73312e+06	930117	4.19154e+07	1.50153e+06	5144827225	1.41117e+06	6.55949e+06	1.68036e+06	1.89123e+06	251260	2.56904e+06	3.32349e+06	1.72534e+08	1.71007e+07	9.58863e+07	4.95283e+07	1.02117e+06	1.71537e+06	1.17245e+07	2.14593e+07	9.40289e+06	2.55328e+06	3.25451e+06	6.84518e+06	2.95643e+06	1.13439e+07	869088	8.20844e+06	649503	2.06396e+08	3.58604e+07	1.66716e+08	758935	7.29184e+06	9.74053e+07	4.72119e+06	1696790900	6.04904e+06	6.27289e+06	6.80397e+06	236737	1.1704e+07	5.9217e+06	5.80044e+06	5.24562e+06
7	N	382679	9.01211e+07	1.62246e+06	1.67151e+06	829383	5.96238e+07	1.0195e+06	3892218182	1.77235e+07	1.11003e+07	850516	899490	349671	1.24808e+06	1.24466e+06	123575899	1.46497e+07	6.02699e+07	2.94814e+07	1.36096e+06	2.78043e+07	4.52956e+06	1.59533e+07	4.93618e+06	1.23193e+06	3.00499e+06	1.02926e+07	4.63622e+06	6.02346e+06	1.88058e+06	6.99267e+06	493484	2.83e+08	2.43604e+07	255537903	674086	2.5143e+06	3.68388e+07	2.29798e+06	1558683518	5.8563e+06	3.37465e+06	1.94842e+06	421654	2.30053e+07	3.39238e+06	3.30745e+06	5.56465e+06
1	D	6.00837e+06	1.45442e+08	1.48216e+06	491551	1.16765e+06	1.79589e+07	1.88459e+06	2522543303	1.72062e+07	1.16653e+06	9.06032e+06	3.42526e+06	625730	2.16119e+06	8.22564e+06	1.36794e+08	2.2056e+07	5.24975e+07	5.98189e+07	1.2992e+06	7.78106e+06	6.90072e+06	2.32223e+07	1.29976e+07	6.12129e+06	1.51169e+07	7.78432e+06	2.98486e+06	3.88047e+07	1.57656e+06	2.47848e+07	674533	1.12552e+08	1.89075e+07	1.10607e+07	1.82791e+06	1.00864e+07	1.77668e+08	4.25237e+06	1261648737	4.12975e+06	9.23644e+06	1.83413e+07	688437	1.10344e+07	1.00642e+07	3.5363e+06	7.95386e+06
1	D	1.49955e+06	1.44892e+08	1.33807e+06	840433	2.38689e+06	1.67685e+07	904442	820937726	5.85177e+06	4.48529e+07	8.30729e+06	1.9045e+06	778283	2.42674e+06	1.09333e+07	1.56837e+08	1.73535e+07	3.30398e+06	41795636	2.37946e+06	1.51297e+07	8.433e+06	2.57187e+07	1.50155e+07	1.62869e+06	1.42133e+07	8.68803e+06	4.35499e+06	2.8691e+07	1.41201e+06	3.98608e+07	1.87988e+06	1.26845e+08	1.04991e+07	8.81161e+06	2.1756e+06	1.16269e+07	1.64341e+08	5.31745e+06	1369352346	3.80905e+06	8.17037e+06	1.05701e+07	606830	8.12241e+06	8.02939e+06	1.00457e+07	7.83131e+06
1	D	3.60715e+06	1.54635e+08	1.56533e+06	1.52038e+06	426918	2.21174e+07	1.26315e+06	2056852245	1.18832e+06	4.23848e+07	2.88385e+06	728852	685362	1.65745e+06	1.01923e+07	1.7477e+08	1.12361e+07	4.59946e+06	5.35369e+07	1.41155e+06	2.16883e+06	7.54446e+06	3.02358e+07	1.00784e+07	7.04923e+06	3.5384e+07	3.24147e+06	2.53825e+06	3.74344e+07	893493	2.91609e+07	898114	6.78812e+07	7.79605e+06	7.5738e+06	2.03574e+06	1.01035e+07	1.59967e+08	3.21743e+06	834060123	683214	9.7956e+06	5.76078e+06	491752	1.1702e+07	9.77132e+06	4.35096e+06	7.1506e+06
2	D	1.40477e+06	1.66646e+08	1.88804e+06	410079	1.13751e+06	2.68339e+07	1.2154e+06	6515698769	4.05e+06	4.95347e+06	1.07983e+06	2.34236e+06	489865	584952	6.05057e+06	6.36843e+07	1.3445e+07	1.65094e+07	3.28472e+07	1.22761e+06	1.7378e+07	5.42115e+06	2.51225e+07	7.91549e+06	1.03645e+07	1.03094e+07	1.96627e+07	2.8783e+06	1.86443e+07	954966	2.9626e+07	398218	106742276	1.35908e+07	6.72138e+06	1.04339e+06	1.5216e+06	3.60822e+07	4.737e+06	1815269594	4.12185e+06	6.46843e+06	1.59149e+07	266744	9.99242e+06	5.08244e+06	2.82732e+06	4.47946e+06
2	D	1.47752e+06	1.35836e+08	1.16767e+06	391410	684589	1.27651e+07	234306	3021281970	2.80428e+06	1.33514e+06	1.60802e+07	1.32363e+06	607061	497141	2.10383e+06	7.31371e+07	2.59765e+07	1.31615e+06	2.68055e+07	1.05111e+06	1.79776e+06	6.67963e+06	1.94417e+07	1.093e+07	2.26501e+06	1.13311e+07	1.16262e+07	3.38748e+06	2.5585e+07	420376	3.90446e+07	458007	2.39634e+08	1.07014e+07	9.17296e+06	752887	4.12811e+06	4.37257e+07	5.29383e+06	5.31671e+08	4.11884e+06	6.45728e+06	1.04174e+07	1.17521e+06	8.10493e+06	14570090	8.01157e+06	8.69048e+06
2	D	676979	1.32772e+08	1.57801e+06	410347	138184	1.66059e+07	1.16037e+06	3460315321	3.61251e+06	1.06926e+07	7.21911e+06	4.22038e+06	517870	709150	8.16522e+06	8.08941e+07	1.30798e+07	2.07021e+07	2.17952e+07	1.05062e+06	4.95062e+06	4.0959e+06	7.53082e+07	9.06929e+06	5.91888e+06	1.30273e+07	1.76922e+07	1.15526e+06	2.17417e+07	839751	3.8287e+07	649936	1.23142e+08	1.84445e+07	4.86742e+06	1.66343e+06	562893	4.58421e+07	4.79385e+06	2047343872	3.5058e+06	5.25458e+06	9.91333e+06	304544	6.58386e+06	9.54624e+06	2.89132e+06	6.51454e+06
3	D	1.34663e+06	1.10069e+08	1.231e+06	451029	5.15056e+06	2.64942e+07	434534	1229403192	1.23448e+06	3.08216e+06	486507	3.48618e+06	556274	1.11742e+06	412112	1.80275e+08	6.2929e+06	2.25633e+07	2.90464e+07	687344	1.77393e+06	1.09489e+07	1.08956e+07	8.21601e+06	1.27797e+07	1.43432e+07	1.51958e+07	1.38803e+06	2.35668e+07	341323	3.61233e+07	497188	1.13446e+08	7.80564e+06	1.26929e+07	1.27048e+06	1.98228e+06	5.42324e+07	4.12888e+06	1100197899	2.73756e+06	9.31213e+06	1.31029e+07	480457	3.44497e+06	6.51351e+06	1.4481e+06	7.06151e+06
3	D	2.11543e+06	9.61952e+07	1.31811e+06	472247	5.55703e+06	1.82571e+07	1.3868e+06	7.9959e+08	8.8737e+06	315182	908147	4.43522e+06	598100	1.221e+06	7.57667e+06	1.62653e+08	2.94739e+07	5.83814e+07	4.16866e+07	1.18394e+06	5.71183e+06	8.24969e+06	21911884	1.91568e+07	2.16937e+07	1.12273e+07	1.35478e+07	2.1092e+06	2.27156e+07	594655	3.6643e+07	507395	1.32235e+08	1.15414e+07	6.05826e+06	501403	5.42435e+06	5.25056e+07	5.1195e+06	7.74195e+08	2.38393e+06	8.11183e+06	9.27806e+06	352581	5.59659e+06	4.71881e+06	3.22848e+06	5.82543e+06
3	D	2.21136e+06	8.69683e+07	787053	487663	5.16234e+06	2.86316e+07	2.22336e+06	3157197486	1.9335e+07	2.69631e+06	6.48153e+06	1.92768e+06	505651	583755	2.49876e+06	2.7098e+08	1.52335e+07	6.82097e+06	5.88338e+07	1.14664e+06	2.95137e+07	1.67379e+07	1.9842e+07	1.19451e+07	1.55635e+07	2.62713e+07	1.71927e+07	373088	3.26559e+07	860850	3.18195e+07	1.24172e+06	1.12696e+08	9.62315e+06	1.61256e+07	2.03012e+06	2.30164e+06	5.28676e+07	5.23352e+06	8.12545e+08	3.77185e+06	1.05056e+07	2.85269e+07	697002	8.53367e+06	8.50906e+06	2.79735e+06	8.43474e+06
4	D	4.30931e+06	7.17263e+07	208937	3.38111e+06	1.95197e+06	2.06101e+07	2.33239e+06	5951326270	2.3004e+06	1.25836e+06	3.79587e+06	4.19309e+06	819190	1.70977e+06	1.80815e+06	1.31127e+08	1.00813e+07	4.73884e+07	4.73929e+07	711980	1.92192e+07	1.25134e+07	1.37252e+07	1.83479e+07	2.32215e+06	798840	1.39759e+07	4.12754e+06	6.43271e+06	1.27352e+06	3.97902e+06	1.04045e+06	1.03863e+08	2.74245e+07	2.89002e+07	2.33478e+06	9.69672e+07	3.13483e+07	4.30792e+06	6.94662e+08	1.07167e+06	1.3261e+07	1.05335e+07	910025	1.50312e+07	1.13827e+07	4.64379e+06	4.75013e+06
4	D	1.72701e+06	5.66868e+07	157729	3.32761e+06	1.97201e+06	3.28035e+07	2.61726e+06	8093068661	457971	1.4018e+07	3.00936e+06	6.70344e+06	767020	1.10309e+06	591489	9.98843e+07	7.24231e+06	4.43436e+07	4.67234e+07	363873	3.43787e+07	5.78836e+06	1.28988e+07	1.46553e+07	2.38716e+06	747972	1.18576e+07	3.31658e+06	7.36465e+06	981192	5.78928e+06	1.5165e+06	1.15192e+08	2.26822e+07	3.58212e+07	2.06184e+06	1.56486e+08	3.42474e+07	4.5086e+06	8.38717e+08	1.24669e+06	1.63432e+07	1.36625e+07	604895	1.80428e+07	1.02679e+07	3.45765e+06	4.14889e+06
4	D	357287	7.10102e+07	459303	3.18624e+06	1.59733e+07	3.01988e+07	4.42922e+06	4070956237	3.50428e+06	8.4539e+06	2.74293e+06	6.3017e+06	698779	2.15623e+06	917752	1.25033e+08	7.57282e+06	3.84519e+07	4.77654e+07	630696	2.35799e+07	5.88021e+06	3.17556e+07	1.93159e+07	2.84823e+06	6.93598e+06	1.49382e+07	4.92141e+06	8.90049e+06	1.46969e+06	9.08476e+06	2.00983e+06	156946609	1.55942e+07	2.79857e+07	2.70202e+06	3.2717e+07	2.96665e+07	4.06503e+06	8.46167e+08	3.24404e+06	1.45354e+07	1.76022e+07	1.12528e+06	1.51598e+07	8.12089e+06	4.54727e+06	3.99627e+06
5	D	469691	2.55574e+08	1.89434e+06	612902	1.08668e+06	4.90347e+07	88210.7	6760760277	831172	1.3669e+07	272500	1.29657e+06	3.51959e+06	588438	1.23391e+06	6.48236e+07	1.63212e+06	1.73918e+06	1.52892e+07	453590	1.62406e+06	3.57172e+06	3.47288e+07	1.14016e+07	4.2516e+06	267565	3.55447e+06	2.54359e+06	6.871e+06	465014	563658	950668	1.10967e+08	1.67795e+06	35819406	1.12807e+06	2.19811e+06	2.36486e+07	4.0797e+06	6.75742e+08	4.62814e+06	3.09352e+06	3.0018e+06	1.06741e+06	5.37288e+06	2.88631e+06	1.19071e+06	2.82041e+06
5	D	201529	3.66745e+08	2.42701e+06	490521	694975	4.52946e+07	337258	5185416123	681749	2.11268e+07	911492	190416	3.92361e+06	1.95963e+06	419015	4.70841e+07	1.22464e+06	7.35603e+06	1.20772e+07	432984	1.90693e+07	1.0039e+06	9.44661e+06	1.0261e+07	1.34754e+06	952600	3.51858e+06	2.12592e+06	7.18277e+06	1.09426e+06	7.13256e+06	438254	1.11507e+08	1.07286e+07	3.32937e+07	442046	373202	5.37622e+07	4.80357e+06	8.86604e+08	1.36833e+06	3.98262e+06	934569	626960	2.69313e+06	7.96322e+06	1.10599e+06	2.1126e+06
5	D	695392	1.40708e+08	916442	691271	1.79194e+06	3.68218e+07	920276	3966474087	1.07401e+06	1.93293e+07	2.5612e+06	2.50343e+06	529346	1.53839e+06	1.94412e+06	8.08501e+07	9.82874e+06	3.5006e+07	2.38585e+07	470122	2.76809e+07	4.36281e+06	2.95164e+07	2.39997e+07	3.73701e+06	1.69318e+06	3.77371e+06	2.01975e+06	6.97235e+06	944922	7.78146e+06	655461	1.06161e+08	2.01273e+07	4.41117e+07	572163	3.40938e+08	4.50775e+07	5.44617e+06	1351504932	2.02285e+06	5.25887e+06	5.407e+06	572619	9.8075e+06	3.40852e+06	2.56658e+06	5.60807e+06
6	D	567316	7.3279e+07	877196	1.24349e+06	407956	4.98138e+07	635393	6792130381	1.20952e+06	2.70608e+07	2.7276e+06	577769	423447	1.48212e+06	1.09967e+06	7.3034e+07	1.05678e+07	2.05552e+06	1.28884e+07	353640	1.9546e+07	924623	1.43458e+07	9.19084e+06	1.45925e+06	2.83619e+06	4.13968e+06	2.87369e+06	2.18881e+06	612030	4.92421e+06	218341	3.6925e+08	2.82138e+07	4.87796e+07	4.9083e+06	2.75307e+07	2.75716e+07	5.56422e+06	4.99781e+08	7.66096e+06	5.08855e+06	6.25299e+06	524195	9.25764e+06	3.28318e+06	1.17389e+06	1.67289e+06
6	D	1.14662e+06	1.38375e+08	1.62373e+06	1.36734e+06	468191	2.94054e+07	438809	1294835357	1.46531e+06	5.68457e+06	5.42109e+06	2.65883e+06	636121	2.1574e+06	2.55088e+06	1.09245e+08	1.24063e+07	6.04537e+07	2.31407e+07	613595	5.48444e+06	3.4831e+06	4.46874e+07	1.80945e+07	2.27912e+06	8.74881e+06	1.14108e+07	1.41945e+06	1.26683e+07	1.58629e+06	9.37441e+06	392680	1.87659e+08	2.48277e+07	7.52381e+07	1.41582e+07	1.66157e+07	4.87848e+07	3.06183e+06	1913773735	6.00697e+06	7.39589e+06	2.90236e+06	596184	6.06866e+06	5.2545e+06	4.59335e+06	6.51984e+06
6	D	840187	9.87032e+07	1.28765e+06	739288	287865	3.38752e+07	701309	2748019542	990463	1.54989e+07	3.45693e+06	3.56871e+06	425185	1.54411e+06	1.71559e+06	8.80294e+07	1.13165e+07	4.74064e+07	1.71798e+07	494335	3.10799e+06	2.80774e+06	3.22898e+07	9.89196e+06	2.0597e+06	6.00759e+06	5.92964e+06	3.99579e+06	6.26924e+06	342391	6.38407e+06	1.43679e+06	2.80968e+08	3.12585e+07	9.03809e+07	6.13438e+06	2.22902e+06	4.19745e+07	4.1882e+06	1040913306	8.54115e+06	4.20731e+06	1.27141e+06	525197	9.31603e+06	2.26916e+06	2.06607e+06	5.18869e+06
7	D	891370	1.10612e+08	1.61693e+06	1.55183e+06	258346	5.87604e+07	1.14908e+06	2967120364	3.27897e+06	8.46061e+06	5.26571e+06	9.24842e+06	652478	2.54423e+06	674912	8.96532e+07	1.86665e+07	4.87846e+07	3.13857e+07	538161	3.79683e+07	5.22089e+06	2.83848e+07	1.36168e+07	2.03709e+06	9.18419e+06	5.2811e+06	3.12801e+06	5.80856e+06	1.20924e+06	8.31195e+06	484305	4.67366e+08	1.84643e+07	1.2981e+08	273119	2.06971e+06	2.63004e+07	2.01239e+06	1342199382	7.27878e+06	2.74702e+06	1.04378e+07	619051	1.30084e+07	4.02564e+06	2.68299e+06	3.72315e+06
7	D	621584	6.10536e+07	1.83926e+06	2.3465e+06	5.50578e+06	3.19479e+07	1.61022e+06	3172323180	2.92351e+06	4.98756e+06	1.14677e+07	6.45624e+06	685845	1.81213e+06	1.63678e+06	1.47569e+08	1.34543e+07	4.33083e+07	4.15374e+07	996149	1.18862e+07	5.81575e+06	3.1649e+07	2.02211e+07	2.88621e+06	1.08928e+07	6.37793e+06	1.55987e+06	9.86404e+06	779606	7.42326e+06	554314	2.20201e+08	2.17723e+07	9.60786e+07	4.78097e+07	2.014e+06	4.38641e+07	2.70793e+06	1556373191	2.30286e+06	9.3918e+06	1.25615e+07	652267	1.09283e+07	7.55435e+06	1.86319e+06	4.13273e+06
7	D	633109	1.2881e+08	1.9485e+06	1.66178e+06	456497	4.74441e+07	411946	4192749459	540558	4.00544e+06	4.79279e+06	4.16387e+06	401804	863925	1.63504e+06	9.68392e+07	1.38649e+07	2.76661e+07	2.54752e+07	599998	39162872	2.38269e+06	1.16794e+07	1.40739e+07	2.36385e+06	4.98461e+06	6.18251e+06	4.86697e+06	6.52858e+06	735766	7.05453e+06	734011	211041972	2.1122e+07	9.44933e+07	1.47461e+06	2.07171e+07	4.11353e+07	2.88501e+06	1528204035	3.05311e+06	3.08521e+06	4.33674e+06	562811	1.73935e+07	3.98683e+06	2.69124e+06	3.56757e+06
1	IC	1.71518e+06	1.70081e+08	1.33778e+06	5.24091e+06	649469	5.36369e+07	3.13464e+06	1930577322	1.48335e+07	3.11951e+07	9.41498e+06	4.5997e+06	2.96392e+06	4.76841e+06	8.7485e+06	1.76905e+08	1.1486e+07	6.93792e+07	9.19586e+07	2.16334e+06	8.88603e+06	1.67575e+07	9.7981e+06	7.62526e+06	7.26816e+06	1.41526e+07	2.38509e+07	1.38765e+07	3.20106e+07	2.46586e+06	1.31836e+08	745341	1.24547e+08	3.88168e+07	3.65045e+06	4.56722e+06	4.85441e+06	1.14713e+08	7.21032e+06	5.87632e+08	7.31597e+06	1.28141e+07	1.1556e+07	2.4763e+06	1.32291e+07	1.23078e+08	4.61962e+06	1.40431e+07
1	IC	1.29418e+06	9.40884e+07	1.11271e+06	1.56776e+07	829717	5.28261e+07	3.26627e+06	6301138697	3.73883e+06	3.44538e+07	1.44111e+07	5.7203e+06	2.27281e+06	9.84838e+06	1.09234e+07	229461061	1.24598e+07	7.0433e+07	9.97096e+07	6.79812e+06	1.57492e+07	3.41883e+07	1.7695e+07	1.05517e+07	7.99036e+06	1.35239e+07	2.15502e+07	2.00773e+07	3.46805e+07	2.81714e+06	1.25449e+08	1.47915e+06	1.6823e+08	3.82088e+07	2.37916e+06	5.65789e+06	1.04015e+07	1.49277e+08	6.75928e+06	361939663	9.30909e+06	1.41737e+07	1.60039e+07	4.08226e+06	1.63575e+07	1.53441e+08	6.85462e+06	1.19776e+07
1	IC	2.51152e+06	1.14596e+08	846824	3.37769e+07	491320	4.59106e+07	1.90584e+06	3829509766	2.36203e+06	3.56604e+07	1.06815e+07	4.66945e+06	1.33606e+06	6.04463e+06	8.5891e+06	1.99447e+08	8.56281e+06	1.06414e+07	9.39726e+07	5.17718e+06	9.56504e+06	1.69947e+07	1.82988e+07	1.01361e+07	6.4751e+06	1.33499e+07	2.15145e+07	1.98899e+07	3.40731e+07	2.33346e+06	1.17341e+08	4.26493e+06	1.60782e+08	3.77762e+07	6.69541e+06	5.57388e+06	1.26743e+07	9.7299e+07	6.17354e+06	2.50848e+08	8.01722e+06	1.36329e+07	9.56071e+06	4.96818e+06	1.3288e+07	1.3926e+08	4.01971e+06	1.10262e+07
2	IC	1.75564e+06	115737332	1.55349e+06	1.24903e+06	1.43701e+06	7.75329e+07	2.88924e+06	3258016510	2.66516e+06	3.7153e+06	1.06261e+07	6.18311e+06	2.73131e+06	4.0334e+06	2.66724e+06	1.91269e+08	1.18768e+07	8.05831e+07	9.64663e+07	8.07063e+06	2.04321e+07	3.40652e+07	1.82659e+07	2.37318e+07	5.4892e+06	1.5538e+07	6.77574e+07	1.80537e+07	1.86166e+07	3.08054e+06	2.51114e+08	4.34643e+06	1.15421e+08	3.22814e+07	4.99263e+06	4.91405e+06	5.22092e+07	4.64951e+07	8.73166e+06	5.11633e+08	7.23399e+06	1.27431e+07	6.76698e+06	3.12504e+06	1.71518e+07	3.43722e+08	1.5145e+07	6.32448e+06
2	IC	1.42244e+06	6.08523e+07	1.66055e+06	761374	631148	7.18237e+07	3.59556e+06	5014506247	3.32369e+06	3.95802e+06	1.55727e+07	6.85365e+06	4.20627e+06	3.99046e+06	5.10576e+06	1.88038e+08	1.00766e+07	1.16983e+08	1.1137e+08	6.59351e+06	1.41544e+07	3.8303e+07	1.63446e+07	2.26126e+07	4.69581e+06	1.86153e+07	3.97478e+07	2.76185e+07	2.13765e+07	3.73644e+06	1.90114e+08	8.27166e+06	1.08739e+08	3.05323e+07	898342	6.07861e+06	5.42306e+07	4.79751e+07	7.48562e+06	4.72197e+08	1.27279e+07	1.72766e+07	1.05426e+07	5.40477e+06	2.20205e+07	3.57847e+08	1.12045e+06	6.38738e+06
2	IC	1.12398e+06	6.76322e+07	1.42311e+06	4.51321e+07	221239	6.50832e+07	3.69982e+06	5405168141	8.45284e+06	3.28744e+06	1.67954e+07	6.93192e+06	2.72104e+06	5.57523e+06	6.83879e+06	1.94167e+08	1.07942e+07	5.58263e+07	9.12461e+07	9.34317e+06	1.46553e+07	2.30653e+07	2.52126e+07	2.20019e+07	4.06153e+06	1.52246e+07	6.26066e+07	1.16508e+07	2.19163e+07	2.30718e+06	1.8007e+08	2.15152e+06	1.5524e+08	2.90891e+07	2.15887e+06	4.59121e+06	7.29975e+06	2.56883e+07	1.06072e+07	3.11509e+08	1.00137e+07	1.51526e+07	1.17371e+07	6.63832e+06	1.59968e+07	2.6232e+08	1.58783e+07	5.95532e+06
3	IC	3.03368e+06	1.56563e+08	1.34126e+06	3.96776e+07	7.54733e+06	4.7536e+07	1048997	4728059419	2.68619e+06	2.78453e+06	2.81108e+06	3.54301e+06	2.94085e+06	1.54135e+06	6.23071e+06	1.99663e+08	8.36215e+06	4.77651e+07	9.9207e+07	2.1953e+06	8.17712e+06	2.59399e+07	1.41524e+07	8.24755e+06	4.02987e+06	7.6166e+06	6.22645e+07	1.0004e+07	3.0412e+07	1.6258e+06	1.93352e+08	3.23973e+06	1.24194e+08	3.60905e+07	1.01898e+07	3.37196e+06	2.35213e+07	6.50075e+07	5.32553e+06	6.1458e+08	9.04976e+06	1.45804e+07	1.4581e+07	1.81806e+06	1.06883e+07	1.50505e+08	1.83104e+06	7.13603e+06
3	IC	1.54906e+06	2.07885e+08	1.06095e+06	4.57542e+07	5.84209e+06	4.66397e+07	5.42739e+06	9096564661	5.47123e+06	3.72969e+06	6.27336e+06	5.61633e+06	4.70006e+06	2.66643e+06	7.93298e+06	1.89235e+08	9.00855e+06	9.16968e+07	1.15048e+08	6.98748e+06	1.28373e+07	3.09775e+07	4.49952e+07	1.69847e+07	5.08388e+06	6.64004e+06	3.89128e+07	1.60473e+07	3.29103e+07	3.31294e+06	2.93588e+08	3.89926e+06	1.06835e+08	3.21574e+07	4.86299e+06	4.93711e+06	2.36662e+07	5.66066e+07	9.27338e+06	3.1274e+08	1.33507e+07	2.16405e+07	2.59226e+07	5.68603e+06	1.60882e+07	322045741	3.5145e+06	6.47215e+06
3	IC	1.35139e+06	1.29637e+08	785147	3.44835e+07	6.44175e+06	4.98992e+07	4.32808e+06	9952362037	6.28004e+06	3.54432e+06	4.52352e+06	4.80263e+06	2.2344e+06	1.64326e+06	3.27278e+06	2.23196e+08	5.86347e+06	2.76144e+07	9.98312e+07	2.17902e+06	9.01436e+06	2.62551e+07	1.39402e+07	8.06622e+06	4.04654e+06	7.73677e+06	4.3072e+07	8.90912e+06	3.46617e+07	1.63269e+06	1.9061e+08	2.67155e+06	1.32879e+08	3.17183e+07	6.81619e+06	4.17839e+06	3.17261e+06	4.9612e+07	7.45098e+06	3.6355e+08	9.86569e+06	1.65358e+07	2.11134e+07	4.37079e+06	1.61037e+07	1.69899e+08	2.47905e+06	5.61554e+06
4	IC	2.96135e+06	1.79311e+08	6.09906e+06	3.42177e+06	7.09564e+06	5.08274e+07	4.75384e+06	10648410295	4.42574e+06	9.61707e+06	1.00041e+07	909721	1.87647e+06	6.23223e+06	4.09228e+06	1.88762e+08	6.73318e+06	4.05576e+07	9.12864e+07	3.67485e+06	1.41379e+07	2.52384e+07	2.57743e+07	1.91015e+07	3.96938e+06	4.9965e+06	1.9027e+07	2.81985e+07	8.04314e+06	3.63746e+06	2.13489e+07	3.23837e+06	8.38555e+07	4.44209e+07	2.28001e+07	5.28279e+06	2.36865e+07	4.07023e+07	5.64381e+06	4.66622e+08	5.37609e+06	1.5282e+07	1.16016e+07	1.96299e+06	2.02552e+07	242968514	9.47983e+06	2.95323e+06
4	IC	3.02348e+06	1.07915e+08	2.80577e+06	1.63941e+06	5.16773e+06	3.94879e+07	3.32499e+06	12836436292	3.13995e+06	1.06244e+07	1.15161e+07	591544	1.45433e+06	3.84452e+06	2.80945e+06	1.0791e+08	6.1389e+06	3.89905e+07	6.21115e+07	1.90151e+06	1.42926e+07	1.13314e+07	6.40075e+06	1.81691e+07	2.9364e+06	2.47855e+06	1.84778e+07	2.28853e+07	1.03419e+07	2.22026e+06	1.019e+07	2.74932e+06	9.52738e+07	4.67546e+07	1.68306e+07	2.98767e+06	1.55391e+07	3.18489e+07	3.53864e+06	5.01783e+08	4.40619e+06	1.38517e+07	1.18836e+07	1.34953e+06	2.39258e+07	1.8561e+08	7.42893e+06	1.99596e+06
4	IC	3.37517e+06	9.32104e+07	2.06913e+06	3.31624e+07	4.5427e+06	7.65294e+07	2.80558e+06	9657070769	1.98443e+06	5.64665e+07	9.72868e+06	799267	530020	3.0673e+06	386225	8.5245e+07	8.00426e+06	3.74904e+07	5.41406e+07	1.05639e+06	1.55496e+07	7.81713e+06	7.1726e+06	1.11086e+07	2.66988e+06	2.77303e+06	1.95212e+07	5.28658e+07	8.04474e+06	416630	1.52855e+07	1.50498e+06	1.15508e+08	8.02475e+07	1.88947e+07	2.72087e+06	1.80485e+07	2.53417e+07	3.22299e+06	3.60689e+08	3.87922e+06	1.13722e+07	1.41279e+07	1.8292e+06	2.13477e+07	1.38304e+08	6.64662e+06	1.69493e+06
5	IC	4.05744e+06	3.08525e+08	1.11504e+07	2.47698e+07	4.48429e+06	4.99707e+07	3.64309e+06	11884386062	2.18279e+06	1.49191e+07	4.47306e+06	1.67145e+06	3.20296e+06	3.61489e+06	3.91099e+06	9.63657e+08	3.42205e+06	2.30551e+06	3.05707e+07	9.79024e+06	3.2744e+07	3.30868e+07	7.65268e+06	4.22735e+06	1.99227e+06	4.26783e+06	1.18959e+07	2.18712e+07	9.28823e+06	4.23227e+06	1.78649e+07	2.77249e+06	5.54426e+07	6.55984e+06	4.89059e+07	4.13557e+06	5.28109e+08	3.94869e+07	1.68919e+06	298823338	1.03527e+07	1.43687e+07	1.22928e+06	2.70541e+07	1.18837e+07	1.48039e+08	5.15744e+06	1.06357e+07
5	IC	211072	1.13159e+08	1.36871e+07	3.38308e+07	967765	5.15977e+07	1.57648e+06	23969716792	1.72827e+06	4.1958e+06	1.05797e+07	989288	1.01994e+06	3.05401e+06	1.28731e+06	1.43636e+08	739902	1.03591e+08	5.7375e+07	2.4675e+06	1.54694e+07	3.66909e+07	1.0251e+07	1.65513e+07	3.77659e+06	2.66545e+06	7.30385e+06	2.53257e+07	6.95752e+06	1.74263e+06	9.60953e+06	1.94633e+06	1.14383e+08	1.86623e+07	1.24956e+07	4.62037e+06	4.52807e+06	3.23214e+07	3.05573e+06	8.52738e+07	1.01914e+07	9.06763e+06	1.56044e+07	2.52485e+06	2.79575e+07	2.03997e+08	6.37176e+06	8.06571e+06
5	IC	153314	7.25091e+07	2.08455e+06	2.61237e+06	2.01555e+06	4.95802e+07	1.8081e+06	21573460668	2.83859e+06	1.92549e+07	1.06082e+07	879827	1.02989e+06	2.76154e+06	383205	8.85549e+07	4.00315e+06	1.95584e+07	3.64341e+07	1.27415e+06	9.14645e+06	9.43974e+06	7.40236e+06	1.09893e+07	3.35372e+06	506756	8.05755e+06	1.94333e+07	2.74614e+06	733521	1.30898e+07	1.71901e+06	1.02588e+08	5.63685e+07	7.07047e+06	2.62098e+06	3.6902e+06	2.91162e+07	1.73065e+06	316144606	4.4067e+06	8.62505e+06	7.09209e+06	761097	3.7201e+07	1.5038e+08	5.4359e+06	2.52019e+06
6	IC	382147	5.36349e+07	2.81298e+06	2.59779e+07	1.15963e+06	2.12128e+07	967582	8784271015	731349	4.02526e+07	4.19267e+06	238752	185853	2.65074e+06	1.83725e+06	8.93292e+07	2.00152e+07	3.01194e+07	2.58027e+07	1.16984e+06	3.07875e+06	3.14493e+06	5.11441e+06	9.82738e+06	3.01314e+06	490456	7.17684e+06	1.59179e+07	2.70996e+06	1.07042e+06	1.01145e+07	768778	1.5979e+08	2.27566e+07	4.04206e+07	3.13842e+06	4.63795e+08	1.13666e+07	1.49224e+06	2.41516e+08	8.07333e+06	5.3999e+06	3.15798e+06	601096	1.73608e+07	7.22826e+07	1.51388e+06	2.21127e+06
6	IC	1.56404e+06	2.40624e+07	1.25691e+06	1.64241e+06	2.29938e+06	1.10756e+08	3.23158e+06	2611180644	4.98334e+06	9.6223e+06	1.32043e+07	3.61699e+06	4.37476e+06	8.04534e+06	3.89515e+06	154528822	1.00595e+07	9.65678e+07	5.42745e+07	2.25416e+06	6.81236e+07	1.52241e+07	1.20717e+07	9.08956e+06	1.53349e+06	5.20365e+06	3.56369e+07	1.25163e+07	1.19019e+07	3.21543e+06	3.3612e+07	2.46668e+06	3.14256e+08	5.85837e+07	7.66276e+07	4.11518e+06	6.4357e+06	7.66843e+07	1.97469e+06	5.98673e+08	1.26222e+07	1.61171e+07	6.68909e+06	2.57334e+06	1.28725e+07	2.30896e+08	9.70707e+06	3.82469e+06
6	IC	821557	9.81314e+07	4.1027e+06	2.78423e+07	3.79836e+06	3.32014e+07	3.51873e+06	14337558903	4.01463e+06	8.95196e+06	1.60693e+07	849490	1.98151e+06	3.85747e+06	1.90666e+06	1.08817e+08	2.78377e+07	4.20223e+07	4.06819e+07	2.63024e+06	1.14492e+07	14112200	4.83391e+06	1.64945e+07	3.3887e+06	1.02987e+06	1.0703e+07	18917544	2.485e+06	2.15239e+06	1.16994e+07	1.7068e+06	131844037	4.5613e+07	2.42159e+07	3.03328e+06	9.85033e+06	4.78496e+07	1.71411e+06	391842656	1.07305e+07	9.75391e+06	3.98861e+07	233783	20948102	1.82294e+08	3.13344e+06	2.72738e+06
7	IC	579417	6.86925e+07	5.5575e+06	3.37944e+06	9.10832e+06	8.96113e+07	5.46346e+06	11342259763	6.58044e+06	1.07401e+07	1.46814e+07	2.59532e+06	2.04027e+06	7.48524e+06	2.67038e+06	2.07169e+08	8.97217e+06	5.79474e+07	7.9611e+07	5.08841e+06	1.71877e+07	2.92989e+07	8.59363e+06	1.49626e+07	5.39619e+06	4.29444e+06	1.48354e+07	2.45187e+07	1.04773e+07	3.15138e+06	1.10522e+07	3.35066e+06	8.8784e+07	4.76711e+07	1.1208e+07	5.53114e+06	1.41351e+07	3.48044e+07	4.10219e+06	2.77739e+08	9.0138e+06	1.38257e+07	2.14876e+07	768088	3.43535e+07	3.25388e+08	528510	2.6506e+06
7	IC	5.30506e+06	7.4263e+07	1.10371e+06	1.73506e+07	1.10561e+06	7.89439e+07	1.89761e+06	11891457113	1.59286e+06	6.05987e+06	4.31997e+06	4.47643e+06	1.26454e+06	4.05193e+06	5.66988e+06	6.50053e+07	4.98736e+06	3.82492e+07	3.89308e+07	3.02045e+06	3.51363e+06	7.58409e+06	8.83581e+06	6.12725e+06	5.4339e+06	1.02565e+06	1.93931e+07	1.82913e+08	5.78266e+06	552438	10920577	1.17074e+06	228327493	3.67125e+07	5.8698e+07	1.48699e+06	1.08401e+07	1.11466e+07	1.50772e+06	2.9452e+08	1.90038e+07	5.20986e+06	1.463e+07	2.28171e+06	2.72822e+07	1.07376e+08	2.68511e+06	634268
7	IC	1.87335e+06	7.45505e+07	751663	1.99071e+07	1.05675e+06	8.83372e+07	2.20569e+06	10234696205	1.92235e+06	1.19802e+07	4.25651e+06	798621	1.20063e+06	1.89859e+06	5.06922e+06	1.01977e+08	6.91624e+06	4.0304e+07	3.63753e+07	1.23737e+06	2.60374e+06	7.17615e+06	8.62776e+06	2.03017e+06	4.55125e+06	605904	3.49057e+07	6.67805e+07	8.72925e+06	572866	9.63085e+06	1.54673e+06	1.45868e+08	5.08347e+07	8.51033e+07	1.61161e+06	1.03455e+07	3.04601e+07	995676	5.91346e+08	1.22477e+07	6.75131e+06	9.05153e+06	2.1437e+06	3.09256e+07	1.30655e+08	2.57687e+06	2.36305e+06
1	ICD	1.68991e+06	6.01263e+07	412230	4.61917e+06	212808	3.48779e+07	3.1391e+06	4053883389	2.25368e+06	668776	1.17915e+07	4.03793e+06	2.71639e+06	8.80694e+06	8.86191e+06	1.89872e+08	7.38469e+06	1.26419e+07	8.3844e+07	2.56126e+06	1.27621e+07	3.15732e+07	2.23919e+07	1.36742e+07	6.67364e+06	2.79146e+07	2.46811e+07	2.19544e+07	3.15783e+07	2.60982e+06	107395212	4.34099e+06	1.67011e+08	3.47114e+07	4.29068e+06	7.16854e+06	4.11581e+07	8.61219e+07	6.58982e+06	4.43462e+08	6.48319e+06	1.80184e+07	1.4063e+07	3.89718e+06	1.57812e+07	6.51927e+07	1.46211e+07	1.02493e+07
1	ICD	2.98479e+06	6.26353e+07	213711	4.46569e+06	580540	3.67669e+07	2.55185e+06	8.04157e+08	2.11966e+06	5.81794e+06	1.12749e+07	5.16643e+06	2.60214e+06	1.10897e+07	1.01608e+07	2.04166e+08	1.53861e+07	5.03981e+07	6.57442e+07	3.05479e+06	3.07876e+07	1.73917e+07	2.58289e+07	2.37251e+07	5.89292e+06	27384073	2.44628e+07	2.21404e+07	2.62769e+07	2.54171e+06	1.03855e+08	1.8772e+06	1.35153e+08	4.12928e+07	3.29501e+06	4.94427e+06	5.03155e+07	6.52429e+07	7.42223e+06	3.46466e+08	6.81948e+06	2.01506e+07	1.18281e+07	3.24911e+06	1.43821e+07	7.24055e+07	1.08843e+07	9.46262e+06
1	ICD	2.60677e+06	5.30429e+07	387131	5.07067e+06	285133	3.97062e+07	3.76014e+06	1697789650	1.90134e+06	3.64571e+07	3.29584e+07	5.79271e+06	3.82351e+06	8.69913e+06	9.36051e+06	2.09405e+08	1.03491e+07	249906	87959522	5.67173e+06	2.05855e+07	1.70656e+07	2.20593e+07	9.1952e+06	5.42965e+06	3.77438e+07	2.18817e+07	2.38606e+07	3.29e+07	2.65969e+06	1.18962e+08	4.76117e+06	155019508	3.38673e+07	3.85019e+06	6.03825e+06	1.18703e+07	1.08181e+08	6.59365e+06	4.25796e+08	8.09227e+06	1.79338e+07	1.00459e+07	1.50712e+06	1.32462e+07	6.80913e+07	6.99826e+06	1.35375e+07
2	ICD	621320	6.69532e+07	2.48457e+06	1.27334e+07	1.23818e+06	4.95208e+07	3.29477e+06	1184315608	8.97162e+06	5.99003e+06	1.64913e+07	8.38669e+06	5.20537e+06	8.34606e+06	3.56956e+06	3.51903e+08	1.00693e+07	1.35326e+08	1.40442e+08	5.26346e+06	3.4784e+07	2.71199e+07	1.0579e+07	4.24437e+07	1.10826e+07	4.95137e+07	3.66393e+07	5.32039e+06	3.74553e+07	3.51051e+06	336348244	7.70267e+06	1.29613e+08	1.81603e+07	3.70188e+06	7.86778e+06	1.71925e+08	6.43941e+07	1.134e+07	1121869051	1.47265e+07	2.26826e+07	1.99367e+07	5.63646e+06	1.99534e+07	1.54794e+08	9.28032e+06	1.38697e+07
2	ICD	1.06737e+06	5.47272e+07	91840.5	4.52549e+06	519061	4.26216e+07	2.71572e+06	6173495271	5.01931e+06	2.0625e+06	9.75557e+06	5.77818e+06	3.49767e+06	5.81019e+06	6.40774e+06	1.49433e+08	5.83467e+06	6.3136e+07	9.16033e+07	4.96443e+06	2.50426e+07	3.01609e+07	1.82751e+07	1.55513e+07	2.96801e+06	4.8863e+07	6.51988e+07	7.59499e+06	3.10149e+07	3.17351e+06	2.53058e+08	1.62944e+06	1.12604e+08	1.93891e+07	1.33882e+06	4.8958e+06	1.51851e+08	4.05425e+07	8.81184e+06	5.89379e+08	4.02702e+06	1.82335e+07	1.35091e+07	4.28025e+06	1.87262e+07	8.84509e+07	6.16455e+06	7.80422e+06
2	ICD	1.96279e+06	3.24014e+07	109809	3.72713e+06	542233	5.40191e+07	577422	1964886689	3.92836e+06	3.35e+06	9.23533e+06	4.54438e+06	3.37918e+06	6.5396e+06	5.8218e+06	189880971	5.51954e+06	1.26025e+07	9.87147e+07	7.65892e+06	1.51679e+07	3.40031e+07	2.12752e+07	2.90782e+07	5.70994e+06	3.011e+07	1.01486e+08	8.306e+06	2.04475e+07	2.29284e+06	3.04495e+08	1.71795e+06	1.49638e+08	2.16449e+07	2.72854e+06	4.74116e+06	5.64101e+07	2.34017e+07	8.85344e+06	7.36228e+08	8.22862e+06	2.30854e+07	1.34009e+07	2.39281e+06	1.68512e+07	1.28507e+08	3.48992e+06	8.60392e+06
3	ICD	864304	7.21202e+07	293217	3.76332e+06	4.71447e+06	5.25806e+07	2.98389e+06	5543344137	2.45001e+06	2.62828e+06	1.10431e+07	4.47666e+06	2.95816e+06	3.27289e+06	5.09529e+06	2.04066e+08	3.1651e+06	5.05678e+07	7.83389e+07	4.61977e+06	1.31873e+07	3.10768e+07	1.62138e+07	1.42404e+07	3.5927e+06	4.0288e+07	3.5319e+07	1.38566e+07	2.74533e+07	2.82234e+06	1.84439e+08	3.62131e+06	100654206	2.32886e+07	4.13325e+06	6.37985e+06	1.17395e+08	4.44378e+07	9.31685e+06	5.28715e+08	8.09575e+06	2.37128e+07	28325298	3.72769e+06	1.6494e+07	7.81686e+07	8.83432e+06	9.23802e+06
3	ICD	966828	5.66614e+07	461914	6.51028e+06	4.07595e+07	4.48691e+07	4.07236e+06	4934687885	4.45894e+06	3.35716e+06	9.86978e+06	5.12243e+06	5.28111e+06	3.9096e+06	8.54669e+06	1.94685e+08	3.59453e+06	2.20185e+08	104674797	7.06899e+06	1.88597e+07	2.22424e+07	2.65375e+07	2.3804e+07	4.34213e+06	4.27687e+07	4.23505e+07	2.16807e+07	2.68526e+07	4.19892e+06	2.08277e+08	3.825e+06	8.64374e+07	2.2908e+07	3.29968e+06	7.11951e+06	1.65545e+08	5.03323e+07	1.0168e+07	5.04368e+08	1.09672e+07	2.67207e+07	3.17502e+07	3.49208e+06	2.07521e+07	1.19166e+08	2.475e+07	8.36179e+06
3	ICD	798287	4.99889e+07	805663	5.30858e+06	4.65159e+06	8.0052e+07	1.29957e+06	2570724514	1.56359e+06	705703	1.05162e+07	5.33109e+06	3.92596e+06	3.11066e+06	7.9817e+06	2.22679e+08	3.69023e+06	5.14682e+06	6.62937e+07	5.50269e+06	2.89254e+07	3.02569e+07	1.88653e+07	2.10492e+07	1.60951e+06	4.30088e+07	4.35567e+07	2.75658e+07	2.69439e+07	2.21942e+06	1.70775e+08	3.22408e+06	1.46235e+08	1.86959e+07	4.8057e+06	6.22036e+06	9.90863e+06	5.48792e+07	6.72305e+06	2.46761e+08	7.36904e+06	2.28473e+07	1.41509e+07	2.3641e+06	1.22658e+07	7.32574e+07	2.57834e+06	9.36656e+06
4	ICD	300439	4.33495e+07	245286	2.03861e+06	1.35103e+06	3.67284e+07	2.576e+06	7973397400	2.75069e+06	4.58961e+06	1.20406e+07	1.3621e+06	988817	3.07027e+06	1.53255e+06	1.46086e+08	2.41282e+06	4.06692e+07	6.17204e+07	1.88473e+06	1.72592e+07	1.03942e+07	1.4543e+07	2.36873e+07	2.60571e+06	1.1831e+07	2.15005e+07	1.55879e+07	1.46443e+07	1.66339e+06	3.54605e+07	2.27844e+06	1.47361e+08	3.08776e+07	7.17913e+07	3.25443e+06	1.08533e+08	3.98833e+07	4.6724e+06	2.47912e+08	5.18262e+06	1.82892e+07	1.24382e+07	2.33631e+06	2.77171e+07	7.23017e+07	1.0454e+07	5.4992e+06
4	ICD	2.01641e+06	4.37814e+07	667643	1.21178e+06	5.27545e+06	2.3316e+07	4.49688e+06	7278274488	1.05564e+06	4.12952e+06	1.277e+07	670233	1.63792e+06	3.73919e+06	4.74999e+06	139154073	4.76853e+06	4.75736e+07	6.59429e+07	1.73393e+06	2.70467e+07	2.19015e+07	2.4779e+07	2.10636e+07	2.32027e+06	3.41952e+06	2.36633e+07	1.17898e+07	1.7091e+07	2.25348e+06	1.88099e+07	4.40178e+06	1.28184e+08	2.67221e+07	4.72459e+07	4.78161e+06	2.34763e+08	4.64509e+07	5.95223e+06	1.83168e+08	4.37536e+06	2.07298e+07	1.68448e+07	991932	3.20444e+07	9.644e+07	6.70946e+06	5.00436e+06
4	ICD	2.79069e+06	5.2271e+07	343805	1.38931e+06	3.13504e+06	3.02829e+07	3.04028e+06	8645054364	774487	3.56317e+06	1.28502e+07	1.57744e+06	1.33774e+06	4.263e+06	5.84694e+06	141946835	4.69759e+06	5.84212e+07	8.14507e+07	2.35775e+06	2.10369e+08	2.44892e+07	2.42634e+07	2.16613e+07	2.53562e+06	3.5488e+06	2.0547e+07	1.23009e+07	1.28617e+07	2.33451e+06	2.2833e+07	4.31069e+06	1.13487e+08	2.87801e+07	2.16986e+07	4.82263e+06	2.97573e+08	2.08804e+07	6.05985e+06	479337406	5.8625e+06	2.07483e+07	1.52275e+07	1.81586e+06	2.65755e+07	9.30485e+07	8.55339e+06	1.82264e+06
5	ICD	318676	1.71722e+07	157635	3.6838e+06	2.84446e+06	3.48824e+07	3.04383e+06	6950873893	3.60957e+06	2.0593e+07	1.11426e+07	715565	1.03174e+07	974720	902696	1.55764e+08	1.09677e+06	6.17709e+07	3.8447e+07	3.93995e+06	2.47353e+07	2.48157e+07	9.38471e+06	1.53126e+07	1.52489e+06	2.19413e+06	2.56971e+06	1.28899e+07	1.43281e+07	665458	5.23639e+07	1.44808e+06	8.75511e+07	9.21932e+06	7.32334e+06	5.54825e+06	5.8272e+06	3.64173e+07	2.57721e+06	3.91725e+08	7.8529e+06	2.20419e+07	3.00469e+06	1.25513e+06	8.92054e+06	1.29285e+08	4.13715e+06	2.89918e+06
5	ICD	191352	1.45896e+08	93253.9	5.18763e+06	3.95563e+06	4.26102e+07	3.176e+06	10210388661	6.73182e+06	1.477e+07	1.59329e+07	793115	1.59056e+06	4.97227e+06	1.76896e+06	2.01766e+08	138191	1.17677e+07	6.7084e+07	4.61024e+06	1.08425e+07	3.189e+07	5.44291e+07	2.1932e+07	868121	1.20486e+07	6.81956e+06	1.59324e+07	1.0338e+07	1.82324e+06	5.86354e+07	1.3879e+06	9.98689e+07	1.48989e+07	9.82179e+06	8.73887e+06	5.89171e+06	2.59341e+07	5.40876e+06	3.1112e+08	8.11947e+06	1.63637e+07	2.20389e+07	1.99237e+06	2.36607e+07	1.17996e+08	5.67347e+06	6.46703e+06
5	ICD	302128	216303556	116615	1.51056e+06	7.28022e+06	3.76624e+07	2.21169e+06	6963661609	3.96821e+06	1.54334e+07	1.38318e+07	573055	1.38995e+06	602999	1.55105e+06	2.12129e+08	171692	3.83382e+08	5.35344e+07	3.22742e+06	2.68458e+07	2.92823e+07	1.38273e+07	2.54546e+07	1.34066e+06	7.86077e+06	3.586e+06	1.38809e+07	9.56331e+06	1.55241e+06	7.90153e+07	1.693e+06	8.15891e+07	1.69903e+07	1.24018e+07	6.7615e+06	5.07569e+06	4.6378e+07	6.1611e+06	4.5209e+08	5.26864e+06	1.57426e+07	5.8804e+06	1.84191e+06	1.53088e+07	1.31227e+08	6.5728e+06	3.87779e+06
6	ICD	805212	1.1023e+07	196243	2.60009e+06	1.60666e+06	5.26336e+07	2.47026e+06	3541733959	3.74693e+06	4.12378e+07	1.00538e+07	1.98232e+06	2.39843e+06	6.23835e+06	2.77116e+06	1.3846e+08	2.67651e+06	5.7205e+07	3.35881e+07	2.17589e+06	6.7202e+06	2.64772e+07	1.0145e+07	1.6383e+07	2.12515e+06	1.29409e+07	1.66295e+07	1.42403e+07	7.98284e+06	2.4756e+06	1.67047e+07	3.44211e+06	2.64502e+08	3.07171e+07	5.86831e+07	5.05289e+06	9.34078e+07	6.33201e+07	2.46027e+06	548718499	1.33785e+07	1.98173e+07	5.46564e+06	2.26457e+06	1.88509e+07	111084193	4.50665e+06	4.29007e+06
6	ICD	334720	2.7408e+07	197784	1.70527e+06	1.50997e+06	4.84068e+07	1.37704e+06	14605039108	3.98094e+06	6.46611e+07	9.28561e+06	1.53589e+06	2.86686e+06	5.80386e+06	1.22046e+06	1.34039e+08	579506	3.45628e+07	4.18067e+07	1.65881e+06	3.65023e+06	1.9302e+07	9.22196e+06	1.1213e+07	2.18981e+06	1.20312e+07	1.00471e+07	9.9076e+06	6.4871e+06	2.35353e+06	1.52356e+07	2.25056e+06	3.1081e+08	1.8581e+07	6.63046e+07	4.89409e+06	1.52124e+08	2.09375e+07	2.64851e+06	5.47191e+07	1.3451e+07	1.26435e+07	2.76122e+07	1.82231e+06	1.93178e+07	6.68918e+07	1.0991e+06	2.99254e+06
6	ICD	1.43376e+06	1.08779e+07	126369	2.51019e+06	2.20908e+06	7.25835e+07	1.90412e+06	6760095278	4.20529e+06	6.13934e+06	1.18572e+07	928064	2.27397e+06	2.65333e+06	2.92789e+06	1.18289e+08	2.61676e+06	1.32976e+08	2.84363e+07	1.71205e+06	3.03751e+06	1.14208e+07	9.32079e+06	1.31299e+07	1.70504e+06	11322548	1.18278e+07	7.01012e+06	7.43581e+06	1.76573e+06	1.09617e+07	2.23845e+06	2.09152e+08	3.02571e+07	9.19335e+07	1.14869e+07	1.86576e+08	7.88149e+07	2.25895e+06	1073135780	1.12971e+07	2.00459e+07	1.24058e+07	2.62618e+06	1.97504e+07	9.2404e+07	6.08183e+06	5.11529e+06
7	ICD	910778	4.26427e+07	350045	4.60143e+06	1.87291e+06	7.77239e+07	1.79772e+06	5540808395	3.63801e+06	6.36337e+06	1.45978e+07	2.09928e+06	2.51889e+06	7.94367e+06	1.70862e+06	1.84316e+08	6.55498e+06	6.00532e+07	6.38202e+07	4.83058e+06	3.34471e+07	3.45062e+07	2.14916e+07	1.63136e+07	3.09565e+06	1.74189e+07	1.17454e+07	1.96726e+07	1.11741e+07	2.97381e+06	4.61789e+07	3.88451e+06	2.15155e+08	2.62233e+07	1.67385e+08	6.80335e+06	7.16892e+07	2.07903e+07	5.32137e+06	6.27161e+08	7.5765e+06	1.91819e+07	1.01662e+07	2.38675e+06	3.42595e+07	1.00171e+08	9.89627e+06	4.62054e+06
7	ICD	378895	4.21816e+07	248976	2.75358e+06	1.26903e+06	6.66534e+07	1.33834e+06	9669571619	885298	8.36807e+06	8.77509e+06	1.66343e+06	1.45327e+06	6.36724e+06	899990	1.51473e+08	5.1216e+06	4.22794e+07	4.98403e+07	4.12637e+06	2.25968e+07	2.50275e+07	2.25282e+07	2.27462e+07	2.40965e+06	1.82734e+07	1.37348e+07	1.50865e+07	7.46009e+06	1.95561e+06	3.76521e+07	3.30145e+06	2.07626e+08	2.61139e+07	1.12097e+08	6.86713e+06	9.39312e+07	1.72806e+07	2.90686e+06	4.01724e+08	3.2796e+07	1.59719e+07	8.41662e+06	2.65786e+06	3.804e+07	7.03327e+07	5.64932e+06	3.2399e+06
7	ICD	1.01171e+06	4.12223e+07	383814	7.63173e+06	3.15257e+06	4.43269e+07	2.44551e+06	6388043902	4.357e+06	1.70322e+07	1.72806e+07	3.0214e+06	3.00666e+06	7.48947e+06	2.06751e+06	2.09236e+08	4.97084e+06	7.58352e+07	7.56087e+07	3.68467e+06	7.63325e+06	3.54334e+07	2.78573e+07	2.01167e+07	2.95498e+06	5.71404e+06	1.54117e+07	1.62599e+07	9.01581e+06	4.09269e+06	2.46531e+07	3.963e+06	1.27461e+08	2.03278e+07	6.29035e+07	1.42483e+07	260332902	1.48704e+07	5.2703e+06	4.85603e+08	5.2917e+06	2.21657e+07	1.84285e+07	2.60293e+06	3.25075e+07	1.23191e+08	6.69402e+06	1.67175e+06
[truncated: 1,403 more columns]

## Sheet: Tissue proteins_DNA normalized
Donor	Treatment	A2M	AARS1	ABHD10	ABHD14B	ABI3BP	ACAA2	ACADVL	ACAN	ACAT1	ACAT2	ACLY	ACO1	ACO2	ACOT1	ACOT13	ACOT7	ACOT8	ACP1	ACTA1	ACTB	ACTN1	ACTN4	ACTR1A	ACTR1B	ACTR2	ACTR3	ADGRF3	ADGRG2	ADH5	ADK	AEBP1	AGA	AGPAT5	AGR2	AHCY	AHNAK	AHSG	AIFM1	AIMP1	AK1	AK2	AK3	AK4	AKAP13	AKAP9	AKR1A1	AKR1B1	AKR1C1
4	N	434190	2561.09	44905.7	38249.8	194211	17940.6	36854.5	1.89008e+08	15586.6	31589	21256.4	17522.8	16579.8	4238.46	11544.8	5225.15	10680.8	26404.3	348226	783268	18916.6	33464.3	48093.9	22466.7	17576.6	14627.6	96939	8129.97	87013.9	24883.8	45574.3	19599.8	39700	6922.95	36289.5	245166	4873.01	8230.2	23066.2	210209	17212.1	32852.1	44666.4	1.12555e+06	84354.3	85294.9	57609.8	164422
5	N	339203	9699.24	93817	72539.5	252442	32887.3	75239.3	2.21578e+08	33062.8	34495.7	35319.5	20769.5	22229	8586.72	6752.89	7654.1	9982.69	10790.5	280238	994878	38881.5	28845	65090.4	35039	40383.8	39885.9	63857.9	17999.1	115358	39447.3	44598	13914.7	19267.7	37759.4	49527.2	408028	13301.7	10612.4	19151.5	301679	8704.13	62565.9	89635.4	692010	73634.3	145260	64695.8	288332
6	N	484638	7184.12	57605.1	55165.4	398144	22855.9	80435.8	1.89169e+08	27618.9	53717.5	42545.2	11324.9	29312.3	10141	4460.65	9494.45	12241.2	21707.4	375473	1.10425e+06	16519.2	31945.7	51376.8	30418	32327.4	51328.4	83876.3	22157.2	92412.6	34735.8	26811.9	16643.9	95459	40578.6	59912.2	460636	2722.32	15011.1	16699.9	375163	16977.7	41692	48183.6	899014	57439	78466.8	83579.3	306946
7	N	1.14499e+06	10214.8	18522	63028.4	422640	102612	56488.8	3.2793e+08	70357.1	56369.5	52747.7	19289.8	47574.5	11072.8	16673.1	4139.25	25118.6	74853.4	514988	1.35728e+06	24319.1	35308.3	54196.5	36600.7	30519.4	40076.2	114591	20809.5	132139	49593.4	30909.5	16493.2	57313.4	39015.3	76892.1	802796	17834.6	17639.9	25036.9	433802	25110.8	97749.4	60817.3	1.39601e+06	153282	339536	174593	245374
4	D	339734	6241.31	26626.1	30445.2	241060	21508.8	45697.2	1.31818e+08	14466	39580	14611.5	23013.7	14070.5	6134.43	7517.8	7747.65	7718.55	17406.8	347637	910231	29250.6	32086.7	44013.2	12165.5	27876.5	25061.4	78050.3	4720.44	95974.8	13519.8	29022.2	10627.7	16252.3	1804.91	27938	208055	3024.26	10893.1	13279.8	119751	17662.7	31646.8	28541.9	867185	39357.5	71921.8	48426.2	153789
5	D	336628	7480.46	59746.5	60315.8	421745	23930.2	79737.3	2.11968e+08	26878.8	88310.3	37251.9	13789.1	18165.8	8676.02	14754.9	10748.3	7099.19	19775.3	326286	1.10848e+06	24250.2	31549.1	52553.2	23677.2	24233.7	39845.2	44083.2	10553.8	151459	20982.1	24145.9	16002.6	4373.01	1866.18	39223.3	453661	8706.07	12517.9	16450.5	243350	20184	65141.8	45633	582606	52515.2	138566	64326.3	249509
6	D	379589	7737.05	32022.6	43027.1	910434	22125.8	54650	9.23401e+07	29693.8	57179.5	16884.6	11380.5	30495.4	10513.7	4609.59	30203.6	11772.8	36627.2	390612	1.02788e+06	8737.92	21745.5	41812	25038.4	22876.3	32385.4	91111.4	30946.2	93380.4	25998.2	28043.8	9549.56	12482.7	3022.95	49499.2	490345	25309.9	13655.1	16648.8	284413	45707	5647.6	27442.9	1.0408e+06	15247.2	120081	58396.7	187814
7	D	929928	10601	53599.7	74758.1	534814	30214	79356	2.65944e+08	45498.3	91769.5	51351.8	15709	28049.5	11295.5	13907.6	15590.1	16599.6	69733	459251	1.52294e+06	11223.8	27868.4	68424.5	40637.8	24851.7	29942.1	84284.3	9884.23	203511	39724.2	11925.4	14889.1	16022.9	1447.45	69562	544288	7530.42	23213.4	22742.3	323953	22236.3	67464.6	51642.1	1.0979e+06	75260.6	195303	85983.6	190381
4	IC	802716	1654.3	7109.52	14611.2	503266	28744.5	8235.22	1.81854e+08	2979.47	19610.1	2771.9	10232.2	1070.63	2087.49	3253.69	3498.74	10907.1	14369.8	225386	663817	15084.4	31100.6	15109	5455.84	16432.2	24675.4	47788.5	4055.17	31901.9	7530.85	20955.8	13284.9	80507	13631.6	7871.13	193064	21670.7	3725.32	2894.22	98792.1	7132.39	37784.8	9662.46	602576	53415.9	31625.8	227081	143653
5	IC	508761	4732.18	8404.26	51391	572585	26051	19378.3	4.01407e+08	23860.7	38041.3	30002	22208.3	8577.12	3006.28	5427.27	14013.6	11797.7	21774	302989	1.00449e+06	32509.5	22888.8	46248	8652.35	41190.6	37339.3	78333.1	20163.6	60661.8	15208.5	31341.3	12368.8	37059.2	35948.1	22930.8	467822	48145	6274.17	2251.54	233183	2720.59	139313	22817.6	1.00791e+06	14776.3	82750.3	354570	840602
6	IC	919390	10469.2	17422.8	41926	2.0022e+06	33914.6	88905.2	2.23499e+08	14678	35456.7	6550.38	33351.2	15275.4	13612.8	45484.1	46845	23769.4	34696.1	435518	1.4755e+06	11080.4	19360.9	60243.5	18237	35293.1	47819.3	244457	27125.5	58027.4	19996.9	21642	3710.3	11686.1	9233.59	33409.4	430031	91774.9	15459.4	5172.42	311329	43720.5	75704.3	84452.4	2.52639e+06	12999	39868.3	359780	628948
7	IC	1.80842e+06	12466.1	14002.3	77193.2	484691	53026.1	51663.4	4.84077e+08	9648.36	73470.4	45281.9	45746.9	15869.8	12399.1	13259.7	30296.7	29291	90905.7	686068	1.90491e+06	35396.8	41024.4	80577	39751.3	43800.1	66789.1	157435	9035.28	127454	40941.5	29399.3	12643.8	155049	23562.4	48066.3	554296	25141.6	20716.1	26173	355708	30859.9	143363	77234.3	1.97891e+06	174666	159483	603488	424851
4	ICD	521885	4627.87	8779.78	17182	92516.8	35397.3	18377.1	1.39106e+08	4368.71	17798.6	2565.24	24574.9	5548.57	1319.15	2231.84	3846.84	6574.77	11851.7	162333	545239	18414.3	11231.5	21816.1	11109.7	15115.1	15350.6	50213	3073.89	51263	7956.93	8137.81	5755.94	52604.5	408.745	10637.6	150391	9652.34	2191.26	5900.83	68433.2	6204.55	30429.6	13788.1	602763	37352	25631.1	109311	174212
5	ICD	458845	13406.5	14844.1	40289.2	734668	26440	44693.7	3.09942e+08	40759.3	40206.4	7669.89	25138.1	5130.99	5553.23	1764.09	9293.44	11160.9	22220.4	305137	1.01393e+06	33891	20214.6	24885.7	12353.4	34819.5	39978.2	116977	16720.5	46932.6	12396	26991.1	10876.3	34868.1	6515.57	20892.5	410981	101601	2265.4	10229.3	159359	16095.6	115321	31902.2	1.33104e+06	20285.8	59138.8	169183	419281
6	ICD	917211	2723.44	10873.2	28629.7	637012	32728.1	20720.2	3.5642e+08	3381.02	30284.4	11171.8	18270.2	10904.5	2891.08	10784.9	35822.1	20086	13156.5	320185	1.3913e+06	10283	17690.2	19444.1	13520.8	25944.2	24708.8	277034	21092.4	23498.7	19507.6	36120.3	4431.4	145294	14622.1	28548.3	529909	65828.3	2673.31	5866.3	251545	21594.9	7351.45	25278.9	2.97681e+06	70658.8	91006	423060	375426
7	ICD	1.27662e+06	5703.64	19794.4	77274.3	528802	53160.7	69123.3	3.5295e+08	16674.8	62601.5	27102.8	61791.4	15450.7	10891	16521.4	33944.2	26460.4	69710.1	693001	2.13984e+06	42979.3	30723.4	77221.3	31009.5	35055	41471.7	137023	5705.94	136873	36409.7	16623.8	9934.78	36541.3	8427.55	73209.8	534488	29164	16018.8	26192.5	350443	39152.8	104880	103313	1.48979e+06	124235	144505	479518	409123
[truncated: 1,091 more columns]

## Sheet: Tissue proteins
Donor	Treatment	A2M	AARS1	ABHD10	ABHD14B	ABI3BP	ACAA2	ACADVL	ACAN	ACAT1	ACAT2	ACLY	ACO1	ACO2	ACOT1	ACOT13	ACOT7	ACOT8	ACP1	ACTA1	ACTB	ACTN1	ACTN4	ACTR1A	ACTR1B	ACTR2	ACTR3	ADGRF3	ADGRG2	ADH5	ADK	AEBP1	AGA	AGPAT5	AGR2	AHCY	AHNAK	AHSG	AIFM1	AIMP1	AK1	AK2	AK3	AK4	AKAP13	AKAP9	AKR1A1	AKR1B1	AKR1C1
4	N	6.43684e+07	379681	6.65725e+06	5.67051e+06	2.87916e+07	2.65969e+06	5.46366e+06	28020305258	2.31071e+06	4.68305e+06	3.15124e+06	2.59775e+06	2.45795e+06	628349	1.71151e+06	774625	1.58343e+06	3.91442e+06	5.16243e+07	1.16119e+08	2.80438e+06	4.96106e+06	7.1299e+06	3.33068e+06	2.60572e+06	2.16853e+06	1.43711e+07	1.20526e+06	1.28998e+07	3.68902e+06	6.75636e+06	2.90566e+06	5.8855e+06	1.02632e+06	5.3799e+06	3.63458e+07	722422	1.22012e+06	3.41955e+06	3.11633e+07	2.55169e+06	4.8703e+06	6.62177e+06	1.66863e+08	1.25055e+07	1.26449e+07	8.54062e+06	2.43755e+07
5	N	3.67778e+07	1.05163e+06	1.0172e+07	7.86503e+06	2.73707e+07	3.56577e+06	8.15774e+06	24024340051	3.58481e+06	3.74016e+06	3.82948e+06	2.25191e+06	2.41016e+06	931007	732176	829888	1.08236e+06	1.16995e+06	3.03845e+07	1.07869e+08	4.21569e+06	3.12749e+06	7.05736e+06	3.79907e+06	4.37857e+06	4.32459e+06	6.92373e+06	1.95153e+06	1.25076e+07	4.27704e+06	4.8355e+06	1.50868e+06	2.08909e+06	4.09403e+06	5.36994e+06	4.424e+07	1.44222e+06	1.15064e+06	2.07648e+06	32709229	943737	6.78364e+06	9.71863e+06	7.50305e+07	7.98373e+06	1.57497e+07	7.01458e+06	3.12621e+07
6	N	5.23205e+07	775582	6.21893e+06	5.95555e+06	42982768	2.46747e+06	8.68368e+06	20422274749	2.98168e+06	5.79923e+06	4.59309e+06	1.22261e+06	3.16449e+06	1.0948e+06	481562	1.025e+06	1.32154e+06	2343491	4.05352e+07	1.19213e+08	1.78338e+06	3.44879e+06	5.54653e+06	3.28387e+06	3.49e+06	5.54131e+06	9055107	2.39205e+06	9976672	3.75001e+06	2.89456e+06	1.79684e+06	1.03056e+07	4.38078e+06	6.468e+06	4.97293e+07	293896	1.62057e+06	1.80288e+06	4.05019e+07	1.83288e+06	4.50098e+06	5.20181e+06	97055704	6.201e+06	8.47111e+06	9.02305e+06	3.31373e+07
7	N	9.30099e+07	829769	1.50458e+06	5.11992e+06	3.43319e+07	8.3354e+06	4.58869e+06	26638355664	5.71524e+06	4.57901e+06	4.2848e+06	1.56695e+06	3.86457e+06	899465	1.35439e+06	336240	2.04043e+06	6.08049e+06	4.18335e+07	1.10254e+08	1.97549e+06	2.86816e+06	4.40249e+06	2.97315e+06	2.47915e+06	3.25547e+06	9.30847e+06	1.6904e+06	1.07339e+07	4.02857e+06	2.51084e+06	1.33977e+06	4.65568e+06	3.16929e+06	6.2461e+06	6.52127e+07	1.44874e+06	1.43292e+06	2.0338e+06	3.52386e+07	2.0398e+06	7.94037e+06	4.9403e+06	1.134e+08	1.24514e+07	2.75811e+07	1.41826e+07	1.99322e+07
4	D	5.69464e+07	1.04617e+06	4.46308e+06	5.10323e+06	4.04066e+07	3.60531e+06	7.65978e+06	22095463858	2.4248e+06	6.63442e+06	2.44918e+06	3.85757e+06	2.3585e+06	1.02826e+06	1.26014e+06	1.29867e+06	1.29379e+06	2.91773e+06	5.82711e+07	1.52573e+08	4.90299e+06	5.37839e+06	7.37751e+06	2.03919e+06	4.67268e+06	4.2008e+06	1.30828e+07	791243	1.60873e+07	2.2662e+06	4.86471e+06	1.78142e+06	2.72422e+06	302540	4.68299e+06	3.48742e+07	506927	1.82591e+06	2.22596e+06	2.00728e+07	2.96063e+06	5.30465e+06	4.78421e+06	1.45358e+08	6.59713e+06	1.20556e+07	8.11722e+06	2.57782e+07
5	D	3.35137e+07	744733	5.94819e+06	6.00487e+06	4.19877e+07	2.38242e+06	7.93841e+06	21102946961	2.67598e+06	8.79191e+06	3.70869e+06	1.3728e+06	1.80854e+06	863760	1.46895e+06	1.07007e+06	706775	1.96878e+06	3.24841e+07	1.10357e+08	2.41428e+06	3.14094e+06	5.23204e+06	2.35723e+06	2.41263e+06	3.96688e+06	4.38879e+06	1.0507e+06	1.50788e+07	2.08891e+06	2.4039e+06	1.59317e+06	435364	185791	3.90496e+06	4.51652e+07	866751	1.24625e+06	1.63776e+06	2.42272e+07	2.00946e+06	6.48533e+06	4.54309e+06	5.80025e+07	5.22826e+06	1.37952e+07	6.40414e+06	2.48404e+07
6	D	4.65526e+07	948867	3.92724e+06	5.27682e+06	1.11655e+08	2.7135e+06	6.70224e+06	11324533006	3.64163e+06	7.01246e+06	2.07072e+06	1.39569e+06	3.73993e+06	1.28939e+06	565318	3.70416e+06	1.44381e+06	4.49194e+06	4.79044e+07	126059180	1.07161e+06	2.66686e+06	5.1278e+06	3.0707e+06	2.80554e+06	3.97173e+06	1.11738e+07	3.79522e+06	1.14521e+07	3.18841e+06	3.43927e+06	1.17115e+06	1.53087e+06	370732	6.07055e+06	6.01356e+07	3.10399e+06	1.67466e+06	2.0418e+06	3.48803e+07	5.60548e+06	692618	3.36559e+06	1.27643e+08	1.86991e+06	1.47267e+07	7.16174e+06	2.30334e+07
7	D	9.11272e+07	1.03883e+06	5.25244e+06	7.32583e+06	5.24084e+07	2.96078e+06	7.7764e+06	26060905817	4.45855e+06	8.99285e+06	5.03215e+06	1.53939e+06	2.74867e+06	1.10689e+06	1.36286e+06	1.52773e+06	1.62666e+06	6.8334e+06	4.50037e+07	1.49239e+08	1.09987e+06	2.73093e+06	6.70518e+06	3.98225e+06	2.43531e+06	2.93414e+06	8.25934e+06	968593	1.99428e+07	3.89273e+06	1.16861e+06	1.45904e+06	1.57014e+06	141841	6.81665e+06	5.33369e+07	737934	2.27477e+06	2.2286e+06	3.17454e+07	2.17902e+06	6.61111e+06	5.06061e+06	1.07587e+08	7.37507e+06	1.91385e+07	8.42586e+06	1.86561e+07
4	IC	1.15768e+08	238584	1.02534e+06	2.10724e+06	7.25811e+07	4.14553e+06	1.18768e+06	26226992721	429700	2.82817e+06	399764	1.47569e+06	154406	301059	469248	504589	1.57302e+06	2.07241e+06	3.25053e+07	9.57357e+07	2.17547e+06	4.48533e+06	2.17902e+06	786842	2.36986e+06	3.55869e+06	6.89206e+06	584837	4.60089e+06	1.0861e+06	3.02224e+06	1.91595e+06	1.16107e+07	1.96595e+06	1.13517e+06	2.78437e+07	3.12535e+06	537266	417405	1.42478e+07	1.02863e+06	5.44933e+06	1.39352e+06	8.69036e+07	7.70364e+06	4.56108e+06	3.27496e+07	2.07176e+07
5	IC	3.4129e+07	317446	563779	3.44743e+06	3.84104e+07	1.74756e+06	1.29994e+06	26927343751	1.60064e+06	2.55191e+06	2.01261e+06	1.48979e+06	575374	201668	364074	940068	791420	1.46065e+06	2.03252e+07	6.73839e+07	2.18081e+06	1.53544e+06	3.10243e+06	580421	2.76317e+06	2.50481e+06	5.25478e+06	1.35262e+06	4.06934e+06	1.02022e+06	2.10245e+06	829728	2.48602e+06	2.41148e+06	1.53826e+06	3.13827e+07	3.22969e+06	420886	151039	1.56425e+07	182504	9.34548e+06	1.53066e+06	6.7613e+07	991230	5.5511e+06	2.37854e+07	5.63896e+07
6	IC	6.55624e+07	746566	1.24243e+06	2.98978e+06	1.42778e+08	2.41848e+06	6.3399e+06	15937864717	1.0467e+06	2.52844e+06	467113	2.3783e+06	1.0893e+06	970738	3.24351e+06	3.34055e+06	1.69502e+06	2.4742e+06	3.10572e+07	1.05219e+08	790153	1.38064e+06	4.29601e+06	1.30049e+06	2.51678e+06	3.41004e+06	1.74324e+07	1.93434e+06	4.13798e+06	1.42599e+06	1.54331e+06	264584	833343	658455	2.38245e+06	3.06659e+07	6.54454e+06	1.10242e+06	368850	2.22011e+07	3.11775e+06	5.39854e+06	6.02237e+06	1.80159e+08	926968	2.84304e+06	2.56562e+07	4.48508e+07
7	IC	1.06922e+08	737049	827879	4.564e+06	2.86571e+07	3.13513e+06	3.05457e+06	28620761340	570453	4.34389e+06	2.67726e+06	2.70476e+06	938294	733089	783973	1.79127e+06	1.73181e+06	5.37474e+06	4.05633e+07	112626492	2.09281e+06	2.42554e+06	4.76406e+06	2.35027e+06	2.58966e+06	3.94887e+06	9.30823e+06	534205	7.53565e+06	2.42064e+06	1.73821e+06	747557	9.1672e+06	1.39311e+06	2.84189e+06	3.27724e+07	1.48648e+06	1.22483e+06	1.54746e+06	2.1031e+07	1.82457e+06	8.47624e+06	4.56643e+06	1.17002e+08	1.0327e+07	9.42935e+06	3.56809e+07	2.5119e+07
4	ICD	1.03218e+08	915296	1.73646e+06	3.39825e+06	1.82979e+07	7.00085e+06	3.63461e+06	27512303631	864040	3.52019e+06	507351	4.8604e+06	1.09739e+06	260901	441411	760825	1.30035e+06	2.34402e+06	3.2106e+07	1.07837e+08	3.64196e+06	2.22136e+06	4.31478e+06	2.19726e+06	2.98945e+06	3.03602e+06	9.93108e+06	607952	1.01388e+07	1.57371e+06	1.60949e+06	1.13841e+06	1.04041e+07	80841.3	2.10389e+06	2.97443e+07	1.90903e+06	433386	1.16706e+06	1.35347e+07	1.22713e+06	6.01835e+06	2.72699e+06	1.19214e+08	7.38745e+06	5.06929e+06	2.16194e+07	3.44556e+07
5	ICD	3.63876e+07	1.06317e+06	1.17718e+06	3.19504e+06	5.8261e+07	2.09676e+06	3.54432e+06	24579153257	3.23231e+06	3.18847e+06	608241	1.99351e+06	406900	440385	139897	736993	885084	1.76213e+06	2.41981e+07	8.04075e+07	2.68764e+06	1.60307e+06	1.97349e+06	979659	2.76127e+06	3.17037e+06	9.27653e+06	1.32598e+06	3.72187e+06	983035	2.14046e+06	862521	2.76513e+06	516701	1.65683e+06	3.25918e+07	8.05724e+06	179652	811206	1.26375e+07	1.27642e+06	9.14524e+06	2.52993e+06	1.05555e+08	1.60872e+06	4.68985e+06	1.34166e+07	3.325e+07
6	ICD	7.81098e+07	231929	925962	2.43811e+06	5.4248e+07	2.78713e+06	1.76453e+06	30352818847	287928	2.57902e+06	951395	1.55589e+06	928629	246205	918441	3.05061e+06	1.71053e+06	1.12041e+06	2.7267e+07	1.18483e+08	875706	1.5065e+06	1.65586e+06	1.15143e+06	2.20941e+06	2.1042e+06	2.35922e+07	1.79623e+06	2.00116e+06	1.66127e+06	3.07601e+06	377378	1.23732e+07	1.24522e+06	2.43118e+06	4.51271e+07	5.60595e+06	227659	499575	2.14216e+07	1.83903e+06	626051	2.15275e+06	2.53506e+08	6.01732e+06	7.75008e+06	3.60279e+07	3.19714e+07
7	ICD	8.82973e+07	394492	1.36908e+06	5.34468e+06	3.65746e+07	3.67687e+06	4.78092e+06	24411784081	1.15331e+06	4.32983e+06	1.87457e+06	4.27381e+06	1.06865e+06	753276	1.1427e+06	2.34775e+06	1.83014e+06	4.8215e+06	4.79314e+07	1.48002e+08	2.97267e+06	2.12499e+06	5.34102e+06	2.14478e+06	2.42458e+06	2.86839e+06	9.47723e+06	394651	9.46683e+06	2.51828e+06	1.14979e+06	687140	2.52738e+06	582892	5.06356e+06	3.69679e+07	2.01713e+06	1.10794e+06	1.81161e+06	2.42384e+07	2.708e+06	7.25405e+06	7.14566e+06	1.03041e+08	8.59272e+06	9.99469e+06	3.31659e+07	2.8297e+07
[truncated: 1,091 more columns]

## Sheet: Media peptides
Donor	Treatment	[-].MAAGAGAGSAPRWLR.[A]xx1xOxidation [P11]; 1xMet-loss [N-Term]	[-].MDDREDLVYQAK.[L]xx1xAcetyl [N-Term]	[-].MDPNCSCSPVGSCACAGSCK.[C]xx1xAcetyl [N-Term]; 5xCarbamidomethyl [C5; C7; C13; C15; C19]	[-].MEEVVIAGMSGK.[L]xx1xAcetyl [N-Term]	[-].MESYHKPDQQK.[L]xx1xAcetyl [N-Term]	[-].MMCGAPSATQPATAETQHIADQVR.[S]xx1xAcetyl [N-Term]; 1xCarbamidomethyl [C3]	[-].MMCGAPSATQPATAETQHIADQVR.[S]xx1xAcetyl [N-Term]; 1xCarbamidomethyl [C3]; 1xOxidation [M2]	[-G].MQIFVK.[T]xx	[-G].MQIFVK.[T]xx1xOxidation [M1]	[A].AHEEICTTNEGVMYR.[I]xx1xCarbamidomethyl [C6]	[A].AIQSAGLTETLNR.[E]xx	[A].ALAHLDR.[G]xx	[A].AMDECTDEGGRPQR.[C]xx1xCarbamidomethyl [C5]	[A].AMDECTDEGGRPQR.[C]xx1xCarbamidomethyl [C5]; 1xOxidation [M2]	[A].APDQDEIQR.[L]xx	[A].APEAQVSVQPNFQQDK.[F]xx	[A].APMAEGGGQNHHEVVK.[F]xx	[A].CGEPPVVEHAR.[T]xx1xCarbamidomethyl [C1]	[A].DAPEEEDHVLVLR.[K]xx	[A].DDILASPPR.[L]xx	[A].DHLSDNYTLDHDR.[A]xx	[A].DVLLEACCADGHR.[M]xx2xCarbamidomethyl [C7; C8]	[A].EDCNELPPR.[R]xx1xCarbamidomethyl [C3]	[A].EDCNELPPRR.[N]xx1xCarbamidomethyl [C3]	[A].EDLDCTPGFQQK.[V]xx1xCarbamidomethyl [C5]	[A].EPAVYFK.[E]xx	[A].ETVHCDLQPVGPER.[G]xx1xCarbamidomethyl [C5]	[A].EVQLVQSGAEVK.[K]xx	[A].FQSGQVLAALPR.[T]xx	[A].GEYGAEALER.[M]xx	[A].GFAGDDAPR.[A]xx	[A].GLGNHLSGSER.[L]xx	[A].GLQFPVGR.[VI]xx	[A].GPTGPIGSR.[G]xx	[A].GSQFEYNVEGVTSK.[E]xx	[A].GTDDHTLIR.[V]xx	[A].GVANALAHK.[Y]xx	[A].HAGEYGAEALER.[M]xx	[A].ICSCTCFGGQR.[G]xx3xCarbamidomethyl [C2; C4; C6]	[A].IESPAVAAPAYSR.[A]xx	[A].IQSAGLTETLNR.[E]xx	[A].KVEQAVETEPEPELR.[Q]xx	[A].LEVYTPK.[E]xx	[A].LLQDNIADAVACAK.[R]xx1xCarbamidomethyl [C12]	[A].MPADAPLCLR.[L]xx1xCarbamidomethyl [C8]	[A].NWMCLAK.[W]xx1xCarbamidomethyl [C4]	[A].PAAHPEGQLK.[F]xx	[A].PIIAVTR.[N]xx
1	N	2.86308e+07	7.12029e+07	3.93532e+06	1.38181e+06	1.69656e+07	6.3128e+06	7.32302e+06	1.1218e+08	4.60921e+06	3.0397e+06	2.57169e+06	6.08213e+06	1.6341e+07	2.43687e+07	1.08156e+07	3.94236e+07	7.67555e+06	764194	1.28245e+07	1.14298e+06	2.4895e+06	7.98166e+07	2.78017e+07	1.064e+07	1.46357e+08	3.44471e+07	2.1629e+07	4.70417e+07	980015	8.52665e+06	2.43697e+07	5.16184e+06	1.79665e+07	1.07521e+08	71651972	1.47188e+08	4.31578e+06	2.18646e+07	3.07525e+06	1.56631e+06	2.2687e+06	2.77174e+07	4.07602e+06	3.18976e+06	6.29792e+06	2.76343e+06	9.58723e+07	2.27263e+08
1	N	2.37391e+07	8.97474e+07	5.02279e+06	946076	1.95791e+06	3.76839e+06	5.782e+06	1.09567e+08	1.5446e+07	2.75979e+06	2.86546e+06	5.89487e+06	2.13402e+07	19857215	7.65261e+06	5.35765e+07	1.4542e+07	964385	2.18289e+07	5.15287e+06	3.91743e+06	1.38241e+08	1.65434e+07	1.98745e+07	2.05952e+08	1.89593e+07	11918975	5.62125e+07	803902	6.27341e+06	2.12733e+07	2.98766e+06	2.05461e+07	1.54108e+08	4.72417e+07	3.01583e+08	1.24217e+06	6.46204e+06	4.6405e+06	1.08584e+06	2.58518e+06	5.2983e+06	4.95867e+06	1.77444e+06	7.55779e+06	4.8821e+06	3.46938e+07	3.26337e+08
1	N	2.70594e+07	6.86298e+07	5.78219e+06	1.24999e+06	1.50328e+07	4.46203e+06	2.85266e+06	1.17268e+08	7.94612e+06	4.08074e+06	4.4614e+06	1.02854e+07	1.30351e+07	1.516e+07	8.63619e+06	3.7252e+07	2.11918e+07	1.82888e+06	1.56419e+07	1.35639e+06	6.28222e+06	1.6461e+08	2.67231e+07	4.21355e+07	1.18483e+08	2.84038e+07	6.70143e+06	4.67139e+07	885115	9.90031e+06	2.1948e+07	2.67697e+06	1.76417e+07	1.23355e+08	4.2803e+07	1.5118e+08	1.01392e+07	2.59235e+07	3.01803e+06	1.60719e+06	2.17743e+06	2.94957e+07	4.20334e+06	731510	6.61393e+06	6.12882e+06	3.39758e+07	2.58456e+08
2	N	2.04192e+07	4.65385e+07	7.4974e+06	2.46695e+06	1.30577e+07	3.49799e+06	3.49732e+06	1.14734e+08	6.20351e+06	1.83784e+06	2.19762e+06	9.78019e+06	3.28053e+07	3.3481e+07	1.04063e+07	1.00492e+08	9.77421e+06	1.79949e+06	7.28586e+06	6.54256e+06	1.90637e+06	1.16948e+08	2.94007e+07	1.40357e+07	1.35804e+08	5.73398e+07	5.42657e+06	8.41748e+06	947474	4.09175e+06	2.40664e+07	1.97637e+06	7.24697e+06	9.80873e+07	1.63246e+07	2.82398e+08	7.70382e+06	9.9425e+06	4.2034e+06	1.72289e+06	1.62522e+06	5.07745e+07	1.61241e+06	2.95066e+06	4.12705e+06	1.83492e+07	7.01687e+07	1.91351e+08
2	N	2.31128e+07	63564269	8.53081e+06	3.67577e+06	1.82055e+07	4.60009e+06	3.45961e+06	1.2812e+08	5.15827e+06	2.89143e+06	1.60452e+06	1.13257e+07	3.93799e+07	3.26398e+07	1.41438e+07	1.07127e+08	8.06966e+06	1.89095e+06	458871	5.57039e+06	2.51329e+06	7.48329e+07	2.3819e+07	2.39246e+07	8.02479e+07	6.10795e+07	4.76069e+06	6.59135e+06	723584	5.19706e+06	3.47524e+07	1.03746e+06	9.9748e+06	5.7427e+07	1.13036e+07	3.40623e+08	1.66901e+07	2.16926e+07	3.54726e+06	2.09967e+06	1.46102e+06	5.56752e+07	3.18231e+06	2.61912e+06	5.32597e+06	4.60512e+07	6.9761e+07	1.09331e+08
2	N	2.09111e+07	4.94202e+07	6.60934e+06	2.65015e+06	1.22083e+07	5.1525e+06	4.28385e+06	9.73048e+07	5.85299e+06	2.21446e+06	1.14568e+06	1.48721e+07	3.42589e+07	4.10006e+07	9.39076e+06	121928858	1.41335e+07	3.229e+06	6.42781e+06	5.4061e+06	2.50781e+06	8.65775e+07	2.83588e+07	1.33926e+07	1.16084e+08	5.20118e+07	1.12201e+07	1.10578e+07	795068	5.19263e+06	2.84686e+07	2.83983e+06	1.12221e+07	7.58485e+07	2.23098e+07	3.08358e+08	1.06536e+07	6.72381e+06	2.80163e+06	1.48946e+06	1.68285e+06	5.24901e+07	4.26297e+06	2.95923e+06	1.17709e+06	1.54452e+07	6.12854e+07	198985513
3	N	2.35321e+07	7.14003e+07	1.19909e+07	1.37503e+06	2.26906e+07	4.16272e+06	5.83317e+06	9.79673e+07	3.74733e+06	2.51846e+06	2.72969e+06	6.25007e+06	2.16927e+07	2.41338e+07	1.20835e+07	6.43423e+07	3.34997e+07	1.24665e+06	6.12002e+07	4.49687e+06	5.49139e+06	8.84071e+07	3.99268e+07	2.3042e+07	1.19608e+08	3.82316e+07	6.45873e+06	7.09894e+07	697461	1.31646e+07	3.90378e+07	1.56196e+06	1.8172e+07	2.45698e+08	4.38045e+07	2.28226e+08	1.5855e+07	2.64617e+07	4.28431e+06	2.30865e+06	2.12685e+06	2.27412e+07	3.5766e+06	1.64732e+06	2.49359e+06	1.0715e+06	8.99719e+07	2.18693e+08
3	N	4.35771e+07	5.34557e+07	8.94738e+06	1.66243e+06	3.20507e+07	4.3749e+06	1.85589e+07	9.34374e+07	4.87194e+06	2.20267e+06	2.27366e+06	6.74756e+06	1.34566e+07	1.49021e+07	1.41062e+07	4.50016e+07	5.9651e+07	1.12801e+07	8.02399e+07	2.11647e+06	4.8732e+06	1.18658e+08	2.38602e+07	4.53767e+07	1.13664e+08	3.24128e+07	5.84193e+06	4.30901e+07	908607	4.3096e+07	2.3312e+07	2.56772e+06	1.47166e+07	4.87341e+08	2.62568e+07	4.8025e+07	1.7699e+07	4.35147e+07	4.33928e+06	1.61918e+06	2.15121e+06	2.60739e+07	3.57988e+06	1.12139e+07	3.88926e+06	1.02273e+07	4.61768e+07	1.71557e+08
3	N	2.52426e+07	5.77092e+07	6.32383e+06	1.45216e+06	1.98028e+07	4.50149e+06	2.67539e+06	102586083	9.14418e+06	2.45015e+06	2.06106e+06	3.29936e+06	1.86554e+07	1.24462e+07	1.0221e+07	6.09086e+07	2.30408e+07	2.2649e+06	2.23219e+07	2.33612e+06	4.59123e+06	1.94455e+08	7.72405e+07	3.50762e+07	1.02744e+08	2.74835e+07	4.55909e+06	5.91289e+07	1.1695e+06	1.13603e+07	1.92996e+07	2.09117e+06	1.44606e+07	2.22775e+08	4.39274e+07	4.80079e+07	9.59087e+06	2.01116e+07	4.92779e+06	1.18578e+06	1.997e+06	2.78504e+07	2.50811e+06	1.16241e+07	2.77446e+06	9.98591e+06	4.27041e+07	1.94598e+08
4	N	1.1894e+07	5.93586e+07	1.40052e+07	293947	1.82075e+07	5.10659e+06	4.16328e+06	7.09677e+07	11553400	1.31425e+07	1.25839e+08	7.55336e+06	2.19857e+07	1.98532e+07	1.42771e+07	123726572	2.10002e+07	1.71869e+07	4.23935e+07	3.69284e+06	2.39357e+07	4.73479e+07	3.79257e+06	7.23573e+07	5.74711e+07	6.60669e+07	1.50654e+07	6.27971e+06	2.28729e+06	1.97772e+06	1.59264e+07	4.30134e+06	7.11165e+06	9.08102e+07	6.14406e+06	7.63588e+07	1.63896e+07	1.68874e+07	3.13032e+07	2.86704e+06	2.45651e+07	3.64508e+07	1.05313e+06	9.22133e+06	4.70849e+06	7.86017e+07	3.68979e+07	9.70549e+07
4	N	1.05336e+07	3.47935e+07	1.37676e+07	270154	1.04822e+07	899788	2.88588e+06	1.40481e+08	3.15368e+07	9.92942e+06	9.87667e+07	7.64201e+06	1.23893e+07	9.99306e+06	9.13066e+06	9.38388e+07	2.07414e+07	1.25095e+07	2.05855e+07	2.02463e+06	1.17863e+07	3.35735e+07	9.09415e+06	95691171	5.09987e+07	2.53307e+07	1.74024e+07	6.77191e+06	2.94364e+06	1.573e+06	1.23026e+07	1.68552e+06	1.85402e+06	1.54278e+08	2.7994e+06	3.78436e+07	9.9525e+06	1.44305e+07	29769972	2.16378e+06	2.24191e+07	3.46716e+08	1.22628e+06	2.70519e+06	3.64341e+06	2.89735e+07	3.14813e+07	9.16194e+07
4	N	1.25668e+07	8.32355e+07	2.10392e+07	357673	1.68145e+07	8.32784e+06	3.01633e+06	1.16237e+08	1.28375e+07	1.46231e+07	7.4175e+07	7.40577e+06	2.49398e+07	1.85963e+07	1.29858e+07	120777166	3.54729e+07	1.28833e+07	3.1674e+07	2.35172e+06	6.84936e+06	6.98349e+07	9.94073e+06	1.0802e+08	5.07743e+07	4.11806e+07	3.26971e+07	8.26759e+06	2.97083e+06	2.33953e+06	2.69375e+07	9.17387e+06	5.25166e+06	1.59844e+08	4.02372e+06	7.93318e+07	1.26856e+06	1.43761e+07	2.51908e+07	3.07664e+06	2.34179e+07	2.78734e+07	962606	4.7102e+06	3.37686e+06	1.16787e+07	5.39123e+07	9.09601e+07
5	N	1.56735e+07	4.15604e+07	1.07874e+06	370501	1.80651e+07	1.38738e+06	8.8855e+06	7.29691e+07	2.20296e+07	9.56434e+06	8.90192e+06	3.19962e+06	3.09428e+07	3.74786e+07	1.26229e+07	1.49798e+08	1.95635e+07	1.73543e+07	2.02836e+07	3.63213e+06	1.84437e+07	5.75607e+07	1.08653e+07	5.00056e+07	6.82392e+07	3.41237e+07	1.99696e+06	5.00426e+06	851600	4.52445e+06	1.54155e+07	2.80251e+06	3.48987e+06	8.70579e+07	7.28842e+06	1.23511e+07	2.2386e+07	5.78555e+06	1.55363e+07	2.87915e+06	5.74686e+06	3.86581e+07	1.61485e+06	7.79078e+06	1.9422e+07	1.23805e+07	5.21931e+07	5.27676e+07
5	N	1.37554e+07	3.00713e+07	3.57464e+06	325159	9.67958e+06	849421	8.47411e+06	6.42223e+07	16562226	6.29269e+06	7.1596e+06	4.27136e+06	3.32751e+07	3.35599e+07	7.93427e+06	1.83983e+08	1.83896e+07	1.63025e+07	2.49768e+06	1.32728e+07	1.28116e+07	3.99703e+07	9.74673e+06	8.82003e+07	7.36005e+07	3.21424e+07	7.86342e+06	4.58432e+06	1.61047e+06	2.40601e+06	1.51881e+06	3.73047e+06	2.61851e+06	7.17577e+07	1.15303e+07	5.34353e+07	3.49087e+07	6.86801e+06	4.89635e+06	2.5268e+06	5.11483e+06	2.94257e+06	732132	6.23269e+06	1.87771e+06	1.71768e+06	57581832	9.27592e+07
5	N	8.66685e+06	3.90217e+07	1.8137e+06	336264	1.50549e+07	878432	5.0847e+06	4.96005e+07	2.15348e+07	6.50761e+06	8.8427e+07	9.12101e+06	3.14387e+07	3.14784e+07	3.9791e+07	1.3637e+08	1.90233e+07	2.26587e+07	1.43953e+07	6.30662e+06	8.0051e+06	1.27735e+07	2.1544e+07	8.21296e+07	4.76465e+07	2.11539e+07	1.67505e+07	2.44232e+06	2.09414e+06	1.90402e+06	2.63738e+07	2.75414e+06	1.91017e+06	5.59529e+07	5.98618e+06	5.14949e+07	4.80227e+07	1.08674e+07	4.54704e+07	2.6131e+06	1.84055e+07	2.63545e+06	1.029e+06	7.74362e+06	1.17783e+06	1.37928e+08	6.18684e+06	1.50127e+08
6	N	1.12624e+07	2.58304e+07	2.2456e+06	256628	6.184e+06	1.40879e+06	2.26075e+06	6.70176e+07	1.27612e+07	3.24963e+06	1.38036e+07	4.4864e+06	5.1806e+06	6.52133e+06	3.6932e+06	2.65454e+07	4.71583e+06	1.86034e+07	1.25722e+07	3.52076e+06	4.92673e+07	2.07362e+07	1.80257e+07	1.3287e+08	8.49415e+07	1.37251e+07	1.17727e+07	1.04139e+07	6.21178e+06	3.21776e+06	4.38609e+06	747448	2.48115e+06	9.72712e+07	3.38643e+06	2.61079e+07	9.51695e+06	2.98749e+06	2.26002e+07	2.76215e+06	2.32475e+06	4.68422e+07	798231	5.30608e+06	3.19576e+06	9.96601e+06	2.2945e+07	1.4277e+08
6	N	1.30667e+07	4.0142e+07	5.88097e+06	273501	1.1839e+07	1.27975e+06	1.99641e+06	1.01751e+08	1.34002e+07	5.26471e+06	2.73426e+07	1.21521e+06	1.24922e+07	1.4258e+07	7.21545e+06	7.02565e+07	1.25373e+07	1.89096e+07	3.30071e+07	6.05446e+06	2.36818e+07	4.03772e+07	3.29004e+07	1.28329e+08	9.53782e+07	3.53017e+07	6.01513e+06	6.62568e+06	4.18006e+06	3.29128e+06	9.04034e+06	2.14729e+06	3.26159e+06	6.46954e+07	3.00144e+06	5.86231e+07	4.12994e+06	2.60609e+06	8.30491e+06	2.51535e+06	5.84165e+06	3.00171e+07	1.07096e+06	4.30432e+06	2.25205e+06	8.01097e+06	3.53154e+07	1.27594e+08
6	N	1.08678e+07	2.87487e+07	3.75647e+06	584521	5.41821e+06	704600	1.38929e+06	5.66325e+07	6.10618e+06	3.21848e+06	6.42158e+06	1.79346e+06	1.06984e+07	1.10124e+07	5.23178e+06	1.05996e+08	8.0572e+06	4.49775e+06	3.7531e+07	3.41071e+06	1.25007e+07	1.28371e+08	1.1074e+07	5.44655e+07	6.01856e+08	3.26268e+07	5.5404e+06	6.55977e+06	2.64672e+06	5.18438e+06	9.34261e+06	1.98036e+06	2.15299e+06	1.28953e+08	3.58084e+06	4.07096e+07	9.9617e+06	8.51409e+06	5.65169e+06	2.26005e+06	2.84827e+06	3.54412e+07	1.45713e+06	2.49022e+06	3.02437e+06	1.27818e+06	2.29522e+06	8.77335e+07
7	N	1.53583e+07	7.43882e+07	7.31141e+06	382693	2.23246e+07	2.22012e+06	2.39247e+06	9.99689e+07	1.76173e+07	1.34593e+07	4.01662e+07	1.21347e+06	3.80232e+07	3.95085e+07	1.41517e+07	1.73229e+08	1.72245e+07	1.28474e+07	9.25117e+07	4.17133e+06	2.19051e+07	8.90039e+07	3.6166e+07	7.83137e+07	7.481e+07	9.55477e+07	2.12814e+07	7.09607e+06	603902	3.7866e+06	2.36861e+07	2.59602e+07	7.12958e+06	8.49135e+07	8.43763e+06	5.2748e+07	7.97298e+06	2.48087e+07	1.27322e+07	4.31742e+06	1.79215e+07	7.32175e+07	3.1176e+06	1.00847e+07	1.15536e+07	2.14057e+07	5.22717e+07	1.69883e+08
7	N	1.20451e+07	4.51769e+07	4.14665e+06	329526	1.52791e+07	1.91168e+06	2.27351e+06	1.51912e+08	3.64415e+07	6.37722e+06	3.26374e+07	2.38101e+06	2.893e+07	2.70551e+07	1.26229e+07	203626679	2.31961e+07	1.5416e+07	5.58683e+07	3.76201e+06	2.58026e+07	5.13703e+07	1.85873e+07	9.26038e+07	9.9529e+07	6.31335e+07	5.87348e+06	7.94418e+06	2.46951e+06	2.0142e+06	1.84132e+07	9.03999e+06	2.81051e+06	1.51964e+08	3.55656e+06	1.25093e+08	2.67201e+06	3.06e+07	1.62464e+07	2.56074e+06	1.13498e+07	4.29146e+07	1.91403e+06	5.06585e+06	7.6959e+06	4.4809e+06	7.57914e+07	1.96235e+08
7	N	1.11363e+07	2.39117e+07	1.06093e+07	305636	1.15382e+07	1.77309e+06	2.6806e+06	1.03547e+08	3.10509e+07	3.38677e+06	9.40888e+07	6.50253e+06	2.17005e+07	2.35028e+07	1.11516e+07	1.47062e+08	3.31202e+06	1.21192e+07	2.9631e+07	3.36236e+06	3.11294e+07	3.93042e+07	8.79553e+06	4.16353e+07	8.14218e+07	3.14301e+07	1.1901e+07	9.95534e+06	3.74007e+06	2.16171e+06	1.66803e+07	5.32597e+06	1.28386e+06	1.15674e+08	1.54008e+06	4.89698e+07	1.66658e+07	1.90775e+07	1.37208e+07	3.40643e+06	1.56712e+07	1.5573e+08	2.30833e+06	2.05571e+06	4.67566e+06	1.93086e+07	2.84971e+07	1.70201e+08
1	D	3.10178e+07	6.35337e+07	1.65245e+07	1.28596e+06	1.7655e+07	4.3463e+06	2.439e+06	1.41433e+08	120445559	5.7675e+06	2.51115e+06	7.9727e+06	2.58651e+07	2.73207e+07	1.47712e+07	1.45825e+08	2.30226e+07	3.73343e+06	1.96422e+07	2.3215e+06	1.44176e+06	2.83097e+08	6.96458e+07	5.78603e+07	7.21256e+07	2.88408e+07	6.83946e+06	5.87933e+07	873863	1.09613e+07	2.05552e+07	6.52024e+06	1.41397e+07	8.08084e+07	1.32435e+07	3.26297e+07	6.84389e+06	5.34513e+07	5.35784e+06	1.41828e+06	2.13947e+06	5.86917e+07	1.50762e+06	8.64598e+06	6.33599e+06	6.27181e+06	5.67143e+07	3.00779e+08
1	D	2.649e+07	6.43544e+07	1.03847e+07	1.62704e+06	1.64583e+07	3.5384e+06	1.81999e+06	1.15634e+08	3.81733e+06	2.62792e+06	9.67122e+06	9.92114e+06	3.49677e+07	3.19e+07	1.28054e+07	2.82212e+08	1.30914e+07	2.10194e+06	2.00614e+06	5.40583e+06	1.66935e+06	2.9686e+08	4.01438e+07	5.41381e+07	8.70124e+07	2.95898e+07	9.83938e+06	7.65006e+07	1.06076e+06	1.44389e+07	3.60252e+07	4.74126e+06	8.89204e+06	8.77327e+07	2.07785e+07	8.42951e+07	8.52633e+06	4.19739e+07	3.45835e+06	2.48883e+06	4.26606e+06	6.07005e+07	646295	8.77327e+06	4.81182e+06	1.43028e+07	2.61206e+06	4.09361e+08
1	D	2.68993e+07	8.83746e+07	2.25544e+07	1.51739e+06	1.84789e+07	6.44559e+06	4.01843e+06	120502854	5.49364e+06	3.89553e+06	1.06839e+07	3.36161e+06	2.88158e+07	2.77593e+07	1.15249e+07	1.12846e+08	2.15435e+07	2.57557e+06	1.70529e+07	4.58744e+06	1.58389e+06	3.66399e+08	4.73836e+07	4.95522e+07	1.22746e+08	1.68077e+07	2.2428e+07	6.57744e+07	797807	4.63371e+06	4.07451e+06	7.99035e+06	1.05368e+07	1.04797e+08	1.2927e+07	2.24648e+07	1.32673e+07	4.91381e+07	5.38533e+06	2.90436e+06	4.04898e+06	3.66889e+07	1.6214e+06	3.37458e+06	4.93142e+06	8.60836e+06	3.41048e+07	1.76884e+08
2	D	2.10015e+07	4.50319e+07	1.4711e+07	1.88821e+06	1.09726e+07	4.99109e+06	4.91881e+06	7.82705e+07	4.1851e+06	6.958e+06	1.48189e+06	5.00787e+06	3.53523e+07	2.97686e+07	9.37925e+06	2.48515e+08	1.31151e+07	6.6333e+06	3.49876e+07	4.43584e+06	1.25008e+06	2.56746e+08	5.76918e+07	2.64337e+07	5.83625e+07	5.12883e+07	6.21238e+06	6.05393e+06	508458	2.50865e+06	1.5392e+07	1.04245e+06	6.83285e+06	5.68854e+07	1.03844e+07	3.90074e+07	9.23005e+06	1.4549e+07	5.33227e+06	2.93464e+06	1.76595e+06	4.30185e+07	2.20691e+06	7.33054e+06	3.06051e+06	1.16328e+07	6.5001e+07	2.30011e+08
2	D	1.08519e+07	5.9543e+07	1.39246e+07	4.45023e+06	1.7902e+07	7.95776e+06	1.60681e+07	1.36478e+08	7.75827e+06	2.08837e+06	2.46277e+06	3.8866e+06	3.06981e+07	4.49074e+07	5.32719e+06	2.59154e+08	1.697e+06	3.56601e+06	448852	3.07417e+06	1.63976e+06	1.69857e+08	1.73098e+07	1.67478e+07	8.26253e+07	5.47083e+07	8.65874e+06	1.90439e+07	529913	1.12495e+07	1.53395e+07	5.0621e+06	2.73524e+06	7.54693e+07	758103	1.57271e+07	5.26134e+06	5.4966e+06	2.51761e+06	1.27217e+07	2.96254e+06	1.06294e+08	1.17744e+06	1.04216e+07	5.07715e+06	2.88584e+07	6.27461e+07	5.66521e+08
2	D	1.94885e+07	4.46747e+07	5.39593e+06	2.80606e+06	1.27483e+07	4.12736e+06	1.20864e+06	7.00003e+07	2.00332e+06	1.62111e+06	1.56396e+06	5.7266e+06	4.04883e+07	5.05298e+07	1.00172e+07	3.55343e+08	1.0702e+07	7.31955e+06	1.81265e+07	4.48799e+06	1.73357e+06	3.66832e+08	2.21919e+07	2.68591e+07	7.27659e+07	4.08199e+07	8.25239e+06	8.17171e+06	628988	7.08521e+06	1.8458e+07	2.23696e+06	4.3707e+06	6.57472e+07	8.72851e+06	3.04438e+07	1.13027e+07	1.54363e+07	1.86559e+06	1.94036e+06	1.51712e+06	7.10006e+07	2.45416e+06	7.22519e+06	2.19733e+06	1.9762e+06	6.59189e+07	3.12909e+08
3	D	4.40709e+07	2.93472e+07	2.66694e+07	611488	1.9886e+07	3.85882e+06	3.73082e+06	1.18015e+08	4.90887e+06	2.57405e+06	1.91134e+06	6.93367e+06	2.11658e+07	2.12586e+07	1.68311e+07	8.94614e+07	2.47592e+07	4.66772e+06	3.17625e+07	2.27425e+06	1.51185e+06	2.73657e+08	105883007	7.58054e+07	7.68789e+07	1.45462e+07	1.38144e+07	7.07936e+07	329641	2.26403e+07	2.10895e+07	8.58539e+06	6.82688e+06	374796622	3.73588e+06	2.21476e+06	4.80559e+06	2.35616e+07	4.01216e+06	1.84224e+06	2.72184e+06	4.76628e+07	1.59284e+06	5.846e+06	2.77672e+06	5.96794e+06	6.39513e+07	3.53127e+08
3	D	5.60185e+07	50579738	2.31222e+07	1.15606e+06	1.83613e+07	5.13977e+06	4.29529e+06	1.40304e+08	5.86974e+06	2.81467e+06	1.39716e+06	4.00967e+06	3.13025e+07	2.81337e+07	9.39891e+06	1.18635e+08	1.58941e+07	4.11078e+06	1.4348e+07	1.77646e+06	1.5585e+06	3.70406e+08	9.07933e+07	3.49672e+07	8.05351e+07	1.22874e+07	6.12231e+06	9.60541e+07	695513	2.60331e+07	1.80766e+07	8.52542e+06	5.05728e+06	2.97704e+08	2.84416e+06	4.7724e+07	8.51347e+06	6.7426e+06	1.90614e+06	1.78962e+06	2.83724e+06	4.30418e+07	1.45246e+06	1.14981e+07	3.17123e+06	2.01815e+06	6.43871e+07	4.20823e+08
3	D	3.55195e+07	6.02278e+07	3.66619e+07	945559	2.80963e+07	5.063e+06	3.22548e+06	1.3091e+08	6.06937e+06	3.29444e+06	2.89466e+06	8.41969e+06	2.75008e+07	2.31693e+07	1.77553e+07	1.12103e+08	2.00417e+07	4.64786e+06	1.14392e+06	1.69305e+06	1.6857e+06	4.99984e+08	1.004e+08	1.27796e+08	8.25346e+07	1.925e+07	9.14962e+06	6.91542e+07	657020	1.90986e+07	2.33332e+07	9.19631e+06	1.04323e+07	369083690	4.08982e+06	6.87936e+06	8.02085e+06	5.74759e+07	7.23293e+06	1.72425e+06	3.22671e+06	4.59923e+07	3.71759e+06	2.7777e+07	4.70383e+06	1.96792e+07	5.41708e+07	2.80222e+08
4	D	1.48431e+07	6.57428e+07	5.12087e+07	310048	2.07647e+07	7.92814e+06	9.24476e+06	1.05955e+08	2.12015e+07	7.19057e+06	1.35165e+08	5.31823e+06	3.2106e+07	2.56203e+07	1.53365e+07	3.99107e+08	2.13631e+07	1.23983e+07	4.70705e+07	3.95193e+06	5.94115e+06	4.09362e+08	9.57059e+06	1.09503e+08	7.86721e+07	5.23653e+07	1.61437e+07	1.20949e+07	3.15838e+06	7.0942e+06	1.33605e+07	1.03785e+07	7.52576e+06	1.39679e+08	6.41832e+06	5.30377e+07	2.11194e+07	1.07681e+07	3.26316e+07	2.74406e+06	4.67032e+07	4.10723e+07	840378	1.34595e+07	3.20258e+06	1.58607e+07	5.67607e+07	7.1316e+07
4	D	1.35201e+07	6.0405e+07	6.52922e+07	281131	1.52936e+07	7.42219e+06	8.14276e+06	1.14237e+08	1.43645e+07	1.17503e+07	2.64133e+07	5.32098e+06	1.74875e+07	1.63409e+07	1.38783e+07	1.91539e+08	1.82221e+07	1.54447e+07	2.88815e+07	1.90639e+06	6.6063e+06	3.01335e+08	1.67897e+07	1.47767e+08	4.70624e+07	2.298e+07	1.9255e+07	8.5364e+06	2.58955e+06	6.57537e+06	9.03059e+06	8.55876e+06	5.1231e+06	9.43275e+07	2.62037e+06	4.06451e+07	2.51013e+06	1.50473e+07	1.54484e+07	2.8281e+06	1.51922e+07	2.58672e+07	3.10421e+06	4.83438e+06	2.10875e+06	6.37885e+06	5.95749e+07	1.06145e+08
4	D	1.04062e+07	6.49829e+07	6.75164e+07	301938	1.67953e+07	5.62094e+06	6.2509e+06	1.30286e+08	1.52845e+07	1.30084e+07	2.15868e+07	7.11567e+06	2.59046e+07	1.99027e+07	1.91422e+07	3.58392e+08	1.34325e+07	1.25564e+07	3.90163e+07	3.37314e+06	7.02893e+06	4.12502e+08	4.28959e+07	1.58171e+08	3.96705e+07	5.54787e+07	3.41431e+06	5.33287e+06	2.84582e+06	2.23422e+06	1.51741e+07	4.54419e+06	2.80523e+06	5.8995e+07	7.31933e+06	5.79489e+07	1.68515e+06	1.53683e+07	2.10086e+07	3.77118e+06	1.17283e+07	6.67769e+07	1.11668e+06	1.67547e+07	4.11493e+06	1.1514e+07	6.82722e+07	1.08104e+08
5	D	1.1933e+07	2.97414e+07	2.78337e+07	162314	3.71398e+06	2.73082e+06	4.31301e+06	7.67128e+07	2.06756e+07	8.94924e+06	2.13489e+06	7.65173e+06	2.67273e+07	2.64588e+07	7.62142e+06	394147644	2.95236e+06	6.84854e+06	1.05582e+07	5.31508e+06	4.83619e+06	4.29173e+08	6.83709e+07	1.52329e+08	4.87665e+07	9.29503e+06	5.80382e+06	5.10746e+06	697303	3.39726e+06	1.5441e+07	1.50874e+06	1.783e+06	7.58136e+07	2.20472e+06	1.72495e+07	1.00515e+06	2.87395e+06	5.36043e+06	3.70688e+06	4.28434e+06	4.67021e+07	667819	7.91764e+06	1.62894e+06	1.71937e+06	6.93605e+07	1.21888e+08
5	D	8.19773e+06	2.18076e+07	2.77959e+07	183019	6.15205e+06	830884	6.36686e+06	5.27477e+07	2.09351e+07	1.16376e+07	1.35503e+07	4.02719e+06	2.84997e+07	2.25759e+07	7.05691e+06	3.59717e+08	1.96678e+06	1.64002e+07	8.71221e+06	3.84006e+06	871873	4.17833e+08	1.79064e+06	1.40591e+08	4.11226e+07	1.51108e+07	1.48016e+07	2.70707e+06	2.61803e+06	2.05068e+06	1.20726e+07	909554	1.9108e+06	2.78774e+07	3.71455e+06	2.33875e+07	6.24747e+06	4.58299e+06	9.77004e+06	4.42151e+06	3.43917e+06	4.82898e+07	752530	9.22442e+06	1.41998e+06	5.27903e+06	8.08902e+06	8.09971e+07
5	D	1.68241e+07	3.42173e+07	1.7106e+07	164285	8.59569e+06	2.76398e+06	1.82281e+06	7.25076e+07	9.42269e+06	6.67548e+06	1.31905e+07	3.76886e+06	3.2797e+07	2.5485e+07	8.84771e+06	4.45188e+08	1.05479e+07	1.02689e+07	2.04712e+07	3.99828e+06	7.0068e+06	4.4302e+08	3.36622e+07	1.51684e+08	5.52654e+07	2.43434e+07	1.03418e+07	7.15659e+06	2.80134e+06	5.68345e+06	1.49959e+07	3.1095e+06	1.90044e+06	8.70666e+07	4.40588e+06	2.36746e+07	2.39706e+07	9.71754e+06	8.41709e+06	3.53333e+06	5.18734e+06	7.96877e+07	815962	3.37463e+06	2.67943e+06	3.97503e+06	5.89734e+07	1.10175e+08
6	D	1.15357e+07	2.85937e+07	4.33932e+07	739116	5.75147e+06	977227	2.88368e+06	1.14358e+08	3.24189e+07	9.00058e+06	4.0896e+06	4.77257e+06	1.0256e+07	1.06917e+07	8.69816e+06	1.53114e+08	6.33563e+06	1.18974e+07	1.08107e+07	3.13191e+06	1.19036e+07	1.58804e+08	2.7463e+07	1.55806e+08	9.47698e+07	1.22596e+07	2.09542e+07	9.16477e+06	5.59762e+06	4.23303e+06	6.18563e+06	1.13167e+06	1.52664e+06	9.51842e+07	2.18304e+06	2.91492e+07	6.53368e+06	6.03607e+06	1.89311e+07	3.3548e+06	2.6537e+06	2.13464e+07	740978	1.60636e+07	2.4704e+06	2.72994e+06	3.26039e+07	2.49135e+08
6	D	1.73522e+07	4.43258e+07	2.1224e+07	835789	1.3292e+07	918229	2.27021e+06	9.15395e+07	1.27474e+07	3.90022e+06	1.94586e+07	7.25872e+06	2.39973e+07	2.05919e+07	1.0504e+07	5.04829e+08	1.79676e+07	6.22412e+06	3.29223e+07	4.60177e+06	4.95337e+06	3.29328e+08	2.24737e+07	1.41874e+08	1.23559e+08	3.48995e+07	1.70303e+06	1.23854e+07	5.45083e+06	1.83092e+07	1.02397e+07	1.96497e+06	2.58169e+06	9.97216e+07	3.61733e+06	1.34063e+07	3.12421e+07	1.64965e+07	1.15301e+07	4.48057e+06	4.64293e+06	5.61591e+07	954559	6.67088e+06	2.51513e+06	1.99599e+06	3.67458e+06	1.62601e+08
6	D	1.31312e+07	3.16526e+07	2.95941e+07	428942	6.96254e+06	1.04228e+06	2.66918e+06	9.47346e+07	1.18978e+07	4.20411e+06	1.00965e+07	6.14248e+06	1.73854e+07	1.39574e+07	1.17258e+07	4.33559e+08	1.1727e+07	1.07798e+07	1.90774e+07	3.14564e+06	8.2832e+06	240287680	2.0938e+07	1.73665e+08	135366467	2.14297e+07	1.46638e+07	7.57566e+06	4.46048e+06	1.34535e+07	7.85889e+06	821204	1.56891e+06	1.31014e+08	2.83658e+06	3.01442e+06	2.87161e+07	1.04213e+07	1.35338e+07	3.10554e+06	5.27738e+06	6.10935e+07	900239	2.68904e+06	2.57382e+06	2.59241e+06	4.92794e+06	161103113
7	D	9.47418e+06	3.18632e+07	3.31246e+07	796834	7.24131e+06	2.11266e+06	3.44709e+06	8.71678e+07	1.48502e+07	8.15735e+06	5.77947e+07	1.08067e+06	2.51947e+07	2.44806e+07	1.03537e+07	5.32909e+08	6.67384e+06	8.81194e+06	3.72262e+07	3.21183e+06	6.95172e+06	4.22969e+08	3.45296e+07	1.41722e+08	7.2942e+07	2.69352e+07	1.28582e+07	6.04336e+06	4.25175e+06	1.96156e+06	1.03038e+07	2.35633e+06	1.2406e+06	8.65277e+07	2.77015e+06	3.16322e+07	1.54514e+07	8.40129e+06	1.74556e+07	4.61783e+06	9.13638e+06	5.51094e+07	1.03282e+06	2.18857e+07	2.72199e+06	1.77049e+07	3.8639e+07	1.93247e+08
7	D	1.63459e+07	5.56337e+07	2.21155e+07	2.54802e+06	1.6134e+07	5.6095e+06	2.97792e+06	7.29836e+07	9.8039e+06	1.40934e+07	1.11434e+07	6.27791e+06	3.93984e+07	2.15653e+07	1.14785e+07	4.14225e+08	1.17367e+07	1.37405e+07	63625198	2.34297e+06	3.3423e+06	5.60686e+08	5.28157e+06	2.08815e+08	4.41762e+07	4.72115e+07	1.86034e+07	6.88433e+06	3.15115e+06	641510	1.64809e+07	7.33871e+06	2.83513e+06	1.33778e+08	4.16671e+06	4.74162e+07	3.19048e+06	2.86229e+06	1.26335e+07	4.65952e+06	6.59905e+06	4.40685e+07	1.49554e+06	2.05625e+07	2.4169e+06	5.83933e+06	7.01329e+07	1.57595e+08
7	D	1.32593e+07	2.69672e+07	2.36376e+07	639063	7.888e+06	2.47798e+06	6.03246e+06	9.8966e+07	4.28137e+07	1.12108e+07	1.64474e+07	3.58316e+06	3.16955e+07	2.60828e+07	1.04091e+07	6.16071e+08	408350	1.11721e+07	3.44894e+07	1.53726e+06	4.49632e+06	428699534	2.75649e+07	1.36355e+08	7.6576e+07	3.02222e+07	8.62141e+06	8.05346e+06	3.90933e+06	2.56552e+06	1.19904e+07	1.58372e+06	1.3888e+06	1.06156e+08	1.88691e+06	2.51042e+07	1.34007e+06	5.84535e+06	1.24648e+07	4.0516e+06	7.63979e+06	6.58957e+07	724301	7.73678e+06	2.99937e+06	961382	4.76079e+07	1.7497e+08
1	IC	5.5734e+07	1.18474e+08	1.57636e+07	1.00682e+06	4.46691e+07	9.06362e+06	8.60614e+06	1.41522e+08	4.43984e+06	7.57218e+06	5.63198e+06	6.57281e+06	7.07244e+07	4.7752e+07	3.48108e+07	1.71621e+08	3.44117e+07	8.82881e+06	2.86805e+06	1.66387e+06	1.83682e+06	1.15067e+08	8.54711e+07	6.55194e+07	4.89781e+07	2.08673e+07	1.81417e+07	5.04752e+07	1.07419e+06	2.73528e+07	3.60077e+07	2.3872e+07	2.82532e+07	9.02244e+07	4.42573e+06	3.68414e+08	4.6754e+07	1.39894e+08	5.19089e+06	3.949e+06	6.22613e+06	2.32649e+07	1.12816e+07	6.78286e+06	6.67953e+06	6.80501e+06	9.90738e+07	2.64037e+08
1	IC	4.41458e+07	1.36276e+08	3.22442e+07	1.45062e+06	5.45529e+07	7.17079e+06	8.46302e+06	1.59417e+08	5.75496e+06	1.18452e+07	4.70779e+06	7.01818e+06	6.6041e+07	4.9312e+07	3.52806e+07	9.03754e+07	2.77848e+07	1.29674e+07	2.95383e+07	2.02823e+06	2.98003e+06	7.27011e+07	6.97719e+07	6.20598e+07	7.0416e+07	3.56704e+07	1.383e+07	3.35388e+07	1.07859e+06	2.08391e+07	1.15392e+08	4.71765e+07	7.87103e+07	6.6466e+07	5.39422e+06	3.27386e+08	4.11285e+07	1.4314e+08	1.18174e+07	5.05795e+06	9.57505e+06	2.79101e+07	1.40717e+07	1.61231e+06	9.52797e+06	1.48668e+07	7.92463e+07	2.74709e+08
1	IC	5.52885e+07	1.1164e+08	2.67781e+07	1.10193e+06	5.31175e+07	4.20451e+06	8.58285e+06	1.52766e+08	7.06629e+06	6.2805e+06	1.07607e+07	5.48682e+06	7.82121e+07	4.00369e+07	3.8976e+07	1.09169e+08	2.67726e+07	4.25265e+06	1.40305e+06	1.09306e+06	1.52833e+06	9.8779e+07	6.87139e+07	3.90166e+07	4.62176e+07	1.1474e+07	1.88972e+07	5.34307e+07	1.01389e+06	3.00125e+07	4.43374e+07	1.20103e+07	3.64463e+07	5.87606e+07	3.6599e+06	3.93418e+08	3.71848e+07	5.35721e+07	8.53069e+06	4.05304e+06	1.23203e+07	2.58074e+07	2.01157e+07	6.81394e+06	9.15744e+06	4.49182e+06	103739780	3.49892e+08
2	IC	4.90043e+07	1.32611e+08	2.45804e+07	1.97394e+06	6.01181e+07	1.71332e+07	8.18064e+06	1.7578e+08	4.79738e+06	2.11895e+07	2.91768e+06	7.85357e+06	1.31517e+08	5.61847e+07	3.53752e+07	1.88692e+08	3.23346e+07	4.99988e+06	4.71026e+07	2.85612e+06	748542	9.98113e+07	8.43259e+07	8.46814e+07	4.69953e+07	5.20276e+07	1.95848e+07	9.67358e+06	578862	3.7122e+06	7.99666e+07	2.70146e+07	3.80684e+07	5.47981e+07	6.82259e+06	3.29566e+08	8.68835e+06	1.00227e+08	1.32473e+07	1.54185e+07	8.3559e+06	1.53056e+07	1.23896e+07	7.16555e+06	4.7719e+06	1.65832e+06	140164169	2.86396e+08
2	IC	4.30725e+07	1.56518e+08	3.61113e+07	2.41037e+06	5.72325e+07	1.9049e+07	1.06365e+07	1.74907e+08	1.09046e+07	1.88597e+07	3.30102e+06	1.10025e+07	1.05418e+08	7.02274e+07	3.67159e+07	2.41481e+08	4.6526e+07	1.57286e+07	4.97539e+07	3.32321e+06	1.46006e+06	1.20738e+08	3.59533e+07	7.29219e+07	3.97969e+07	1.09969e+08	1.80873e+07	4.87516e+06	592818	4.46659e+06	9.47123e+07	5.28134e+07	6.30578e+07	5.70288e+07	9.32615e+06	2.99501e+08	1.18696e+07	1.45498e+08	1.33647e+07	1.4108e+07	5.84799e+06	2.95074e+07	1.2006e+07	1.3056e+07	5.49201e+06	4.48283e+06	1.13889e+08	223945915
2	IC	3.14341e+07	1.37487e+08	2.95008e+07	1.71395e+06	6.20206e+07	1.37069e+07	3.46133e+06	1.62928e+08	4.05503e+06	1.78474e+07	2.72897e+06	7.01701e+06	8.94127e+07	4.62825e+07	2.39854e+07	185102279	1.84032e+07	3.88543e+06	3.08791e+07	2.07804e+06	727387	7.24458e+07	5.91502e+07	6.12907e+07	5.9493e+07	4.46438e+07	9.7141e+06	8.58895e+06	512892	5.2518e+06	7.05502e+07	3.16535e+07	4.2194e+07	6.53974e+07	6.40616e+06	2.62442e+08	6.38562e+06	8.04767e+07	1.422e+07	1.29327e+07	7.04844e+06	2.6743e+07	1.28099e+07	3.27391e+07	1.00167e+07	2.64056e+07	1.1048e+08	3.41393e+08
3	IC	4.61789e+07	9.46706e+07	1.69038e+07	1.19471e+06	4.3923e+07	1.00191e+07	9.37393e+06	1.71912e+08	5.89592e+06	1.14962e+07	2.86969e+06	7.58763e+06	4.4384e+07	3.58077e+07	3.97981e+07	1.22968e+08	3.06213e+07	4.09691e+06	2.91601e+07	3.33667e+06	3.35393e+06	6.57369e+07	4.57693e+07	5.18529e+07	4.43037e+07	2.27819e+07	1.21871e+07	8.28819e+07	915192	2.60138e+07	3.30542e+07	6.33491e+06	2.61626e+07	2.14037e+08	4.38827e+06	1.06479e+08	1.18043e+07	1.00475e+08	7.81918e+06	5.75207e+06	6.39907e+06	9.73681e+06	5.98814e+06	1.9717e+07	4.97295e+06	5.37571e+06	1.81357e+08	2.84425e+08
3	IC	3.82959e+07	1.23046e+08	2.43687e+07	3.94604e+06	6.92454e+07	1.95058e+07	7.53729e+06	1.6542e+08	5.53102e+06	1.62378e+07	3.9331e+06	8.26548e+06	6.84043e+07	3.8857e+07	5.58997e+07	1.2127e+08	5.81663e+07	1.08461e+07	5.09881e+07	4.05574e+06	3.63089e+06	58908125	6.58742e+07	9.36688e+07	3.89358e+07	5.69098e+07	1.88219e+07	4.6274e+07	927572	1.80074e+07	8.15292e+07	2.6397e+07	1.05321e+08	8.62298e+07	3.71964e+06	1.16685e+08	1.60966e+07	4.82154e+07	9.4495e+06	6.07755e+06	8.62057e+06	2.32243e+07	8.5704e+06	5.9441e+07	6.1407e+06	1.63695e+07	1.36256e+08	2.28332e+08
3	IC	3.99453e+07	9.75841e+07	1.54106e+07	1.67586e+06	3.8445e+07	1.17261e+07	11712177	1.27432e+08	5.35443e+06	8.82267e+06	4.55463e+06	6.08886e+06	6.32178e+07	3.56924e+07	5.22235e+07	1.19473e+08	1.37603e+07	1.9446e+06	3.3487e+07	3.22799e+06	3.0977e+06	5.61776e+07	6.60777e+07	5.68706e+07	5.15508e+07	2.82599e+07	1.18113e+07	7.97345e+07	904862	2.65562e+07	4.63227e+07	5.68991e+06	4.59437e+07	185201847	994803	9.41414e+07	5.56424e+06	3.61255e+07	7.82787e+06	6.91917e+06	5.36604e+06	2.10727e+07	1.68727e+06	6.48146e+07	5.22426e+06	2.0484e+07	1.37869e+08	2.76835e+08
4	IC	1.35051e+07	1.14947e+08	2.1243e+07	1.55435e+06	4.12534e+07	2.60022e+07	1.51408e+07	1.35176e+08	9.32923e+06	2.3217e+07	3.21586e+07	9.727e+06	6.1407e+07	3.25844e+07	2.41139e+07	2.21785e+08	4.36321e+07	3.43285e+07	3.83319e+07	3.72461e+06	7.53642e+06	6.38192e+07	2.08523e+07	9.29362e+07	6.59602e+07	6.06056e+07	2.34462e+07	9.05282e+06	2.88532e+06	3.3403e+06	1.89608e+07	1.31525e+07	5.65618e+06	6.93311e+07	5.06253e+06	2.93852e+07	1.75449e+06	3.6794e+07	1.81736e+07	5.13466e+06	1.76775e+07	2.8389e+07	1.1392e+07	3.91635e+06	1.87727e+06	1.56962e+06	6.8929e+07	4.90257e+07
4	IC	1.44548e+07	7.74293e+07	1.67072e+07	985084	3.76802e+07	2.55482e+07	1.64205e+07	1.30047e+08	9.68298e+06	1.42121e+07	2.58133e+07	9.90837e+06	5.63843e+07	2.96872e+07	1.52113e+07	1.07382e+08	4.47629e+07	3.43132e+07	15297148	3.0237e+06	1.10617e+07	5.66963e+07	5.42058e+06	6.48493e+07	7.26009e+07	2.18574e+07	2.14852e+08	9.48896e+06	2.66246e+06	2.40612e+06	1.3437e+07	1.08546e+07	1.39193e+06	1.09935e+08	2.70408e+06	3.00424e+07	525522	2.45822e+07	1.26038e+07	4.23666e+06	2.35135e+07	1.35737e+07	7.22956e+06	6.02708e+06	2.14076e+06	3.4889e+06	6.34932e+07	4.56049e+07
4	IC	1.52662e+07	7.02838e+07	1.99166e+07	503684	2.83111e+07	1.24818e+07	9.98857e+06	8.46848e+07	8.21031e+06	3.56037e+07	132092859	7.35893e+06	4.10033e+07	2.13276e+07	12161694	9.87158e+07	3.16181e+07	2.31293e+07	1.78048e+07	2.3851e+06	4.78573e+06	5.7347e+07	1.45093e+07	6.96602e+07	4.80416e+07	1.96155e+07	8.26451e+07	1.22072e+07	2.55625e+06	2.068e+06	9.95182e+06	7.32194e+06	1.48898e+06	1.00111e+08	1.82459e+06	3.1318e+07	9.33815e+06	3.07558e+07	2.92281e+07	3.79732e+06	3.44211e+07	1.52456e+07	5.04738e+06	1.32211e+07	844834	5.13199e+07	4.58599e+07	7.1589e+07
5	IC	2.11445e+07	1.20498e+08	1.7609e+07	914971	4.93903e+07	1.59717e+07	1.12757e+07	233223034	3.78786e+06	4.67703e+06	4.40129e+07	2.95443e+06	2.89404e+06	8.54488e+06	5.09907e+07	8.45469e+07	1.32885e+06	9.8006e+06	9.82288e+06	5.13628e+06	2.13216e+06	109810676	3.06535e+07	738671	2.46199e+07	4.08966e+07	5.21105e+08	6.18782e+07	1.01238e+06	5.84015e+07	7.44562e+07	1.85008e+07	3.7895e+06	1.33469e+07	2.15884e+06	2.23126e+07	7.17227e+06	1.38685e+07	9.70927e+06	3.92706e+06	1.47405e+07	2.01912e+06	7.27296e+06	1.26889e+08	6.02064e+06	1.02555e+07	8.85982e+07	5.61051e+07
5	IC	9.36669e+06	8.22266e+07	3.6401e+06	1.02865e+06	3.81905e+07	1.25323e+07	1.05749e+07	1.08354e+08	1.38658e+06	1.79844e+06	3.33317e+07	1.00106e+06	4.72647e+07	3.27038e+07	1.9442e+07	7.98435e+07	2.27962e+07	1.43677e+07	2.01753e+07	2.25048e+06	4.63504e+06	2.35774e+07	2.95536e+07	6.91414e+07	3.34941e+07	2.12132e+07	9.88945e+06	4.9921e+06	1.55307e+06	5.44773e+06	1.21987e+06	3.11215e+06	3.24412e+06	5.24092e+07	1.56862e+06	3.14909e+07	2.30468e+07	1.92471e+07	1.29679e+07	3.27889e+06	1.81029e+07	8.93838e+06	9.30127e+06	1.02231e+07	5.8092e+06	5.73367e+06	6.70101e+07	6.02397e+07
5	IC	6.08145e+06	5.98734e+07	6.69679e+06	527235	2.66165e+07	8.10081e+06	8.32364e+06	7.41086e+07	7.66386e+06	1.90784e+07	1.91513e+07	2.73877e+06	3.34091e+07	2.55603e+07	1.27286e+07	4.40977e+07	2.21719e+07	3.17455e+07	1.50629e+07	2.76331e+06	3.00409e+07	1.34389e+07	7.67568e+06	5.2178e+07	3.32159e+07	2.24425e+07	1.11817e+08	3.2898e+06	2.29257e+06	1.94302e+06	6.73924e+06	3.54586e+06	1.56413e+06	3.96611e+07	2.66425e+06	1.86416e+07	6.71012e+06	6.66775e+06	2.08092e+07	2.07256e+06	1.0628e+07	6.13229e+06	1.19454e+06	1.08324e+07	4.43924e+06	2.54346e+06	4.95332e+07	5.70386e+07
6	IC	7.71551e+06	2.93807e+07	3.37664e+06	234372	6.86906e+06	3.73063e+06	3.17013e+06	8.30395e+07	2.16167e+07	6.94431e+06	2.8591e+07	3.44328e+06	1.48285e+07	1.46024e+07	1.46342e+07	4.7693e+07	9.42765e+06	1.07052e+07	1.10165e+07	2.05665e+06	7.18961e+06	1.10361e+07	9.96642e+06	7.80692e+07	3.25221e+07	1.16505e+07	4612615275	3.50964e+06	1.72807e+06	1.37512e+06	7.37143e+06	3.59411e+06	762755	5.83895e+07	2.92107e+06	3.03016e+07	3.7485e+06	1.36793e+07	1.29278e+07	3.87084e+06	2.46439e+07	6.49488e+06	3.00694e+06	7.38121e+06	986780	2.74324e+06	2.14871e+07	7.23404e+07
6	IC	2.8258e+07	7.43295e+07	7.76023e+06	1.03274e+06	3.60799e+07	5.42126e+06	1.29989e+07	2.16733e+08	3.00622e+07	1.12194e+07	2.54673e+07	1.15184e+07	4.79697e+07	2.84284e+07	2.09097e+07	9.76314e+07	2.23031e+07	1.49562e+07	29117076	2.98614e+06	1.06119e+07	4.33614e+07	7.52105e+06	6.76336e+07	1.58657e+08	2.80585e+07	4.77462e+07	9.46905e+06	5.35375e+06	2.2405e+06	1.24798e+07	6.06613e+06	1.38974e+06	2.02388e+08	1.57437e+06	6.0336e+07	7.15858e+06	3.89794e+07	3.41575e+07	7.59371e+06	1.56765e+07	1.57225e+06	1.23499e+07	1.63945e+07	7.52991e+06	1.07796e+07	6.94511e+07	1.3296e+08
6	IC	12184266	57834512	1.88129e+07	1.02053e+06	28705026	11613739	5.75271e+06	8.25711e+07	4798683	18595666	3.29499e+07	5.1649e+06	3.37683e+07	1.78267e+07	9824524	63956800	29434744	2.52059e+07	2.03893e+07	2921416	1.86246e+07	1.98875e+07	1.33663e+07	6.29874e+07	67604114	21413178	8581379	4472628	3.24104e+06	2.04179e+06	9.37766e+06	6.89735e+06	1.2565e+06	86426480	4.14931e+06	2.0424e+07	2.88507e+06	18109026	18698048	3763962	18879892	9.84023e+06	8.01955e+06	3.89016e+07	3.02156e+06	2.18295e+07	3.25644e+07	44591760
7	IC	1.1662e+07	1.02982e+08	1.04685e+07	1.92658e+06	4.07799e+07	2.00526e+07	6.08471e+06	9.12374e+07	7.43439e+06	2.4244e+07	4.67476e+07	6.31869e+06	5.97238e+07	3.28592e+07	2.96919e+07	1.64014e+08	2.86093e+07	2.48512e+07	3.4877e+07	3.56357e+06	9.30157e+06	2.71991e+07	1.8887e+07	9.77937e+07	4.91369e+07	3.64954e+07	1.26681e+08	6.85415e+06	2.55865e+06	2.97769e+06	1.28246e+07	1.10721e+07	1.92258e+06	1.09108e+08	5.67747e+06	2.32913e+07	5.03904e+06	3.98359e+07	2.39051e+07	9.86298e+06	3.57607e+07	2.4091e+07	1.23534e+07	3.58383e+07	4.85921e+06	9.87859e+06	5.38265e+07	4.37271e+07
7	IC	1.46641e+07	4.20067e+07	7.29509e+06	608838	2.15488e+07	6.87201e+06	2.49478e+06	4.83387e+07	6.10106e+06	2.2434e+07	2.08012e+08	3.61079e+06	3.74003e+07	2.43898e+07	1.81039e+07	2.33171e+08	1.68221e+07	2.39584e+07	2.45126e+07	2.6598e+06	1.51523e+07	1.22327e+07	1.09795e+07	5.40689e+07	3.66813e+07	2.55759e+07	7.05583e+07	6.38666e+06	1.47682e+06	2.08408e+06	1.04139e+07	6.56319e+06	1.14652e+06	1.05148e+08	2.78155e+06	2.64207e+07	5.45595e+07	3.11832e+07	7.25654e+07	4.91221e+06	5.20219e+07	2.22492e+07	7.16325e+06	5.94193e+07	4.7032e+06	222603291	1.98358e+07	8.63292e+07
7	IC	3.53273e+07	3.33321e+07	1.04987e+07	352655	2.69704e+07	3.58472e+06	3.09441e+06	6.3894e+07	7.96858e+06	3.12332e+07	2.18019e+08	5.34507e+06	3.99311e+07	3.38648e+07	2.21292e+07	1.64244e+08	1.51813e+07	2.78004e+07	1.97885e+07	2.53088e+06	1.02274e+07	2.21797e+07	1.00086e+07	7.45801e+07	5.9061e+07	2.08537e+07	3.17579e+07	6.33822e+06	2.85453e+06	1.97255e+06	9.50146e+06	1.19675e+07	715106	3.50268e+08	2.5941e+06	3.97957e+07	1.17779e+07	2.98089e+07	6.18994e+07	9.44198e+06	5.60768e+07	1.76146e+07	8.61594e+06	2.95785e+07	4.09121e+06	6.08988e+07	5.7478e+07	1.34255e+08
1	ICD	4.78854e+07	1.57712e+08	7.74894e+07	884111	4.66404e+07	8.70152e+06	5.05392e+06	237325777	7.55857e+06	7.04756e+06	6.27086e+06	5.6263e+06	4.45314e+07	34277491	4.27616e+07	1.2483e+08	1.21222e+07	4.05249e+06	682803	2.7621e+06	1.30276e+06	3.12044e+08	2.84111e+07	6.75487e+07	3.88423e+07	2.31568e+07	3.41771e+07	4.22182e+07	884701	2.637e+07	3.89514e+07	1.20551e+07	3.45677e+07	6.00886e+07	4.43634e+06	73830776	1.26382e+07	5.74426e+07	8.88627e+06	3.51392e+06	7.97845e+06	2.55007e+07	3.33871e+06	7.75849e+06	1.17579e+07	1.46372e+07	1.04347e+08	3.62632e+08
1	ICD	6.22817e+07	1.32185e+08	6.34437e+07	1.85754e+06	5.12902e+07	1.70707e+07	8.33486e+06	2.654e+08	8.03099e+06	3.90335e+06	7.55316e+06	4.17089e+06	5.49649e+07	4.89374e+07	3.98156e+07	1.72877e+08	1.05316e+07	5.21769e+06	3.73371e+06	1.78393e+06	694338	4.35972e+08	3.47695e+07	4.95212e+07	5.13235e+07	2.51204e+07	6.27916e+07	4.38769e+07	1.11759e+06	2.13968e+07	6.75688e+07	1.82674e+07	1.73585e+07	1.18204e+08	4.1575e+06	7.05222e+07	9.11433e+06	3.15576e+07	5.29504e+06	4.59119e+06	6.53631e+06	1.88878e+07	2.66387e+06	5.45182e+06	9.04531e+06	7.82841e+06	1.23249e+08	3.67301e+08
1	ICD	5.81437e+07	1.46837e+08	5.94754e+07	1.26265e+06	4.61191e+07	9.87933e+06	1.26932e+07	214382502	7.13658e+06	2.35837e+06	4.58494e+06	7.64043e+06	4.086e+07	3.79688e+07	4.8119e+07	9.19127e+07	1.1012e+07	6.65445e+06	1.94922e+06	2.03259e+06	674621	3.13369e+08	3.09992e+07	5.49483e+07	6.72967e+07	1.57417e+07	2.12249e+07	4.27609e+07	1.0286e+06	4.77136e+07	6.01125e+07	1.23432e+07	4.46905e+07	8.6762e+07	5.16373e+06	1.00582e+07	4.8366e+07	1.04469e+08	7.63479e+06	4.70603e+06	6.53346e+06	3.58199e+07	1.62681e+07	3.50134e+06	1.01197e+07	4.99966e+06	1.04652e+08	1.4998e+08
2	ICD	2.1772e+07	2.33807e+08	1.04732e+06	3.87712e+06	1.32631e+08	1.42007e+07	1.04292e+07	2.59665e+08	1.85534e+07	8.47158e+06	1.23243e+07	1.96147e+07	8.05356e+07	6.12946e+07	5.5768e+07	3.02063e+08	2.06253e+07	5.32717e+06	6.14251e+07	2.49358e+06	2134012	2.73108e+06	3.91065e+07	1.40072e+07	2.59775e+07	1.14861e+08	4.05641e+06	1.77908e+07	651288	3.82909e+07	7.47135e+07	2.07388e+07	5.38152e+06	7.72965e+07	4.58756e+06	7.59479e+07	1.32455e+07	8.5825e+07	8.69531e+06	1.41961e+07	3.63183e+06	7.38289e+07	1.84704e+07	6.3628e+06	9.35929e+06	858309	286493355	5.45187e+08
2	ICD	4.21797e+07	1.41938e+08	5.64288e+07	2.32442e+06	8.29673e+07	1.25995e+07	5.42028e+06	1.74088e+08	4.31696e+06	1.14101e+07	4.30167e+06	5.9699e+06	6.21484e+07	5.17712e+07	4.76285e+07	2.4126e+08	1.45722e+07	6.50483e+06	4.35052e+07	4.40862e+06	714093	3.6229e+08	8.22174e+06	7.76047e+07	3.86981e+07	6.59114e+07	1.6125e+07	6.06283e+06	532436	2.05653e+07	7.12675e+07	8.37188e+06	2.43552e+07	7.90015e+07	6.99949e+06	4.3768e+07	9.02568e+06	50095844	6.49074e+06	7.97977e+06	3.60452e+06	5.14863e+07	8.66454e+06	3.50546e+06	6.07556e+06	9.94832e+06	1.49017e+08	2.92038e+08
2	ICD	6.01812e+07	2.00351e+08	5.53449e+07	3.79888e+06	6.96174e+07	5.61945e+06	8.67622e+06	2.38174e+08	9.90627e+06	6.35327e+06	2.7629e+06	8.62031e+06	6.04496e+07	5.18009e+07	3.58486e+07	2.49657e+08	9.70127e+06	2.46982e+06	1.08044e+07	4.11521e+06	710812	3.46203e+08	3.91181e+07	3.5918e+07	6.12177e+07	7.80672e+07	8.84062e+06	8.39862e+06	672824	2.6992e+07	1.00967e+08	1.76994e+07	2.06745e+07	9.83862e+07	2.94123e+06	4.5879e+07	1.10144e+07	2.77289e+07	4.91986e+06	9.01244e+06	6.2587e+06	5.72385e+07	1.39248e+07	9.09522e+06	1.91744e+07	3.46854e+08	193957160	4.41223e+08
3	ICD	5.62291e+07	1.20247e+08	8.74617e+07	2.31529e+06	6.38781e+07	1.26228e+07	1.75159e+07	1.72111e+08	5.51736e+06	9.16929e+06	3.80833e+07	5.95589e+06	3.60769e+07	2.74943e+07	4.55233e+07	90777966	1.60263e+07	4.14227e+06	3.92865e+07	3.75157e+06	3.72179e+06	2.51898e+08	8.16559e+07	7.53869e+07	4.37241e+07	2.97738e+07	13758522	4.76379e+07	575559	3.15071e+07	5.94695e+07	6.13969e+06	3.14776e+07	1.5502e+08	1.77386e+06	2.67302e+07	2.21489e+07	5.56348e+07	9.09259e+06	5.92383e+06	1.26815e+07	2.08287e+07	2.02023e+06	4.11727e+07	4.98268e+06	4.85104e+07	1.40546e+08	2.62868e+08
3	ICD	4.16895e+07	1.43405e+08	9.56306e+07	2.65722e+06	8.18184e+07	1.86543e+07	1.11397e+07	196595022	908329	1.04086e+07	9.85837e+06	1.2164e+07	6.18577e+07	2.80881e+07	5.55756e+07	9.26377e+07	1.80375e+07	4.70941e+06	4.95587e+07	3.5489e+06	4.1925e+06	3.09238e+08	3.42454e+07	9.30495e+07	4.36724e+07	4.79938e+07	2.08623e+07	3.07722e+07	648353	2.52258e+07	5.86834e+07	8.20849e+06	4.77874e+07	9.66372e+07	4.50192e+06	1.05074e+08	2.27005e+07	4.10185e+07	8.14212e+06	5.8739e+06	5.99828e+06	2.8903e+07	5.47252e+06	3.51947e+07	6.5597e+06	2.1478e+07	1.40574e+08	2.08594e+08
3	ICD	7.46894e+07	1.427e+08	7.269e+07	3.45144e+06	6.37702e+07	1.06723e+07	9.67788e+06	1.83782e+08	7.01285e+06	3.6224e+06	6.51147e+06	2.44111e+06	3.29666e+07	3.15953e+07	7.13785e+07	1.50721e+08	1.33777e+07	2.40288e+06	1.595e+06	3.18107e+06	3.5255e+06	2.81919e+08	3.01851e+07	5.08147e+07	6.072e+07	1.83502e+07	2.01413e+06	6.30137e+07	754885	2.39814e+07	4.60636e+07	1.00542e+07	2.30624e+07	3.00339e+08	2.35964e+06	4.65932e+07	1.20432e+07	4.79525e+07	1.04473e+07	7.08383e+06	8.3654e+06	2.19628e+07	9.23814e+06	1.90326e+06	6.20025e+06	2.25745e+07	1.79973e+08	3.45381e+08
4	ICD	1.80929e+07	9.22932e+07	6.54733e+07	228423	4.31642e+07	6.83745e+06	1.53065e+07	1.83154e+08	2.69435e+07	1.87065e+07	5.53022e+07	1.24723e+07	5.10974e+07	3.91472e+07	2.55326e+07	2.42086e+08	5.72151e+07	2.17027e+07	4.11339e+07	4.07517e+06	3.82135e+06	1.99885e+08	1.64056e+07	8.9438e+07	8.37561e+07	3.9816e+07	1.78716e+07	8.32388e+06	3.58906e+06	1.23803e+06	2.44413e+07	9.15489e+06	2.58247e+06	7.84823e+07	1.77844e+06	7.44463e+07	6.38034e+06	1.88582e+07	2.66825e+07	1.0741e+07	3.40833e+07	4.11264e+07	9.27895e+06	6.09482e+06	5.50821e+06	3.42182e+06	103792204	1.21735e+08
4	ICD	2.00065e+07	8.79369e+07	8.50589e+07	533007	4.06983e+07	9.85213e+06	1.02147e+07	2.00371e+08	2.65388e+07	1.19485e+07	4.70674e+07	9.84156e+06	4.06973e+07	2.81468e+07	2.36086e+07	1.49746e+08	2.66778e+07	1.7947e+07	2.80512e+07	4.46597e+06	5.01828e+06	1.68984e+08	5.21301e+06	9.71666e+07	8.06036e+07	2.78662e+07	3.50253e+07	9.63387e+06	3.59853e+06	2.53607e+06	1.76605e+07	1.11743e+07	2.05978e+06	1.39749e+08	1.6627e+06	6.51237e+07	2.05437e+06	1.01289e+07	1.51624e+07	8.66143e+06	2.50615e+07	3.52875e+07	9.2623e+06	5.71114e+06	3.81465e+06	4.91498e+06	9.79863e+07	6.7021e+07
4	ICD	1.78841e+07	1.19259e+08	9.75402e+07	628039	5.34097e+07	1.22043e+07	1.44602e+07	1.71057e+08	1.67597e+07	1.46564e+07	6.13197e+07	1.10382e+07	4.9099e+07	3.38601e+07	2.27963e+07	2.14939e+08	9.34537e+07	1.46778e+07	3.53418e+07	3.77341e+06	4.69453e+06	1.98665e+08	1.54901e+07	9.65674e+07	6.41974e+07	3.07637e+07	2.15394e+07	1.19395e+07	3.36321e+06	1.31356e+06	1.76395e+07	1.30712e+07	2.1812e+06	6.61058e+07	3.03924e+06	5.82456e+07	798083	1.14271e+07	2.02724e+07	1.09478e+07	2.82242e+07	3.53759e+07	1.01271e+07	3.63607e+06	5.0479e+06	2.8734e+06	9.19084e+07	9.56941e+07
5	ICD	2.1841e+07	1.16946e+08	6.41885e+06	1.07564e+06	4.4981e+07	7.9854e+06	1.21122e+07	251208139	3.50137e+07	1.87993e+07	3.04961e+07	5.58485e+06	4.51863e+07	3.7362e+07	2.36429e+07	1.18024e+08	8.03762e+06	9.62402e+06	1.61118e+07	3.72462e+06	1.05218e+06	2.69499e+08	1.77139e+07	3.93804e+07	5.44089e+07	2.49277e+07	3.04301e+07	6.42618e+06	535801	2.25672e+08	1.80432e+07	7.30846e+06	970462	7.68321e+07	2.79126e+06	8.46969e+06	1.98626e+06	3.7769e+07	1.18191e+07	6.57562e+06	1.09645e+07	2.74108e+07	1.05029e+07	1.60104e+07	9.71783e+06	8.82806e+06	1.15572e+08	2.83836e+07
5	ICD	1.47175e+07	1.35107e+08	7.25764e+07	1.12383e+06	5.36106e+07	6.91176e+06	1.33222e+07	1.21537e+08	1.49578e+06	1.19042e+07	2.13856e+07	6.83503e+06	5.09907e+07	3.25722e+07	2.32322e+07	1.11752e+08	1.96788e+07	1.3357e+07	1.16653e+07	5.03581e+06	1.39689e+06	1.62692e+08	5.36282e+06	9.11218e+07	3.8293e+07	5.17685e+07	5.22621e+07	3.14933e+06	2.06766e+06	5.95212e+06	2.53872e+07	8.42915e+06	3.74651e+06	3.46212e+07	1.54817e+06	2.17791e+07	1.74609e+07	1.00492e+07	1.28612e+07	5.42701e+06	1.53478e+07	4.36823e+07	9.0349e+06	1.89023e+07	1.11607e+07	7.07762e+06	1.02811e+08	8.08612e+07
5	ICD	1.82288e+07	1.37882e+08	5.26186e+07	1.3386e+06	5.82988e+07	1.06695e+07	1.33085e+07	1.6678e+08	1.0466e+06	1.92714e+07	1.84906e+07	8.57403e+06	4.82481e+07	2.51631e+07	2.93859e+07	7.86755e+07	2.19942e+07	1.70812e+07	9.89356e+06	1.48212e+07	3.38139e+06	1.73817e+08	1.40005e+07	7.33663e+07	7.48894e+07	2.78004e+07	3.93136e+07	5.99543e+06	3.23364e+06	148002595	3.08044e+07	9.96668e+06	1.18968e+06	9.47935e+07	7.02715e+06	3.30406e+07	3.5332e+06	2.67209e+06	1.52585e+07	1.91536e+06	1.04531e+07	3.68553e+07	7.7773e+06	1.20866e+07	4.45034e+06	5.31479e+06	9.41404e+07	7.58695e+07
6	ICD	2.12381e+07	5.87982e+07	2.89232e+07	682032	3.14817e+07	6.35084e+06	1.06479e+07	2.18682e+08	2.23408e+07	1.7181e+07	4.34137e+07	1.03827e+07	1.96559e+07	1.76713e+07	1.86211e+07	1.8627e+08	6.01947e+06	7.24068e+06	2.51773e+07	3.17169e+06	1.51333e+07	1.77916e+08	2.12996e+07	6.64983e+07	1.27011e+08	2.4938e+07	9.04445e+07	8.40394e+06	4.77783e+06	2.27837e+06	10630906	2.12223e+06	1.77161e+06	1.72761e+08	1.21155e+06	3.93454e+07	6.53196e+06	1.4421e+07	2.59013e+07	7.55402e+06	1.11954e+07	4.45346e+07	8.44703e+06	8.42699e+06	3.76015e+06	5.75041e+06	7.39104e+07	121486913
6	ICD	5.50182e+06	8.08065e+07	3.69229e+07	651269	4.34679e+07	7.33355e+06	9.01606e+06	1.04621e+08	9.12801e+06	1.41189e+07	2.68646e+07	3.774e+06	1.48592e+07	1.04096e+07	1.46311e+07	1.07282e+08	4.76319e+06	1.75317e+07	3.045e+07	2.76563e+06	7.39574e+06	1.07597e+08	1.28985e+07	6.22674e+07	3.49779e+07	4.49379e+07	4.67286e+07	3.89967e+06	2.05371e+06	2.02763e+06	1.22236e+07	4.47783e+06	1.44991e+06	39349739	1.79144e+06	3.43925e+07	4.2363e+06	8.68035e+06	2.48934e+07	3.39434e+06	1.00983e+07	4.44909e+07	2.9192e+06	2.46223e+07	2.86876e+06	8.24784e+06	4.77747e+07	3.31731e+07
6	ICD	2.47641e+07	5.08561e+07	3.16333e+07	718043	3.53761e+07	9.83795e+06	1.09207e+07	1.69194e+08	1.91393e+07	1.18951e+07	2.35121e+07	7.97284e+06	1.71199e+07	1.6619e+07	1.45645e+07	1.12447e+08	7.4947e+06	1.02174e+07	2.38841e+07	4.86729e+06	1.21219e+07	165945054	1.47231e+07	6.06343e+07	1.76323e+08	2.50731e+07	3.25618e+07	8.24467e+06	2.87619e+06	3.68421e+06	8.13716e+06	3.31106e+06	965763	2.05752e+08	1.45168e+06	4.84594e+07	6.74816e+06	7.0404e+06	1.55459e+07	4.22693e+06	1.22066e+07	2.2172e+07	6.33972e+06	2.01041e+07	6.52758e+06	6.28853e+06	5.66387e+07	1.44099e+08
7	ICD	1.89592e+07	1.04132e+08	6.83842e+07	636556	4.43903e+07	3.42727e+06	5.93568e+06	2.09505e+08	3.45113e+07	1.37079e+07	3.52634e+07	1.2338e+07	6.30566e+07	4.27592e+07	5.06277e+07	4.0867e+08	2.40689e+07	1.38348e+07	4.96014e+07	1.88336e+06	3.91597e+06	2.98382e+08	2.93397e+07	1.9184e+08	4.73362e+07	5.57288e+07	2.39756e+07	4.81305e+06	1.2249e+06	1.38984e+06	2.17926e+07	1.17573e+07	1.62988e+06	7.94097e+07	2.64765e+06	6.72415e+07	3.31514e+06	1.75611e+07	2.67183e+07	1.20341e+07	3.67211e+07	6.39632e+07	3.73884e+06	1.32469e+07	7.72585e+06	1.93412e+06	8.8612e+07	1.21431e+08
7	ICD	1.89541e+07	8.00135e+07	3.21542e+07	897921	3.2509e+07	5.14269e+06	1.24109e+07	1.63032e+08	5.25166e+07	1.96019e+07	6.42327e+07	1.77391e+06	4.89696e+07	3.30242e+07	3.70213e+07	427057190	4.24427e+06	1.29978e+07	3.34772e+07	1.28181e+06	6.34192e+06	2.89449e+08	1.08366e+07	1.39446e+08	5.01965e+07	3.82879e+07	5.13455e+07	6.93395e+06	3.03947e+06	1.16042e+06	1.92612e+07	5.31535e+06	1.95209e+06	1.0064e+08	2.05205e+06	7.64366e+07	5.5268e+06	2.70627e+07	5.70982e+07	1.21035e+07	3.93503e+07	1.55375e+07	2.74713e+06	1.30917e+07	6.52377e+06	4.52998e+06	1.07451e+08	1.11105e+08
7	ICD	1.71303e+07	1.23802e+08	5.3712e+07	1.29298e+06	5.94422e+07	7.92929e+06	9.57361e+06	1.39193e+08	2.57359e+07	2.60592e+07	3.21712e+07	9.61005e+06	5.13781e+07	2.92536e+07	3.93894e+07	2.37862e+08	2.90792e+07	1.48107e+07	5.09711e+07	2.90586e+06	2.87791e+06	2.83439e+08	6.32472e+06	1.45941e+08	4.30584e+07	4.55928e+07	5.32507e+07	4.56652e+06	2.25805e+06	1.40163e+06	2.32874e+07	1.47574e+07	2.24781e+06	9.62658e+07	3.898e+06	3.89884e+07	2.50773e+06	1.07928e+07	4.41884e+07	1.02492e+07	3.43086e+07	6.68106e+07	3.38299e+06	2.4163e+07	6.59844e+06	4.45455e+06	9.61656e+07	4.61e+07
[truncated: 5,000 more columns]

## Sheet: Tissue peptides
Donor	Treatment	[-].MDKNELVQK.[A]xx1xAcetyl [N-Term]	[-].MEVKPPPGRPQPDSGRR.[R]xx1xAcetyl [N-Term]	[-].MILLEVNNR.[I]xx	[-].MSQPPIGGAAPATAAASPAAAATEAR.[L]xx1xAcetyl [N-Term]; 1xOxidation [P]	[-G].MQIFVK.[T]xx	[A].ACPQNCHCHSDLQHVICDK.[V]xx4xCarbamidomethyl [C2; C6; C8; C17]	[A].AELDQLVIDSAVEKR.[E]xx	[A].ALSYGFYGCHCGVGGR.[G]xx2xCarbamidomethyl [C9; C11]	[A].APDQDEIQR.[L]xx	[A].ASLAGPHSIVGR.[A]xx	[A].AVTVETSDHDNSLSVSIPQPSPLR.[V]xx	[A].AYEDGFHQCDAGWLADQTVR.[Y]xx1xCarbamidomethyl [C9]	[A].CEEAPPSAAHFR.[F]xx1xCarbamidomethyl [C1]	[A].CGEPPVVEHAR.[T]xx1xCarbamidomethyl [C1]	[A].CPPGYSGPTHQGVGLAFAK.[A]xx1xCarbamidomethyl [C1]	[A].CPQNCHCHSDLQHVICDK.[V]xx4xCarbamidomethyl [C1; C5; C7; C16]	[A].DAPEEEDHVLVLR.[K]xx	[A].DHLSDNYTLDHDR.[A]xx	[A].EPAVYFK.[E]xx	[A].EPAVYFK.[E]xx1xGlu->pyro-Glu [N-Term]	[A].GAPEVLVSAPR.[S]xx	[A].GMDMCSAGWLADR.[S]xx1xCarbamidomethyl [C5]	[A].GPWANICAGK.[S]xx1xCarbamidomethyl [C7]	[A].GTDDHTLIR.[V]xx	[A].IELEDLLR.[Y]xx	[A].IHIQAENGPHLLVEAEQAK.[V]xx	[A].ISFHLPINSR.[K]xx	[A].ISTRYTLDFDR.[A]xx	[A].LRPGDCEVCISYLGR.[F]xx2xCarbamidomethyl [C6; C9]	[A].LSYGFYGCHCGVGGR.[G]xx2xCarbamidomethyl [C8; C10]	[A].LWHTGDTESQVR.[L]xx	[A].MCPFGCHCHLR.[V]xx3xCarbamidomethyl [C2; C6; C8]	[A].MDIHFHSPAFQHPPTEFIR.[E]xx	[A].MPADAPLCLR.[L]xx1xCarbamidomethyl [C8]	[A].MVSEFLK.[Q]xx	[A].NYQDTIGR.[L]xx	[A].PAAATAPAPTAHK.[A]xx	[A].PAVVHIELFR.[K]xx	[A].PGYHMAK.[LM]xx	[A].PIVLTMPK.[T]xx	[A].QQAMDIHFHSPAFQHPPTEFIR.[E]xx1xGln->pyro-Glu [N-Term]	[A].SEYTVSLVAIK.[G]xx	[A].SGAAIYLLTK.[T]xx	[A].SHTSDSDVPSGVTEVVVK.[L]xx	[A].SISFLTPLR.[N]xx	[A].SLAGEELQAVESSPK.[F]xx	[A].SRPDATCASPAK.[F]xx1xCarbamidomethyl [C7]	[A].SVSGKPQYMVLVPSLLHTETTEK.[G]xx
4	N	1.87382e+07	2.03178e+06	2.27202e+06	8.73264e+07	2.86998e+07	9.93424e+07	9.21462e+06	4.69906e+07	2.92691e+06	7.06228e+06	1582836338	1.4303e+07	3.93361e+07	2.38549e+07	3.15067e+06	4.11226e+08	2.89975e+07	1.94936e+08	7.01294e+07	5.30653e+06	4.35671e+06	9.97777e+06	5.29332e+07	1.19359e+07	2.26978e+06	1.85578e+07	2.11891e+06	9.75162e+07	4.61599e+06	3.85995e+07	1.71447e+08	2.57601e+07	2.24316e+07	4.00003e+07	351703	2.58191e+06	1.11776e+06	5.83329e+06	4.49019e+06	2.45609e+07	1.64851e+07	1.60897e+07	3.20492e+06	1.34386e+06	1.37377e+07	4.74284e+07	5.23953e+06	1.62853e+07
5	N	1.7503e+07	2.26551e+06	2.05976e+06	5.16579e+07	2.84191e+07	1.06352e+08	7.69374e+06	2.65389e+07	4.09395e+06	1.70115e+06	1791599911	6.79956e+06	1.60346e+07	1.57928e+07	4.29629e+06	469058561	3.56287e+07	1.96534e+08	4.74552e+07	2.028e+06	4.89538e+06	4.00602e+06	4.41578e+07	1.40516e+07	1.91071e+06	4.18093e+07	2.62585e+06	1.01186e+08	4.02755e+06	2.30924e+07	9.28386e+07	1.6116e+07	1.15312e+07	3.77752e+07	149399	1.27503e+06	1.19366e+06	4.24509e+06	3.15036e+06	9.43425e+06	3.56732e+06	1.93008e+06	636218	1.6161e+06	2.02051e+07	1.41752e+07	6.63659e+06	24879454
6	N	15783700	3.98491e+06	2.46712e+06	36268243	29383950	82648868	7131364	5.37188e+06	2.78674e+06	4.94146e+06	2313873025	9382814	1.27451e+07	1.71076e+07	1.05805e+06	346366662	1.7837e+06	1.45452e+08	51917984	4266261	3.97166e+06	3.78305e+06	33789756	15046023	5.90363e+06	20963722	1660744	93897094	3.09936e+06	3.48366e+06	1.11541e+08	4.25767e+07	15061504	49978661	438017	2.93401e+06	847232	7.54552e+06	725955	13548443	13471834	5.29643e+06	1.80275e+06	1.56127e+06	19411278	10490869	4362248	15014533
7	N	1.83215e+07	2.50816e+06	2.1732e+06	1.07557e+07	2.98024e+07	9.15542e+07	6.48072e+06	3.63611e+07	2.08706e+06	4.84732e+06	1648100989	8.9604e+06	6.14507e+06	1.73013e+07	742266	3.86982e+08	2.45329e+06	1.92217e+08	7.3498e+07	5.28396e+06	3.40073e+06	4.04615e+07	1.57904e+07	1.35114e+07	748872	2.0554e+07	2.31948e+06	110341115	4.86056e+06	2.9688e+07	7.48371e+07	4.96331e+07	1.56469e+07	2.7159e+07	230026	9.87411e+06	1.82078e+06	1.33607e+07	4.0769e+06	9.75517e+06	8.7501e+06	1.25963e+07	1.51279e+06	1.33595e+07	2.13981e+07	1.46802e+07	6.79224e+06	1.23411e+07
4	D	2.43018e+07	1.82034e+06	2.71352e+06	7.59932e+07	2.53867e+07	1.17649e+08	9.07507e+06	2.95876e+07	4.51097e+06	1.58133e+06	2308563999	9.16529e+06	2.36497e+07	2.363e+07	2.12775e+06	5.27002e+08	2.13304e+07	1.28448e+08	5.53802e+07	3.62869e+06	2.01781e+06	9.56065e+06	5.33498e+07	1.21344e+07	3.01988e+06	9.05934e+06	3.14832e+06	9.87653e+07	2.97493e+06	2.67065e+07	1.70942e+08	2.23963e+07	8.28935e+06	3.59308e+07	825970	8.03056e+06	956851	5.90498e+06	1.77861e+06	1.98128e+07	1.49384e+07	2.45077e+07	3.24175e+06	4.55213e+06	1.46532e+07	5.69896e+07	7.1072e+06	1.10898e+07
5	D	1.728e+07	3.51025e+06	1.95636e+06	3.27267e+07	2.74249e+07	1.41711e+08	7.38987e+06	1.83329e+07	5.60423e+06	2.22083e+06	2838328759	6.97351e+06	1.01021e+07	1.89964e+07	1.83615e+06	6.179e+08	2.63733e+07	1.24557e+08	3.52143e+07	2.40348e+06	1.23604e+06	1.61391e+07	3.50254e+07	1.45569e+07	2.78725e+06	1.08031e+07	2.08479e+06	8.98681e+07	1.85397e+06	1.43542e+07	1.09476e+08	2.86319e+07	8.93693e+06	3.57266e+07	1.09988e+06	1.84025e+07	3.247e+06	4.10264e+06	3.62328e+06	4.11662e+06	9.33719e+06	699450	956748	1.87981e+06	1.80115e+07	3.04198e+07	9.46207e+06	1.09027e+07
6	D	1.79057e+07	6.30433e+06	2.74942e+06	3.63479e+06	5.72587e+07	7.35996e+07	5.67507e+06	1.169e+07	1.70246e+06	1.24623e+07	6.68729e+08	2.19862e+06	2044282	1.09763e+07	1.06072e+06	328135971	5.67174e+06	1.61208e+08	8.41834e+07	4.01761e+06	1.76857e+06	3.16018e+06	7.47844e+06	1.92108e+07	7.31298e+06	1.41359e+07	1.57373e+06	3.56034e+07	3.0694e+06	9.66575e+06	6.72333e+07	7.28168e+07	8.72491e+06	5.97335e+07	640048	8.19385e+06	2.52895e+06	3.45223e+06	3.4636e+06	671615	6.35184e+06	1.23597e+06	1.53122e+06	2.40108e+06	1.75248e+07	4.98587e+06	4.03623e+06	2.02705e+06
7	D	1.78881e+07	1.63504e+06	2.97322e+06	1.68136e+07	3.52729e+07	1.08474e+08	8.77575e+06	1.57606e+07	2.02997e+06	4.21307e+06	2185183558	1.03151e+07	4.78812e+06	2.09782e+07	636317	4.89289e+08	3.12217e+06	1.22188e+08	58416632	4.49286e+06	1.84483e+06	4.91872e+06	1.23113e+07	1.46811e+07	3.07541e+06	1.26998e+07	1.69899e+06	1.10211e+08	3.08836e+06	1.2002e+07	6.57107e+07	4.32623e+07	1.33961e+07	3.83293e+07	1.51847e+06	951700	1.36341e+06	1.17176e+07	4.24896e+06	3.31867e+06	1.16647e+07	6.96083e+06	1.18178e+06	2.14885e+06	2.06236e+07	3.52783e+06	6.05374e+06	1.09325e+07
4	IC	1.28249e+07	1.55095e+06	1.4754e+06	1.29973e+08	1.72439e+07	1.12229e+08	3.8491e+06	4.36615e+07	2.44293e+06	2.30576e+06	1636464053	9.13832e+06	5.23669e+07	7.40895e+06	2.08586e+06	4.66318e+08	1.3993e+07	6.44522e+07	3.19655e+07	2.20584e+06	811418	7.99222e+06	4.64637e+07	1.7385e+07	5.63526e+06	6.00411e+06	1.62391e+06	1.08997e+08	3.0732e+06	4.7004e+07	2.74137e+08	2.57637e+07	2.72444e+07	3.02786e+07	149298	1.95965e+06	1.08528e+06	1.09483e+07	2.1485e+06	2.55519e+07	2.23061e+07	5.75157e+07	6.54499e+06	1.65763e+06	9.98021e+06	5.68506e+07	3.94559e+06	1.46523e+07
5	IC	1.35914e+07	1.96811e+06	1.34547e+06	4.47754e+07	1.51223e+07	8.33689e+07	5.40843e+06	1.14388e+07	2.25236e+06	853262	1596143464	5.95653e+06	1.04056e+07	11686629	656708	3.84443e+08	9.84434e+06	4.18783e+07	2.93085e+07	1.63946e+06	616051	3.07805e+06	2.19657e+07	1.27469e+07	3.35993e+07	8.32179e+06	2.36607e+06	1.14831e+08	2.91573e+06	1.39193e+07	8.24717e+07	2.59296e+07	6.22194e+06	5.31992e+07	368950	4.93094e+06	777070	2.57541e+06	2.85208e+06	4.70966e+06	4.49517e+06	455161	812581	1.96452e+06	1.83141e+07	7.22379e+06	6.55421e+06	7.56448e+06
6	IC	1.78258e+07	1.98368e+06	2.22867e+06	18944034	3.80513e+07	7.63363e+07	6.32477e+06	1.20305e+07	1.2829e+06	3.55152e+06	7.91441e+08	4.47219e+06	7.36676e+06	5.43906e+06	1.11503e+06	3.51358e+08	681080	3.60221e+07	4.84724e+07	2.24221e+06	449084	2.86052e+06	5.07607e+07	1.20203e+07	1.30058e+07	4.36722e+06	2.49492e+06	6.39323e+07	1.35458e+06	1.34738e+07	1.3016e+08	4.22319e+07	1.29501e+07	5.41938e+07	153259	239326	1.03335e+06	4.08315e+06	719541	3.01653e+06	9.57757e+06	2.55953e+06	663102	1.01266e+06	1.72195e+07	9.77751e+06	4.3997e+06	2.31855e+06
7	IC	1.64434e+07	3.57715e+06	2.27924e+06	2.69815e+07	2.36175e+07	9.30717e+07	7.76355e+06	2.66192e+07	450067	2.87076e+06	1868357463	7.22523e+06	1.12649e+07	7.55636e+06	430091	4.41483e+08	930384	5.34359e+07	4.23278e+07	1.73888e+06	1.15875e+06	6.86698e+06	1.9487e+07	1.33856e+07	5.26591e+06	4.08371e+06	2.37726e+06	1.20835e+08	3.22717e+06	2.25844e+07	8.35439e+07	3.89136e+07	7.77784e+06	3.44559e+07	329280	1.81864e+06	736206	8.25833e+06	3.58747e+06	3.83064e+06	7.43552e+06	8.62568e+06	954232	1.51005e+06	2.12118e+07	9.86998e+06	7.15484e+06	7.65642e+06
4	ICD	1.32564e+07	1.26612e+06	1.90842e+06	8.89262e+07	1.79347e+07	6.28204e+07	5.47802e+06	2.44377e+07	2.68942e+06	2.11925e+06	1987130670	1.43794e+07	4.85933e+07	2.09735e+07	969133	3.10781e+08	1.78218e+07	9.58629e+07	2.97299e+07	1.54182e+06	1.0595e+06	5.6075e+06	4.76965e+07	1.31989e+07	1.16489e+07	3.99569e+06	1.40082e+06	1.09908e+08	2.07331e+06	3.02982e+07	1.94958e+08	2.89186e+07	1.513e+07	3.08027e+07	222581	988633	385508	6.54548e+06	2.26026e+06	4.08171e+07	8.86077e+06	4.38646e+07	7.03416e+06	985082	1.58628e+07	2.50244e+07	3.3876e+06	2.31424e+07
5	ICD	1.1401e+07	2.73974e+06	1.27493e+06	2.47892e+07	2.124e+07	1.3366e+08	5.3439e+06	1.84512e+07	1.18757e+06	1.59117e+06	1547864300	7.07497e+06	8.39122e+06	8.58347e+06	900890	6.11643e+08	6.44719e+06	6.26243e+07	2.35522e+07	1.18596e+06	697221	5.47646e+06	3.57247e+07	1.22363e+07	4.25965e+06	4.58466e+06	2.26648e+06	9.92897e+07	2.08512e+06	1.28151e+07	1.03107e+08	3.0669e+07	5.62302e+06	4.5506e+07	154381	2.21382e+06	1.13842e+06	3.06142e+06	2.23263e+06	4.69383e+06	2.49798e+06	1.85552e+06	405036	1.96547e+06	2.31648e+07	1.2756e+07	1.00364e+07	4.64052e+06
6	ICD	2.55323e+07	1.59168e+06	1.37615e+06	4.74496e+07	2.98667e+07	6.85835e+07	1.44212e+06	7.24947e+06	825300	1.50075e+06	8.20872e+08	7.00964e+06	1.71632e+07	7.24522e+06	1.30962e+06	3.44933e+08	1.73553e+06	7.02333e+07	6.6504e+07	1.03709e+06	1.06707e+06	5.1413e+06	7.09671e+07	1.40082e+07	4.02506e+06	4.3969e+06	1.95257e+06	9.38397e+07	1.4843e+06	6.03521e+06	1.72081e+08	4.12548e+07	5.28688e+06	4.64679e+07	220971	1.0522e+06	3.71227e+06	2.2144e+06	2.46984e+06	5.15488e+06	3.59636e+06	3.84083e+06	1.0882e+06	5.48116e+06	1.04005e+07	1.86114e+07	4.65365e+06	6.44306e+06
7	ICD	1.71068e+07	2.3018e+06	2.9492e+06	3.02247e+07	2.80353e+07	8.77701e+07	1.08232e+07	1.76007e+07	881176	4.71239e+06	1882805339	1.07314e+07	6.69749e+06	8.32574e+06	711722	426844514	749884	5.73924e+07	4.60398e+07	2.86966e+06	1.18369e+06	4.49785e+06	1.40345e+07	1.10145e+07	7.28171e+06	7.46177e+06	2.33301e+06	1.17053e+08	3.31962e+06	1.35675e+07	8.96865e+07	3.72174e+07	8.44622e+06	3.4336e+07	484927	495393	986551	9.16015e+06	2.21787e+06	5.43748e+06	1.06125e+07	8.97854e+06	1.38424e+06	2.6373e+06	1.84365e+07	4.4077e+06	7.40303e+06	1.1915e+07
[truncated: 5,000 more columns]
