# Supplementary material for: Tissue catabolism and donor-specific dexamethasone response in a human osteochondral model of post-traumatic osteoarthritis
Source: Arthritis Res Ther. 2022 Jun 10;24:137. doi: 10.1186/s13075-022-02828-4 (PMC9185927; doi:10.1186/s13075-022-02828-4)
Supplement: Supplementary file 3 — Additional file 3. [file 13075_2022_2828_MOESM3_ESM.xlsx]

## Sheet: Media proteome summary
		D	IC	ICD	ctICD...ctIC	ctICD...ctD	AveExpr	F	P.Value	adj.P.Val
AKR1B1	Aldo-keto reductase family 1 member B1	-0.188394	4.67225	3.72883	-0.943419	3.91722	24.8168	438.48	2.59476e-51	3.765e-48
SOD2	Superoxide dismutase [Mn], mitochondrial	0.105064	4.06739	4.64496	0.577575	4.5399	26.1479	406.972	4.93546e-50	3.58068e-47
CXCL8	Interleukin-8	0.222714	6.44857	3.97405	-2.47452	3.75133	24.388	242.777	2.67831e-41	1.29541e-38
SRGN	Serglycin	2.14263	2.95158	3.55785	0.606269	1.41522	25.1314	210.852	4.50021e-39	1.53013e-36
IL11	Interleukin-11	-0.433181	5.00382	0.894912	-4.10891	1.32809	20.7752	210.762	5.27268e-39	1.53013e-36
TFPI2	Tissue factor pathway inhibitor 2	0.374313	5.67624	2.70987	-2.96637	2.33556	21.5441	208.308	8.13588e-39	1.96753e-36
PGD	6-phosphogluconate dehydrogenase, decarboxylating	0.464008	3.85286	3.51846	-0.334397	3.05445	22.293	187.485	3.65705e-37	7.58054e-35
TMEM132A	Transmembrane protein 132A	-1.51512	3.93396	3.24961	-0.684352	4.76473	21.1834	185.412	5.86123e-37	1.06308e-34
LIF	Leukemia inhibitory factor	-1.207	5.68645	0.597103	-5.08935	1.8041	21.2784	184.488	7.0325e-37	1.13379e-34
SPARC	SPARC	-0.154446	-4.1878	-3.42127	0.766534	-3.26682	29.133	171.805	9.3053e-36	1.3502e-33
CTSL	Procathepsin L	-0.0534516	2.75165	2.52901	-0.22264	2.58246	24.9718	169.428	1.35852e-35	1.79201e-33
CA12	Carbonic anhydrase 12	-0.735652	2.56546	3.08646	0.521002	3.82212	23.751	168.259	1.85516e-35	2.2432e-33
SLC39A14	Metal cation symporter ZIP14	-0.256034	2.67556	2.85349	0.177931	3.10952	21.0935	166.699	2.4397e-35	2.72308e-33
COL11A1	Collagen alpha-1(XI) chain	-0.198347	-2.60384	-2.52642	0.0774184	-2.32808	25.9538	166.075	2.79207e-35	2.89379e-33
MMP1	Interstitial collagenase	-1.59204	2.99389	-0.452866	-3.44675	1.13917	27.9625	165.169	3.82015e-35	3.69536e-33
IMPA1	Inositol monophosphatase 1	0.183079	3.12639	3.21511	0.0887202	3.03203	20.0988	158.464	1.5934e-34	1.44501e-32
INHBA	Inhibin beta A chain	-1.58359	3.40244	0.822107	-2.58034	2.4057	23.7638	143.652	5.44369e-33	4.64635e-31
SDC4	Syndecan-4	2.11146	3.86822	4.96371	1.09549	2.85225	24.36	142.367	7.46043e-33	6.01393e-31
EFEMP1	EGF-containing fibulin-like extracellular matrix protein 1	0.88106	2.31967	2.45146	0.131795	1.5704	24.1528	135.753	3.53189e-32	2.69725e-30
PPIF	Peptidyl-prolyl cis-trans isomerase F, mitochondrial	0.60152	3.49929	3.28088	-0.218418	2.67936	21.5785	134.526	5.3814e-32	3.90421e-30
NDRG1	Protein NDRG1	-0.504804	2.66155	2.96981	0.308263	3.47462	22.2218	133.868	6.37951e-32	4.40794e-30
ENO1	Alpha-enolase	-0.175387	1.85943	2.27216	0.412731	2.44755	27.5843	131.907	9.59213e-32	6.03413e-30
MT2A	Metallothionein-2	1.8976	2.74151	4.50992	1.76841	2.61232	24.4617	132.19	9.87572e-32	6.03413e-30
CTSS	Cathepsin S	0.349192	3.16272	3.08758	-0.0751389	2.73839	23.8096	132.003	9.98065e-32	6.03413e-30
PGK1	Phosphoglycerate kinase 1	-0.51604	1.54532	1.53436	-0.0109607	2.0504	26.5417	128.905	2.1269e-31	1.23445e-29
GLRX	Glutaredoxin-1	0.0765694	2.115	2.19467	0.0796672	2.1181	21.9194	124.098	7.86513e-31	4.38935e-29
CXCL5	C-X-C motif chemokine 5	-0.721147	2.74529	4.45998	1.71468	5.18112	22.7878	120.825	2.16102e-30	1.16135e-28
MMP2	72 kDa type IV collagenase	0.252068	2.36403	2.19768	-0.166351	1.94561	28.7368	120.282	2.28775e-30	1.18554e-28
GSTO1	Glutathione S-transferase omega-1	-0.176729	2.27804	2.57031	0.292272	2.74704	24.2796	119.253	3.07114e-30	1.53663e-28
CHRDL2	Chordin-like protein 2	-5.64184	-3.88832	-6.05746	-2.16913	-0.415621	22.1841	119.21	3.41529e-30	1.65186e-28
CXCL1	Growth-regulated alpha protein	-0.0684329	4.01978	2.7796	-1.24019	2.84803	22.1779	118.923	3.7065e-30	1.73488e-28
CD44	CD44 antigen	-0.351126	1.90245	1.73921	-0.163243	2.09033	24.8377	117.809	4.63654e-30	2.10238e-28
SCRG1	Scrapie-responsive protein 1	1.69203	-1.99038	-0.700588	1.28979	-2.39262	28.2994	116.22	7.70161e-30	3.38637e-28
WIF1	Wnt inhibitory factor 1	0.186914	-4.39229	-4.2316	0.160691	-4.41851	22.4446	115.477	1.00245e-29	4.2781e-28
SERPINE1	Plasminogen activator inhibitor 1	1.61628	0.505443	2.32915	1.82371	0.71287	27.2377	107.208	1.105e-28	4.58102e-27
FBLN1	Fibulin-1	2.38455	-0.743896	1.86521	2.60911	-0.519339	26.5003	106.724	1.34214e-28	5.40956e-27
NNMT	Nicotinamide N-methyltransferase	-0.452197	3.1315	4.09727	0.965766	4.54946	22.9295	103.564	3.79126e-28	1.48679e-26
HLA-B	HLA class I histocompatibility antigen, B alpha chain	-0.576033	3.30467	3.29604	-0.00862213	3.87208	24.1107	100.102	1.15914e-27	4.4261e-26
HAL	Histidine ammonia-lyase	-0.175849	-2.19983	-3.10599	-0.906151	-2.93014	21.7526	98.9696	1.68154e-27	6.25619e-26
DCN	Decorin	0.943329	1.26257	2.39091	1.12834	1.44758	31.236	97.1493	2.83935e-27	1.02997e-25
COL9A3	Collagen alpha-3(IX) chain	-0.612894	-2.30058	-2.84599	-0.545413	-2.23309	25.6017	95.305	5.4765e-27	1.93815e-25
STC1	Stanniocalcin-1	-0.753382	2.77014	1.59312	-1.17702	2.3465	23.5765	94.9335	6.50865e-27	2.24859e-25
TAGLN2	Transgelin-2	-0.430964	1.80727	1.82469	0.0174122	2.25565	25.2396	94.3645	7.30301e-27	2.46434e-25
TNFAIP6	Tumor necrosis factor-inducible gene 6 protein	0.134514	4.17449	2.62765	-1.54684	2.49314	22.307	94.282	8.13132e-27	2.68149e-25
ALDOA	Fructose-bisphosphate aldolase A	-0.399441	1.78776	1.95316	0.165399	2.3526	27.1769	93.6358	9.38415e-27	3.02587e-25
PKM	Pyruvate kinase PKM	-0.67589	1.76008	1.71113	-0.0489556	2.38702	26.3763	91.7162	1.82977e-26	5.77173e-25
CCDC51	Mitochondrial potassium channel	1.0073	1.20701	2.30938	1.10237	1.30208	22.2558	91.3676	2.06801e-26	6.38442e-25
NT5E	5-nucleotidase	-1.50199	1.64643	0.964414	-0.68202	2.4664	22.0232	90.249	3.18981e-26	9.64254e-25
CFD	Complement factor D	2.36747	-0.216365	0.372842	0.589207	-1.99462	24.8859	89.2587	4.36997e-26	1.29405e-24
MMP3	Stromelysin-1	0.821212	3.15291	2.10972	-1.04319	1.2885	30.3684	87.7987	7.74693e-26	2.24816e-24
LDLR	Low-density lipoprotein receptor	0.137271	1.53665	1.56094	0.024294	1.42367	24.5627	87.368	8.64509e-26	2.45961e-24
C1R	Complement C1r subcomponent	0.887442	1.76066	2.55573	0.795063	1.66829	27.0828	86.9722	9.98606e-26	2.78649e-24
SELENOP	Selenoprotein P	1.11761	-1.34747	-0.2386	1.10887	-1.35621	23.5532	86.7452	1.08497e-25	2.97036e-24
PAK2	Serine/threonine-protein kinase PAK 2	-0.0492885	1.69762	2.28078	0.583164	2.33007	19.9855	86.2958	1.27917e-25	3.43718e-24
MPZL1	Myelin protein zero-like protein 1	-1.0265	2.05131	1.31684	-0.734472	2.34335	20.439	85.1821	2.01892e-25	5.32628e-24
VASP	Vasodilator-stimulated phosphoprotein	0.194772	-1.82606	-0.932152	0.893906	-1.12692	24.8103	80.4456	1.15967e-24	3.00479e-23
ITGBL1	Integrin beta-like protein 1	1.74706	-1.58935	-0.749168	0.840186	-2.49623	23.854	80.544	1.19597e-24	3.04448e-23
CD47	Leukocyte surface antigen CD47	-1.50771	1.11199	0.985209	-0.126776	2.49292	20.8688	78.9074	2.14557e-24	5.36762e-23
ENO2	Gamma-enolase	-0.837872	1.50447	1.73939	0.234912	2.57726	23.0857	78.2794	2.79482e-24	6.87337e-23
AP2A1	AP-2 complex subunit alpha-1	-0.276591	1.32023	2.07878	0.758554	2.35537	20.0891	76.6727	5.12147e-24	1.23854e-22
FSTL3	Follistatin-related protein 3	1.69115	1.52097	2.29835	0.777373	0.607197	23.5547	75.2873	8.9551e-24	2.13014e-22
PLXNA1	Plexin-A1	-0.377117	1.25506	1.91376	0.65869	2.29087	19.7154	74.9857	1.01236e-23	2.36924e-22
C2	Complement C2	-0.423353	-0.250407	-3.8984	-3.64799	-3.47504	24.3608	74.7917	1.16846e-23	2.69117e-22
MSN	Moesin	-0.155511	1.33118	1.495	0.163816	1.65051	25.9156	74.3936	1.28927e-23	2.92301e-22
ITGA2	Integrin alpha-2	-0.0560631	3.09843	1.1246	-1.97383	1.18067	20.4643	74.036	1.59123e-23	3.55211e-22
MMP9	Matrix metalloproteinase-9	-0.492781	3.4934	1.42879	-2.06461	1.92157	21.3856	73.9634	1.63932e-23	3.60403e-22
SERPINF1	Pigment epithelium-derived factor	0.574644	-1.46664	-0.700345	0.76629	-1.27499	28.0636	73.4551	1.8968e-23	4.10785e-22
GARS1	Glycine--tRNA ligase	-0.182942	2.114	2.10989	-0.00410548	2.29283	22.2822	71.7392	4.05973e-23	8.66274e-22
HNRNPA1	Heterogeneous nuclear ribonucleoprotein A1	-0.266635	1.39151	1.99678	0.605266	2.26341	24.3769	71.3772	4.51686e-23	9.4985e-22
ISLR	Immunoglobulin superfamily containing leucine-rich repeat protein	-0.17896	-1.94965	-1.187	0.762646	-1.00804	24.0319	70.0879	7.80923e-23	1.61874e-21
SERPINI1	Neuroserpin	-2.96871	-1.32253	-3.60255	-2.28002	-0.63384	21.8474	69.9234	8.8997e-23	1.8188e-21
ARPC4	Actin-related protein 2/3 complex subunit 4	-0.432045	1.8068	1.8035	-0.00330548	2.23554	22.4806	69.0903	1.23508e-22	2.48902e-21
SSB	Lupus La protein	0.925611	3.32999	2.18096	-1.14903	1.25535	28.6544	68.6623	1.53074e-22	3.04262e-21
CSF1	Macrophage colony-stimulating factor 1	0.0252449	0.992259	2.85228	1.86002	2.82704	23.9741	68.5793	1.58672e-22	3.11125e-21
PRDX1	Peroxiredoxin-1	-0.0234993	1.02604	1.19551	0.169468	1.21901	26.5378	68.0969	1.84468e-22	3.56883e-21
WBP2	WW domain-binding protein 2	0.456497	-2.3768	-1.66377	0.713027	-2.12027	24.7137	67.9459	2.08953e-22	3.98934e-21
PAPLN	Papilin	-4.57493	-1.26684	-0.720729	0.546109	3.85421	23.2421	67.8842	2.14657e-22	4.04503e-21
CPN2	Carboxypeptidase N subunit 2	1.40262	2.43371	3.93965	1.50594	2.53703	22.3353	67.7539	2.2722e-22	4.22687e-21
CCS	Copper chaperone for superoxide dismutase	1.60354	2.11019	3.05077	0.940584	1.44723	20.2114	67.0441	3.10185e-22	5.66549e-21
LDHA	L-lactate dehydrogenase A chain	-0.165282	0.8538	1.55347	0.699669	1.71875	27.3748	66.8747	3.15441e-22	5.66549e-21
GLRX3	Glutaredoxin-3	-2.69041	0.938742	0.291659	-0.647083	2.98207	20.3598	67	3.16268e-22	5.66549e-21
HNRNPD	Heterogeneous nuclear ribonucleoprotein D0	-0.251165	1.34718	1.74533	0.398152	1.9965	22.5849	66.7332	3.35801e-22	5.94204e-21
CST3	Cystatin-C	1.70591	-0.762103	0.754343	1.51645	-0.951571	27.9583	66.4066	3.88096e-22	6.78467e-21
C1S	Complement C1s subcomponent	0.239002	1.77793	1.83472	0.0567917	1.59572	27.1385	65.7353	5.23381e-22	9.04079e-21
RPS21	40S ribosomal protein S21	-0.289886	1.1133	1.552	0.438702	1.84188	23.073	65.5346	5.72585e-22	9.77436e-21
PSMD5	26S proteasome non-ATPase regulatory subunit 5	-0.483867	2.03406	1.77525	-0.258801	2.25912	18.9021	65.6094	5.86039e-22	9.8877e-21
NUTF2	Nuclear transport factor 2	-0.216079	1.23499	1.86137	0.626379	2.07745	23.6816	65.1287	6.87042e-22	1.14586e-20
LGALS1	Galectin-1	0.0126321	1.3021	1.72651	0.424407	1.71387	27.2989	64.9241	7.53373e-22	1.24221e-20
PSMB9	Proteasome subunit beta type-9	-0.221924	1.89478	2.94138	1.0466	3.1633	21.632	64.3361	1.03918e-21	1.69422e-20
PLAUR	Urokinase plasminogen activator surface receptor	-0.67236	1.6423	1.49763	-0.144677	2.16999	23.3913	64.2204	1.06518e-21	1.71731e-20
PDLIM1	PDZ and LIM domain protein 1	-0.203318	2.84026	1.66519	-1.17507	1.86851	22.2254	64.1512	1.13006e-21	1.80189e-20
NAMPT	Nicotinamide phosphoribosyltransferase	0.339633	3.46507	2.64431	-0.820765	2.30468	23.2772	63.4622	1.5467e-21	2.43941e-20
RO60	60 kDa SS-A/Ro ribonucleoprotein	-0.173492	1.26503	2.18989	0.92486	2.36339	19.5412	63.1261	1.75566e-21	2.73921e-20
PSMD13	26S proteasome non-ATPase regulatory subunit 13	-1.75908	0.855129	0.983136	0.128007	2.74222	19.5169	63.1228	1.80691e-21	2.78918e-20
PSMB10	Proteasome subunit beta type-10	-0.179401	1.14967	2.23671	1.08705	2.41611	21.7848	62.502	2.34081e-21	3.57528e-20
CTSG	Cathepsin G	-0.0710368	2.6834	1.50298	-1.18042	1.57402	20.6927	61.659	3.55657e-21	5.37561e-20
LGALS3BP	Galectin-3-binding protein	-0.255636	1.67587	1.71513	0.0392653	1.97077	26.9721	61.3393	3.93905e-21	5.89233e-20
CDV3	Protein CDV3 homolog	0.0074103	0.965513	2.28898	1.32346	2.28157	22.1952	61.2993	4.0801e-21	6.04105e-20
CCL2	C-C motif chemokine 2	-0.47197	3.32655	2.89094	-0.435602	3.36291	23.6962	61.0146	4.80846e-21	7.04755e-20
MMP10	Stromelysin-2	0.960059	2.92871	1.6776	-1.2511	0.717544	24.3298	60.7095	5.55062e-21	8.05396e-20
ACTR1A	Alpha-centractin	-0.384384	1.69111	1.83916	0.148044	2.22354	20.7004	60.4871	6.01883e-21	8.64686e-20
PTX3	Pentraxin-related protein PTX3	2.04855	-0.159754	1.91044	2.07019	-0.138106	26.3057	60.0864	7.45315e-21	1.06025e-19
CTSC	Dipeptidyl peptidase 1	0.0218891	1.88698	2.3092	0.422222	2.28731	21.7259	60.0317	7.6491e-21	1.07756e-19
CS	Citrate synthase, mitochondrial	-0.529689	1.77046	1.76228	-0.00818015	2.29197	20.8957	59.7687	8.66828e-21	1.20939e-19
S100A11	Protein S100-A11	-0.106199	0.912564	1.34168	0.429119	1.44788	25.9814	59.6332	8.78194e-21	1.21358e-19
FBLN5	Fibulin-5	2.6701	-0.972321	1.43029	2.40262	-1.23981	22.2994	59.649	9.17723e-21	1.25624e-19
GYG1	Glycogenin-1	-0.87876	2.15418	1.88865	-0.265532	2.76741	20.2537	59.0799	1.20498e-20	1.63405e-19
BASP1	Brain acid soluble protein 1	0.443495	1.37655	1.93401	0.557453	1.49051	25.2978	58.8473	1.28065e-20	1.71442e-19
VAT1	Synaptic vesicle membrane protein VAT-1 homolog	-0.830433	1.33963	1.71292	0.373294	2.54335	22.7029	58.9414	1.28788e-20	1.71442e-19
CLEC11A	C-type lectin domain family 11 member A	-0.366368	-3.31138	-2.1439	1.16748	-1.77753	24.8914	58.1413	1.89544e-20	2.50026e-19
ADM	Pro-adrenomedullin	0.0507822	1.81306	2.47803	0.664965	2.42724	24.5499	58.0731	1.9593e-20	2.56121e-19
CD99L2	CD99 antigen-like protein 2	0.438786	1.86203	2.58353	0.721496	2.14474	20.2326	57.7273	2.31831e-20	3.00345e-19
PGM1	Phosphoglucomutase-1	-4.11215	0.386764	1.12249	0.735729	5.23465	24.2303	57.3721	2.75755e-20	3.5409e-19
HINT1	Histidine triad nucleotide-binding protein 1	-0.478909	0.984764	2.13274	1.14798	2.61165	21.6951	57.1333	3.10016e-20	3.9459e-19
QPRT	Nicotinate-nucleotide pyrophosphorylase [carboxylating]	0.0513306	2.23051	2.2841	0.0535893	2.23277	21.0376	57.024	3.27111e-20	4.12729e-19
HNRNPA2B1	Heterogeneous nuclear ribonucleoproteins A2/B1	-0.0573484	1.3254	1.85038	0.524974	1.90772	24.7753	56.8752	3.35092e-20	4.19153e-19
SUMO2	Small ubiquitin-related modifier 2	-0.217249	0.745643	1.56309	0.817444	1.78034	25.1451	56.7349	3.59121e-20	4.45371e-19
LBP	Lipopolysaccharide-binding protein	1.70936	4.55132	4.84166	0.290335	3.13229	21.8586	56.5016	4.2321e-20	5.20404e-19
CTSB	Cathepsin B	0.59981	0.947439	1.95351	1.00607	1.3537	27.3352	56.2114	4.65504e-20	5.67602e-19
USP5	Ubiquitin carboxyl-terminal hydrolase 5	-0.555306	2.00088	2.0749	0.0740163	2.6302	19.8072	56.1906	4.93727e-20	5.96998e-19
CPPED1	Serine/threonine-protein phosphatase CPPED1	0.262671	1.39392	2.39104	0.997123	2.12837	21.6883	55.9256	5.50926e-20	6.60655e-19
ADH5	Alcohol dehydrogenase class-3	-1.24954	1.94864	1.2709	-0.677736	2.52044	22.9491	55.746	6.15987e-20	7.3262e-19
TPI1	Triosephosphate isomerase	-0.069692	0.717575	1.4478	0.730224	1.51749	27.7336	55.4038	6.96821e-20	8.22022e-19
HLA-E	HLA class I histocompatibility antigen, alpha chain E	0.394429	2.94688	2.33287	-0.614002	1.93844	21.7064	55.3505	7.50718e-20	8.78461e-19
TXN	Thioredoxin	-0.0437884	1.14324	1.2019	0.058662	1.24569	25.6961	55.1718	7.83017e-20	9.08927e-19
IGFBP4	Insulin-like growth factor-binding protein 4	0.457518	1.99071	2.10684	0.11613	1.64932	28.8568	54.72	1.00709e-19	1.15975e-18
PSME2	Proteasome activator complex subunit 2	0.251616	2.3177	2.82031	0.50261	2.5687	22.3106	54.7104	1.03604e-19	1.1837e-18
UROD	Uroporphyrinogen decarboxylase	-0.0327782	2.18705	2.19283	0.00577565	2.22561	20.1065	54.2964	1.27774e-19	1.44844e-18
PCBP2	Poly(rC)-binding protein 2	-0.881316	1.14054	1.34015	0.19961	2.22147	20.4167	54.1513	1.34389e-19	1.51161e-18
BMP3	Bone morphogenetic protein 3	-1.16746	-3.09406	-3.23105	-0.13699	-2.06359	22.6727	53.7994	1.64577e-19	1.83693e-18
EIF4A1	Eukaryotic initiation factor 4A-I	-0.709373	2.18075	1.78607	-0.394687	2.49544	20.3645	53.6409	1.7846e-19	1.97668e-18
COL5A2	Collagen alpha-2(V) chain	-0.57312	1.03911	1.26745	0.228334	1.84057	28.2859	53.3171	2.01246e-19	2.21218e-18
SUMO1	Small ubiquitin-related modifier 1	0.0330819	1.50517	2.28689	0.781718	2.25381	21.0457	53.39	2.02958e-19	2.21423e-18
NOTCH2	Neurogenic locus notch homolog protein 2	0.411992	1.97302	2.02819	0.0551733	1.6162	21.1218	53.2597	2.12099e-19	2.29668e-18
COTL1	Coactosin-like protein	0.0229935	1.19501	1.7315	0.536485	1.7085	24.9302	52.9841	2.38952e-19	2.56829e-18
NRP2	Neuropilin-2	-1.6768	1.25519	0.386975	-0.868219	2.06378	23.1293	52.7117	2.87902e-19	3.07166e-18
CAPZA2	F-actin-capping protein subunit alpha-2	-0.415642	1.34055	1.53263	0.192081	1.94828	21.1264	52.3242	3.3722e-19	3.57157e-18
CPM	Carboxypeptidase M	1.15063	1.11041	2.90249	1.79208	1.75187	21.8063	52.1514	3.85134e-19	4.04949e-18
PDCD5	Programmed cell death protein 5	0.265345	1.76719	2.71608	0.948892	2.45073	21.834	52.0006	4.16657e-19	4.32434e-18
OMD	Osteomodulin	0.700302	-1.50472	-1.16323	0.341493	-1.86353	25.8692	51.9553	4.17235e-19	4.32434e-18
ATOX1	Copper transport protein ATOX1	-0.521389	1.62045	1.6458	0.0253517	2.16719	21.813	51.6575	4.98595e-19	5.10857e-18
CAPZA1	F-actin-capping protein subunit alpha-1	-0.480266	1.53707	2.01575	0.478687	2.49602	21.8903	51.649	5.00826e-19	5.10857e-18
CPE	Carboxypeptidase E	-0.0251927	-1.5308	-1.44293	0.0878703	-1.41774	25.5056	51.5546	5.03464e-19	5.10857e-18
SFRP4	Secreted frizzled-related protein 4	-3.12688	-1.35184	-2.72722	-1.37538	0.399661	22.0776	51.6024	5.13215e-19	5.17136e-18
SUSD5	Sushi domain-containing protein 5	1.09064	-1.25278	0.209977	1.46276	-0.880663	22.3711	51.3771	5.55492e-19	5.55875e-18
LAP3	Cytosol aminopeptidase	0.66993	2.90038	3.39552	0.495135	2.72559	22.0867	51.339	5.8941e-19	5.85776e-18
AKR1A1	Aldo-keto reductase family 1 member A1	0.60297	1.72288	1.77745	0.0545624	1.17448	23.4931	50.5558	8.54129e-19	8.43089e-18
TIMP2	Metalloproteinase inhibitor 2	0.553158	-1.01053	-0.216823	0.793708	-0.769981	26.2534	50.2683	9.9573e-19	9.76219e-18
BOLA2	BolA-like protein 2	-0.72476	2.68995	2.30591	-0.384042	3.03067	21.1368	50.1581	1.1026e-18	1.07374e-17
PLIN1	Perilipin-1	-0.4099	1.09558	1.5368	0.441224	1.9467	27.8841	49.6355	1.39837e-18	1.35269e-17
MMP14	Matrix metalloproteinase-14	-0.818706	0.952853	0.764975	-0.187878	1.58368	25.4003	49.1845	1.78431e-18	1.71459e-17
ATIC	Bifunctional purine biosynthesis protein ATIC	0.297912	2.41524	3.04999	0.634742	2.75207	20.1395	49.2432	1.80283e-18	1.72099e-17
RAB5C	Ras-related protein Rab-5C	-1.15985	1.04903	0.941598	-0.107431	2.10144	20.4564	49.0379	1.97298e-18	1.8711e-17
ADPRS	ADP-ribose glycohydrolase ARH3	0.188791	1.85413	2.2035	0.349372	2.01471	20.3217	49.0458	2.00614e-18	1.89021e-17
TAX1BP3	Tax1-binding protein 3	0.129051	1.31607	1.6159	0.299834	1.48685	21.5084	48.8044	2.19347e-18	2.05337e-17
CHL1	Neural cell adhesion molecule L1-like protein	0.359419	0.79857	2.70178	1.90321	2.34236	19.8846	48.7269	2.38547e-18	2.21879e-17
PPIA	Peptidyl-prolyl cis-trans isomerase A	-0.825193	0.946486	0.876934	-0.069552	1.70213	26.2089	48.6328	2.40868e-18	2.22611e-17
GPI	Glucose-6-phosphate isomerase	-0.145253	0.681196	1.35974	0.678545	1.50499	25.5934	48.0899	3.24272e-18	2.97797e-17
PAPPA	Pappalysin-1	-0.068922	2.08116	1.90311	-0.178056	1.97203	21.805	48.1182	3.32662e-18	3.0358e-17
BPNT1	3(2),5-bisphosphate nucleotidase 1	-0.668927	1.05865	1.79474	0.736094	2.46367	21.7348	47.6318	4.34725e-18	3.94241e-17
ORM1	Alpha-1-acid glycoprotein 1	-3.07011	0.63482	1.49758	0.862757	4.56768	22.7216	47.3494	5.08214e-18	4.58023e-17
CTSD	Cathepsin D	-0.160559	0.935933	1.26139	0.325453	1.42194	26.8602	47.142	5.47725e-18	4.90586e-17
PRDX5	Peroxiredoxin-5, mitochondrial	-0.172866	2.21533	2.15288	-0.062447	2.32575	21.4778	47.0133	6.12463e-18	5.45204e-17
HSPA8	Heat shock cognate 71 kDa protein	-0.439	1.01298	1.77876	0.765786	2.21776	24.2215	46.834	6.63497e-18	5.87033e-17
PFDN2	Prefoldin subunit 2	-0.48576	1.47997	1.95673	0.47676	2.44249	20.4244	46.5768	7.81414e-18	6.87171e-17
ITGAV	Integrin alpha-V	-0.540103	1.98653	1.57205	-0.414472	2.11216	21.3071	46.2294	9.49557e-18	8.30004e-17
NEU1	Sialidase-1	-0.141701	1.9282	1.75076	-0.177438	1.89246	19.633	46.1954	9.67887e-18	8.4096e-17
SH3PXD2B	SH3 and PX domain-containing protein 2B	-0.265951	1.50746	1.6746	0.167137	1.94055	20.4246	46.0924	1.00908e-17	8.71533e-17
TGM2	Protein-glutamine gamma-glutamyltransferase 2	-0.546213	1.46749	1.27608	-0.191402	1.8223	22.2976	45.8923	1.1261e-17	9.66843e-17
SNX2	Sorting nexin-2	-0.376883	1.0111	1.20147	0.190367	1.57835	20.4253	45.8145	1.15407e-17	9.85031e-17
AK2	Adenylate kinase 2, mitochondrial	0.0948703	0.911479	1.61615	0.704676	1.52128	23.2638	45.7977	1.16508e-17	9.88611e-17
EEF2	Elongation factor 2	-0.00678943	-3.6526	0.328184	3.98078	0.334974	26.3372	45.6287	1.33287e-17	1.12441e-16
IGFBP5	Insulin-like growth factor-binding protein 5	-0.490877	-2.15599	-1.58	0.575988	-1.08913	27.1157	45.5634	1.35673e-17	1.13793e-16
YBX1	Y-box-binding protein 1	-0.451778	0.885762	2.14758	1.26182	2.59936	23.3206	45.4956	1.4374e-17	1.19866e-16
TXNDC17	Thioredoxin domain-containing protein 17	-0.156439	0.949815	1.45472	0.50491	1.61116	22.9457	45.3335	1.51677e-17	1.25762e-16
IST1	IST1 homolog	0.309815	1.19068	2.99755	1.80687	2.68774	22.1763	45.3219	1.5866e-17	1.30804e-16
COL4A2	Collagen alpha-2(IV) chain	-0.357065	-1.42977	-1.15595	0.273815	-0.798888	28.9292	45.1472	1.6869e-17	1.38288e-16
GSN	Gelsolin	0.713372	-0.595513	-0.234902	0.360611	-0.948274	27.2267	44.7354	2.13591e-17	1.74112e-16
IDH1	Isocitrate dehydrogenase [NADP] cytoplasmic	-0.695582	0.337246	0.739024	0.401778	1.43461	25.9898	44.6674	2.22102e-17	1.80039e-16
HSPE1	10 kDa heat shock protein, mitochondrial	0.087675	1.07485	1.73371	0.658861	1.64604	24.085	44.1618	2.97357e-17	2.39703e-16
UBE2N	Ubiquitin-conjugating enzyme E2 N	-0.115267	0.876874	1.34843	0.471553	1.46369	23.1994	43.8665	3.52942e-17	2.82939e-16
UBE2D3	Ubiquitin-conjugating enzyme E2 D3	0.085113	1.0638	1.79121	0.727409	1.7061	23.3213	43.6086	4.1017e-17	3.2701e-16
PLBD2	Putative phospholipase B-like 2	0.557609	0.939807	1.87506	0.935257	1.31746	24.8553	43.5237	4.30995e-17	3.41592e-16
ELOB	Elongin-B	-0.363949	1.05832	1.19696	0.138637	1.56091	21.0976	43.5151	4.3317e-17	3.41592e-16
EIF6	Eukaryotic translation initiation factor 6	-0.194613	2.51173	2.12097	-0.390762	2.31558	19.9268	43.5043	4.52206e-17	3.54676e-16
SNX12	Sorting nexin-12	-0.0792765	1.61442	2.25706	0.642639	2.33633	20.9469	43.4148	4.76466e-17	3.71695e-16
ARPC5	Actin-related protein 2/3 complex subunit 5	-0.0432271	1.52246	1.74921	0.226751	1.79244	21.8702	43.2135	5.26373e-17	4.08432e-16
YIPF3	Protein YIPF3	-0.276234	-1.91363	-0.813481	1.10015	-0.537247	24.8849	42.9783	5.93457e-17	4.58035e-16
B2M	Beta-2-microglobulin	0.312593	0.784773	1.31477	0.529995	1.00218	30.4333	42.9415	6.06457e-17	4.64253e-16
PEPD	Xaa-Pro dipeptidase	-0.247865	0.975286	1.60211	0.626829	1.84998	22.627	42.9375	6.07912e-17	4.64253e-16
ACTR3	Actin-related protein 3	-0.680501	1.15439	1.608	0.453605	2.2885	23.4472	42.9729	6.17301e-17	4.68955e-16
CFH	Complement factor H	0.86875	2.18456	1.6051	-0.579456	0.736353	28.4488	42.6149	7.48732e-17	5.65839e-16
PEBP1	Phosphatidylethanolamine-binding protein 1	0.130223	0.780891	0.957325	0.176434	0.827102	26.2575	42.2803	8.96854e-17	6.71439e-16
TRIM46	Tripartite motif-containing protein 46	-0.0307666	0.893271	1.39283	0.499559	1.4236	22.3668	42.2787	8.9772e-17	6.71439e-16
ELAVL1	ELAV-like protein 1	-0.69451	1.29985	1.31671	0.0168651	2.01122	19.5871	42.3262	9.04274e-17	6.72873e-16
IGF2R	Cation-independent mannose-6-phosphate receptor	-0.377723	2.46495	2.3608	-0.104146	2.73853	21.4279	42.2857	9.26263e-17	6.85718e-16
DNPEP	Aspartyl aminopeptidase	-0.213804	1.80877	2.32698	0.518202	2.54078	21.0057	42.0612	1.0585e-16	7.79634e-16
CCN2	CCN family member 2	2.14632	0.200842	0.227272	0.0264305	-1.91904	26.9404	41.9377	1.13931e-16	8.34916e-16
CDH15	Cadherin-15	-1.1084	-3.51659	-3.50618	0.0104112	-2.39777	21.783	41.8585	1.1945e-16	8.70961e-16
AJM1	Apical junction component 1 homolog	-0.555961	-2.08711	-1.88505	0.202063	-1.32909	29.3842	41.7976	1.2387e-16	8.98678e-16
PSME1	Proteasome activator complex subunit 1	-0.177564	1.98411	2.2002	0.216094	2.37777	22.5919	41.2177	1.75419e-16	1.26633e-15
CSTB	Cystatin-B	0.243949	1.84681	1.56334	-0.283469	1.31939	23.4839	41.1757	1.76849e-16	1.26679e-15
CSRP2	Cysteine and glycine-rich protein 2	-0.548123	1.70932	1.23474	-0.474578	1.78286	21.9037	41.2007	1.77228e-16	1.26679e-15
B4GALT1	Beta-1,4-galactosyltransferase 1	0.800922	1.92235	2.13123	0.208874	1.33031	23.518	41.0729	1.91428e-16	1.36158e-15
ISG15	Ubiquitin-like protein ISG15	-1.30289	1.71934	0.805345	-0.913999	2.10824	21.1999	41.0134	1.98435e-16	1.40453e-15
YWHAG	14-3-3 protein gamma	-0.290384	0.710096	1.10202	0.391925	1.3924	25.4414	40.7366	2.2679e-16	1.59744e-15
RPS2	40S ribosomal protein S2	-1.0711	0.881736	1.78493	0.903192	2.85603	21.586	40.7282	2.3583e-16	1.65309e-15
MTPN	Myotrophin	-0.275437	0.752296	1.29348	0.541183	1.56892	23.2154	40.6536	2.38527e-16	1.66396e-15
RAB1A	Ras-related protein Rab-1A	-0.458898	0.804491	1.37825	0.573761	1.83715	22.016	40.6165	2.43966e-16	1.69375e-15
RCN1	Reticulocalbin-1	0.812191	0.234501	1.6163	1.3818	0.804105	24.6365	40.3959	2.79084e-16	1.92834e-15
SULF1	Extracellular sulfatase Sulf-1	-1.33691	3.21418	2.68138	-0.532798	4.01829	24.585	40.3599	2.95059e-16	2.02906e-15
ASS1	Argininosuccinate synthase	-0.0353041	1.67722	2.81964	1.14242	2.85495	20.9888	40.2087	3.23589e-16	2.21475e-15
CAPG	Macrophage-capping protein	-0.441015	1.25704	1.39709	0.140051	1.83811	23.5419	40.165	3.26854e-16	2.22659e-15
MAPK1	Mitogen-activated protein kinase 1	-0.302664	2.18654	1.59407	-0.592475	1.89673	20.804	39.889	3.93597e-16	2.66874e-15
RARRES1	Retinoic acid receptor responder protein 1	-2.00088	-2.29708	-3.04127	-0.744192	-1.04039	20.3601	39.4997	5.00246e-16	3.37608e-15
MDH1	Malate dehydrogenase, cytoplasmic	0.226263	1.63017	1.94509	0.314919	1.71882	24.2851	39.3715	5.41508e-16	3.63763e-15
PCOLCE2	Procollagen C-endopeptidase enhancer 2	0.327691	-0.868025	-0.905538	-0.0375131	-1.23323	24.6621	39.1953	5.84653e-16	3.90936e-15
YWHAZ	14-3-3 protein zeta/delta	-0.182536	0.83962	1.26311	0.423493	1.44565	26.5907	39.1253	6.1064e-16	4.0644e-15
CAT	Catalase	-0.617832	-1.97403	-1.35923	0.614808	-0.741393	27.6516	38.5691	8.76931e-16	5.81017e-15
PCNP	PEST proteolytic signal-containing nuclear protein	0.040106	0.712507	1.33289	0.620383	1.29278	22.4376	38.4675	9.21151e-16	6.07541e-15
PVR	Poliovirus receptor	0.395248	1.64099	1.25586	-0.385135	0.860609	21.7999	38.4231	9.47222e-16	6.21909e-15
KHSRP	Far upstream element-binding protein 2	-0.0979345	0.877475	2.17533	1.29786	2.27326	20.9978	38.3758	1.00722e-15	6.58324e-15
ENAH	Protein enabled homolog	0.282195	1.40329	3.11018	1.70689	2.82799	21.8714	38.3654	1.01385e-15	6.59685e-15
CTHRC1	Collagen triple helix repeat-containing protein 1	0.0896365	1.00034	1.24468	0.244337	1.15504	25.8822	37.9711	1.25957e-15	8.15906e-15
ECH1	Delta(3,5)-Delta(2,4)-dienoyl-CoA isomerase, mitochondrial	-0.281683	1.71016	2.1171	0.406945	2.39879	21.5851	37.9754	1.29607e-15	8.35823e-15
CSRP1	Cysteine and glycine-rich protein 1	-0.948197	1.62334	0.942432	-0.68091	1.89063	23.0446	37.7889	1.4584e-15	9.36342e-15
AMPD2	AMP deaminase 2	0.0216693	2.30127	1.94474	-0.356535	1.92307	20.3659	37.659	1.58352e-15	1.0122e-14
COL1A2	Collagen alpha-2(I) chain	-0.45704	-1.41649	-1.1683	0.248193	-0.711259	31.3479	37.6029	1.59098e-15	1.0125e-14
EEF1A1	Elongation factor 1-alpha 1	-0.586288	1.45814	0.682927	-0.775214	1.26921	25.2514	37.5832	1.63625e-15	1.03677e-14
DDB1	DNA damage-binding protein 1	-0.12028	1.80581	2.09556	0.289742	2.21584	21.1918	37.4496	1.80898e-15	1.14123e-14
RPL23A	60S ribosomal protein L23a	-0.53573	0.69689	1.55669	0.8598	2.09242	21.0719	37.3799	1.86951e-15	1.17431e-14
GGH	Gamma-glutamyl hydrolase	0.114388	1.57352	1.58932	0.015793	1.47493	23.0092	37.2956	1.96533e-15	1.22918e-14
PTK7	Inactive tyrosine-protein kinase 7	-0.0272119	2.09314	1.53369	-0.559445	1.5609	23.3459	37.2509	2.05329e-15	1.27868e-14
CD63	CD63 antigen	-0.105055	1.25734	1.69077	0.433425	1.79582	23.7932	37.1614	2.14679e-15	1.33119e-14
RBP4	Retinol-binding protein 4	0.475321	-1.68438	-1.31236	0.372014	-1.78768	24.2366	37.0995	2.26209e-15	1.39672e-14
RPL7A	60S ribosomal protein L7a	-0.349545	1.36781	1.95841	0.5906	2.30796	21.4691	37.0873	2.27976e-15	1.39741e-14
MYL6B	Myosin light chain 6B	0.255366	1.68729	1.93998	0.252689	1.68461	26.3501	37.0854	2.28246e-15	1.39741e-14
LMNA	Prelamin-A/C	-0.412582	-1.6543	-1.29952	0.354781	-0.886935	29.6598	37.0148	2.31673e-15	1.41243e-14
G3BP1	Ras GTPase-activating protein-binding protein 1	-0.100959	0.642519	1.33847	0.695946	1.43942	22.0972	36.9487	2.41719e-15	1.46751e-14
AP1B1	AP-1 complex subunit beta-1	-0.334322	1.92183	1.69589	-0.225939	2.03022	20.6428	36.835	2.68011e-15	1.62035e-14
SLC2A1	Solute carrier family 2, facilitated glucose transporter member 1	-0.211413	1.01548	1.60838	0.5929	1.81979	20.8538	36.7738	2.74617e-15	1.6534e-14
DCTN1	Dynactin subunit 1	0.807718	1.56969	2.46335	0.893654	1.65563	21.0303	36.6748	2.97114e-15	1.77901e-14
IGFBP2	Insulin-like growth factor-binding protein 2	0.808747	-1.21225	-0.741375	0.470879	-1.55012	24.7729	36.6473	2.97932e-15	1.77901e-14
VASN	Vasorin	0.446413	0.786888	1.10004	0.313154	0.653629	25.6654	36.5582	3.1087e-15	1.84866e-14
IGFBP3	Insulin-like growth factor-binding protein 3	0.606615	-0.426245	-1.46072	-1.03447	-2.06733	26.4178	36.5239	3.22634e-15	1.91078e-14
EDIL3	EGF-like repeat and discoidin I-like domain-containing protein 3	-2.4645	0.502084	0.206031	-0.296053	2.67053	23.574	36.4343	3.46988e-15	2.04667e-14
CTSA	Lysosomal protective protein	0.202743	1.29654	1.67524	0.378697	1.4725	23.3276	36.3795	3.50725e-15	2.06033e-14
ARPC1A	Actin-related protein 2/3 complex subunit 1A	-0.602296	1.60751	1.43421	-0.173308	2.0365	20.5999	36.358	3.64558e-15	2.13296e-14
SIAE	Sialate O-acetylesterase	0.80033	0.969515	2.15405	1.18454	1.35372	21.6165	36.2263	3.92163e-15	2.28525e-14
CCN3	CCN family member 3	0.468538	-1.15818	-1.65108	-0.492895	-2.11962	22.5194	36.2263	3.97031e-15	2.30437e-14
GNPDA1	Glucosamine-6-phosphate isomerase 1	1.44833	2.11039	2.71155	0.601151	1.26322	21.5866	36.0815	4.36152e-15	2.52134e-14
SDCBP	Syntenin-1	-0.583751	1.04542	1.70437	0.658951	2.28812	22.3553	36.0753	4.37921e-15	2.52152e-14
PTBP1	Polypyrimidine tract-binding protein 1	0.0654795	0.925882	1.64167	0.715791	1.57619	23.1757	35.9845	4.51139e-15	2.58736e-14
MT1X	Metallothionein-1X	2.10866	1.22	3.06333	1.84332	0.954668	23.0869	35.9087	4.88092e-15	2.78827e-14
CFL2	Cofilin-2	-0.390044	0.832598	1.91046	1.07787	2.30051	20.7022	35.7868	5.285e-15	3.00727e-14
MAN2B1	Lysosomal alpha-mannosidase	0.87754	2.82189	3.01959	0.197696	2.14205	20.0528	35.5982	5.97849e-15	3.38859e-14
SEC22B	Vesicle-trafficking protein SEC22b	-0.558879	1.54896	1.53415	-0.0148144	2.09303	20.9395	35.5043	6.35801e-15	3.58968e-14
RPS28	40S ribosomal protein S28	-0.0584858	0.704088	1.44794	0.743854	1.50643	24.0484	35.2982	7.07435e-15	3.97863e-14
CLTA	Clathrin light chain A	0.1764	0.82958	1.55579	0.726213	1.37939	23.7557	35.1641	7.7282e-15	4.32958e-14
CLSTN1	Calsyntenin-1	0.294364	-0.584654	-0.162152	0.422502	-0.456516	25.3606	35.0327	8.42945e-15	4.70428e-14
PCNA	Proliferating cell nuclear antigen	-0.314099	1.48047	2.12547	0.645004	2.43957	20.2793	34.873	9.63859e-15	5.35846e-14
TFPI	Tissue factor pathway inhibitor	1.43959	-0.377096	1.22583	1.60293	-0.213759	22.6348	34.7764	1.026e-14	5.68217e-14
LOX	Protein-lysine 6-oxidase	-0.2361	-1.33095	-0.58963	0.741325	-0.35353	26.2987	34.7071	1.04615e-14	5.77174e-14
ECM1	Extracellular matrix protein 1	-0.757175	-0.0260165	-1.03875	-1.01273	-0.281574	24.7112	34.5388	1.17026e-14	6.43198e-14
DNAJC3	DnaJ homolog subfamily C member 3	-0.847494	1.78871	0.651424	-1.13729	1.49892	21.1414	34.4853	1.24702e-14	6.82804e-14
CRLF1	Cytokine receptor-like factor 1	-0.61603	-2.72149	-2.20718	0.514315	-1.59115	19.0586	34.2214	1.48731e-14	8.08534e-14
NRCAM	Neuronal cell adhesion molecule	-0.469472	0.358629	1.65879	1.30016	2.12826	22.0124	34.2209	1.48779e-14	8.08534e-14
RPS19	40S ribosomal protein S19	-0.095952	0.618059	1.56008	0.94202	1.65603	21.9966	34.0931	1.57692e-14	8.53771e-14
PITPNB	Phosphatidylinositol transfer protein beta isoform	-1.71553	0.981385	0.920218	-0.061166	2.63575	21.2473	33.9989	1.72651e-14	9.31289e-14
GAPDH	Glyceraldehyde-3-phosphate dehydrogenase	0.0865407	1.72151	1.98305	0.261541	1.89651	26.6214	33.883	1.86637e-14	1.003e-13
PPIC	Peptidyl-prolyl cis-trans isomerase C	-0.32186	-1.73002	-1.20548	0.524538	-0.883619	22.5284	33.8004	1.93596e-14	1.03656e-13
BSG	Basigin	-0.798967	0.943125	1.72282	0.779693	2.52178	22.5843	33.7837	1.99544e-14	1.06448e-13
HSPB1	Heat shock protein beta-1	0.375505	1.24999	0.492977	-0.757016	0.117472	25.4174	33.7134	2.03636e-14	1.08233e-13
RIDA	2-iminobutanoate/2-iminopropanoate deaminase	0.817636	0.387874	2.14156	1.75369	1.32393	21.6138	33.5284	2.37076e-14	1.25547e-13
TGFBI	Transforming growth factor-beta-induced protein ig-h3	-0.161773	0.993956	1.36411	0.370154	1.52588	29.5261	33.2565	2.77573e-14	1.46458e-13
GSR	Glutathione reductase, mitochondrial	0.358228	0.244928	1.40242	1.15749	1.04419	23.1081	33.1735	2.93713e-14	1.54412e-13
EZR	Ezrin	0.985677	1.27511	2.4185	1.14339	1.43282	26.4067	33.1466	3.07182e-14	1.6091e-13
EIF3CL	Eukaryotic translation initiation factor 3 subunit C-like protein	0.115017	-2.14892	-1.40355	0.745366	-1.51857	22.2503	33.035	3.31464e-14	1.73005e-13
LPL	Lipoprotein lipase	1.39493	-0.569118	-0.714777	-0.145659	-2.1097	21.7668	33.024	3.3395e-14	1.73678e-13
RAN	GTP-binding nuclear protein Ran	-0.132477	1.25136	2.4408	1.18945	2.57328	22.0217	32.886	3.66945e-14	1.90156e-13
CP	Ceruloplasmin	0.501702	1.17476	2.01051	0.835757	1.50881	24.1869	32.857	3.73764e-14	1.93001e-13
VCP	Transitional endoplasmic reticulum ATPase	-0.00231031	2.09995	1.68396	-0.415987	1.68627	24.2173	32.733	4.07456e-14	2.09583e-13
A2ML1	Alpha-2-macroglobulin-like protein 1	-0.735908	0.153071	-2.76093	-2.914	-2.02502	19.9851	32.7283	4.08767e-14	2.09583e-13
ANGPTL4	Angiopoietin-related protein 4	1.07099	0.141649	1.04927	0.907618	-0.0217246	23.9512	32.3927	5.01711e-14	2.56332e-13
ELOC	Elongin-C	-0.790927	1.0862	1.24076	0.154556	2.03169	20.8674	32.3931	5.14642e-14	2.62016e-13
SERPING1	Plasma protease C1 inhibitor	0.629978	-1.02313	-0.00339056	1.01974	-0.633369	26.3775	32.2909	5.38251e-14	2.73078e-13
COL12A1	Collagen alpha-1(XII) chain	-0.531625	-1.01843	-1.44351	-0.425077	-0.911882	25.9799	32.2397	5.57643e-14	2.8193e-13
PAFAH1B2	Platelet-activating factor acetylhydrolase IB subunit alpha2	0.44081	2.26868	2.12114	-0.147545	1.68033	21.004	32.2129	5.82794e-14	2.93623e-13
IGF2	Insulin-like growth factor II	1.87408	-0.367276	1.27109	1.63836	-0.602992	26.1309	32.1588	6.05e-14	3.03756e-13
DUT	Deoxyuridine 5-triphosphate nucleotidohydrolase, mitochondrial	0.0510591	0.502053	1.24132	0.739262	1.19026	21.5213	32.0573	6.32742e-14	3.16589e-13
JAM3	Junctional adhesion molecule C	-0.206095	0.995468	2.13238	1.13691	2.33847	22.6225	32.0563	6.49488e-14	3.23851e-13
PGLS	6-phosphogluconolactonase	0.481902	1.2784	1.72136	0.442954	1.23946	23.0257	31.9829	6.71461e-14	3.33661e-13
C1QTNF1	Complement C1q tumor necrosis factor-related protein 1	-2.2928	1.11701	0.778586	-0.33842	3.07138	23.2432	31.9392	7.04437e-14	3.48852e-13
AKAP2	A-kinase anchor protein 2	-0.471877	1.52573	1.54636	0.0206378	2.01824	20.3119	31.8329	7.58385e-14	3.74291e-13
SPP1	Osteopontin	-0.286475	-0.839613	-1.79066	-0.951048	-1.50419	29.11	31.6708	8.38507e-14	4.12432e-13
CD276	CD276 antigen	-0.653635	0.925508	1.40278	0.477272	2.05642	20.8203	31.5477	9.25158e-14	4.53515e-13
JPT2	Jupiter microtubule associated homolog 2	0.54467	1.49254	2.4814	0.988862	1.93673	20.2811	31.5278	9.38156e-14	4.58338e-13
CRYZ	Quinone oxidoreductase	0.321832	2.01859	1.74667	-0.271913	1.42484	20.1222	31.3881	1.03445e-13	5.03687e-13
RAB14	Ras-related protein Rab-14	0.525006	2.62442	1.77442	-0.849996	1.24942	21.0534	31.2834	1.11327e-13	5.4025e-13
TUBB4B	Tubulin beta-4B chain	-0.316576	1.33442	1.56147	0.227052	1.87804	21.9071	31.2721	1.12212e-13	5.42506e-13
PLOD3	Multifunctional procollagen lysine hydroxylase and glycosyltransferase LH3	-0.389107	-0.0243883	-1.10973	-1.08534	-0.720627	22.6452	31.2329	1.12539e-13	5.42506e-13
SEMA7A	Semaphorin-7A	0.720578	1.65869	1.54683	-0.11186	0.826252	24.0362	31.0501	1.29583e-13	6.22598e-13
BCAT1	Branched-chain-amino-acid aminotransferase, cytosolic	-0.371821	1.49195	1.68803	0.196074	2.05985	22.0482	30.9753	1.38265e-13	6.62122e-13
GBE1	1,4-alpha-glucan-branching enzyme	0.47834	1.54628	2.2377	0.691421	1.75936	23.7823	30.9203	1.43735e-13	6.86049e-13
WNT5A	Protein Wnt-5a	-0.358963	0.741024	1.58261	0.841583	1.94157	23.314	30.8544	1.50583e-13	7.16382e-13
ARPC2	Actin-related protein 2/3 complex subunit 2	-0.410787	2.13138	1.77085	-0.360523	2.18164	22.1791	30.6834	1.6996e-13	8.05923e-13
PABPC1	Polyadenylate-binding protein 1	0.701327	1.79888	1.79578	-0.00310559	1.09445	22.675	30.6179	1.78036e-13	8.41469e-13
UCHL3	Ubiquitin carboxyl-terminal hydrolase isozyme L3	0.345111	1.17172	1.80385	0.632127	1.45874	20.9154	30.5438	1.85691e-13	8.748e-13
CYRIB	CYFIP-related Rac1 interactor B	0.717006	1.72205	1.93204	0.209987	1.21503	19.7396	30.5204	1.90802e-13	8.95969e-13
OLFML2B	Olfactomedin-like protein 2B	-0.51498	-1.74508	-0.361148	1.38393	0.153832	25.4298	30.4858	1.92515e-13	9.01093e-13
COL5A1	Collagen alpha-1(V) chain	-0.103771	-1.03745	-0.091108	0.946338	0.0126633	27.5194	30.3721	2.07061e-13	9.66062e-13
CALU	Calumenin	0.328806	1.52229	2.35247	0.830183	2.02367	25.6507	30.3992	2.07982e-13	9.67248e-13
YWHAQ	14-3-3 protein theta	-0.332629	0.659495	1.08445	0.424951	1.41707	23.8096	30.3609	2.08726e-13	9.6761e-13
LSM3	U6 snRNA-associated Sm-like protein LSm3	0.338903	1.17686	1.94308	0.76622	1.60418	20.7379	30.2022	2.39354e-13	1.10606e-12
RAB7A	Ras-related protein Rab-7a	-0.445723	1.29952	1.60656	0.307037	2.05228	20.8268	30.1057	2.56455e-13	1.18132e-12
SERPINA3	Alpha-1-antichymotrypsin	1.14627	-0.614211	1.13376	1.74797	-0.0125086	28.2016	30.0656	2.63914e-13	1.21183e-12
AHCY	Adenosylhomocysteinase	0.969688	2.00836	2.72412	0.715761	1.75443	21.2764	29.9875	2.79106e-13	1.2756e-12
PRDX6	Peroxiredoxin-6	0.246033	0.859803	1.04204	0.18224	0.79601	25.7073	29.9528	2.79559e-13	1.2756e-12
SMOC1	SPARC-related modular calcium-binding protein 1	-1.2437	0.651112	-0.859595	-1.51071	0.384109	24.062	29.9696	2.82714e-13	1.28519e-12
COL1A1	Collagen alpha-1(I) chain	-0.456042	-1.28439	-1.12913	0.155261	-0.673091	32.0054	29.9336	2.83433e-13	1.28519e-12
ACTN4	Alpha-actinin-4	-0.364941	0.730044	0.743326	0.0132825	1.10827	25.503	29.8222	3.07082e-13	1.38808e-12
UBA52	Ubiquitin-60S ribosomal protein L40	-0.0258496	0.485371	1.08054	0.595165	1.10638	26.9261	29.7533	3.22703e-13	1.45417e-12
PALM	Paralemmin-1	-0.202784	0.990901	0.927846	-0.0630554	1.13063	22.23	29.6517	3.47244e-13	1.55991e-12
PSMA4	Proteasome subunit alpha type-4	-0.00735239	0.600573	1.65937	1.05879	1.66672	23.0509	29.5574	3.76046e-13	1.68408e-12
FUCA1	Tissue alpha-L-fucosidase	0.00650977	1.00701	1.28007	0.27306	1.27356	21.2549	29.465	3.97461e-13	1.77451e-12
GPX3	Glutathione peroxidase 3	1.36812	0.328786	0.229703	-0.0990828	-1.13842	23.6231	29.421	4.10333e-13	1.82388e-12
RPS3A	40S ribosomal protein S3a	-0.511666	0.779896	1.60337	0.823472	2.11503	21.9363	29.4501	4.11033e-13	1.82388e-12
ENG	Endoglin	-2.12776	1.50899	0.604364	-0.904629	2.73212	23.3521	29.4369	4.14967e-13	1.83572e-12
ARF4	ADP-ribosylation factor 4	-1.26795	0.444487	0.426883	-0.0176038	1.69483	21.4678	29.3275	4.45421e-13	1.96445e-12
RPSA	40S ribosomal protein SA	-0.47198	0.970666	1.3733	0.402635	1.84528	21.5346	29.2669	4.69392e-13	2.0639e-12
HNRNPL	Heterogeneous nuclear ribonucleoprotein L	0.066455	1.69488	2.05918	0.364302	1.99273	21.6419	29.2251	4.83854e-13	2.12106e-12
ESM1	Endothelial cell-specific molecule 1	-0.840268	-3.42951	-2.98	0.449507	-2.13973	22.7303	28.9273	6.01044e-13	2.62685e-12
PSMA7	Proteasome subunit alpha type-7	-0.0769527	0.663139	1.29282	0.629677	1.36977	23.756	28.8669	6.14374e-13	2.67341e-12
SFPQ	Splicing factor, proline- and glutamine-rich	1.18189	0.0169009	0.627352	0.610451	-0.554537	24.4682	28.8646	6.15382e-13	2.67341e-12
EIF3G	Eukaryotic translation initiation factor 3 subunit G	-0.068308	0.713398	1.16228	0.448885	1.23059	22.579	28.8485	6.22665e-13	2.69698e-12
PLS3	Plastin-3	-0.813008	0.371272	0.306257	-0.0650155	1.11926	24.5336	28.8246	6.33684e-13	2.73654e-12
NRP1	Neuropilin-1	0.420973	0.750578	1.68719	0.936612	1.26622	23.4101	28.7012	6.94417e-13	2.98323e-12
FAP	Prolyl endopeptidase FAP	-0.794907	1.12589	0.607587	-0.518307	1.40249	22.5353	28.7288	6.94922e-13	2.98323e-12
DCTN2	Dynactin subunit 2	-0.293715	1.474	1.93315	0.459147	2.22686	21.6816	28.5968	7.65589e-13	3.2769e-12
ACP1	Low molecular weight phosphotyrosine protein phosphatase	-0.347792	1.22695	1.4619	0.234955	1.8097	21.2295	28.3936	8.88995e-13	3.79392e-12
CTTN	Src substrate cortactin	-0.111363	0.636524	1.59041	0.953887	1.70177	22.2612	28.3373	9.16693e-13	3.90065e-12
ICAM1	Intercellular adhesion molecule 1	1.75518	3.23004	3.23533	0.00529119	1.48015	23.8146	28.257	9.83275e-13	4.17173e-12
ABI3BP	Target of Nesh-SH3	0.43321	1.39979	1.10424	-0.295557	0.671027	25.0713	28.1617	1.03261e-12	4.36826e-12
STC2	Stanniocalcin-2	0.705192	-0.148838	1.1647	1.31354	0.459508	25.199	28.1497	1.04179e-12	4.38611e-12
MAT2A	S-adenosylmethionine synthase isoform type-2	-0.278288	1.19171	1.2454	0.0536866	1.52368	21.1919	28.1676	1.04287e-12	4.38611e-12
PCBP1	Poly(rC)-binding protein 1	-0.0593988	1.38811	1.7635	0.375393	1.8229	22.3196	28.1473	1.06634e-12	4.47186e-12
ACO1	Cytoplasmic aconitate hydratase	0.610704	2.07811	2.60176	0.523647	1.99106	22.2825	28.0799	1.12089e-12	4.68706e-12
RAC1	Ras-related C3 botulinum toxin substrate 1	-1.54991	1.07915	0.789224	-0.289924	2.33913	20.919	28.0604	1.13717e-12	4.74147e-12
RDX	Radixin	0.19443	0.70757	1.52596	0.818386	1.33153	22.8631	28.0063	1.15875e-12	4.8176e-12
REXO2	Oligoribonuclease, mitochondrial	-0.412751	0.74667	1.56559	0.818919	1.97834	21.5754	27.9947	1.19395e-12	4.94978e-12
OTUB1	Ubiquitin thioesterase OTUB1	-0.896989	0.457326	1.63698	1.17965	2.53396	21.9249	27.8861	1.29426e-12	5.35035e-12
ARPC1B	Actin-related protein 2/3 complex subunit 1B	-0.771491	1.46268	1.24238	-0.220305	2.01387	22.5086	27.8798	1.30033e-12	5.36017e-12
ULBP2	UL16-binding protein 2	-0.529584	1.00478	0.874148	-0.130628	1.40373	21.1221	27.8434	1.31974e-12	5.42477e-12
PTGDS	Prostaglandin-H2 D-isomerase	1.61941	0.377532	0.912172	0.53464	-0.707237	26.3506	27.8233	1.3283e-12	5.44453e-12
PSMB2	Proteasome subunit beta type-2	-0.152457	0.76579	1.60446	0.838667	1.75691	22.9854	27.7195	1.46517e-12	5.98864e-12
UBE2L3	Ubiquitin-conjugating enzyme E2 L3	0.0921457	0.748172	1.39433	0.646161	1.30219	24.0997	27.6727	1.4857e-12	6.05546e-12
DNAJC8	DnaJ homolog subfamily C member 8	0.0610722	0.939211	1.4629	0.523693	1.40183	21.6549	27.6692	1.49299e-12	6.06816e-12
GALNS	N-acetylgalactosamine-6-sulfatase	0.872961	2.5121	2.56448	0.0523825	1.69152	21.1762	27.6686	1.52188e-12	6.1683e-12
ANTXR1	Anthrax toxin receptor 1	-1.23056	0.349016	-0.397847	-0.746862	0.832713	20.8576	27.6151	1.55101e-12	6.26885e-12
ANXA4	Annexin A4	-1.38624	-2.29151	-2.44789	-0.156387	-1.06165	23.9129	27.6248	1.57241e-12	6.33767e-12
CHST3	Carbohydrate sulfotransferase 3	-0.0332349	-1.72578	-1.34533	0.380448	-1.3121	19.8243	27.5436	1.67083e-12	6.71573e-12
TBCA	Tubulin-specific chaperone A	-1.16623	0.00435921	0.643824	0.639465	1.81005	24.1018	27.524	1.67788e-12	6.72544e-12
ADAM9	Disintegrin and metalloproteinase domain-containing protein 9	1.58367	1.34888	2.12171	0.772829	0.538036	23.3179	27.3466	1.93649e-12	7.74062e-12
APEH	Acylamino-acid-releasing enzyme	0.465971	1.14823	1.96361	0.815382	1.49764	21.5223	27.3408	1.94499e-12	7.75322e-12
PGM3	Phosphoacetylglucosamine mutase	-1.47554	0.935008	2.58285	1.64784	4.05839	21.6489	27.1156	2.30381e-12	9.15842e-12
APOE	Apolipoprotein E	0.580549	-1.24276	-0.223917	1.01884	-0.804466	24.7335	27.0609	2.3765e-12	9.42157e-12
LTA4H	Leukotriene A-4 hydrolase	0.480127	1.19697	2.31503	1.11806	1.8349	22.491	27.0396	2.43976e-12	9.64601e-12
DPT	Dermatopontin	1.61063	0.0274654	-1.15807	-1.18554	-2.7687	20.689	27.0156	2.48429e-12	9.7954e-12
APOD	Apolipoprotein D	1.64329	0.38698	1.02914	0.642156	-0.614151	27.7736	26.9886	2.50991e-12	9.8696e-12
FAM3C	Protein FAM3C	0.961564	-1.4105	-0.963972	0.446526	-1.92554	22.5032	26.982	2.54819e-12	9.9679e-12
RPL11	60S ribosomal protein L11	-0.320384	0.834333	1.0008	0.166469	1.32119	20.8737	26.9549	2.54865e-12	9.9679e-12
DLD	Dihydrolipoyl dehydrogenase, mitochondrial	-0.1865	1.12855	1.57769	0.44914	1.76419	22.076	26.97	2.57137e-12	1.00297e-11
CCT6A	T-complex protein 1 subunit zeta	-0.641183	1.28835	1.35862	0.0702748	1.99981	20.3113	26.9073	2.69626e-12	1.04887e-11
DPYSL2	Dihydropyrimidinase-related protein 2	-0.340974	2.37053	1.7697	-0.600824	2.11068	22.4734	26.825	2.86945e-12	1.11325e-11
HNRNPM	Heterogeneous nuclear ribonucleoprotein M	0.633367	0.963427	3.22786	2.26443	2.59449	20.6507	26.8194	2.88177e-12	1.11505e-11
RPS11	40S ribosomal protein S11	-0.520309	0.787553	1.21137	0.42382	1.73168	21.1048	26.7205	3.08977e-12	1.19235e-11
UCHL1	Ubiquitin carboxyl-terminal hydrolase isozyme L1	-1.28955	0.598198	0.555256	-0.0429423	1.84481	22.6014	26.7222	3.10196e-12	1.19388e-11
ERAP1	Endoplasmic reticulum aminopeptidase 1	-0.842359	1.29314	1.36058	0.0674352	2.20294	21.3122	26.6948	3.16733e-12	1.21582e-11
GAS1	Growth arrest-specific protein 1	1.74279	2.74736	3.66411	0.916752	1.92133	23.2501	26.6006	3.40222e-12	1.30254e-11
TRIM28	Transcription intermediary factor 1-beta	0.360837	1.39246	2.02139	0.628936	1.66056	20.1247	26.5405	3.56133e-12	1.35987e-11
PSMD4	26S proteasome non-ATPase regulatory subunit 4	0.190699	0.854068	2.10858	1.25451	1.91788	20.1664	26.4852	3.71473e-12	1.41472e-11
NUDT5	ADP-sugar pyrophosphatase	-0.0506689	1.44979	2.20025	0.750455	2.25092	21.8707	26.2771	4.35414e-12	1.65389e-11
COL3A1	Collagen alpha-1(III) chain	0.973592	0.76655	1.31808	0.551531	0.34449	30.4521	26.1859	4.57887e-12	1.73425e-11
SCUBE1	Signal peptide, CUB and EGF-like domain-containing protein 1	0.474283	-1.98603	-1.26604	0.71999	-1.74033	21.415	26.2083	4.5896e-12	1.73425e-11
SYNCRIP	Heterogeneous nuclear ribonucleoprotein Q	0.0338652	1.20669	1.49232	0.285632	1.45846	21.7634	26.153	4.78459e-12	1.80323e-11
COPZ1	Coatomer subunit zeta-1	-0.034897	0.751369	1.35554	0.604174	1.39044	20.9752	25.9796	5.36572e-12	2.01701e-11
VCL	Vinculin	0.304749	0.74726	1.10375	0.35649	0.799002	25.4843	25.9611	5.44267e-12	2.04065e-11
TRIR	Telomerase RNA component interacting RNase	1.10124	1.30255	2.79586	1.49331	1.69461	20.3052	25.9764	5.48377e-12	2.05076e-11
CLIC1	Chloride intracellular channel protein 1	-1.39706	0.877328	0.847047	-0.0302814	2.2441	22.9232	25.899	5.82035e-12	2.17104e-11
PKP3	Plakophilin-3	-0.439887	-1.11343	-0.977533	0.135893	-0.537646	25.7351	25.7501	6.40504e-12	2.383e-11
CLIC4	Chloride intracellular channel protein 4	-0.759442	1.31055	1.11001	-0.200543	1.86945	23.4775	25.6086	7.28304e-12	2.70273e-11
CNDP2	Cytosolic non-specific dipeptidase	-0.118588	1.31073	1.88759	0.576861	2.00618	22.3607	25.5928	7.37282e-12	2.72907e-11
CCT4	T-complex protein 1 subunit delta	-0.4779	0.929995	1.67758	0.747585	2.15548	20.8379	25.3563	8.85773e-12	3.27037e-11
FNDC1	Fibronectin type III domain-containing protein 1	-0.430424	1.36795	1.3352	-0.0327421	1.76563	26.134	25.3503	8.89929e-12	3.27738e-11
ATP5PB	ATP synthase F(0) complex subunit B1, mitochondrial	-2.09542	1.00468	-1.70456	-2.70924	0.390869	24.2554	25.3376	8.98782e-12	3.3016e-11
PCOLCE	Procollagen C-endopeptidase enhancer 1	0.672677	-1.23747	-0.0588719	1.17859	-0.731549	28.2408	25.3336	9.01561e-12	3.30345e-11
COL8A1	Collagen alpha-1(VIII) chain	0.989375	0.775365	1.48601	0.710646	0.496636	24.2838	25.2958	9.11329e-12	3.33083e-11
ME1	NADP-dependent malic enzyme	-0.0518399	1.56082	1.49184	-0.0689802	1.54368	22.014	25.2833	9.37572e-12	3.41813e-11
MMRN2	Multimerin-2	-2.42668	-1.81843	-1.80069	0.017744	0.625998	21.6448	25.2654	9.50768e-12	3.45755e-11
RTRAF	RNA transcription, translation and transport factor protein	-0.175414	1.51832	1.43294	-0.0853812	1.60835	20.1473	25.2216	9.83731e-12	3.56849e-11
SRSF1	Serine/arginine-rich splicing factor 1	-0.15606	1.22887	1.62386	0.39499	1.77992	20.9113	25.1823	1.01437e-11	3.67046e-11
AK1	Adenylate kinase isoenzyme 1	-0.595507	0.911119	0.810704	-0.100415	1.40621	22.4293	25.166	1.01795e-11	3.67424e-11
EMILIN2	EMILIN-2	-0.0809503	1.00281	1.37217	0.369362	1.45312	20.4725	25.1562	1.02574e-11	3.69316e-11
VAPA	Vesicle-associated membrane protein-associated protein A	0.740584	1.81547	1.65342	-0.162049	0.912835	20.2528	25.0864	1.09325e-11	3.92652e-11
HNRNPA3	Heterogeneous nuclear ribonucleoprotein A3	-0.0111977	1.3784	1.53542	0.157014	1.54662	21.2719	25.066	1.11083e-11	3.97979e-11
COL11A2	Collagen alpha-2(XI) chain	-1.25255	-0.971222	-1.83518	-0.863956	-0.582627	23.696	24.9964	1.17296e-11	4.19203e-11
CNBP	Cellular nucleic acid-binding protein	-0.0922128	0.93015	1.69713	0.766984	1.78935	22.7013	24.9234	1.24205e-11	4.42803e-11
SERINC5	Serine incorporator 5	-1.4188	-0.403898	0.147295	0.551193	1.56609	21.9666	24.8539	1.29975e-11	4.62241e-11
DBI	Acyl-CoA-binding protein	0.300772	0.98814	1.45957	0.471433	1.1588	24.3062	24.7222	1.4289e-11	5.06927e-11
NCKAP5L	Nck-associated protein 5-like	-0.370474	-1.42569	-1.05392	0.371771	-0.683442	25.1194	24.6264	1.54075e-11	5.45277e-11
P3H1	Prolyl 3-hydroxylase 1	-0.93903	-1.77286	-0.53906	1.2338	0.39997	22.4674	24.6239	1.56436e-11	5.52283e-11
DDT	D-dopachrome decarboxylase	-0.137589	0.851401	1.38446	0.533064	1.52205	22.8262	24.5457	1.65682e-11	5.83507e-11
PDLIM7	PDZ and LIM domain protein 7	1.80945	1.25118	2.30489	1.05371	0.495444	21.8872	24.5437	1.67441e-11	5.88272e-11
WDR1	WD repeat-containing protein 1	-0.300789	1.15065	1.17058	0.0199375	1.47137	23.3385	24.5365	1.68391e-11	5.90181e-11
MARCKSL1	MARCKS-related protein	-0.575917	0.939623	0.863181	-0.0764425	1.4391	22.4794	24.4235	1.82637e-11	6.38568e-11
CHI3L1	Chitinase-3-like protein 1	-0.933816	0.482554	-1.35595	-1.8385	-0.422131	28.1305	24.3597	1.9366e-11	6.75484e-11
RPL29	60S ribosomal protein L29	0.819708	0.381661	1.62331	1.24165	0.803599	24.5523	24.3335	1.95991e-11	6.81973e-11
PPP3CA	Serine/threonine-protein phosphatase 2B catalytic subunit alpha isoform	-1.06386	0.148544	0.974845	0.826301	2.03871	21.6893	24.2462	2.11899e-11	7.35564e-11
TYMP	Thymidine phosphorylase	0.77953	1.84178	2.26544	0.423654	1.48591	24.6162	24.1446	2.29714e-11	7.955e-11
PDGFRL	Platelet-derived growth factor receptor-like protein	0.742596	-1.09276	-0.787787	0.304977	-1.53038	19.9876	24.1391	2.3072e-11	7.96649e-11
LAMP1	Lysosome-associated membrane glycoprotein 1	0.238732	0.499152	0.942981	0.443828	0.704248	24.5946	24.1149	2.31144e-11	7.96649e-11
LPP	Lipoma-preferred partner	-0.0168658	1.57147	1.92099	0.349527	1.93786	20.3605	24.1015	2.37719e-11	8.17369e-11
MYH9	Myosin-9	-2.74119	-1.44208	-2.28114	-0.839055	0.460053	23.3977	24.0733	2.43123e-11	8.33976e-11
ALDOC	Fructose-bisphosphate aldolase C	-0.132705	1.35358	1.38914	0.0355566	1.52184	25.7675	24.0467	2.48331e-11	8.49832e-11
NAGK	N-acetyl-D-glucosamine kinase	0.347	2.27058	1.42277	-0.847807	1.07577	20.7873	24.009	2.55913e-11	8.73718e-11
PSMB8	Proteasome subunit beta type-8	-0.59752	0.256626	1.40818	1.15155	2.0057	22.6039	23.9116	2.76593e-11	9.38946e-11
TNC	Tenascin	1.90345	0.931576	0.45325	-0.478326	-1.4502	26.2457	23.9116	2.76595e-11	9.38946e-11
MINPP1	Multiple inositol polyphosphate phosphatase 1	1.36866	4.14365	0.618592	-3.52505	-0.750063	22.2968	23.9099	2.7696e-11	9.38946e-11
CDS2	Phosphatidate cytidylyltransferase 2	-0.413111	0.608668	1.62667	1.018	2.03978	21.3746	23.8961	2.80044e-11	9.47188e-11
SIRPA	Tyrosine-protein phosphatase non-receptor type substrate 1	0.823419	2.37097	1.44291	-0.928067	0.619489	21.5653	23.8872	2.82036e-11	9.51707e-11
SELENBP1	Methanethiol oxidase	-1.0184	0.571503	0.656305	0.0848021	1.6747	22.95	23.874	2.85017e-11	9.59537e-11
APEX1	DNA-(apurinic or apyrimidinic site) endonuclease	-1.05078	1.0811	1.65039	0.569285	2.70116	21.603	23.7878	3.05375e-11	1.02569e-10
GLDN	Gliomedin	-0.0906612	-0.555582	0.83072	1.3863	0.921382	21.1101	23.7204	3.16871e-11	1.06185e-10
CAP1	Adenylyl cyclase-associated protein 1	-0.411095	-1.49315	0.264836	1.75798	0.67593	24.3151	23.6389	3.44084e-11	1.15038e-10
SPON1	Spondin-1	1.65328	0.947362	1.94277	0.995405	0.289487	23.1872	23.5688	3.64024e-11	1.21425e-10
LOXL2	Lysyl oxidase homolog 2	-0.725029	1.37896	1.17787	-0.20109	1.9029	25.1464	23.5257	3.76848e-11	1.25414e-10
RPS18	40S ribosomal protein S18	-0.157102	0.799408	1.34787	0.548458	1.50497	22.2122	23.4519	3.96611e-11	1.31689e-10
VEGFA	Vascular endothelial growth factor A	-0.541729	0.61259	-0.35444	-0.96703	0.18729	23.8693	23.4093	4.07021e-11	1.34837e-10
HNRNPH1	Heterogeneous nuclear ribonucleoprotein H	-0.829564	0.8005	0.870063	0.069563	1.69963	21.107	23.3674	4.28147e-11	1.41513e-10
SEC23A	Protein transport protein Sec23A	-1.53982	0.933562	0.758145	-0.175417	2.29796	22.094	23.2898	4.55828e-11	1.5032e-10
MXRA5	Matrix-remodeling-associated protein 5	0.177279	0.824603	1.84634	1.02174	1.66906	24.1938	23.2764	4.60781e-11	1.51608e-10
EIF5A	Eukaryotic translation initiation factor 5A-1	-0.695791	0.584969	0.911094	0.326126	1.60689	23.9269	23.2062	4.83713e-11	1.58794e-10
SRPX	Sushi repeat-containing protein SRPX	-0.129737	-1.89117	0.414865	2.30603	0.544602	24.4405	23.0819	5.39384e-11	1.7667e-10
MMP13	Collagenase 3	-0.706219	0.811494	0.635973	-0.175521	1.34219	26.0808	23.0223	5.61515e-11	1.83504e-10
EIF3B	Eukaryotic translation initiation factor 3 subunit B	-0.209778	0.373102	1.09745	0.724348	1.30723	20.7635	23.0077	5.63592e-11	1.83769e-10
PSMA3	Proteasome subunit alpha type-3	-0.108173	0.639642	1.3097	0.670062	1.41788	23.3905	22.966	5.8594e-11	1.90628e-10
PSMA6	Proteasome subunit alpha type-6	-0.0723991	0.699624	1.22628	0.52666	1.29868	23.1929	22.9319	5.99466e-11	1.94592e-10
AARS1	Alanine--tRNA ligase, cytoplasmic	-1.33598	2.18176	0.579192	-1.60257	1.91517	21.5267	22.9248	6.12826e-11	1.98484e-10
PARK7	Parkinson disease protein 7	-0.0342754	0.408282	0.969518	0.561237	1.00379	25.8058	22.8698	6.30617e-11	2.03792e-10
CADM1	Cell adhesion molecule 1	-1.183	-2.43611	-2.36247	0.0736376	-1.17947	19.8689	22.8458	6.53542e-11	2.10731e-10
CCN1	CCN family member 1	0.619014	0.629896	2.02305	1.39316	1.40404	23.7484	22.8184	6.68318e-11	2.15018e-10
POSTN	Periostin	0.695166	-0.0131774	0.608209	0.621386	-0.0869574	29.7056	22.7242	7.10201e-11	2.27987e-10
RPS10	40S ribosomal protein S10	-0.113956	0.900549	1.74616	0.845613	1.86012	21.2978	22.6592	7.6112e-11	2.43794e-10
TXNDC12	Thioredoxin domain-containing protein 12	0.495512	0.923104	1.84543	0.922328	1.34992	22.2455	22.6478	7.6821e-11	2.45523e-10
TXNDC5	Thioredoxin domain-containing protein 5	-0.23729	0.632631	0.755772	0.123141	0.993062	24.3139	22.5222	8.38053e-11	2.67256e-10
SLC38A10	Putative sodium-coupled neutral amino acid transporter 10	0.289595	-1.48524	-0.744857	0.740381	-1.03445	21.187	22.4947	8.70874e-11	2.77114e-10
SRPX2	Sushi repeat-containing protein SRPX2	-0.0973291	0.673519	0.666678	-0.0068411	0.764007	24.0368	22.2607	1.03934e-10	3.29995e-10
ADAMTS2	A disintegrin and metalloproteinase with thrombospondin motifs 2	1.01678	0.537927	2.49737	1.95944	1.48059	22.4293	22.1625	1.14478e-10	3.62682e-10
PDLIM5	PDZ and LIM domain protein 5	-0.550823	0.717513	0.902764	0.185251	1.45359	22.9987	22.0174	1.2809e-10	4.0492e-10
NIF3L1	NIF3-like protein 1	0.0871837	1.06843	1.89347	0.825038	1.80628	20.2822	21.9507	1.36404e-10	4.30264e-10
IFI16	Gamma-interferon-inducible protein 16	-1.28775	0.652018	1.43963	0.787613	2.72738	21.703	21.8889	1.43586e-10	4.51938e-10
ATP5IF1	ATPase inhibitor, mitochondrial	0.14626	0.782123	1.31149	0.529365	1.16523	23.3157	21.8502	1.46035e-10	4.58652e-10
SRP9	Signal recognition particle 9 kDa protein	0.244146	1.03374	1.20173	0.167995	0.957589	19.9284	21.7627	1.57069e-10	4.9224e-10
CRK	Adapter molecule crk	-0.0859878	1.0677	1.16658	0.0988793	1.25257	20.4911	21.7578	1.58913e-10	4.96946e-10
ESD	S-formylglutathione hydrolase	-0.195287	1.82391	0.890141	-0.933767	1.08543	20.4128	21.7278	1.64159e-10	5.11365e-10
UFM1	Ubiquitin-fold modifier 1	-0.123181	1.2095	1.80037	0.590876	1.92355	21.1746	21.7273	1.64229e-10	5.11365e-10
BGN	Biglycan	-0.391876	-0.952789	-0.915572	0.0372163	-0.523696	28.5273	21.6894	1.66961e-10	5.18758e-10
UFC1	Ubiquitin-fold modifier-conjugating enzyme 1	0.00606355	0.881284	1.41439	0.53311	1.40833	20.4652	21.6901	1.68539e-10	5.22543e-10
RPL24	60S ribosomal protein L24	0.879137	2.85559	3.72715	0.871558	2.84801	21.103	21.6841	1.70246e-10	5.2671e-10
GAS6	Growth arrest-specific protein 6	0.762347	-0.440257	1.05094	1.49119	0.28859	23.4503	21.6701	1.71057e-10	5.28093e-10
CLN5	Ceroid-lipofuscinosis neuronal protein 5	0.81798	1.51921	1.58907	0.0698653	0.771094	20.6147	21.6708	1.72148e-10	5.30334e-10
A2M	Alpha-2-macroglobulin	-0.102772	-0.350634	-1.47474	-1.12411	-1.37197	26.4296	21.6297	1.76824e-10	5.43414e-10
FAH	Fumarylacetoacetase	0.192485	0.340381	1.63327	1.29289	1.44079	21.1789	21.6365	1.77143e-10	5.43414e-10
RNPEP	Aminopeptidase B	0.304103	2.44541	1.35841	-1.087	1.05431	20.5782	21.573	1.86778e-10	5.71763e-10
IFI30	Gamma-interferon-inducible lysosomal thiol reductase	-0.198328	1.01705	1.19041	0.173358	1.38874	23.9368	21.5598	1.88589e-10	5.7609e-10
PAM	Peptidyl-glycine alpha-amidating monooxygenase	0.372461	0.472601	1.03222	0.559614	0.659755	23.8064	21.503	1.95109e-10	5.94754e-10
RANBP2	E3 SUMO-protein ligase RanBP2	1.41548	1.45794	2.4858	1.02786	1.07032	21.979	21.5059	1.97553e-10	6.00942e-10
SEMA3A	Semaphorin-3A	-2.36537	-0.820867	-2.21605	-1.39518	0.149324	20.1671	21.455	2.06157e-10	6.25804e-10
COPB2	Coatomer subunit beta	-0.471654	1.38318	1.04302	-0.340159	1.51467	20.8651	21.4292	2.10647e-10	6.38099e-10
CDH11	Cadherin-11	0.415293	-0.665214	0.0359774	0.701192	-0.379316	25.7911	21.3518	2.21483e-10	6.69525e-10
COL22A1	Collagen alpha-1(XXII) chain	-0.936984	0.465563	0.408435	-0.057128	1.34542	21.3917	21.3506	2.23348e-10	6.73758e-10
EFHD2	EF-hand domain-containing protein D2	1.70291	1.64654	1.82691	0.180367	0.123999	20.6631	21.2868	2.37377e-10	7.14592e-10
LAMP2	Lysosome-associated membrane glycoprotein 2	-0.601817	-4.08162	-0.0479705	4.03365	0.553847	20.9109	21.2777	2.39202e-10	7.18596e-10
PSAP	Prosaposin	0.192485	0.850702	0.895126	0.0444241	0.70264	27.1749	21.1753	2.56946e-10	7.70306e-10
DKK1	Dickkopf-related protein 1	1.5927	0.100288	1.53962	1.43933	-0.0530784	21.3462	21.1552	2.65149e-10	7.93259e-10
RPL26	60S ribosomal protein L26	-0.41306	1.97204	0.936495	-1.03554	1.34955	21.2897	21.1521	2.65846e-10	7.9371e-10
DSTN	Destrin	-0.295594	0.789287	0.966724	0.177437	1.26232	22.1229	21.1074	2.72097e-10	8.10705e-10
RPS20	40S ribosomal protein S20	-0.422579	1.20117	0.975804	-0.225364	1.39838	20.8636	21.1057	2.76443e-10	8.21965e-10
CA3	Carbonic anhydrase 3	0.929581	-0.370298	1.05906	1.42936	0.12948	22.3618	21.0923	2.79417e-10	8.29107e-10
ALCAM	CD166 antigen	0.0967477	0.699632	1.52706	0.82743	1.43032	21.1162	21.0678	2.85414e-10	8.45175e-10
NPEPPS	Puromycin-sensitive aminopeptidase	-0.41021	2.00691	0.942655	-1.06425	1.35286	22.9979	21.062	2.86816e-10	8.47598e-10
ENPP1	Ectonucleotide pyrophosphatase/phosphodiesterase family member 1	-3.14775	-3.14969	-2.92789	0.221797	0.219857	21.4275	21.0478	2.9029e-10	8.56119e-10
ALPL	Alkaline phosphatase, tissue-nonspecific isozyme	-0.0129031	-2.15029	-0.456687	1.69361	-0.443784	24.4784	20.9767	3.0825e-10	9.07243e-10
MESD	LRP chaperone MESD	-0.623874	-0.462121	0.988389	1.45051	1.61226	20.1862	20.9504	3.15166e-10	9.25719e-10
AP2B1	AP-2 complex subunit beta	-1.34451	0.535572	0.652041	0.116469	1.99655	20.8799	20.9407	3.17782e-10	9.3152e-10
DHX9	ATP-dependent RNA helicase A	-0.238304	0.867949	0.31186	-0.556089	0.550164	26.6865	20.5807	4.25345e-10	1.2443e-09
HSPA4	Heat shock 70 kDa protein 4	-1.21491	-2.64053	-1.1252	1.51533	0.0897162	23.3899	20.5902	4.27828e-10	1.24905e-09
NARS1	Asparagine--tRNA ligase, cytoplasmic	-0.503816	1.20816	1.46048	0.252315	1.96429	19.839	20.5445	4.44812e-10	1.29603e-09
GSTP1	Glutathione S-transferase P	-0.187925	0.991951	0.913527	-0.0784241	1.10145	24.7118	20.5241	4.47053e-10	1.29995e-09
COLEC12	Collectin-12	-0.985484	-1.98482	-1.75033	0.234492	-0.764848	21.2975	20.4738	4.72468e-10	1.3711e-09
SLC2A3	Solute carrier family 2, facilitated glucose transporter member 3	-0.304154	1.23677	1.88952	0.652755	2.19368	21.3978	20.4118	4.98147e-10	1.44274e-09
GNPDA2	Glucosamine-6-phosphate isomerase 2	0.0726129	1.38553	1.56638	0.180847	1.49377	19.5923	20.3911	5.07074e-10	1.46567e-09
CLTB	Clathrin light chain B	0.364015	1.06469	1.37679	0.3121	1.01277	22.3198	20.3577	5.18164e-10	1.49474e-09
GFUS	GDP-L-fucose synthase	0.82009	0.631404	1.82337	1.19197	1.00328	20.9602	20.3544	5.23234e-10	1.50637e-09
CDC37	Hsp90 co-chaperone Cdc37	-0.00197018	1.70063	1.48114	-0.219486	1.48311	22.3461	20.3423	5.28652e-10	1.51896e-09
RHOA	Transforming protein RhoA	-0.268561	0.756126	0.971743	0.215617	1.2403	21.6657	20.2556	5.61692e-10	1.6107e-09
PDAP1	28 kDa heat- and acid-stable phosphoprotein	0.0475011	1.82047	1.69108	-0.129389	1.64358	21.6449	20.2033	5.95529e-10	1.70437e-09
SERPINB1	Leukocyte elastase inhibitor	0.0664987	0.730229	1.38988	0.659647	1.32338	22.4353	20.1688	6.09293e-10	1.74032e-09
ITIH4	Inter-alpha-trypsin inhibitor heavy chain H4	-0.862259	-0.239766	-0.857678	-0.617912	0.00458054	24.9622	20.1211	6.30511e-10	1.79739e-09
CAST	Calpastatin	0.131555	0.625061	1.73983	1.11477	1.60828	22.0543	20.0967	6.52652e-10	1.85686e-09
SERPINF2	Alpha-2-antiplasmin	0.0476354	0.337695	1.02485	0.687153	0.977212	23.012	20.0747	6.56236e-10	1.86296e-09
LCP1	Plastin-2	0.184491	0.541326	0.970115	0.428789	0.785623	25.4214	20.0727	6.57364e-10	1.86296e-09
TMSB4X	Thymosin beta-4	-0.238711	0.745382	0.86473	0.119348	1.10344	26.1494	19.9154	7.52871e-10	2.12947e-09
GNB1	Guanine nucleotide-binding protein G(I)/G(S)/G(T) subunit beta-1	-1.46912	0.254098	0.408644	0.154545	1.87776	22.5882	19.8767	7.88874e-10	2.22696e-09
ADK	Adenosine kinase	-0.189687	0.96971	1.28181	0.312096	1.47149	20.3801	19.8047	8.39566e-10	2.36546e-09
NEDD8	NEDD8	0.322476	1.48596	2.42797	0.942008	2.10549	20.9218	19.7792	8.58261e-10	2.41344e-09
RPL12	60S ribosomal protein L12	0.0668349	0.778979	1.44967	0.670687	1.38283	21.7562	19.6872	9.29496e-10	2.6087e-09
PNP	Purine nucleoside phosphorylase	0.0157109	0.845773	0.845912	0.000139363	0.830201	23.2955	19.6172	9.74879e-10	2.73079e-09
FBN2	Fibrillin-2	1.42271	2.94274	1.93394	-1.0088	0.511228	21.8196	19.5539	1.04354e-09	2.91748e-09
TAGLN	Transgelin	-0.192947	0.984932	0.711038	-0.273894	0.903985	25.7209	19.4633	1.11474e-09	3.11056e-09
COL10A1	Collagen alpha-1(X) chain	-1.31893	-0.925091	-0.69655	0.228541	0.622377	25.0862	19.4568	1.12102e-09	3.12208e-09
LOXL1	Lysyl oxidase homolog 1	2.54683	1.0944	1.71143	0.617027	-0.835401	21.8307	19.4466	1.14563e-09	3.18451e-09
ILF3	Interleukin enhancer-binding factor 3	-0.97663	1.7019	1.25612	-0.445784	2.23275	22.9204	19.4168	1.17581e-09	3.26214e-09
FBLN2	Fibulin-2	1.87635	0.83359	2.0809	1.24731	0.204555	22.6158	19.4008	1.19235e-09	3.29559e-09
TUBB3	Tubulin beta-3 chain	0.451307	1.80482	1.6825	-0.122316	1.2312	20.5406	19.4007	1.19241e-09	3.29559e-09
SEC31A	Protein transport protein Sec31A	-0.353608	1.18433	1.51728	0.33295	1.87089	20.2594	19.3392	1.25815e-09	3.47067e-09
PARVA	Alpha-parvin	-0.240216	1.23892	1.52726	0.288334	1.76747	22.9564	19.307	1.29407e-09	3.563e-09
ASL	Argininosuccinate lyase	-0.172393	0.582214	2.07308	1.49086	2.24547	20.322	19.2929	1.31009e-09	3.60028e-09
CXCL3	C-X-C motif chemokine 3	-0.414493	0.131473	1.35001	1.21854	1.76451	21.8065	19.2733	1.33275e-09	3.65562e-09
VPS35	Vacuolar protein sorting-associated protein 35	-0.0553204	1.63399	1.24458	-0.389408	1.2999	20.8252	19.2424	1.36924e-09	3.74863e-09
EGFR	Epidermal growth factor receptor	-2.78993	-2.76387	-2.20537	0.558499	0.584559	20.76	19.1924	1.43055e-09	3.9091e-09
STIP1	Stress-induced-phosphoprotein 1	0.467974	0.946317	1.58609	0.639769	1.11811	22.1801	19.1688	1.46035e-09	3.98303e-09
DUSP3	Dual specificity protein phosphatase 3	-0.606999	0.929847	0.996835	0.0669875	1.60383	21.0253	19.1455	1.49057e-09	4.05781e-09
SAP18	Histone deacetylase complex subunit SAP18	-0.0152919	0.255261	1.35822	1.10296	1.37352	21.966	19.0685	1.58803e-09	4.31505e-09
PSMD9	26S proteasome non-ATPase regulatory subunit 9	-0.179554	0.833911	1.51639	0.682475	1.69594	21.7689	19.0514	1.61883e-09	4.3905e-09
YWHAE	14-3-3 protein epsilon	-0.328701	0.591913	0.954361	0.362448	1.28306	25.4657	18.987	1.69195e-09	4.58027e-09
RRAS	Ras-related protein R-Ras	-0.402682	0.705766	0.825365	0.1196	1.22805	21.067	18.8674	1.88228e-09	5.08602e-09
RNASET2	Ribonuclease T2	1.26964	-0.582051	-0.35806	0.223991	-1.6277	22.0365	18.8484	1.9355e-09	5.22008e-09
CD36	Platelet glycoprotein 4	-0.985327	-0.0542767	0.831681	0.885957	1.81701	22.3175	18.8366	1.95564e-09	5.26464e-09
NECTIN2	Nectin-2	-0.262589	0.933214	1.25765	0.324432	1.52023	20.9636	18.7643	2.08458e-09	5.60134e-09
ACOT1	Acyl-coenzyme A thioesterase 1	-0.400012	0.955224	1.52688	0.57166	1.9269	20.3391	18.6287	2.35039e-09	6.30392e-09
CARS1	Cysteine--tRNA ligase, cytoplasmic	-0.811967	-0.0868327	0.818057	0.904889	1.63002	20.5048	18.5826	2.44837e-09	6.55458e-09
XYLT1	Xylosyltransferase 1	-0.425483	-1.36037	-2.27725	-0.916882	-1.85177	22.4588	18.5386	2.5457e-09	6.80259e-09
CORO1C	Coronin-1C	-0.191659	2.17991	-0.105157	-2.28507	0.0865028	22.4985	18.5011	2.63194e-09	7.02013e-09
HNRNPDL	Heterogeneous nuclear ribonucleoprotein D-like	0.323759	1.61566	1.57828	-0.0373827	1.25452	20.8757	18.4966	2.64261e-09	7.03564e-09
SERBP1	Plasminogen activator inhibitor 1 RNA-binding protein	0.364799	1.24769	0.991035	-0.256651	0.626236	23.333	18.4776	2.65588e-09	7.05802e-09
PEA15	Astrocytic phosphoprotein PEA-15	0.227624	1.37334	1.47708	0.103745	1.24946	23.216	18.3683	2.96197e-09	7.85708e-09
GMPR	GMP reductase 1	0.269139	0.451033	1.0061	0.555062	0.736957	20.9687	18.3056	3.09571e-09	8.19685e-09
RPL10A	60S ribosomal protein L10a	-0.424741	0.68274	1.21536	0.532616	1.6401	21.2121	18.2907	3.17416e-09	8.38927e-09
PPT1	Palmitoyl-protein thioesterase 1	0.656638	1.53594	1.67765	0.14171	1.02101	20.4229	18.2608	3.25991e-09	8.60024e-09
PPP2R1A	Serine/threonine-protein phosphatase 2A 65 kDa regulatory subunit A alpha isoform	-0.31425	1.32561	1.11375	-0.211862	1.428	22.276	18.2544	3.27862e-09	8.63389e-09
RRBP1	Ribosome-binding protein 1	1.58519	2.05472	1.14728	-0.907436	-0.43791	24.5555	18.1942	3.45963e-09	9.09407e-09
ANXA1	Annexin A1	-0.284241	0.684028	0.662046	-0.0219823	0.946286	25.7491	18.1322	3.61489e-09	9.485e-09
MRC2	C-type mannose receptor 2	-0.825641	0.470016	0.312679	-0.157336	1.13832	23.9193	18.0707	3.82781e-09	1.00255e-08
EEF1D	Elongation factor 1-delta	-0.521973	-1.86027	-1.2198	0.640468	-0.697832	23.6442	18.0779	3.83926e-09	1.00374e-08
PPBP	Platelet basic protein	-0.306457	1.23749	0.246253	-0.991235	0.55271	21.2318	18.063	3.89084e-09	1.0154e-08
SEPTIN9	Septin-9	-0.108375	0.314332	1.24423	0.929895	1.3526	21.7184	18.0225	4.01192e-09	1.04512e-08
CCT2	T-complex protein 1 subunit beta	-0.327927	0.815183	1.3259	0.510721	1.65383	21.1009	17.9854	4.17135e-09	1.0847e-08
PSMB4	Proteasome subunit beta type-4	0.0605474	0.553725	1.66167	1.10794	1.60112	22.5914	17.9154	4.44231e-09	1.15177e-08
WARS1	Tryptophan--tRNA ligase, cytoplasmic	-0.410927	1.78955	1.41715	-0.3724	1.82808	21.1284	17.9146	4.44516e-09	1.15177e-08
SERPINE2	Glia-derived nexin	-0.406985	0.565945	-0.29215	-0.858094	0.114835	26.3286	17.8771	4.54606e-09	1.17582e-08
GGT5	Glutathione hydrolase 5 proenzyme	-0.202639	0.652165	1.14827	0.496108	1.35091	22.1243	17.8706	4.59856e-09	1.18728e-08
SDC1	Syndecan-1	-0.4352	0.214811	-0.847969	-1.06278	-0.41277	23.3128	17.8584	4.62318e-09	1.19152e-08
NBL1	Neuroblastoma suppressor of tumorigenicity 1	1.09175	-0.125174	0.32506	0.450234	-0.766695	26.0906	17.8411	4.69579e-09	1.20808e-08
COX5B	Cytochrome c oxidase subunit 5B, mitochondrial	-0.333229	1.20031	1.09294	-0.107379	1.42616	22.4505	17.8503	4.71024e-09	1.20966e-08
FHL3	Four and a half LIM domains protein 3	-0.322324	0.55811	1.27023	0.71212	1.59255	20.26	17.7562	5.12698e-09	1.31436e-08
TPD52L2	Tumor protein D54	-0.830452	0.578444	0.675237	0.0967928	1.50569	21.378	17.7224	5.28583e-09	1.35269e-08
SND1	Staphylococcal nuclease domain-containing protein 1	-0.456834	0.703056	0.961547	0.258491	1.41838	21.5862	17.5235	6.32779e-09	1.61648e-08
ST13	Hsc70-interacting protein	-0.348741	0.570831	1.2298	0.658971	1.57854	20.6741	17.4136	6.99104e-09	1.78278e-08
UBE2V2	Ubiquitin-conjugating enzyme E2 variant 2	-0.429099	0.37506	1.12743	0.752369	1.55653	23.0285	17.3741	7.24675e-09	1.84285e-08
CDCP1	CUB domain-containing protein 1	-0.390964	1.56455	1.73895	0.174395	2.12991	19.7669	17.3733	7.25202e-09	1.84285e-08
YWHAH	14-3-3 protein eta	-0.694967	0.919895	1.24996	0.330067	1.94493	20.7083	17.3676	7.28993e-09	1.84925e-08
UGP2	UTP--glucose-1-phosphate uridylyltransferase	1.21795	-1.40889	1.54587	2.95477	0.327921	24.6775	17.271	7.95967e-09	2.01562e-08
CYGB	Cytoglobin	0.506745	0.71976	1.91386	1.1941	1.40712	20.7137	17.2553	8.07492e-09	2.03879e-08
MXRA7	Matrix-remodeling-associated protein 7	0.0512303	0.640163	1.12623	0.48607	1.075	21.176	17.2429	8.0793e-09	2.03879e-08
C11orf54	Ester hydrolase C11orf54	0.352575	1.02344	1.5388	0.515359	1.18623	20.3653	17.1975	8.51145e-09	2.14235e-08
RAD23A	UV excision repair protein RAD23 homolog A	0.207956	0.807074	1.46313	0.656055	1.25517	21.5908	17.1965	8.51921e-09	2.14235e-08
VWF	von Willebrand factor	4.32271	1.20377	2.28945	1.08569	-2.03326	25.5745	17.128	9.06951e-09	2.27679e-08
BDH2	3-hydroxybutyrate dehydrogenase type 2	0.355541	-1.45494	-0.361536	1.09341	-0.717077	21.2897	17.1177	9.1556e-09	2.29443e-08
SERPINB6	Serpin B6	-0.135664	0.449096	0.99707	0.547974	1.13273	22.5313	17.0038	1.00551e-08	2.51552e-08
COL9A2	Collagen alpha-2(IX) chain	-1.65579	-1.5209	-1.68086	-0.159963	-0.0250675	22.7877	17.0121	1.00843e-08	2.51846e-08
LIMA1	LIM domain and actin-binding protein 1	0.899187	1.83694	1.76444	-0.0725	0.865255	22.7659	16.9869	1.032e-08	2.5729e-08
RPS26	40S ribosomal protein S26	-0.419982	0.42133	0.80625	0.38492	1.22623	20.1973	16.9731	1.03422e-08	2.57402e-08
MAMDC2	MAM domain-containing protein 2	-0.229332	-1.45972	-1.88298	-0.42326	-1.65365	21.7219	16.9759	1.0425e-08	2.59017e-08
ALDH9A1	4-trimethylaminobutyraldehyde dehydrogenase	1.3775	1.76769	2.27046	0.50277	0.892964	22.3274	16.9303	1.08699e-08	2.69612e-08
SPARCL1	SPARC-like protein 1	-0.173434	-2.22465	-2.14504	0.0796154	-1.9716	28.1338	16.9259	1.09134e-08	2.70227e-08
PRSS23	Serine protease 23	0.100467	-0.584378	-1.01438	-0.430006	-1.11485	23.358	16.7414	1.28e-08	3.16402e-08
HEBP2	Heme-binding protein 2	0.236792	0.284997	1.92808	1.64308	1.69129	21.971	16.7026	1.34032e-08	3.30749e-08
STX12	Syntaxin-12	-0.0890996	0.638348	0.80341	0.165062	0.89251	21.1477	16.5959	1.46417e-08	3.60699e-08
RPL17	60S ribosomal protein L17	-0.117064	0.401959	0.970542	0.568582	1.08761	22.6803	16.562	1.51084e-08	3.71563e-08
TARS1	Threonine--tRNA ligase 1, cytoplasmic	0.230152	1.99538	1.98397	-0.0114096	1.75382	20.4683	16.5463	1.54851e-08	3.80184e-08
EWSR1	RNA-binding protein EWS	0.166112	0.858761	1.53612	0.677357	1.37001	22.1831	16.5325	1.56847e-08	3.84434e-08
IAH1	Isoamyl acetate-hydrolyzing esterase 1 homolog	1.07735	1.23644	2.15154	0.915105	1.0742	21.0749	16.5185	1.58895e-08	3.88798e-08
ANXA7	Annexin A7	0.233393	1.53512	1.4154	-0.119719	1.18201	21.1772	16.499	1.61778e-08	3.95185e-08
GMFG	Glia maturation factor gamma	-0.589636	0.638143	0.807494	0.169351	1.39713	21.4765	16.4816	1.64407e-08	4.00932e-08
TRA2B	Transformer-2 protein homolog beta	-0.673323	-1.72667	-2.22296	-0.496289	-1.54964	27.2608	16.4452	1.70048e-08	4.13994e-08
RPL7	60S ribosomal protein L7	-0.306754	0.567467	0.893007	0.32554	1.19976	21.8718	16.4083	1.7431e-08	4.23658e-08
GPNMB	Transmembrane glycoprotein NMB	-0.399117	0.253067	0.996808	0.743741	1.39592	24.1914	16.3401	1.86562e-08	4.52679e-08
SKP1	S-phase kinase-associated protein 1	-0.651151	0.449145	0.66537	0.216225	1.31652	21.7057	16.3283	1.88621e-08	4.56263e-08
NME1	Nucleoside diphosphate kinase A	-0.0768577	1.18039	1.79788	0.617491	1.87474	23.2312	16.3333	1.88668e-08	4.56263e-08
CCT3	T-complex protein 1 subunit gamma	-0.265709	0.7437	1.16499	0.421294	1.4307	21.6334	16.2709	1.99946e-08	4.82731e-08
RPL6	60S ribosomal protein L6	0.2233	0.640176	1.01363	0.37345	0.790326	23.4011	16.1769	2.16135e-08	5.2095e-08
ANGPTL2	Angiopoietin-related protein 2	-0.861527	-0.917391	-1.04844	-0.131048	-0.186913	24.2032	16.1643	2.18698e-08	5.26254e-08
TFG	Protein TFG	-0.511083	1.07957	1.19404	0.114465	1.70512	22.8641	16.1499	2.23824e-08	5.37696e-08
UBE2K	Ubiquitin-conjugating enzyme E2 K	-0.653426	0.930963	1.34858	0.417614	2.002	20.4186	16.1352	2.26922e-08	5.44237e-08
CMPK1	UMP-CMP kinase	-0.692527	0.739828	1.08135	0.341524	1.77388	20.5171	16.0748	2.40092e-08	5.74464e-08
G6PD	Glucose-6-phosphate 1-dehydrogenase	-1.05299	0.944133	-0.833691	-1.77782	0.219296	23.3334	16.0738	2.40317e-08	5.74464e-08
RPL4	60S ribosomal protein L4	-1.08735	3.3811	0.355723	-3.02538	1.44307	20.7825	16.0654	2.42211e-08	5.78039e-08
ATP5F1D	ATP synthase subunit delta, mitochondrial	0.000503589	0.794583	1.27616	0.481578	1.27566	22.1649	16.0406	2.47879e-08	5.90596e-08
PCBD1	Pterin-4-alpha-carbinolamine dehydratase	-0.167469	0.966555	1.13767	0.17111	1.30513	20.5272	16.0227	2.52066e-08	5.99588e-08
MIA	Melanoma-derived growth regulatory protein	0.0948465	-0.663586	-0.654618	0.00896817	-0.749464	25.2206	15.9836	2.58985e-08	6.15036e-08
SNED1	Sushi, nidogen and EGF-like domain-containing protein 1	1.3401	-0.601903	-0.0654153	0.536488	-1.40552	21.0379	15.9891	2.60129e-08	6.16745e-08
CUTA	Protein CutA	0.374606	1.50453	1.26482	-0.239713	0.89021	20.5376	15.9362	2.73341e-08	6.47011e-08
CFL1	Cofilin-1	0.19201	0.573893	0.954354	0.380462	0.762344	25.747	15.8752	2.86714e-08	6.7756e-08
OBSCN	Obscurin	0.220043	1.1333	0.873206	-0.260096	0.653163	22.8924	15.8678	2.88896e-08	6.81606e-08
CPOX	Oxygen-dependent coproporphyrinogen-III oxidase, mitochondrial	0.747807	1.77887	2.63619	0.857321	1.88839	19.5309	15.8253	3.03337e-08	7.14516e-08
OLFML3	Olfactomedin-like protein 3	0.409026	-0.555839	0.0423049	0.598144	-0.366721	26.814	15.8045	3.06426e-08	7.20623e-08
CANX	Calnexin	-0.793837	0.00387309	0.485355	0.481482	1.27919	24.6125	15.8015	3.07363e-08	7.21656e-08
STOM	Stomatin	0.270185	0.905486	1.72878	0.823298	1.4586	22.9494	15.7655	3.20889e-08	7.52197e-08
PRG4	Proteoglycan 4	0.571043	-0.801074	-1.39803	-0.596957	-1.96907	24.1168	15.7518	3.25045e-08	7.6071e-08
GLG1	Golgi apparatus protein 1	0.201198	0.863882	1.25314	0.389262	1.05195	22.6254	15.7102	3.36459e-08	7.86156e-08
RBMX	RNA-binding motif protein, X chromosome	-0.583753	0.628588	0.840854	0.212267	1.42461	23.1034	15.6997	3.41401e-08	7.9642e-08
PFDN6	Prefoldin subunit 6	0.357967	0.830916	1.75251	0.921598	1.39455	20.2522	15.6613	3.53975e-08	8.24426e-08
FUBP1	Far upstream element-binding protein 1	-0.210358	0.448643	1.00466	0.556015	1.21502	21.5105	15.6361	3.59881e-08	8.36839e-08
SDC2	Syndecan-2	-0.419527	-1.72697	-0.835232	0.891735	-0.415704	22.5729	15.6353	3.62747e-08	8.41115e-08
LUM	Lumican	-0.378911	0.526241	0.171042	-0.355199	0.549953	31.3217	15.6252	3.62879e-08	8.41115e-08
TTC37	Tetratricopeptide repeat protein 37	-0.365025	-1.73764	-1.13269	0.604942	-0.76767	22.3496	15.3772	4.63101e-08	1.07171e-07
AGRN	Agrin	-1.02976	0.266476	-0.346362	-0.612839	0.683399	24.5392	15.3243	4.84817e-08	1.12017e-07
FKBP3	Peptidyl-prolyl cis-trans isomerase FKBP3	-0.00341595	0.610359	1.33446	0.724102	1.33788	21.8453	15.2806	5.07645e-08	1.17105e-07
MMP19	Matrix metalloproteinase-19	1.28125	0.388374	1.81846	1.43009	0.537217	21.0297	15.2718	5.11908e-08	1.17901e-07
ATP1B3	Sodium/potassium-transporting ATPase subunit beta-3	-0.226788	1.33213	0.891686	-0.440443	1.11847	20.9153	15.2688	5.13372e-08	1.18051e-07
NIT2	Omega-amidase NIT2	0.665532	1.90632	1.59552	-0.310807	0.929984	23.7985	15.2603	5.17535e-08	1.1882e-07
SEMA3B	Semaphorin-3B	-0.863428	-1.35755	-1.03341	0.324138	-0.169985	20.8443	15.2517	5.20041e-08	1.19207e-07
ASAH1	Acid ceramidase	0.539005	0.885784	1.03849	0.152704	0.499484	23.37	15.1332	5.79008e-08	1.32514e-07
SOST	Sclerostin	-0.439487	-1.10877	-1.08338	0.0253896	-0.643891	26.0956	15.0532	6.27352e-08	1.43352e-07
RSU1	Ras suppressor protein 1	0.349444	0.802358	1.12915	0.326796	0.779709	22.7298	14.9545	6.8698e-08	1.56731e-07
ACAN	Aggrecan core protein	-0.0961098	1.23936	0.512967	-0.726393	0.609076	32.0478	14.9588	6.90124e-08	1.57201e-07
SF3B1	Splicing factor 3B subunit 1	0.164112	0.386933	1.32248	0.935552	1.15837	20.4539	14.9526	6.94228e-08	1.57888e-07
FRZB	Secreted frizzled-related protein 3	-0.396261	-1.04403	-1.45865	-0.414619	-1.06239	24.4125	14.9383	7.03778e-08	1.59809e-07
YWHAB	14-3-3 protein beta/alpha	-0.750523	-0.0527327	0.72895	0.781683	1.47947	25.4296	14.9102	7.22986e-08	1.63914e-07
LASP1	LIM and SH3 domain protein 1	-0.577025	-0.966142	-0.87345	0.0926927	-0.296425	25.2158	14.8724	7.43324e-08	1.68263e-07
NACA	Nascent polypeptide-associated complex subunit alpha	-0.535811	0.383784	0.756803	0.373019	1.29261	20.0919	14.7681	8.25184e-08	1.86502e-07
LMNB2	Lamin-B2	0.699135	0.046572	0.762106	0.715534	0.0629715	24.1346	14.739	8.45027e-08	1.9069e-07
ARCN1	Coatomer subunit delta	-0.447328	1.04761	1.10947	0.0618594	1.5568	20.7104	14.7435	8.48529e-08	1.91183e-07
FUS	RNA-binding protein FUS	1.40247	0.141648	1.74715	1.6055	0.34468	22.3514	14.7349	8.55542e-08	1.92464e-07
VDAC1	Voltage-dependent anion-selective channel protein 1	-0.534995	0.88269	0.643821	-0.238869	1.17882	20.0166	14.7152	8.71969e-08	1.95856e-07
DPP7	Dipeptidyl peptidase 2	0.249014	0.651295	0.957948	0.306653	0.708934	23.0504	14.6888	8.86913e-08	1.98904e-07
VEGFC	Vascular endothelial growth factor C	-0.294014	1.63016	0.872789	-0.757371	1.1668	21.5614	14.6727	9.08389e-08	2.03406e-07
CCT7	T-complex protein 1 subunit eta	0.22044	1.1729	1.80736	0.634451	1.58692	20.3494	14.6579	9.21418e-08	2.06006e-07
ATP2B1	Plasma membrane calcium-transporting ATPase 1	-0.585182	0.453319	1.209	0.755682	1.79418	21.1096	14.6369	9.40315e-08	2.09907e-07
RPL5	60S ribosomal protein L5	0.177611	1.1765	1.53035	0.353852	1.35274	20.9836	14.6245	9.51645e-08	2.1211e-07
PTPA	Serine/threonine-protein phosphatase 2A activator	0.412648	0.790302	1.42851	0.638209	1.01586	22.0788	14.604	9.70618e-08	2.16007e-07
COX17	Cytochrome c oxidase copper chaperone	0.277017	1.00609	1.0218	0.0157092	0.744779	20.9794	14.5749	9.91422e-08	2.2003e-07
HARS1	Histidine--tRNA ligase, cytoplasmic	-1.28142	-0.672578	2.24843	2.92101	3.52986	23.1021	14.5817	9.91727e-08	2.2003e-07
THBS1	Thrombospondin-1	1.0969	0.179833	0.703257	0.523423	-0.393645	27.7429	14.546	1.01804e-07	2.25523e-07
PSMC2	26S proteasome regulatory subunit 7	-0.205641	0.482162	1.20298	0.720818	1.40862	20.7608	14.5413	1.03118e-07	2.28033e-07
BCAP31	B-cell receptor-associated protein 31	-0.551642	1.62718	0.599163	-1.02801	1.1508	21.5483	14.54	1.03251e-07	2.28033e-07
SERPINA6	Corticosteroid-binding globulin	-1.90428	-1.28553	-1.28409	0.00143589	0.620187	20.945	14.4335	1.14455e-07	2.52392e-07
EIF3A	Eukaryotic translation initiation factor 3 subunit A	0.274304	0.193883	1.18805	0.994165	0.913744	21.0759	14.4006	1.17689e-07	2.5913e-07
HSPA1B	Heat shock 70 kDa protein 1B	-0.0157136	0.612368	0.903875	0.291507	0.919588	24.2378	14.3602	1.21902e-07	2.68e-07
RBBP7	Histone-binding protein RBBP7	-0.607416	1.06323	1.22464	0.16141	1.83205	20.3491	14.3667	1.22118e-07	2.68068e-07
HLA-C	HLA class I histocompatibility antigen, C alpha chain	-0.513904	1.4375	1.51444	0.0769367	2.02834	21.8992	14.3528	1.23776e-07	2.71297e-07
PSMA2	Proteasome subunit alpha type-2	0.0673999	0.691031	1.48646	0.795428	1.41906	22.8752	14.3393	1.25409e-07	2.74462e-07
CCT8	T-complex protein 1 subunit theta	-0.180646	1.4368	0.934768	-0.502035	1.11541	21.2302	14.3305	1.2648e-07	2.76389e-07
DYNC1LI2	Cytoplasmic dynein 1 light intermediate chain 2	-0.408617	0.794755	0.869094	0.0743387	1.27771	20.3222	14.2352	1.38761e-07	3.02771e-07
TMEM119	Transmembrane protein 119	-0.769886	-1.10062	0.395472	1.49609	1.16536	23.5958	14.203	1.43179e-07	3.1194e-07
ACAA2	3-ketoacyl-CoA thiolase, mitochondrial	-0.570592	1.06012	0.825638	-0.234485	1.39623	20.6762	14.1955	1.44229e-07	3.13758e-07
ILF2	Interleukin enhancer-binding factor 2	-0.320947	1.05384	1.15379	0.099956	1.47474	20.4258	14.1867	1.45468e-07	3.15979e-07
ARF3	ADP-ribosylation factor 3	-0.485726	0.690142	0.86249	0.172348	1.34822	20.815	14.1661	1.48415e-07	3.21899e-07
HSPD1	60 kDa heat shock protein, mitochondrial	-0.364042	1.07227	1.5136	0.44133	1.87764	21.4845	14.1166	1.5575e-07	3.37304e-07
EXT2	Exostosin-2	-0.239359	1.08942	0.318753	-0.77067	0.558112	21.3197	14.0602	1.64566e-07	3.55864e-07
MIF	Macrophage migration inhibitory factor	0.0722594	0.475292	1.12266	0.647366	1.0504	24.9371	14.0182	1.70611e-07	3.68388e-07
COL6A2	Collagen alpha-2(VI) chain	-0.264395	0.118833	0.742449	0.623617	1.00684	27.3608	14.0078	1.71875e-07	3.70567e-07
PA2G4	Proliferation-associated protein 2G4	-0.455636	-0.820301	-0.389228	0.431073	0.0664081	25.2887	14.0037	1.72564e-07	3.71498e-07
PRKAR1A	cAMP-dependent protein kinase type I-alpha regulatory subunit	0.905493	0.4334	1.89911	1.46571	0.993614	22.136	13.9638	1.80839e-07	3.88737e-07
TNFRSF12A	Tumor necrosis factor receptor superfamily member 12A	-0.934228	-0.171113	0.155569	0.326681	1.0898	26.8681	13.917	1.8786e-07	4.03232e-07
DYNLL2	Dynein light chain 2, cytoplasmic	-0.0520546	-1.33445	-0.839814	0.494636	-0.787759	28.6882	13.8673	1.98779e-07	4.26038e-07
MAP4	Microtubule-associated protein 4	0.831222	1.40619	2.02046	0.614269	1.18924	24.7308	13.8532	2.01537e-07	4.31313e-07
ATP6AP2	Renin receptor	0.0811985	0.882524	1.02177	0.139242	0.940568	21.4932	13.7899	2.13654e-07	4.56571e-07
NDNF	Protein NDNF	-1.50016	-1.59229	-2.00584	-0.413551	-0.50568	21.976	13.7063	2.32847e-07	4.96854e-07
HNRNPA0	Heterogeneous nuclear ribonucleoprotein A0	-0.182609	0.104319	1.29492	1.1906	1.47753	22.9089	13.7019	2.33851e-07	4.98264e-07
BCAM	Basal cell adhesion molecule	1.79039	-0.273244	0.229305	0.502549	-1.56108	18.8645	13.6993	2.34455e-07	4.98819e-07
HNMT	Histamine N-methyltransferase	-1.0832	0.692877	0.635125	-0.0577521	1.71832	20.9332	13.6658	2.42337e-07	5.14834e-07
DDAH2	N(G),N(G)-dimethylarginine dimethylaminohydrolase 2	-0.458069	0.663569	0.850326	0.186757	1.30839	22.1802	13.6303	2.50962e-07	5.32377e-07
C7	Complement component C7	0.798186	-0.820059	-0.0293072	0.790752	-0.827493	20.2471	13.5864	2.6206e-07	5.55108e-07
XRCC6	X-ray repair cross-complementing protein 6	0.123755	0.817582	1.32947	0.511889	1.20572	22.8761	13.5822	2.63165e-07	5.56636e-07
GLOD4	Glyoxalase domain-containing protein 4	0.118119	0.808983	1.09003	0.281043	0.971907	22.4966	13.5736	2.64428e-07	5.58493e-07
GPC1	Glypican-1	-0.538753	-1.81115	-1.08221	0.728935	-0.543458	24.8752	13.5675	2.66997e-07	5.62398e-07
GM2A	Ganglioside GM2 activator	0.232226	0.240876	0.679318	0.438442	0.447092	24.0383	13.5598	2.67052e-07	5.62398e-07
CNN3	Calponin-3	-0.979472	1.03295	1.83507	0.802121	2.81454	19.8555	13.477	2.92001e-07	6.14049e-07
SAFB	Scaffold attachment factor B1	-1.08301	-0.0748402	0.322558	0.397398	1.40557	20.0845	13.4725	2.93301e-07	6.15889e-07
AP2M1	AP-2 complex subunit mu	-1.16294	0.492022	-0.157196	-0.649218	1.00575	19.0807	13.3997	3.15234e-07	6.60988e-07
BLVRB	Flavin reductase (NADPH)	-0.877075	0.349204	0.670357	0.321153	1.54743	25.3614	13.3936	3.17155e-07	6.64058e-07
RPS4X	40S ribosomal protein S4, X isoform	-0.503486	0.611093	0.419386	-0.191707	0.922872	21.5017	13.378	3.20018e-07	6.69086e-07
PLA2G15	Phospholipase A2 group XV	1.15707	1.00849	0.951992	-0.0564951	-0.205081	20.283	13.3765	3.21391e-07	6.70991e-07
CYTL1	Cytokine-like protein 1	0.607939	-0.856425	-1.39248	-0.53606	-2.00042	24.7608	13.2837	3.53707e-07	7.37398e-07
CYCS	Cytochrome c	-0.0520463	0.579033	1.0036	0.424568	1.05565	24.3064	13.2665	3.58326e-07	7.45955e-07
FAT1	Protocadherin Fat 1	-1.43908	-1.27273	-1.10838	0.164359	0.330703	19.9599	13.2525	3.64835e-07	7.58418e-07
DNASE2	Deoxyribonuclease-2-alpha	0.357601	0.286135	0.908628	0.622493	0.551027	23.6859	13.2392	3.67067e-07	7.61966e-07
ANXA11	Annexin A11	-0.694215	0.685345	0.543595	-0.14175	1.23781	20.1361	13.2404	3.69266e-07	7.65436e-07
EPRS1	Bifunctional glutamate/proline--tRNA ligase	0.0109517	0.921925	1.3524	0.430475	1.34145	20.4294	13.2248	3.75049e-07	7.76315e-07
RARRES2	Retinoic acid receptor responder protein 2	0.492021	1.39046	1.56832	0.17786	1.0763	25.849	13.1857	3.8992e-07	8.05945e-07
ERP44	Endoplasmic reticulum resident protein 44	-0.179383	0.824221	1.86974	1.04552	2.04912	21.5311	13.1322	4.11259e-07	8.48844e-07
ACTC1	Actin, alpha cardiac muscle 1	-0.00479537	-0.461025	-1.79392	-1.33289	-1.78912	22.7714	13.0762	4.34906e-07	8.96375e-07
NUCB2	Nucleobindin-2	-0.781785	-0.706153	-1.36905	-0.662893	-0.587261	23.5533	13.0577	4.43023e-07	9.1181e-07
CAPRIN1	Caprin-1	0.153529	1.25451	1.17932	-0.0751907	1.02579	20.2924	13.0346	4.53382e-07	9.31809e-07
DYNC1H1	Cytoplasmic dynein 1 heavy chain 1	-1.46328	-0.690461	1.20797	1.89843	2.67125	21.9914	12.9671	4.8503e-07	9.95442e-07
CORO1B	Coronin-1B	-1.10228	0.49714	0.803501	0.306362	1.90578	21.1802	12.954	4.91435e-07	1.00716e-06
MUC5AC	Mucin-5AC	0.0545627	1.965	-0.277345	-2.24235	-0.331907	20.5176	12.9378	4.99483e-07	1.02221e-06
EMILIN1	EMILIN-1	0.146216	1.32626	1.01247	-0.313783	0.866256	25.3811	12.9235	5.06704e-07	1.03553e-06
TWF1	Twinfilin-1	0.16241	2.55362	1.32044	-1.23317	1.15803	20.1065	12.9074	5.14918e-07	1.05084e-06
ARHGAP1	Rho GTPase-activating protein 1	-1.24631	0.159866	0.233988	0.0741223	1.4803	20.9272	12.8661	5.3672e-07	1.09379e-06
GGCT	Gamma-glutamylcyclotransferase	0.0562181	0.981056	1.36758	0.386529	1.31137	21.3921	12.8476	5.46773e-07	1.11272e-06
CA2	Carbonic anhydrase 2	0.644407	0.445792	1.45058	1.00478	0.806169	25.2979	12.7962	5.75752e-07	1.17005e-06
VPS26A	Vacuolar protein sorting-associated protein 26A	0.311829	1.20059	1.43406	0.23347	1.12223	22.0142	12.7554	5.99812e-07	1.21595e-06
CCT5	T-complex protein 1 subunit epsilon	-0.0997153	1.96219	1.13663	-0.825556	1.23635	20.377	12.7551	6.00013e-07	1.21595e-06
MYO1C	Unconventional myosin-Ic	-0.433558	1.01878	0.561124	-0.457655	0.994682	21.6956	12.7192	6.22118e-07	1.25899e-06
PSMA5	Proteasome subunit alpha type-5	-0.106758	1.08359	1.44909	0.365497	1.55584	23.9445	12.6662	6.56189e-07	1.32609e-06
CKAP4	Cytoskeleton-associated protein 4	-0.690364	0.361649	0.914484	0.552834	1.60485	21.131	12.61	6.94469e-07	1.40149e-06
RCN3	Reticulocalbin-3	-0.339594	-0.340301	0.511022	0.851323	0.850616	23.6748	12.5087	7.64359e-07	1.5404e-06
CRTAC1	Cartilage acidic protein 1	0.789931	0.856667	0.858131	0.00146437	0.0681996	23.7294	12.4786	7.87963e-07	1.58576e-06
GOT1	Aspartate aminotransferase, cytoplasmic	0.188165	0.79982	1.18327	0.383447	0.995102	21.9813	12.3442	9.08822e-07	1.82645e-06
PDGFRA	Platelet-derived growth factor receptor alpha	-1.34254	-0.0226447	0.627649	0.650294	1.97019	22.9753	12.3381	9.14521e-07	1.83537e-06
MSMP	Prostate-associated microseminoprotein	-0.646972	0.798294	-1.1229	-1.9212	-0.475931	21.4583	12.3013	9.49351e-07	1.90264e-06
SERPINA5	Plasma serine protease inhibitor	0.0851841	-1.18418	-0.715417	0.468768	-0.800601	25.0231	12.2764	9.73686e-07	1.94872e-06
EIF4B	Eukaryotic translation initiation factor 4B	-0.0339845	0.153587	1.15041	0.996823	1.18439	21.9229	12.2607	9.89364e-07	1.97737e-06
TNR	Tenascin-R	0.403652	-0.744711	0.177277	0.921988	-0.226375	21.6292	12.255	9.91958e-07	1.97982e-06
SERPINH1	Serpin H1	-0.424565	0.764247	1.22203	0.457786	1.6466	22.5581	12.2563	9.93745e-07	1.98043e-06
ITIH5	Inter-alpha-trypsin inhibitor heavy chain H5	0.997605	-0.316897	0.00899237	0.325889	-0.988613	21.527	12.2551	9.94992e-07	1.98043e-06
PTPN11	Tyrosine-protein phosphatase non-receptor type 11	0.320594	1.6436	1.50946	-0.134147	1.18886	20.3718	12.2387	1.01169e-06	2.01091e-06
PRDX3	Thioredoxin-dependent peroxide reductase, mitochondrial	1.07333	1.15229	1.4002	0.247912	0.326869	22.5792	12.1968	1.05579e-06	2.09569e-06
MYO1B	Unconventional myosin-Ib	0.39145	1.69736	-0.599628	-2.29699	-0.991078	21.6527	12.1628	1.0931e-06	2.16461e-06
GALNT1	Polypeptide N-acetylgalactosaminyltransferase 1	0.296794	-0.770165	0.386971	1.15714	0.0901768	22.4783	12.161	1.0935e-06	2.16461e-06
COL7A1	Collagen alpha-1(VII) chain	-0.620372	1.73053	0.018364	-1.71217	0.638736	23.541	12.1335	1.12627e-06	2.22646e-06
NCL	Nucleolin	0.755802	0.91731	1.83089	0.913583	1.07509	23.6806	12.1146	1.14814e-06	2.2666e-06
NPC2	NPC intracellular cholesterol transporter 2	0.313074	0.107708	0.671432	0.563724	0.358358	27.3955	12.0932	1.16628e-06	2.29929e-06
TJP1	Tight junction protein ZO-1	-0.602269	0.303258	0.387806	0.0845479	0.990075	25.2494	12.0716	1.19236e-06	2.34752e-06
AGT	Angiotensinogen	-0.169627	-1.24778	-0.974438	0.273338	-0.804811	24.1245	12.0523	1.22362e-06	2.4058e-06
PLOD2	Procollagen-lysine,2-oxoglutarate 5-dioxygenase 2	-1.09106	0.0976356	-0.608306	-0.705942	0.482755	24.3855	12.0419	1.23667e-06	2.42815e-06
SEMG2	Semenogelin-2	-1.29301	-2.21568	-2.65413	-0.438451	-1.36112	22.0304	11.9571	1.34882e-06	2.64478e-06
CAND1	Cullin-associated NEDD8-dissociated protein 1	-0.908955	0.461736	0.532288	0.0705516	1.44124	20.3106	11.9381	1.37529e-06	2.69304e-06
FBLN7	Fibulin-7	-0.172707	-0.812687	-0.786687	0.0260005	-0.61398	21.6626	11.9171	1.39679e-06	2.73147e-06
PRKACA	cAMP-dependent protein kinase catalytic subunit alpha	-0.653091	0.415501	0.470971	0.0554693	1.12406	21.2951	11.842	1.51562e-06	2.95985e-06
GNS	N-acetylglucosamine-6-sulfatase	0.115385	0.478679	0.845391	0.366711	0.730006	23.1211	11.8248	1.53566e-06	2.99496e-06
DYNC1I2	Cytoplasmic dynein 1 intermediate chain 2	-0.233279	1.20654	1.56467	0.358134	1.79795	22.1513	11.8242	1.54583e-06	3.01074e-06
HEXA	Beta-hexosaminidase subunit alpha	-0.024175	0.546646	0.832212	0.285565	0.856387	23.3838	11.7997	1.57587e-06	3.06513e-06
TCP1	T-complex protein 1 subunit alpha	-0.0150621	1.05725	1.93054	0.873291	1.94561	20.55	11.7698	1.63463e-06	3.17517e-06
TGFB2	Transforming growth factor beta-2 proprotein	1.09827	1.07337	1.61982	0.546452	0.521558	20.9868	11.7666	1.64004e-06	3.18142e-06
LIN7C	Protein lin-7 homolog C	-0.282675	0.449411	0.637803	0.188392	0.920478	21.0187	11.7411	1.67388e-06	3.24273e-06
ALYREF	THO complex subunit 4	0.23021	0.40008	0.855347	0.455267	0.625137	23.158	11.5994	1.93741e-06	3.74824e-06
METRNL	Meteorin-like protein	2.67237	0.28392	0.897957	0.614037	-1.77441	20.9302	11.5652	2.01869e-06	3.9003e-06
SUMF2	Inactive C-alpha-formylglycine-generating enzyme 2	1.16611	-0.07185	0.233515	0.305365	-0.932595	21.3225	11.5201	2.11492e-06	4.08078e-06
UBA1	Ubiquitin-like modifier-activating enzyme 1	-0.484436	0.22125	0.473512	0.252261	0.957947	23.5968	11.5047	2.13691e-06	4.11774e-06
ANGPT2	Angiopoietin-2	-1.6846	-1.2311	-1.29572	-0.0646197	0.388886	24.3364	11.501	2.15711e-06	4.15115e-06
TALDO1	Transaldolase	1.04746	1.53946	1.8034	0.26394	0.755939	24.5288	11.4962	2.16782e-06	4.16624e-06
ARPC3	Actin-related protein 2/3 complex subunit 3	1.07407	2.63794	1.9684	-0.669542	0.894326	23.2145	11.4836	2.19642e-06	4.21561e-06
B3GNT7	UDP-GlcNAc:betaGal beta-1,3-N-acetylglucosaminyltransferase 7	-0.88113	-0.984073	-1.51783	-0.533756	-0.636699	22.2133	11.4536	2.26576e-06	4.34295e-06
BTD	Biotinidase	0.439426	-0.47492	-0.452959	0.0219608	-0.892385	22.484	11.4421	2.28003e-06	4.36455e-06
PTMA	Prothymosin alpha	-0.691446	0.474152	0.673483	0.199331	1.36493	21.2302	11.388	2.42519e-06	4.6363e-06
TP53I3	Quinone oxidoreductase PIG3	-0.128452	0.736262	1.50483	0.768571	1.63328	21.2432	11.3416	2.54499e-06	4.85893e-06
GSS	Glutathione synthetase	1.39593	0.928399	1.55637	0.627969	0.160437	21.8471	11.3134	2.62063e-06	4.99676e-06
DDAH1	N(G),N(G)-dimethylarginine dimethylaminohydrolase 1	0.2828	-0.28884	0.968672	1.25751	0.685872	21.1513	11.3076	2.63646e-06	5.02034e-06
ATRN	Attractin	0.110968	-0.751919	-0.161661	0.590258	-0.27263	22.5431	11.2953	2.65568e-06	5.05032e-06
TPP1	Tripeptidyl-peptidase 1	0.19148	1.68433	1.66792	-0.0164058	1.47644	21.1548	11.2787	2.71696e-06	5.16008e-06
RPS3	40S ribosomal protein S3	-0.122097	0.585622	0.879539	0.293917	1.00164	22.7906	11.2696	2.73533e-06	5.1882e-06
ADH1B	All-trans-retinol dehydrogenase [NAD(+)] ADH1B	-0.34001	1.0963	0.846109	-0.250191	1.18612	23.73	11.2694	2.74334e-06	5.19659e-06
SPRR3	Small proline-rich protein 3	-0.336298	0.688779	0.740907	0.0521282	1.07721	24.0533	11.2455	2.81235e-06	5.32037e-06
RPL13	60S ribosomal protein L13	-0.531151	0.263134	1.3595	1.09636	1.89065	20.3255	11.2319	2.85252e-06	5.38933e-06
CD151	CD151 antigen	-0.79441	0.522034	0.515394	-0.00664061	1.3098	21.5956	11.1438	3.12684e-06	5.89764e-06
USO1	General vesicular transport factor p115	-0.250286	0.554077	1.15411	0.600038	1.4044	20.9285	11.143	3.12969e-06	5.89764e-06
GNB2	Guanine nucleotide-binding protein G(I)/G(S)/G(T) subunit beta-2	0.284019	0.321457	1.15013	0.828668	0.866106	23.7133	11.1212	3.19513e-06	6.01314e-06
EIF2S1	Eukaryotic translation initiation factor 2 subunit 1	-0.541715	0.249088	0.527997	0.278908	1.06971	21.7143	11.1025	3.25215e-06	6.11252e-06
VBP1	Prefoldin subunit 3	-0.674669	0.973799	1.31453	0.340735	1.9892	19.2233	11.0951	3.28992e-06	6.17552e-06
EPHX1	Epoxide hydrolase 1	0.247376	0.842249	-0.871171	-1.71342	-1.11855	20.3961	11.0696	3.37895e-06	6.33444e-06
PSMB7	Proteasome subunit beta type-7	-0.699517	0.297665	0.824149	0.526484	1.52367	22.6058	11.0643	3.39771e-06	6.36139e-06
ERP29	Endoplasmic reticulum resident protein 29	-0.0559123	0.42557	1.4436	1.01803	1.49951	22.301	11.0624	3.40434e-06	6.36559e-06
FSCN1	Fascin	-1.14564	1.13503	0.319675	-0.815354	1.46532	23.0467	11.0585	3.41843e-06	6.38371e-06
OXSR1	Serine/threonine-protein kinase OSR1	0.406154	0.398439	1.2532	0.854758	0.847043	20.4249	11.0478	3.4569e-06	6.44726e-06
NUCB1	Nucleobindin-1	-0.227704	0.281684	0.438708	0.157023	0.666411	26.8549	10.931	3.88625e-06	7.2387e-06
RPLP0	60S acidic ribosomal protein P0	-1.09367	0.0261613	0.509625	0.483464	1.6033	21.3348	10.9343	3.89332e-06	7.24257e-06
RAB11B	Ras-related protein Rab-11B	-0.941569	0.608993	0.524582	-0.084411	1.46615	22.5952	10.9217	3.94507e-06	7.32945e-06
TSPAN4	Tetraspanin-4	-0.251952	1.96728	1.7636	-0.203688	2.01555	24.6207	10.9001	4.03552e-06	7.4879e-06
NENF	Neudesin	0.615548	0.690093	1.3171	0.627006	0.701551	21.4447	10.8639	4.19157e-06	7.76753e-06
GRB2	Growth factor receptor-bound protein 2	0.165573	0.738866	1.1016	0.362738	0.936032	21.5066	10.8575	4.22019e-06	7.81057e-06
RAB2A	Ras-related protein Rab-2A	-0.652583	-1.21421	-1.21327	0.000937618	-0.560689	22.2455	10.844	4.2804e-06	7.91193e-06
QSOX1	Sulfhydryl oxidase 1	-0.0703015	1.32911	0.504161	-0.824946	0.574462	26.6233	10.8367	4.31326e-06	7.96253e-06
CD81	CD81 antigen	-0.36394	0.123701	0.663974	0.540273	1.02791	22.0133	10.8207	4.3642e-06	8.04632e-06
SLC44A2	Choline transporter-like protein 2	-0.43682	0.022985	-1.34257	-1.36556	-0.905751	21.8278	10.8241	4.37056e-06	8.04782e-06
MATN3	Matrilin-3	-0.126021	2.14499	1.03065	-1.11434	1.15667	23.7146	10.8199	4.39023e-06	8.0738e-06
MYLPF	Myosin regulatory light chain 2, skeletal muscle isoform	-1.08195	-1.60598	-1.27095	0.335029	-0.189	22.359	10.7446	4.75204e-06	8.72811e-06
RPL18	60S ribosomal protein L18	-0.718328	0.460914	0.454133	-0.00678056	1.17246	20.3511	10.735	4.80027e-06	8.80555e-06
POF1B	Protein POF1B	-0.00999985	1.75861	-0.0602143	-1.81882	-0.0502144	22.6768	10.7302	4.82465e-06	8.8391e-06
MVP	Major vault protein	0.416679	0.0517033	1.67038	1.61867	1.2537	21.4018	10.7256	4.84815e-06	8.87094e-06
ITGA5	Integrin alpha-5	0.256251	1.0356	1.32707	0.291467	1.07082	22.7954	10.7156	4.89973e-06	8.95404e-06
CAPZB	F-actin-capping protein subunit beta	0.103475	0.374352	0.639005	0.264653	0.53553	24.2355	10.7059	4.92525e-06	8.98936e-06
CFB	Complement factor B	-0.766011	0.767904	0.38419	-0.383714	1.1502	26.0366	10.6718	5.13151e-06	9.35405e-06
SEPTIN7	Septin-7	-0.0595018	-0.149971	0.67712	0.827091	0.736621	22.4604	10.6256	5.36115e-06	9.76039e-06
PSMD2	26S proteasome non-ATPase regulatory subunit 2	-0.206936	0.999193	1.46188	0.462688	1.66882	20.0281	10.6038	5.5134e-06	1.0025e-05
CLTC	Clathrin heavy chain 1	-1.17846	1.00006	0.534886	-0.465173	1.71335	21.2629	10.5853	5.62187e-06	1.02094e-05
EVPL	Envoplakin	-0.724613	0.878131	-0.0806356	-0.958767	0.643978	21.2743	10.5811	5.64739e-06	1.0243e-05
PFN1	Profilin-1	0.094189	0.524042	0.917379	0.393337	0.82319	27.0293	10.5383	5.87985e-06	1.06419e-05
CTSZ	Cathepsin Z	0.351598	0.185958	0.663299	0.477341	0.311701	25.3604	10.538	5.88201e-06	1.06419e-05
NOTCH3	Neurogenic locus notch homolog protein 3	-1.36397	-0.89885	-1.34429	-0.445444	0.0196791	21.4888	10.4906	6.21491e-06	1.12302e-05
CCDC187	Coiled-coil domain-containing protein 187	3.1804	0.794124	1.56575	0.771621	-1.61465	20.0159	10.4694	6.35583e-06	1.14705e-05
CCL14	C-C motif chemokine 14	0.674247	-0.655141	-1.15961	-0.504471	-1.83386	22.3086	10.4527	6.46928e-06	1.16608e-05
MAP1B	Microtubule-associated protein 1B	-1.5984	-3.24874	-1.03055	2.2182	0.567853	22.3755	10.4475	6.50522e-06	1.1711e-05
FAM20C	Extracellular serine/threonine protein kinase FAM20C	0.270261	0.831055	0.689618	-0.141437	0.419357	21.1475	10.4278	6.61091e-06	1.18865e-05
CDC42	Cell division control protein 42 homolog	-0.417122	0.457861	0.652375	0.194514	1.0695	23.3126	10.3687	7.06039e-06	1.2679e-05
LRRC15	Leucine-rich repeat-containing protein 15	-0.871669	0.552938	-0.661288	-1.21423	0.210381	22.8229	10.3496	7.21816e-06	1.29463e-05
S100A4	Protein S100-A4	0.713926	-0.142783	0.754751	0.897534	0.040825	25.3673	10.3064	7.53977e-06	1.35064e-05
MYL6	Myosin light polypeptide 6	-0.179686	0.480672	0.623726	0.143055	0.803412	25.0031	10.1766	8.63831e-06	1.54552e-05
COL9A1	Collagen alpha-1(IX) chain	-1.5382	-0.598606	-1.23761	-0.638999	0.300592	23.246	10.1687	8.75176e-06	1.56389e-05
TWF2	Twinfilin-2	-0.381879	0.960654	1.06725	0.106597	1.44913	20.8236	10.1275	9.14581e-06	1.6323e-05
LXN	Latexin	-0.572843	-1.89365	-0.706997	1.18665	-0.134153	22.2234	10.0966	9.45316e-06	1.68508e-05
GLUD1	Glutamate dehydrogenase 1, mitochondrial	-0.349373	-0.786302	0.284161	1.07046	0.633534	24.0906	10.0399	1.00217e-05	1.78424e-05
MDH2	Malate dehydrogenase, mitochondrial	-0.242597	-0.697751	-0.832868	-0.135117	-0.590271	27.6632	9.9625	1.08643e-05	1.93188e-05
TPM1	Tropomyosin alpha-1 chain	-0.0812107	-0.901856	-1.51063	-0.608778	-1.42942	21.0953	9.96272	1.09102e-05	1.93766e-05
GDI2	Rab GDP dissociation inhibitor beta	-0.251106	0.300569	0.787822	0.487254	1.03893	24.1279	9.93401	1.12267e-05	1.98992e-05
HTRA1	Serine protease HTRA1	-0.066824	-0.636402	0.09993	0.736332	0.166754	25.8772	9.93152	1.12319e-05	1.98992e-05
DPYSL3	Dihydropyrimidinase-related protein 3	-0.987554	1.2217	0.751112	-0.470589	1.73867	22.1174	9.92973	1.13034e-05	2.00014e-05
TUBB	Tubulin beta chain	-0.430109	0.488591	1.03491	0.546317	1.46502	23.1019	9.92748	1.13307e-05	2.00253e-05
PYCARD	Apoptosis-associated speck-like protein containing a CARD	0.191299	0.144063	1.42238	1.27832	1.23108	20.1093	9.88356	1.18779e-05	2.0967e-05
ANXA5	Annexin A5	-0.30023	0.20694	0.577987	0.371047	0.878217	25.2363	9.87405	1.19476e-05	2.10643e-05
CAB39	Calcium-binding protein 39	-0.412566	-0.671406	0.683956	1.35536	1.09652	19.4203	9.83054	1.25748e-05	2.21432e-05
ROBO4	Roundabout homolog 4	0.346819	-0.870066	-0.735052	0.135014	-1.08187	19.8434	9.814	1.28007e-05	2.25137e-05
TGFB1	Transforming growth factor beta-1 proprotein	0.128968	-0.908092	-0.766083	0.142009	-0.895051	24.3358	9.79134	1.31167e-05	2.30416e-05
PXDN	Peroxidasin homolog	0.532853	1.60976	0.555795	-1.05396	0.0229416	23.8151	9.77473	1.33536e-05	2.34294e-05
HSPG2	Basement membrane-specific heparan sulfate proteoglycan core protein	-0.477241	-0.969946	-0.692213	0.277733	-0.214972	27.6614	9.75431	1.35923e-05	2.38194e-05
GDI1	Rab GDP dissociation inhibitor alpha	0.263836	0.449358	0.913529	0.464171	0.649693	24.0834	9.74157	1.37804e-05	2.41199e-05
NID2	Nidogen-2	0.0406197	1.33583	0.713432	-0.622401	0.672812	23.508	9.70476	1.44e-05	2.5174e-05
PSMC5	26S proteasome regulatory subunit 8	1.07262	-0.247129	0.61209	0.859219	-0.460531	22.0426	9.69631	1.4532e-05	2.53742e-05
FKBP7	Peptidyl-prolyl cis-trans isomerase FKBP7	-0.0221805	-0.961481	0.251367	1.21285	0.273548	20.4203	9.59092	1.62849e-05	2.84008e-05
SLC1A5	Neutral amino acid transporter B(0)	-0.964172	0.441128	0.592217	0.151089	1.55639	20.8641	9.57931	1.64908e-05	2.87253e-05
EIF4H	Eukaryotic translation initiation factor 4H	-0.869206	0.415722	0.494509	0.0787868	1.36371	22.8058	9.52475	1.74945e-05	3.04371e-05
HAPLN3	Hyaluronan and proteoglycan link protein 3	-0.627681	0.40664	0.0904612	-0.316178	0.718142	22.8892	9.519	1.75679e-05	3.05281e-05
PLVAP	Plasmalemma vesicle-associated protein	-0.646136	-0.656684	-1.34017	-0.683486	-0.694034	20.5955	9.50877	1.78001e-05	3.08947e-05
IDE	Insulin-degrading enzyme	0.0233304	1.4507	1.14682	-0.303874	1.12349	18.8926	9.49072	1.81521e-05	3.1468e-05
CES1	Liver carboxylesterase 1	1.66053	1.96208	1.98957	0.0274943	0.329039	23.5443	9.43715	1.92386e-05	3.33118e-05
ICAM2	Intercellular adhesion molecule 2	0.443489	-0.856796	-0.170345	0.686451	-0.613833	21.4241	9.41847	1.9633e-05	3.3954e-05
PPL	Periplakin	0.00991421	-0.428942	1.72392	2.15286	1.71401	21.1105	9.40787	1.98604e-05	3.43064e-05
MFGE8	Lactadherin	0.825187	0.463984	1.14292	0.67894	0.317737	26.0703	9.39357	2.01714e-05	3.48022e-05
PICALM	Phosphatidylinositol-binding clathrin assembly protein	-0.455962	-0.0053493	0.555183	0.560533	1.01115	21.1509	9.38512	2.02851e-05	3.49251e-05
RPL3	60S ribosomal protein L3	0.0547749	0.513302	1.70232	1.18902	1.64755	22.1081	9.38814	2.02907e-05	3.49251e-05
FSTL1	Follistatin-related protein 1	0.256045	0.194947	0.681276	0.486329	0.425231	28.3813	9.36876	2.06402e-05	3.54846e-05
UNC5C	Netrin receptor UNC5C	0.10593	-0.794886	-0.722172	0.0727133	-0.828103	21.5701	9.32704	2.16854e-05	3.72373e-05
S100A6	Protein S100-A6	-0.151848	0.0727806	0.80714	0.734359	0.958988	27.7394	9.32339	2.17287e-05	3.72469e-05
UGDH	UDP-glucose 6-dehydrogenase	0.864749	1.3718	1.45819	0.0863933	0.593445	20.8976	9.32463	2.17423e-05	3.72469e-05
MPO	Myeloperoxidase	-0.848257	0.108284	0.560316	0.452032	1.40857	25.2591	9.32194	2.18062e-05	3.73122e-05
MXRA8	Matrix remodeling-associated protein 8	0.274141	-0.380591	0.345444	0.726035	0.0713025	23.6568	9.31454	2.18957e-05	3.74213e-05
SAA1	Serum amyloid A-1 protein	0.269609	0.690702	1.43138	0.74068	1.16177	21.0485	9.30379	2.22413e-05	3.79672e-05
STAT1	Signal transducer and activator of transcription 1-alpha/beta	-0.0515826	1.63444	0.576616	-1.05783	0.628199	21.3741	9.27516	2.29462e-05	3.91245e-05
CNN2	Calponin-2	0.312652	0.411742	0.791534	0.379792	0.478882	22.5374	9.26384	2.31403e-05	3.94091e-05
GOT2	Aspartate aminotransferase, mitochondrial	0.256135	0.649959	0.94273	0.29277	0.686595	23.1868	9.25939	2.32829e-05	3.96055e-05
SNRPD3	Small nuclear ribonucleoprotein Sm D3	-0.317514	0.7965	0.847956	0.0514562	1.16547	21.0213	9.23564	2.39569e-05	4.07042e-05
SDF4	45 kDa calcium-binding protein	0.578916	-0.160667	0.092011	0.252678	-0.486905	25.4307	9.20185	2.47607e-05	4.20207e-05
VIT	Vitrin	0.660929	-0.441524	-0.787206	-0.345683	-1.44814	22.8496	9.17302	2.5652e-05	4.34825e-05
FBN1	Fibrillin-1	0.137233	0.735498	0.377309	-0.358189	0.240076	26.3961	9.14692	2.62933e-05	4.45175e-05
GDF10	Growth/differentiation factor 10	0.309939	-0.797598	-0.597961	0.199637	-0.907899	20.8336	9.12235	2.7113e-05	4.5852e-05
PAPOLA	Poly(A) polymerase alpha	0.397323	-0.557825	0.120993	0.678818	-0.27633	24.9252	9.09631	2.77934e-05	4.69478e-05
SPTAN1	Spectrin alpha chain, non-erythrocytic 1	2.27327	0.911664	0.10594	-0.805724	-2.16733	24.414	9.05678	2.91307e-05	4.91496e-05
NES	Nestin	-0.312086	-0.292496	-1.2686	-0.976109	-0.956519	23.469	9.0535	2.92356e-05	4.92693e-05
FABP3	Fatty acid-binding protein, heart	-0.645235	-0.975658	-0.874062	0.101596	-0.228827	23.0353	9.03172	2.98859e-05	5.03068e-05
TPT1	Translationally-controlled tumor protein	0.0849286	1.05566	1.65682	0.601161	1.57189	23.165	8.97419	3.18925e-05	5.36223e-05
SRSF2	Serine/arginine-rich splicing factor 2	0.840951	0.0725506	1.10877	1.03622	0.267822	23.079	8.95959	3.24077e-05	5.44254e-05
TUBA1A	Tubulin alpha-1A chain	-0.284121	0.607421	0.888585	0.281164	1.17271	23.6183	8.95239	3.2665e-05	5.47869e-05
TFRC	Transferrin receptor protein 1	0.166105	0.962869	1.21914	0.256275	1.05304	23.5643	8.95146	3.26985e-05	5.47869e-05
XRCC5	X-ray repair cross-complementing protein 5	0.213077	0.602607	1.14798	0.545368	0.934899	21.6302	8.93612	3.3254e-05	5.56535e-05
SOD3	Extracellular superoxide dismutase [Cu-Zn]	-0.023742	-0.351362	-1.02506	-0.673698	-1.00132	27.1545	8.91448	3.40542e-05	5.69271e-05
KPNB1	Importin subunit beta-1	-0.282118	1.04125	0.718444	-0.322811	1.00056	20.3405	8.90934	3.42475e-05	5.71842e-05
HEXB	Beta-hexosaminidase subunit beta	0.433623	0.552033	0.646271	0.0942387	0.212648	25.2627	8.89492	3.46678e-05	5.77614e-05
FERMT2	Fermitin family homolog 2	1.93326	1.49913	2.50249	1.00336	0.569223	23.9902	8.89811	3.46728e-05	5.77614e-05
FKBP2	Peptidyl-prolyl cis-trans isomerase FKBP2	0.295327	0.954129	0.964192	0.0100632	0.668865	21.8981	8.85961	3.6173e-05	6.01915e-05
PTGR1	Prostaglandin reductase 1	-0.0463315	1.03976	0.750659	-0.289104	0.796991	22.0156	8.84769	3.66509e-05	6.09169e-05
PTPRS	Receptor-type tyrosine-protein phosphatase S	-0.530097	-1.16332	-0.914704	0.24862	-0.384607	21.1967	8.84411	3.67953e-05	6.10869e-05
GNG5	Guanine nucleotide-binding protein G(I)/G(S)/G(O) subunit gamma-5	-0.957898	0.0644585	0.125333	0.0608748	1.08323	21.392	8.82106	3.77415e-05	6.25861e-05
PRNP	Major prion protein	0.610994	0.534347	1.04435	0.509999	0.433352	22.8812	8.78474	3.92127e-05	6.49517e-05
ITM2B	Integral membrane protein 2B	0.221212	-1.02382	-1.43863	-0.414814	-1.65985	22.0806	8.75051	4.07943e-05	6.74943e-05
TSN	Translin	-0.496153	0.389446	0.929544	0.540098	1.4257	22.7313	8.72987	4.17343e-05	6.89709e-05
COX6B1	Cytochrome c oxidase subunit 6B1	-0.165599	0.930313	1.14286	0.212552	1.30846	23.3108	8.71569	4.2393e-05	6.99798e-05
PRDX2	Peroxiredoxin-2	0.226514	0.324984	0.731714	0.406731	0.5052	26.6879	8.70281	4.28496e-05	7.06532e-05
PDIA3	Protein disulfide-isomerase A3	-0.260465	-0.0217948	0.857976	0.879771	1.11844	25.2646	8.68462	4.38732e-05	7.22588e-05
NQO2	Ribosyldihydronicotinamide dehydrogenase [quinone]	-0.391694	0.656701	0.822225	0.165524	1.21392	21.9129	8.61945	4.71525e-05	7.75717e-05
MGAT2	Alpha-1,6-mannosyl-glycoprotein 2-beta-N-acetylglucosaminyltransferase	0.414044	0.47362	0.599898	0.126277	0.185853	20.4638	8.54498	5.10333e-05	8.38611e-05
CANT1	Soluble calcium-activated nucleotidase 1	-0.557238	-0.398786	0.36654	0.765327	0.923779	22.0003	8.5436	5.11984e-05	8.40372e-05
SNRPB	Small nuclear ribonucleoprotein-associated proteins B and B	0.000603331	0.347435	0.810821	0.463387	0.810218	21.3497	8.51609	5.26959e-05	8.63974e-05
RPLP2	60S acidic ribosomal protein P2	-0.179613	0.54441	1.10479	0.560383	1.28441	22.8864	8.47656	5.52461e-05	9.04765e-05
NEGR1	Neuronal growth regulator 1	-0.0176689	-1.87066	-0.901157	0.9695	-0.883488	19.4617	8.44422	5.7267e-05	9.36802e-05
HAPLN1	Hyaluronan and proteoglycan link protein 1	-0.409908	0.606873	0.202868	-0.404005	0.612776	27.1107	8.44063	5.74008e-05	9.37935e-05
PLIN3	Perilipin-3	-2.02668	0.259925	-0.406801	-0.666726	1.61988	24.3083	8.43383	5.79322e-05	9.45552e-05
ANXA2	Annexin A2	0.0603536	-0.155062	0.554768	0.709831	0.494415	27.7811	8.42888	5.80586e-05	9.4655e-05
SELENOM	Selenoprotein M	1.81992	1.4466	1.45804	0.0114338	-0.361882	20.7684	8.41851	5.89277e-05	9.59642e-05
TTR	Transthyretin	0.0315327	-0.0247436	-0.752981	-0.728237	-0.784513	23.1496	8.40054	5.99188e-05	9.74688e-05
CXCL12	Stromal cell-derived factor 1	-0.249885	1.1106	0.816963	-0.293637	1.06685	21.7522	8.36385	6.26229e-05	0.000101753
LAMA2	Laminin subunit alpha-2	1.01399	-0.625424	0.277038	0.902462	-0.736954	25.6343	8.36226	6.27337e-05	0.000101819
RPS25	40S ribosomal protein S25	-0.834691	0.198856	0.446854	0.247998	1.28154	20.4132	8.35868	6.29847e-05	0.000102113
SPTBN1	Spectrin beta chain, non-erythrocytic 1	-1.1021	-1.07615	0.211629	1.28778	1.31373	23.1117	8.30775	6.66619e-05	0.000107954
HNRNPU	Heterogeneous nuclear ribonucleoprotein U	-0.129895	1.23019	0.717256	-0.512935	0.84715	20.5058	8.30077	6.71826e-05	0.000108676
PPP1R12A	Protein phosphatase 1 regulatory subunit 12A	-0.443131	0.89873	1.21921	0.320481	1.66234	20.3679	8.28624	6.82809e-05	0.000110329
GFRA1	GDNF family receptor alpha-1	-0.368468	0.175056	1.27773	1.10268	1.6462	21.1957	8.28228	6.85831e-05	0.000110694
AHNAK	Neuroblast differentiation-associated protein AHNAK	-1.65984	-0.441484	1.42932	1.87081	3.08916	24.2871	8.25729	7.05223e-05	0.000113698
SERPINA1	Alpha-1-antitrypsin	-0.896031	-0.462202	-0.973042	-0.51084	-0.0770103	28.8607	8.21008	7.43399e-05	0.000119719
HDGF	Hepatoma-derived growth factor	-1.05038	-0.574528	0.0750238	0.649552	1.1254	22.4266	8.15997	7.86242e-05	0.000126479
UBE2V1	Ubiquitin-conjugating enzyme E2 variant 1	-0.800917	0.262389	0.57475	0.31236	1.37567	23.4126	8.15458	7.91e-05	0.000127103
LTBP2	Latent-transforming growth factor beta-binding protein 2	0.54055	-0.0358482	-0.258963	-0.223115	-0.799513	24.3256	8.07155	8.65411e-05	0.000138906
EXT1	Exostosin-1	-0.154996	0.990044	0.875131	-0.114913	1.03013	19.5906	8.06684	8.72672e-05	0.000139917
APOL2	Apolipoprotein L2	-0.604216	-0.462325	-2.27237	-1.81005	-1.66816	25.6561	8.06251	8.76923e-05	0.000140443
THBS2	Thrombospondin-2	-1.53532	-1.06172	-0.352029	0.709688	1.18329	24.0167	8.05084	8.88474e-05	0.000142136
SORBS1	Sorbin and SH3 domain-containing protein 1	0.529352	1.00402	1.04551	0.0414941	0.516159	21.8051	8.04891	8.90403e-05	0.000142288
PML	Protein PML	0.409683	1.0648	1.30432	0.239523	0.894639	19.4849	8.03759	9.01778e-05	0.000143947
GLA	Alpha-galactosidase A	-0.218291	0.657125	0.879737	0.222612	1.09803	20.8182	8.03344	9.05985e-05	0.00014446
KCTD12	BTB/POZ domain-containing protein KCTD12	-0.349886	-1.11612	-0.0624181	1.0537	0.287468	23.1129	7.97653	9.65762e-05	0.000153822
RPL28	60S ribosomal protein L28	-0.206898	0.694589	0.897258	0.202669	1.10416	22.6054	7.96424	9.79198e-05	0.000155791
IGHV4-4	Immunoglobulin heavy variable 4-4	1.14765	0.439817	2.25953	1.81971	1.11188	23.0839	7.95808	9.85996e-05	0.000156701
TLN1	Talin-1	-0.850466	-0.272855	-0.165823	0.107032	0.684642	25.2313	7.94338	9.99432e-05	0.000158662
SLC4A1	Band 3 anion transport protein	0.933194	1.20492	-0.80265	-2.00757	-1.73584	22.3104	7.92702	0.000102104	0.000161916
PTPRK	Receptor-type tyrosine-protein phosphatase kappa	0.632718	1.17934	1.34852	0.169177	0.715799	22.0099	7.90154	0.000105074	0.000166443
REEP5	Receptor expression-enhancing protein 5	0.200093	1.14572	1.454	0.308284	1.25391	21.3918	7.88866	0.000106609	0.000168691
ATP5F1A	ATP synthase subunit alpha, mitochondrial	-0.241438	0.840524	0.544145	-0.296379	0.785583	22.2077	7.85853	0.000110288	0.000174322
S100A13	Protein S100-A13	0.075981	-0.812527	0.0289355	0.841463	-0.0470455	24.1556	7.81853	0.000115356	0.000182134
MYL9	Myosin regulatory light polypeptide 9	0.85637	1.05661	0.73683	-0.319779	-0.11954	20.9005	7.81382	0.000115988	0.000182934
COL6A3	Collagen alpha-3(VI) chain	0.350358	0.31585	0.585764	0.269914	0.235406	27.531	7.79808	0.000117725	0.000185471
TLN2	Talin-2	1.08019	0.804335	0.256774	-0.547561	-0.823412	22.9132	7.77787	0.000120789	0.000190091
TXNRD1	Thioredoxin reductase 1, cytoplasmic	-0.142095	0.918232	0.552152	-0.36608	0.694247	21.6903	7.75663	0.00012372	0.000194494
FKBP1A	Peptidyl-prolyl cis-trans isomerase FKBP1A	-0.617163	0.813246	1.07343	0.260185	1.69059	23.1019	7.7245	0.000128294	0.000201466
ERH	Enhancer of rudimentary homolog	-0.069058	0.970726	1.16837	0.197649	1.23743	21.5509	7.70249	0.000131525	0.000206152
MAN1A1	Mannosyl-oligosaccharide 1,2-alpha-mannosidase IA	0.980233	-0.653731	0.14597	0.7997	-0.834264	23.4926	7.70224	0.000131562	0.000206152
ACTB	Actin, cytoplasmic 1	-0.368665	0.218205	0.364828	0.146623	0.733493	27.0943	7.65426	0.000138512	0.000216808
RPS12	40S ribosomal protein S12	-0.885043	0.42914	0.236056	-0.193084	1.1211	23.5677	7.63344	0.000142214	0.000222362
FHL1	Four and a half LIM domains protein 1	0.216684	0.74341	0.776987	0.0335774	0.560304	22.6651	7.57271	0.000152137	0.000237622
SPTA1	Spectrin alpha chain, erythrocytic 1	1.16295	0.617162	1.11134	0.49418	-0.0516057	20.9538	7.5725	0.000152383	0.00023775
TGOLN2	Trans-Golgi network integral membrane protein 2	1.18244	2.24737	2.50834	0.260966	1.3259	24.8666	7.56554	0.000153591	0.000239377
ENPP2	Ectonucleotide pyrophosphatase/phosphodiesterase family member 2	-0.695512	-0.762725	-0.657403	0.105322	0.0381092	25.4439	7.56056	0.000154039	0.000239818
OGN	Mimecan	-0.00364387	-0.627954	-0.361138	0.266817	-0.357494	26.545	7.55283	0.000155395	0.000241671
GSTM3	Glutathione S-transferase Mu 3	1.1589	1.88162	1.45895	-0.422673	0.300049	19.8457	7.53052	0.000159817	0.00024828
SUB1	Activated RNA polymerase II transcriptional coactivator p15	0.118514	0.662694	1.06925	0.40656	0.950741	21.72	7.52323	0.000161145	0.000250077
NME2	Nucleoside diphosphate kinase B	0.123602	0.776613	1.07882	0.302209	0.955219	24.0447	7.50127	0.000165214	0.000256118
LRRFIP1	Leucine-rich repeat flightless-interacting protein 1	-0.506129	0.246646	0.751297	0.504651	1.25743	21.1806	7.4775	0.000169737	0.000262848
CLEC3B	Tetranectin	0.739461	0.110111	-0.442975	-0.553086	-1.18244	23.2044	7.42391	0.000180402	0.000279066
IARS1	Isoleucine--tRNA ligase, cytoplasmic	-0.620339	-0.717181	-1.78212	-1.06494	-1.16179	18.8471	7.4161	0.000182013	0.000281258
P4HB	Protein disulfide-isomerase	0.258398	0.698555	1.92685	1.2283	1.66846	22.5015	7.40602	0.000184113	0.0002842
OLA1	Obg-like ATPase 1	-0.0964494	1.00974	1.36692	0.35718	1.46337	20.6706	7.366	0.0001927	0.000297139
SPON2	Spondin-2	0.247671	-0.131123	-0.725437	-0.594314	-0.973108	23.5347	7.35889	0.000194247	0.000299206
FST	Follistatin	-0.18059	-1.36403	-0.816993	0.547035	-0.636402	22.2218	7.3497	0.000196313	0.000302068
PROS1	Vitamin K-dependent protein S	1.19341	0.68444	-0.0380382	-0.722478	-1.23145	23.8338	7.34578	0.000197192	0.000303099
FN1	Fibronectin	0.483419	0.618911	0.201207	-0.417704	-0.282212	31.3243	7.3382	0.000198389	0.000304616
GNAS	Guanine nucleotide-binding protein G(s) subunit alpha isoforms XLas	-0.437467	0.054321	0.542826	0.488505	0.980292	20.8044	7.30917	0.000205402	0.000315051
RAB10	Ras-related protein Rab-10	-0.773963	0.475754	0.750836	0.275082	1.5248	21.0763	7.2854	0.000211252	0.000323682
TCN1	Transcobalamin-1	0.604186	1.21651	1.22994	0.0134268	0.625754	20.4462	7.22694	0.000225841	0.000345671
FABP5	Fatty acid-binding protein 5	-0.313131	0.628227	0.286791	-0.341436	0.599922	25.1608	7.2113	0.000229727	0.000351248
ADAM10	Disintegrin and metalloproteinase domain-containing protein 10	0.605352	-0.362128	0.276312	0.63844	-0.32904	23.9756	7.19973	0.000232979	0.000355845
ARHGDIB	Rho GDP-dissociation inhibitor 2	-0.900801	-0.529779	-1.27087	-0.741093	-0.370071	22.4847	7.19739	0.000233602	0.000356422
PDIA6	Protein disulfide-isomerase A6	0.0318073	0.351504	0.630799	0.279296	0.598992	23.9063	7.18539	0.000236242	0.00036007
CHI3L2	Chitinase-3-like protein 2	0.834129	0.626898	1.34613	0.719229	0.511998	26.5607	7.1773	0.000239034	0.000363944
LIMS1	LIM and senescent cell antigen-like-containing domain protein 1	0.237141	1.13868	0.626913	-0.511762	0.389772	19.6778	7.17632	0.000239303	0.000363972
SH3BGRL3	SH3 domain-binding glutamic acid-rich-like protein 3	-0.202271	0.0542621	0.506571	0.452309	0.708842	25.7618	7.15298	0.000245174	0.000372511
HSP90AA1	Heat shock protein HSP 90-alpha	0.212262	0.334317	0.642662	0.308345	0.430401	25.4433	7.08787	0.000264176	0.000400962
PGAM1	Phosphoglycerate mutase 1	0.0181518	0.778354	0.797536	0.0191819	0.779384	26.5631	7.08064	0.000267026	0.000404864
CSPG4	Chondroitin sulfate proteoglycan 4	0.1771	-0.423251	-0.513233	-0.0899814	-0.690333	25.4412	7.07224	0.000268958	0.000407368
OSMR	Oncostatin-M-specific receptor subunit beta	-1.13379	-0.605939	-0.256485	0.349454	0.877307	22.6252	7.05652	0.000274517	0.000415354
CCDC124	Coiled-coil domain-containing protein 124	-0.953381	-0.875503	0.619543	1.49505	1.57292	21.3745	7.03794	0.000280434	0.000423865
APOC1	Apolipoprotein C-I	0.171164	0.941555	0.192652	-0.748902	0.0214879	24.138	6.99975	0.00029301	0.000442412
AKAP12	A-kinase anchor protein 12	0.386819	0.919752	1.16875	0.249001	0.781934	23.0911	6.9921	0.000295597	0.000445854
CD163	Scavenger receptor cysteine-rich type 1 protein M130	-0.55512	1.07551	0.786844	-0.288665	1.34196	23.7308	6.98917	0.000296593	0.000446891
NCAM1	Neural cell adhesion molecule 1	1.35157	-0.58733	-0.14074	0.44659	-1.49231	24.6942	6.97515	0.000301411	0.000453679
MACROH2A1	Core histone macro-H2A.1	-0.468077	0.531254	0.167249	-0.364005	0.635326	21.8524	6.96911	0.000303511	0.000456368
RPS6	40S ribosomal protein S6	-0.698363	-0.126455	0.645041	0.771497	1.3434	22.1635	6.91465	0.000323136	0.000485373
TKT	Transketolase	0.240033	0.0939461	0.534191	0.440245	0.294158	26.8918	6.89411	0.000330106	0.00049533
FLNA	Filamin-A	0.027066	0.824806	0.84409	0.0192839	0.817024	24.4609	6.89327	0.000331193	0.000496447
ARSA	Arylsulfatase A	0.397155	1.18871	1.58562	0.39691	1.18846	21.7097	6.87895	0.0003367	0.000504182
TFAP2D	Transcription factor AP-2-delta	-0.157805	1.20344	0.556076	-0.64736	0.713881	20.9995	6.87032	0.000340064	0.000508693
HNRNPK	Heterogeneous nuclear ribonucleoprotein K	-0.376005	0.0364693	0.263286	0.226816	0.639291	24.359	6.84992	0.000347359	0.00051907
NPTX2	Neuronal pentraxin-2	-1.00098	-1.14346	-1.10165	0.0418101	-0.100669	20.9447	6.81367	0.00036302	0.000541915
GLUL	Glutamine synthetase	-0.0829402	0.0622269	1.1212	1.05898	1.20414	21.2602	6.81077	0.000364237	0.000543173
FMOD	Fibromodulin	0.152325	0.609007	0.367944	-0.241062	0.21562	29.2299	6.79834	0.000368665	0.000549212
APMAP	Adipocyte plasma membrane-associated protein	-0.557905	0.643695	0.145794	-0.4979	0.7037	19.9672	6.78039	0.000377238	0.000561408
SH3BGRL	SH3 domain-binding glutamic acid-rich-like protein	0.440878	0.653644	1.0528	0.399153	0.611919	23.9655	6.76611	0.000383511	0.000570159
LMNB1	Lamin-B1	0.112805	0.882699	0.00693597	-0.875763	-0.105869	22.6231	6.75899	0.000386677	0.000574277
DLST	Dihydrolipoyllysine-residue succinyltransferase component of 2-oxoglutarate dehydrogenase complex, mitochondrial	-0.264019	0.367955	0.67686	0.308905	0.940879	21.0579	6.73079	0.000399486	0.000592694
LSM8	U6 snRNA-associated Sm-like protein LSm8	0.646315	0.221962	1.07772	0.855759	0.431406	21.6758	6.69677	0.000415513	0.000615842
TSNAX	Translin-associated protein X	0.576775	1.48164	0.717144	-0.764491	0.140369	23.5085	6.68355	0.000421922	0.000624702
HLA-DRB5	HLA class II histocompatibility antigen, DR beta 5 chain	0.724201	1.16033	1.84077	0.680436	1.11657	23.0415	6.64072	0.000443368	0.000655786
CILP2	Cartilage intermediate layer protein 2	-0.195359	0.791257	0.440314	-0.350943	0.635673	25.2325	6.60871	0.000460124	0.000679877
HLA-DRA	HLA class II histocompatibility antigen, DR alpha chain	0.00931134	-0.278934	0.423286	0.70222	0.413975	22.429	6.60109	0.000463215	0.000683748
AXL	Tyrosine-protein kinase receptor UFO	0.761785	0.0417012	0.594666	0.552965	-0.167119	23.431	6.59969	0.000464696	0.000685238
IGKV1-5	Immunoglobulin kappa variable 1-5	0.58044	1.03098	1.18194	0.15096	0.601502	22.091	6.58688	0.000471917	0.000695179
LTBP1	Latent-transforming growth factor beta-binding protein 1	-0.673823	-0.127224	-0.543546	-0.416322	0.130277	25.9242	6.5564	0.000487873	0.000717956
MECP2	Methyl-CpG-binding protein 2	0.365903	0.797766	0.881289	0.0835234	0.515386	20.9341	6.5506	0.000492207	0.000723599
CKB	Creatine kinase B-type	-0.17939	0.998855	-0.153867	-1.15272	0.0255233	20.2361	6.47535	0.000537166	0.000788894
MAN2A1	Alpha-mannosidase 2	0.70273	-0.470199	0.338034	0.808233	-0.364696	21.8326	6.47117	0.00053978	0.000791932
LCN2	Neutrophil gelatinase-associated lipocalin	0.505339	1.22184	1.87691	0.65507	1.37157	21.3567	6.47027	0.000540347	0.000791962
GJA1	Gap junction alpha-1 protein	-0.954839	0.276514	0.342886	0.0663727	1.29772	22.304	6.43741	0.000561399	0.000821987
DEFB1	Beta-defensin 1	0.868184	0.0840353	0.44554	0.361504	-0.422644	23.3077	6.41791	0.000574285	0.000840007
KNG1	Kininogen-1	1.09802	0.952325	1.195	0.242678	0.0969846	24.9375	6.41628	0.000575378	0.000840759
PRKCSH	Glucosidase 2 subunit beta	0.228088	-0.542081	0.385805	0.927886	0.157716	23.2724	6.38311	0.00059804	0.000872993
MTHFD1	C-1-tetrahydrofolate synthase, cytoplasmic	0.622598	0.556365	1.03057	0.474203	0.40797	19.8616	6.37457	0.000604018	0.000880834
RPS9	40S ribosomal protein S9	0.151964	-1.07275	0.308579	1.38132	0.156615	22.4157	6.35946	0.000614745	0.000895578
LGALS3	Galectin-3	0.181863	0.451256	0.354868	-0.0963882	0.173005	26.5815	6.35622	0.000615845	0.00089628
IGLL5	Immunoglobulin lambda-like polypeptide 5	0.286446	0.72185	0.73388	0.0120298	0.447433	24.5015	6.35556	0.000616938	0.000896971
API5	Apoptosis inhibitor 5	0.1534	1.1282	0.850676	-0.277522	0.697277	19.2168	6.34486	0.000625304	0.000908224
ITFG1	T-cell immunomodulatory protein	0.0548551	-0.736548	-1.09459	-0.358039	-1.14944	20.3358	6.32711	0.000638379	0.000926288
ECI1	Enoyl-CoA delta isomerase 1, mitochondrial	-0.338903	0.305798	0.669261	0.363463	1.00816	20.0787	6.30415	0.000655712	0.000950487
NSFL1C	NSFL1 cofactor p47	0.00345634	-0.934088	-0.533584	0.400503	-0.537041	23.9232	6.2883	0.000667954	0.000967266
CAPN1	Calpain-1 catalytic subunit	0.0209026	0.510676	0.922578	0.411903	0.901676	21.2955	6.2788	0.000675406	0.000977083
IGFBP6	Insulin-like growth factor-binding protein 6	0.457337	-0.333613	-0.337279	-0.00366578	-0.794616	26.515	6.27741	0.000676117	0.000977137
STX7	Syntaxin-7	0.0679528	0.724376	1.19291	0.468535	1.12496	22.7662	6.26645	0.000685216	0.000989302
HSPH1	Heat shock protein 105 kDa	0.135992	-0.512054	-0.0971752	0.414879	-0.233167	25.5083	6.24435	0.000701781	0.00101221
TNFRSF11B	Tumor necrosis factor receptor superfamily member 11B	-0.149865	-0.0216274	-0.623288	-0.601661	-0.473423	26.5544	6.22268	0.000719794	0.00103716
IGKV2D-24	Probable non-functional immunoglobulin kappa variable 2D-24	-0.120128	0.0358499	-1.08227	-1.11812	-0.962144	23.3997	6.22017	0.000723297	0.00104117
PSMB5	Proteasome subunit beta type-5	0.32191	0.537984	1.03779	0.499807	0.715882	22.8394	6.20378	0.000737288	0.00106026
GNG12	Guanine nucleotide-binding protein G(I)/G(S)/G(O) subunit gamma-12	-0.534151	0.30593	0.838318	0.532388	1.37247	22.1676	6.19861	0.000741762	0.00106564
FLG2	Filaggrin-2	-0.267374	-0.185816	-0.860079	-0.674263	-0.592705	24.0349	6.19719	0.000742523	0.00106568
IGFBP7	Insulin-like growth factor-binding protein 7	0.319021	0.235836	-0.463802	-0.699638	-0.782823	27.1315	6.19536	0.000743877	0.00106657
PTPRG	Receptor-type tyrosine-protein phosphatase gamma	0.116559	-0.0263936	0.992738	1.01913	0.876179	20.6582	6.18268	0.000755712	0.00108247
SVEP1	Sushi, von Willebrand factor type A, EGF and pentraxin domain-containing protein 1	0.0922862	0.250048	-0.540967	-0.791015	-0.633253	23.491	6.17596	0.000760848	0.00108875
DPP3	Dipeptidyl peptidase 3	-0.0261734	-0.553645	0.0607143	0.61436	0.0868878	25.5014	6.14318	0.000790002	0.00112801
CPB2	Carboxypeptidase B2	0.441675	-0.303377	-0.160309	0.143068	-0.601985	21.1437	6.14266	0.000790478	0.00112801
P4HA1	Prolyl 4-hydroxylase subunit alpha-1	-0.734882	-1.41007	-0.767209	0.642862	-0.0323275	20.7547	6.14411	0.000790618	0.00112801
LDHB	L-lactate dehydrogenase B chain	-0.517867	-0.34351	-0.797078	-0.453568	-0.279211	26.6996	6.11926	0.000812627	0.00115827
ZYX	Zyxin	-0.640768	1.23499	1.40528	0.17029	2.04605	27.8359	6.11085	0.000822036	0.00117053
ACAT2	Acetyl-CoA acetyltransferase, cytosolic	0.766294	1.3309	1.14465	-0.18625	0.378361	21.1348	6.10864	0.000824159	0.00117169
APOB	Apolipoprotein B-100	-1.24488	-0.27031	-0.427199	-0.156889	0.817677	21.4095	6.10819	0.000824599	0.00117169
NIBAN2	Protein Niban 2	1.1432	2.0018	1.62836	-0.373438	0.485153	23.4766	6.10749	0.000825273	0.00117169
PPA1	Inorganic pyrophosphatase	0.227498	0.520338	1.35108	0.830746	1.12359	20.4511	6.07891	0.000853396	0.00121044
DBN1	Drebrin	-0.0779839	0.847847	0.551568	-0.29628	0.629552	21.3493	6.06787	0.000864516	0.00122501
THBS3	Thrombospondin-3	-0.170528	-0.930453	-0.389657	0.540795	-0.219129	22.7671	6.05296	0.000879774	0.00124542
RAB13	Ras-related protein Rab-13	-0.567837	0.233345	0.804224	0.570879	1.37206	21.2829	6.00598	0.000929657	0.00131475
NPM1	Nucleophosmin	0.0779876	0.750491	0.732171	-0.0183202	0.654184	23.5118	6.00374	0.00093211	0.00131693
SEPTIN11	Septin-11	-0.452838	-0.564722	0.483342	1.04806	0.93618	21.6724	5.99283	0.000944132	0.00133262
HYOU1	Hypoxia up-regulated protein 1	0.0320341	0.584949	0.640014	0.0550647	0.60798	21.8342	5.98779	0.000948895	0.00133804
ATP6V1B2	V-type proton ATPase subunit B, brain isoform	-0.846635	0.0196603	0.596179	0.576519	1.44281	22.1849	5.96442	0.000976194	0.0013752
CNPY2	Protein canopy homolog 2	-0.554502	-0.762681	0.137961	0.900642	0.692464	22.2193	5.95234	0.000990156	0.00139352
ARHGDIA	Rho GDP-dissociation inhibitor 1	0.0574647	0.0372791	0.532912	0.495633	0.475447	25.7654	5.93979	0.00100312	0.00141039
SLC3A2	4F2 cell-surface antigen heavy chain	-0.907978	0.337705	0.283446	-0.0542594	1.19142	21.2363	5.92323	0.00102464	0.00143926
EPDR1	Mammalian ependymin-related protein 1	-0.773219	0.700661	0.444062	-0.256598	1.21728	20.4584	5.91919	0.00102953	0.00144473
CRKL	Crk-like protein	0.89533	1.1107	1.32551	0.214804	0.430175	21.2129	5.90615	0.00104546	0.00146566
TNKS1BP1	182 kDa tankyrase-1-binding protein	-0.473185	-0.554799	0.144789	0.699589	0.617974	22.0147	5.83752	0.00113252	0.00158618
IGF1	Insulin-like growth factor I	0.537957	0.83446	0.918345	0.0838854	0.380388	21.7831	5.82951	0.00114423	0.00160104
ATP6V1A	V-type proton ATPase catalytic subunit A	0.812618	1.42517	1.11747	-0.307697	0.304853	20.4813	5.81347	0.00116609	0.00163006
PLEC	Plectin	0.367492	0.514343	0.790783	0.27644	0.423291	28.5358	5.79491	0.00119051	0.00166259
GPD1	Glycerol-3-phosphate dehydrogenase [NAD(+)], cytoplasmic	-0.523899	-1.45315	-0.390482	1.06267	0.133417	22.7222	5.7906	0.00119797	0.0016714
FTH1	Ferritin heavy chain	0.747135	1.59925	1.20954	-0.389713	0.462407	22.4937	5.75134	0.0012548	0.00174901
CD9	CD9 antigen	-0.720685	-0.55119	-0.152826	0.398364	0.567859	22.4337	5.74783	0.00125898	0.00175315
APLP2	Amyloid-like protein 2	0.391682	0.846226	0.81246	-0.033766	0.420778	21.479	5.74165	0.00126925	0.00176575
JUP	Junction plakoglobin	-0.744719	-0.447868	-1.89205	-1.44418	-1.14733	21.6441	5.73021	0.00128651	0.00178806
TMPO	Lamina-associated polypeptide 2, isoforms beta/gamma	0.421512	0.479827	0.774133	0.294306	0.352622	21.4154	5.71847	0.0013024	0.0018084
CALD1	Caldesmon	-0.900036	-0.401487	-0.0897827	0.311704	0.810253	24.0543	5.69882	0.00133514	0.0018521
USP14	Ubiquitin carboxyl-terminal hydrolase 14	-0.200298	0.932108	0.439339	-0.492769	0.639637	19.7078	5.68196	0.00136203	0.0018876
EPB41L2	Band 4.1-like protein 2	-0.670149	0.519448	0.384963	-0.134485	1.05511	22.8747	5.66693	0.00138646	0.00191961
HNRNPR	Heterogeneous nuclear ribonucleoprotein R	-0.127213	-0.385809	0.767154	1.15296	0.894367	22.0266	5.64845	0.00141712	0.00196019
SFN	14-3-3 protein sigma	-1.44765	-0.648153	-0.375225	0.272928	1.07242	19.999	5.59205	0.001515	0.00209358
PRCP	Lysosomal Pro-X carboxypeptidase	-1.07547	-0.0895513	-0.12658	-0.0370285	0.948895	21.6603	5.57022	0.00155471	0.00214642
RFTN1	Raftlin	-0.48773	0.123051	0.298243	0.175191	0.785972	21.6473	5.53988	0.00161042	0.00222121
HSP90AB1	Heat shock protein HSP 90-beta	-0.663386	-0.19946	0.22409	0.42355	0.887476	23.8179	5.51149	0.00166688	0.00229691
ERO1A	ERO1-like protein alpha	-0.209055	0.770736	1.3169	0.546163	1.52595	24.8335	5.47726	0.00173603	0.00238992
IGKV4-1	Immunoglobulin kappa variable 4-1	-1.82386	-0.493841	-0.695026	-0.201184	1.12884	21.9795	5.47011	0.00175083	0.00240801
PAIP1	Polyadenylate-binding protein-interacting protein 1	0.253593	0.150464	0.843295	0.692831	0.589703	22.2949	5.44992	0.00179334	0.00246415
DSG1	Desmoglein-1	-2.40378	-0.685645	-0.551084	0.134561	1.8527	21.5979	5.44593	0.00180187	0.00247352
ARSB	Arylsulfatase B	0.266015	0.598907	0.678076	0.0791689	0.412061	20.6668	5.435	0.00182291	0.00250004
LAMC1	Laminin subunit gamma-1	0.00583568	0.915682	0.163108	-0.752574	0.157272	25.0551	5.43095	0.00183423	0.00251318
AKR1C3	Aldo-keto reductase family 1 member C3	-0.635249	-0.129556	0.539564	0.66912	1.17481	22.0433	5.42246	0.00185285	0.00253631
NUMA1	Nuclear mitotic apparatus protein 1	-0.0869988	0.679438	0.844797	0.165359	0.931796	20.956	5.38782	0.00193079	0.0026405
SAA4	Serum amyloid A-4 protein	-0.0446053	-0.397071	-0.572508	-0.175437	-0.527903	22.5729	5.36538	0.00198018	0.0027055
RPLP1	60S acidic ribosomal protein P1	-0.145431	0.0348957	0.726297	0.691401	0.871728	20.9212	5.33095	0.00206605	0.00282017
SORBS2	Sorbin and SH3 domain-containing protein 2	-0.391392	-0.834922	-0.774651	0.060271	-0.383259	22.2609	5.32719	0.00207531	0.00283015
FDPS	Farnesyl pyrophosphate synthase	0.26683	0.822798	0.747467	-0.0753304	0.480637	25.0787	5.31772	0.00209888	0.00285959
PDGFRB	Platelet-derived growth factor receptor beta	-1.02472	-0.0534912	-0.907539	-0.854047	0.117184	21.1109	5.27212	0.00221613	0.00301651
HSPA13	Heat shock 70 kDa protein 13	-0.200749	0.690999	0.337298	-0.353701	0.538047	21.4585	5.26606	0.0022322	0.00303554
VCAM1	Vascular cell adhesion protein 1	-0.0296089	-0.621702	-0.133899	0.487802	-0.104291	32.7312	5.2566	0.00225437	0.00306187
CAMP	Cathelicidin antimicrobial peptide	0.799335	1.41748	0.938391	-0.479088	0.139056	20.9695	5.25725	0.00225578	0.00306187
GNA11	Guanine nucleotide-binding protein subunit alpha-11	0.44189	0.353853	0.856732	0.502879	0.414842	22.1443	5.23849	0.00230686	0.00312827
VIM	Vimentin	-0.048063	-0.63682	-0.187961	0.448859	-0.139898	31.9733	5.23233	0.00232066	0.00314405
ATP6V1G1	V-type proton ATPase subunit G 1	-0.0827075	0.835727	0.816827	-0.0189002	0.899535	21.2673	5.22369	0.00234797	0.00317808
TSKU	Tsukushin	-0.290611	0.705925	-0.348662	-1.05459	-0.0580508	19.5333	5.20051	0.00241386	0.00326422
CDH1	Cadherin-1	0.113824	0.930399	0.825661	-0.104737	0.711837	23.0355	5.13586	0.00260777	0.00352316
MYH7	Myosin-7	0.462571	1.10394	0.653075	-0.450861	0.190505	25.3924	5.11227	0.00268242	0.00362065
RPS14	40S ribosomal protein S14	-0.54157	0.0562106	0.524258	0.468047	1.06583	21.4342	5.09744	0.00273044	0.00368203
COL18A1	Collagen alpha-1(XVIII) chain	-0.414948	-0.479428	-0.178433	0.300995	0.236515	24.7859	5.07136	0.00281338	0.00379036
RAP1B	Ras-related protein Rap-1b	-0.682707	-0.152832	0.722944	0.875775	1.40565	20.0864	5.04256	0.0029159	0.00392484
FCGBP	IgGFc-binding protein	0.0242656	-0.420887	-0.90979	-0.488903	-0.934056	22.3421	5.03726	0.0029345	0.0039462
DKK3	Dickkopf-related protein 3	-0.389153	-0.361265	0.114639	0.475905	0.503792	25.326	5.02845	0.00296182	0.00397927
BAMBI	BMP and activin membrane-bound inhibitor homolog	-0.431793	-0.0396485	-0.512298	-0.472649	-0.0805047	21.8505	5.01652	0.00300452	0.00403289
ARMC5	Armadillo repeat-containing protein 5	0.232244	-0.0736308	0.389311	0.462941	0.157066	24.0997	5.00666	0.00304024	0.00407708
COL21A1	Collagen alpha-1(XXI) chain	-0.165721	-0.473673	0.768121	1.24179	0.933842	20.7696	4.98629	0.0031194	0.00417936
CCL21	C-C motif chemokine 21	-0.205682	-0.980216	0.733161	1.71338	0.938843	20.5332	4.98257	0.00313335	0.00419418
GNPTG	N-acetylglucosamine-1-phosphotransferase subunit gamma	0.4448	0.324857	0.369587	0.0447297	-0.0752131	21.6941	4.97682	0.00315106	0.004214
NID1	Nidogen-1	0.903134	0.331289	0.989336	0.658046	0.0862021	25.103	4.92761	0.00334698	0.00447189
LRP1	Prolow-density lipoprotein receptor-related protein 1	0.181891	0.759588	0.253902	-0.505686	0.0720113	24.0235	4.88143	0.00353593	0.00471999
UQCRH	Cytochrome b-c1 complex subunit 6, mitochondrial	-0.870869	-0.474626	-1.47706	-1.00244	-0.606194	21.1921	4.86252	0.00361927	0.0048268
LOXL3	Lysyl oxidase homolog 3	-0.333658	-0.0399793	-0.730146	-0.690167	-0.396488	20.9284	4.85666	0.00364483	0.00485642
TPM4	Tropomyosin alpha-4 chain	-0.459433	-0.134779	0.313752	0.448532	0.773185	26.3853	4.80276	0.00388673	0.00517399
FUCA2	Plasma alpha-L-fucosidase	0.418677	-0.456842	0.349744	0.806586	-0.0689327	22.3429	4.74494	0.00416943	0.00554523
COL6A1	Collagen alpha-1(VI) chain	0.142412	-0.314391	0.186099	0.500491	0.0436878	28.142	4.74111	0.00418394	0.00555943
COL2A1	Collagen alpha-1(II) chain	-0.689591	0.110324	-0.2761	-0.386424	0.413491	30.2628	4.73711	0.00420896	0.00558756
DBNL	Drebrin-like protein	-0.0452829	0.170462	0.686435	0.515973	0.731717	21.4107	4.7314	0.004238	0.00562097
COMP	Cartilage oligomeric matrix protein	0.587452	1.03954	0.485733	-0.553812	-0.101719	30.7964	4.71674	0.00431356	0.00571596
SOD1	Superoxide dismutase [Cu-Zn]	-0.0813389	0.248467	0.723118	0.474651	0.804457	26.0232	4.69605	0.00442257	0.00585506
STMN1	Stathmin	-0.874687	-0.924929	0.0153768	0.940306	0.890063	22.5489	4.69197	0.00444435	0.00587853
CHST14	Carbohydrate sulfotransferase 14	-0.0561361	-0.433217	-0.905894	-0.472677	-0.849758	20.5829	4.61192	0.00489517	0.00646894
LRRC59	Leucine-rich repeat-containing protein 59	-0.380124	0.322345	0.574327	0.251982	0.954451	20.7118	4.59683	0.00498519	0.0065819
PSMB3	Proteasome subunit beta type-3	0.405776	0.937364	0.960548	0.0231841	0.554771	20.951	4.56961	0.00515192	0.00679585
HADHA	Trifunctional enzyme subunit alpha, mitochondrial	-0.142253	-0.780749	0.0905596	0.871308	0.232812	20.6024	4.5564	0.00523481	0.00689892
ATP5PF	ATP synthase-coupling factor 6, mitochondrial	0.0938894	0.431942	0.78496	0.353018	0.69107	21.7358	4.5516	0.00526533	0.00693284
SEMA4B	Semaphorin-4B	-0.323141	0.860303	0.534726	-0.325577	0.857867	22.6475	4.54375	0.00531555	0.00699262
MAPRE1	Microtubule-associated protein RP/EB family member 1	-0.424547	0.277829	0.502917	0.225088	0.927465	21.454	4.53087	0.00539898	0.00709064
ASPH	Aspartyl/asparaginyl beta-hydroxylase	0.0957349	-1.47673	0.214638	1.69136	0.118903	25.4617	4.53074	0.00539983	0.00709064
FKBP10	Peptidyl-prolyl cis-trans isomerase FKBP10	-0.26839	-0.187214	0.47642	0.663634	0.74481	22.59	4.51698	0.00549043	0.00720308
CD93	Complement component C1q receptor	-0.317141	-0.620094	-1.20116	-0.581064	-0.884016	21.3534	4.43742	0.00604558	0.00792424
MMP8	Neutrophil collagenase	-0.0178175	0.601287	-0.543745	-1.14503	-0.525927	23.1373	4.43604	0.00605569	0.00793032
FGFBP2	Fibroblast growth factor-binding protein 2	-0.512186	0.102744	-0.561742	-0.664487	-0.0495567	25.7282	4.39495	0.0063649	0.00832774
PSMC4	26S proteasome regulatory subunit 6B	-0.0807176	0.590934	0.122033	-0.468901	0.202751	20.0264	4.39207	0.00638402	0.00834524
PSMB1	Proteasome subunit beta type-1	0.35129	0.577466	0.925171	0.347705	0.573881	22.9368	4.3882	0.00641718	0.00838104
MGAT1	Alpha-1,3-mannosyl-glycoprotein 2-beta-N-acetylglucosaminyltransferase	0.081876	-0.465832	-0.28839	0.177441	-0.370266	24.8224	4.37741	0.00649532	0.00847546
CNPY3	Protein canopy homolog 3	-0.909677	-0.323042	0.0658237	0.388866	0.9755	20.9174	4.37729	0.00650269	0.00847745
FASN	Fatty acid synthase	-0.00887854	-0.602661	-0.0175801	0.585081	-0.00870157	26.2018	4.36866	0.00656788	0.00855475
H3-2	Histone HIST2H3PS2	-0.678554	0.525209	0.541839	0.0166301	1.22039	23.0719	4.35822	0.00665485	0.00866026
RAD23B	UV excision repair protein RAD23 homolog B	-0.131037	-0.221853	0.753635	0.975488	0.884673	23.9833	4.35542	0.0066775	0.00868195
FKBP4	Peptidyl-prolyl cis-trans isomerase FKBP4	-0.443296	0.745976	0.552348	-0.193628	0.995644	21.0043	4.34046	0.0067998	0.00883304
PLOD1	Procollagen-lysine,2-oxoglutarate 5-dioxygenase 1	-0.70583	-0.676309	-0.958649	-0.282339	-0.252818	24.5121	4.32725	0.00690964	0.00896489
B4GAT1	Beta-1,4-glucuronyltransferase 1	0.537394	0.802667	0.549582	-0.253085	0.0121881	23.5793	4.32677	0.00691365	0.00896489
JCHAIN	Immunoglobulin J chain	0.205655	1.02026	-0.594584	-1.61484	-0.800239	21.8091	4.30331	0.00711341	0.00921568
H2BC21	Histone H2B type 2-E	1.11604	0.49811	0.174541	-0.323569	-0.941498	22.904	4.26952	0.00741141	0.00959318
CDH2	Cadherin-2	-0.018122	0.941915	-0.13238	-1.07429	-0.114258	22.3712	4.25268	0.00756459	0.00978272
CD109	CD109 antigen	0.0212233	0.212254	0.541609	0.329355	0.520386	25.1278	4.23781	0.00769549	0.00994315
PTN	Pleiotrophin	-0.431318	0.623308	0.532709	-0.0905989	0.964027	20.5619	4.22954	0.00778037	0.0100439
MYL12B	Myosin regulatory light chain 12B	-0.498413	0.15675	0.206452	0.0497017	0.704865	23.095	4.21457	0.00792333	0.0102193
APCS	Serum amyloid P-component	-1.1121	-0.793704	-1.0544	-0.260691	0.0577024	21.8346	4.17593	0.00830457	0.0107015
PSMC3	26S proteasome regulatory subunit 6A	-0.663469	0.436947	0.119314	-0.317633	0.782782	19.0723	4.17316	0.00833259	0.0107281
PDXK	Pyridoxal kinase	0.11514	1.02556	0.495571	-0.529993	0.38043	20.3196	4.16662	0.00839918	0.0108043
PDIA4	Protein disulfide-isomerase A4	-0.196453	-1.2837	-0.250767	1.03293	-0.0543139	23.2795	4.15605	0.00850794	0.0109345
NUCKS1	Nuclear ubiquitous casein and cyclin-dependent kinase substrate 1	-0.537108	-0.548859	-0.0773033	0.471556	0.459804	21.5514	4.1279	0.00880063	0.0113006
HTRA3	Serine protease HTRA3	0.0292796	-0.539247	-0.0445723	0.494675	-0.0738519	25.8751	4.09184	0.00919196	0.0117927
PGK2	Phosphoglycerate kinase 2	1.0409	0.404229	1.1869	0.782673	0.145998	21.7112	4.08396	0.00928856	0.0119061
OAF	Out at first protein homolog	-1.0587	-0.208116	-0.526046	-0.317929	0.532651	21.141	4.02014	0.01004	0.012858
ECM2	Extracellular matrix protein 2	0.70767	0.111332	0.178236	0.0669033	-0.529434	23.9147	4.00355	0.0102452	0.0131092
GNAI2	Guanine nucleotide-binding protein G(i) subunit alpha-2	-0.135189	0.448969	0.22023	-0.228738	0.355419	25.059	3.99371	0.0103605	0.013245
NAGA	Alpha-N-acetylgalactosaminidase	0.239938	0.616642	0.838217	0.221575	0.598279	21.1843	3.98233	0.0105139	0.0134293
LAMA5	Laminin subunit alpha-5	0.540239	0.923287	0.873963	-0.0493232	0.333725	20.2849	3.96517	0.0107365	0.0137015
SHROOM3	Protein Shroom3	0.289315	-0.722934	0.013932	0.736866	-0.275383	22.9559	3.95183	0.0109126	0.0139141
ADIRF	Adipogenesis regulatory factor	0.135356	0.120721	0.511421	0.3907	0.376065	23.6031	3.95013	0.0109266	0.0139197
CD14	Monocyte differentiation antigen CD14	-0.0188758	0.20578	-0.29179	-0.49757	-0.272914	24.2023	3.93828	0.0110859	0.0141102
BPGM	Bisphosphoglycerate mutase	0.8539	0.852017	0.635795	-0.216222	-0.218105	20.8233	3.93429	0.0111489	0.014167
AIFM1	Apoptosis-inducing factor 1, mitochondrial	-0.257246	-0.387528	0.144222	0.53175	0.401468	22.114	3.93356	0.01115	0.014167
ATP1A1	Sodium/potassium-transporting ATPase subunit alpha-1	0.309381	0.648179	0.534453	-0.113726	0.225072	23.0487	3.92399	0.0112855	0.0143266
CFI	Complement factor I	-0.508071	-0.683696	-0.567564	0.116132	-0.0594936	25.1465	3.91946	0.0113526	0.0143992
PSMA1	Proteasome subunit alpha type-1	0.879173	0.285054	1.18958	0.904524	0.310406	24.4132	3.88871	0.0117872	0.0149373
IQGAP1	Ras GTPase-activating-like protein IQGAP1	-0.580576	0.480359	0.419748	-0.0606111	1.00032	24.6607	3.88747	0.011805	0.0149468
AHSG	Alpha-2-HS-glycoprotein	-0.308907	-0.526423	-0.587484	-0.061061	-0.278578	25.4839	3.8588	0.0122178	0.015456
NEO1	Neogenin	0.0534881	0.5945	0.517986	-0.0765144	0.464498	21.0753	3.85736	0.0122475	0.0154801
BMP1	Bone morphogenetic protein 1	-0.139397	0.0117202	0.420372	0.408652	0.559769	23.3401	3.84857	0.0123704	0.0156218
CCN5	CCN family member 5	0.324075	-0.675872	-0.630787	0.0450844	-0.954862	23.5531	3.81812	0.0128495	0.0162127
GUSB	Beta-glucuronidase	0.536964	0.492144	0.667013	0.174869	0.130049	20.3752	3.79679	0.0131865	0.0166235
SNRPB2	U2 small nuclear ribonucleoprotein B	-0.761529	-0.630127	0.122813	0.75294	0.884342	21.0544	3.75557	0.0138716	0.0174657
ZG16B	Zymogen granule protein 16 homolog B	0.415214	0.796905	0.805694	0.00878925	0.39048	25.5545	3.75515	0.0138786	0.0174657
H1-0	Histone H1.0	0.481273	0.653551	0.465353	-0.188199	-0.0159201	22.0088	3.74833	0.0139899	0.0175904
RALA	Ras-related protein Ral-A	-0.326118	0.189097	0.317867	0.128769	0.643985	20.9904	3.69251	0.0149798	0.0188187
ORM2	Alpha-1-acid glycoprotein 2	0.567067	0.293425	0.639804	0.346378	0.0727369	22.8379	3.68215	0.0151759	0.0190487
EPHA2	Ephrin type-A receptor 2	0.120392	-0.188023	0.422621	0.610644	0.30223	20.9186	3.64836	0.0158079	0.0198248
PPP1R2	Protein phosphatase inhibitor 2	-0.30076	-0.0205692	0.413306	0.433875	0.714065	21.6938	3.63097	0.0161588	0.0202473
MATN2	Matrilin-2	-0.122453	-0.608066	-0.732325	-0.124259	-0.609872	21.7394	3.60956	0.0165887	0.0207681
KPRP	Keratinocyte proline-rich protein	0.683843	1.07053	0.884775	-0.185758	0.200933	22.3412	3.56733	0.0174705	0.0218532
SULF2	Extracellular sulfatase Sulf-2	-0.844505	-0.570828	-0.310336	0.260492	0.53417	22.9594	3.51415	0.0186487	0.0232911
ATP6AP1	V-type proton ATPase subunit S1	0.554909	0.745708	0.63018	-0.115528	0.0752705	20.6482	3.514	0.0186521	0.0232911
C4B	Complement C4-B	0.198723	-0.0528374	-0.419454	-0.366616	-0.618177	21.9656	3.49757	0.0190252	0.0237365
CNMD	Leukocyte cell-derived chemotaxin 1	-0.449627	0.318971	0.253981	-0.0649901	0.703608	23.7853	3.48847	0.0192459	0.0239913
SRI	Sorcin	-0.0919422	0.299949	0.711802	0.411853	0.803745	22.99	3.48385	0.0193555	0.0241072
LMCD1	LIM and cysteine-rich domains protein 1	0.0166791	0.608574	0.49951	-0.109064	0.482831	22.2774	3.47306	0.0196135	0.0244075
LMAN2	Vesicular integral-membrane protein VIP36	0.0146465	0.171598	0.551911	0.380312	0.537264	22.3922	3.46728	0.0197462	0.0245516
PDCD6IP	Programmed cell death 6-interacting protein	-0.139275	0.138016	0.425673	0.287658	0.564949	24.1356	3.45115	0.0201361	0.025015
TTN	Titin	0.00861866	-0.871296	-0.492074	0.379223	-0.500692	21.711	3.44272	0.0203582	0.0252692
CDH13	Cadherin-13	-0.470935	-0.17797	-0.0483121	0.129658	0.422623	24.9445	3.43575	0.0205209	0.0254494
LGALS7	Galectin-7	-0.486695	-1.01603	-1.28732	-0.271291	-0.800622	21.7865	3.435	0.0205523	0.0254666
CHID1	Chitinase domain-containing protein 1	-0.00111377	0.962734	0.295976	-0.666757	0.29709	23.018	3.42896	0.0207054	0.0256344
ATP5F1B	ATP synthase subunit beta, mitochondrial	-0.097288	0.379927	-0.00673138	-0.386659	0.0905566	27.0344	3.41801	0.0209732	0.0259438
VWA1	von Willebrand factor A domain-containing protein 1	-0.0843711	-0.452974	-0.894496	-0.441522	-0.810125	22.1201	3.40003	0.0214546	0.0265167
EHD4	EH domain-containing protein 4	0.124661	0.682069	0.337351	-0.344718	0.21269	20.5559	3.34919	0.022838	0.0282025
CD99	CD99 antigen	0.058298	-0.0561546	0.454677	0.510832	0.396379	23.3886	3.34517	0.022938	0.0283019
CD248	Endosialin	0.274258	0.501456	0.712155	0.210699	0.437897	23.2877	3.33333	0.023288	0.0287093
HPX	Hemopexin	0.28006	0.118369	-0.0278794	-0.146248	-0.30794	27.7608	3.33194	0.0233145	0.0287176
TMSB10	Thymosin beta-10	-0.00116839	-0.0363152	0.986616	1.02293	0.987784	20.2229	3.29283	0.0244773	0.0301243
FGG	Fibrinogen gamma chain	-0.187976	0.720492	-0.0412384	-0.761731	0.146737	25.9935	3.27958	0.0248794	0.0305933
PURA	Transcriptional activator protein Pur-alpha	-0.212972	-0.507072	0.130732	0.637804	0.343704	21.8755	3.26304	0.0253909	0.0311958
HMGB1	High mobility group protein B1	0.770474	0.394843	-0.0387772	-0.433621	-0.809251	22.8667	3.25013	0.0257975	0.0316685
SLC29A1	Equilibrative nucleoside transporter 1	-0.866137	-0.493098	-0.244807	0.248291	0.62133	22.2217	3.23165	0.0263907	0.0323693
SF3B2	Splicing factor 3B subunit 2	-0.00975969	0.128109	0.654946	0.526836	0.664705	20.2377	3.22591	0.0265778	0.0325713
EEF1B2	Elongation factor 1-beta	-0.0565082	0.409193	0.596443	0.18725	0.652952	22.5624	3.19309	0.0276736	0.0338856
MFAP2	Microfibrillar-associated protein 2	0.050383	-0.495969	-0.373168	0.1228	-0.423551	24.4654	3.18586	0.0279204	0.0341589
ACTN1	Alpha-actinin-1	0.0787221	1.40692	1.27952	-0.127399	1.2008	24.5944	3.17882	0.0281642	0.0344282
CTSF	Cathepsin F	0.0703157	-0.314104	-0.416076	-0.101971	-0.486391	19.6356	3.16826	0.0285182	0.0348315
TWSG1	Twisted gastrulation protein homolog 1	0.135399	0.793152	0.221599	-0.571553	0.0862004	24.0684	3.13856	0.0295955	0.0361169
APOA1	Apolipoprotein A-I	-0.402783	-0.350527	-0.612631	-0.262104	-0.209848	26.9875	3.13479	0.0297257	0.0362454
EML4	Echinoderm microtubule-associated protein-like 4	0.0710466	-0.0839111	0.324962	0.408873	0.253915	20.6648	3.13213	0.029816	0.0363249
PLTP	Phospholipid transfer protein	0.643288	0.0658655	0.385795	0.31993	-0.257493	22.9208	3.12724	0.0300109	0.0365317
PLD3	5-3 exonuclease PLD3	-0.25472	0.22689	0.4725	0.24561	0.72722	20.2835	3.12177	0.0302136	0.0367477
COL14A1	Collagen alpha-1(XIV) chain	0.53228	-1.168	-0.434547	0.733457	-0.966827	21.5526	3.11288	0.0305463	0.0371212
CLEC3A	C-type lectin domain family 3 member A	-0.574811	-0.591224	-0.807618	-0.216394	-0.232806	22.7811	3.05776	0.0326924	0.0396747
LTBP4	Latent-transforming growth factor beta-binding protein 4	-0.165345	0.156421	-0.549893	-0.706314	-0.384548	21.1904	3.05752	0.0327022	0.0396747
PLA2G2A	Phospholipase A2, membrane associated	-0.562754	0.47247	0.240752	-0.231718	0.803506	28.1371	3.04924	0.0330376	0.0400481
LAMA4	Laminin subunit alpha-4	1.10068	0.211351	0.425667	0.214316	-0.675012	26.0129	3.04036	0.0334009	0.0404547
RNH1	Ribonuclease inhibitor	-0.0480582	-0.0159332	0.751421	0.767354	0.799479	24.1638	3.03017	0.0338232	0.040932
EFEMP2	EGF-containing fibulin-like extracellular matrix protein 2	0.438476	0.0956447	0.343972	0.248327	-0.0945038	24.0548	3.00956	0.034677	0.0419303
MANBA	Beta-mannosidase	0.566148	0.637475	0.395663	-0.241813	-0.170485	21.5684	2.9993	0.0351345	0.0424481
DYNLL1	Dynein light chain 1, cytoplasmic	-0.608273	-0.760343	-0.393888	0.366455	0.214385	22.6051	2.9928	0.0354172	0.042754
LGMN	Legumain	-0.00548562	0.952227	0.349858	-0.602369	0.355343	23.5874	2.97913	0.0360187	0.043444
COL16A1	Collagen alpha-1(XVI) chain	-0.146774	0.299665	0.39979	0.100125	0.546564	23.9812	2.97393	0.0362436	0.0436789
GLO1	Lactoylglutathione lyase	0.144726	0.369949	0.612663	0.242714	0.467937	24.0173	2.96139	0.0368152	0.044331
S100A10	Protein S100-A10	0.0295076	0.309174	0.385359	0.0761852	0.355852	25.2085	2.9348	0.0380252	0.04575
DCD	Dermcidin	-0.325864	-0.788348	-0.342402	0.445947	-0.0165378	24.5351	2.92866	0.0383308	0.0460796
GALNT5	Polypeptide N-acetylgalactosaminyltransferase 5	-0.27353	0.371715	-0.697031	-1.06875	-0.423502	21.2859	2.9083	0.0393049	0.0472115
C1RL	Complement C1r subcomponent-like protein	0.103434	-0.177342	0.670162	0.847504	0.566728	23.9318	2.90251	0.0395866	0.0475105
ECRG4	Augurin	-0.471587	0.117152	-0.166503	-0.283656	0.305084	27.534	2.89372	0.0400133	0.0479829
ITIH2	Inter-alpha-trypsin inhibitor heavy chain H2	0.372859	-0.319481	-0.134453	0.185028	-0.507312	24.4534	2.88768	0.0403171	0.0483073
PPIB	Peptidyl-prolyl cis-trans isomerase B	-0.226218	-0.105724	0.132473	0.238197	0.358692	26.6481	2.865	0.041443	0.0496154
A1BG	Alpha-1B-glycoprotein	0.530158	0.856436	0.165755	-0.690681	-0.364403	19.9453	2.8601	0.0417111	0.0498951
SCGB2A2	Mammaglobin-A	-0.394746	0.649322	0.300286	-0.349036	0.695032	22.0115	2.84936	0.0422672	0.0505187
SSBP1	Single-stranded DNA-binding protein, mitochondrial	-0.310851	0.037572	0.448662	0.41109	0.759513	21.1372	2.83195	0.0431844	0.0515725
HMGN1	Non-histone chromosomal protein HMG-14	-0.118154	-0.726797	0.103319	0.830116	0.221473	23.1473	2.81421	0.0441395	0.052632
PRSS3	Trypsin-3	0.0176715	-0.468085	0.16402	0.632104	0.146348	24.9061	2.81412	0.0441441	0.052632
PTGFRN	Prostaglandin F2 receptor negative regulator	0.736852	0.708488	1.24298	0.534492	0.506128	21.965	2.80089	0.0448703	0.0534539
HSPA5	Endoplasmic reticulum chaperone BiP	-0.0257744	0.12406	0.381622	0.257563	0.407397	24.457	2.78187	0.045917	0.0546559
ITIH1	Inter-alpha-trypsin inhibitor heavy chain H1	-0.0243172	0.632116	0.0214695	-0.610646	0.0457868	24.1361	2.7802	0.0460296	0.0547337
LAMB2	Laminin subunit beta-2	0.0369266	-0.263468	-0.912769	-0.649301	-0.949695	24.3056	2.77971	0.0460578	0.0547337
H3-3A	Histone H3.3	-0.58349	0.330732	-0.247418	-0.57815	0.336071	21.3676	2.74769	0.0479127	0.0568914
MYDGF	Myeloid-derived growth factor	0.0763891	0.553237	0.234294	-0.318943	0.157905	24.0754	2.72	0.0495697	0.0588108
ACSL1	Long-chain-fatty-acid--CoA ligase 1	-0.322939	0.347877	0.358487	0.01061	0.681426	21.4267	2.71009	0.0501863	0.0594937
MAP1LC3A	Microtubule-associated proteins 1A/1B light chain 3A	-0.273429	-0.340316	0.0127266	0.353043	0.286156	22.3796	2.70427	0.0505291	0.0598512
CAPN2	Calpain-2 catalytic subunit	-0.33303	0.27575	0.478597	0.202847	0.811627	21.5801	2.69794	0.0509434	0.0602927
DLAT	Dihydrolipoyllysine-residue acetyltransferase component of pyruvate dehydrogenase complex, mitochondrial	0.0120953	0.858319	0.622633	-0.235686	0.610537	21.9578	2.69146	0.0513521	0.0607268
CAV1	Caveolin-1	-0.253828	0.199229	0.194152	-0.00507622	0.447981	23.8481	2.6549	0.0537012	0.0634531
CILP	Cartilage intermediate layer protein 1	-0.181695	0.741403	0.0278634	-0.71354	0.209558	28.7517	2.63578	0.0550012	0.0649363
NONO	Non-POU domain-containing octamer-binding protein	-0.522428	-0.345146	0.0689219	0.414068	0.59135	20.5297	2.61889	0.0561589	0.0662493
SERPINC1	Antithrombin-III	0.724039	0.482597	0.146795	-0.335802	-0.577244	24.9927	2.55792	0.0605423	0.0713622
NPNT	Nephronectin	0.168795	-0.190841	-0.309311	-0.11847	-0.478107	20.3961	2.54506	0.0614895	0.0724198
UBE2I	SUMO-conjugating enzyme UBC9	0.0275979	0.981901	1.14949	0.167591	1.12189	21.6415	2.53849	0.0620092	0.0729726
CAVIN1	Caveolae-associated protein 1	0.172563	0.609525	0.161213	-0.448312	-0.0113493	21.7908	2.52755	0.0628509	0.0738776
CAPNS1	Calpain small subunit 1	-0.212193	0.219803	0.405272	0.185468	0.617465	22.6072	2.52718	0.0628799	0.0738776
RANBP1	Ran-specific GTPase-activating protein	-0.762751	0.241366	0.832961	0.591595	1.59571	19.7114	2.51832	0.0635699	0.0746278
APRT	Adenine phosphoribosyltransferase	0.177578	-0.607495	-0.111545	0.49595	-0.289123	21.7273	2.50203	0.0648592	0.0760798
BANF1	Barrier-to-autointegration factor	0.297329	0.620434	0.510053	-0.110381	0.212724	22.8461	2.48679	0.0660887	0.0774593
HMCN1	Hemicentin-1	0.349706	-0.64795	-0.204725	0.443225	-0.554431	21.1268	2.4837	0.0663407	0.077692
EHD2	EH domain-containing protein 2	-0.452649	-0.286272	-0.770699	-0.484428	-0.318051	23.1668	2.47907	0.0667201	0.0780733
F9	Coagulation factor IX	-0.346906	0.487398	-0.241727	-0.729125	0.105179	20.8116	2.46546	0.0678484	0.0793296
CALM3	Calmodulin-3	-0.161808	0.103453	0.343195	0.239742	0.505003	26.4189	2.43536	0.070393	0.0822386
FLNB	Filamin-B	-0.21053	0.591384	-0.370235	-0.96162	-0.159705	22.8651	2.41388	0.072298	0.0843961
CROCC	Rootletin	-0.376671	-0.425161	-0.102056	0.323105	0.274614	22.9634	2.41057	0.0725733	0.0846494
TIMP1	Metalloproteinase inhibitor 1	0.0260321	0.181296	-0.213755	-0.395051	-0.239787	29.6685	2.36601	0.076666	0.0893513
H1-5	Histone H1.5	0.6982	0.713988	0.353728	-0.36026	-0.344472	21.0017	2.35988	0.0772676	0.0899802
MGP	Matrix Gla protein	-0.233141	-0.628494	-0.456906	0.171588	-0.223765	24.3528	2.34043	0.0791399	0.0920211
MANF	Mesencephalic astrocyte-derived neurotrophic factor	-0.434925	0.169635	0.250471	0.0808359	0.685396	21.6498	2.34036	0.079147	0.0920211
PSMB6	Proteasome subunit beta type-6	0.186016	0.311959	0.850912	0.538954	0.664896	22.7127	2.33156	0.0800088	0.0929486
SERPINB12	Serpin B12	-0.310971	0.803565	0.237462	-0.566103	0.548432	19.6373	2.32195	0.08096	0.0939784
VARS1	Valine--tRNA ligase	-0.142062	0.387922	0.948743	0.560821	1.0908	20.49	2.31436	0.0817192	0.0947838
TNXB	Tenascin-X	0.890674	-0.300783	-0.663108	-0.362325	-1.55378	23.3216	2.3005	0.0831245	0.0963368
FH	Fumarate hydratase, mitochondrial	0.0388366	0.539006	0.961088	0.422082	0.922251	21.0251	2.29855	0.0833246	0.0964916
B3GNT9	UDP-GlcNAc:betaGal beta-1,3-N-acetylglucosaminyltransferase 9	0.0311609	-0.302266	-0.123131	0.179136	-0.154292	21.6948	2.29345	0.0838275	0.0969965
CD59	CD59 glycoprotein	0.16689	-0.212904	0.192049	0.404953	0.0251596	25.6059	2.28954	0.0842312	0.097386
S100A8	Protein S100-A8	-0.0182996	0.708565	0.777843	0.0692776	0.796142	23.3974	2.28897	0.0843121	0.097402
IGHV4-59	Immunoglobulin heavy variable 4-59	0.619778	0.605621	0.388235	-0.217386	-0.231544	22.9187	2.2595	0.0874227	0.100915
ACTR2	Actin-related protein 2	0.130201	0.367805	0.984518	0.616714	0.854317	23.4889	2.2537	0.0880493	0.101558
HSP90B1	Endoplasmin	-0.196641	-0.778151	-0.976014	-0.197863	-0.779373	23.6586	2.22725	0.0909586	0.10483
HAGH	Hydroxyacylglutathione hydrolase, mitochondrial	0.512911	0.300226	0.301503	0.00127669	-0.211408	21.2475	2.18596	0.0956804	0.110184
TIMP3	Metalloproteinase inhibitor 3	-0.666938	0.278137	-0.193454	-0.471591	0.473483	20.5454	2.1834	0.095992	0.110455
VTN	Vitronectin	0.174472	0.385963	-0.0740925	-0.460056	-0.248565	24.6954	2.17742	0.0966883	0.111169
VCAN	Versican core protein	-0.478468	-0.0827843	-0.0290526	0.0537317	0.449415	26.7947	2.16934	0.0976631	0.1122
IGHV3-15	Immunoglobulin heavy variable 3-15	0.730648	0.712877	0.190808	-0.522069	-0.53984	20.6634	2.1519	0.0997771	0.114538
TPM3	Tropomyosin alpha-3 chain	-0.935559	-0.0208391	-0.412945	-0.392106	0.522614	22.2043	2.14544	0.100572	0.11536
AOC3	Membrane primary amine oxidase	-0.31524	0.0579608	-0.158969	-0.21693	0.15627	23.892	2.14174	0.101007	0.115767
QPCT	Glutaminyl-peptide cyclotransferase	0.287384	0.605366	0.0518602	-0.553506	-0.235524	23.3673	2.12622	0.102971	0.117925
CASP14	Caspase-14	0.580582	0.488223	0.892961	0.404737	0.312378	20.3048	2.12293	0.103388	0.118309
UGGT1	UDP-glucose:glycoprotein glucosyltransferase 1	-0.276529	0.289341	0.00624872	-0.283092	0.282777	20.5121	2.11636	0.104225	0.119173
EXTL2	Exostosin-like 2	0.469094	-0.0674827	-0.070716	-0.00323331	-0.53981	19.0708	2.11442	0.104473	0.119276
CLIC6	Chloride intracellular channel protein 6	-0.233404	0.00455866	0.544203	0.539644	0.777607	21.3121	2.11437	0.104479	0.119276
SLPI	Antileukoproteinase	-0.294731	0.171815	0.0945026	-0.0773128	0.389233	25.9171	2.07849	0.109168	0.124531
BLMH	Bleomycin hydrolase	0.418089	0.477312	0.679921	0.202609	0.261832	21.1772	2.04675	0.113509	0.129379
HBB	Hemoglobin subunit beta	-0.347835	0.393297	-0.162765	-0.556062	0.18507	30.2937	2.04612	0.113597	0.129379
IGHA2	Immunoglobulin heavy constant alpha 2	0.393402	0.712915	0.272706	-0.440209	-0.120696	22.6436	2.03747	0.114807	0.130654
PRSS1	Trypsin-1	-1.02947	-0.78784	0.116809	0.904649	1.14627	23.8639	2.034	0.115295	0.131108
LAMB1	Laminin subunit beta-1	-0.263188	-0.324243	-0.60888	-0.284637	-0.345692	27.1438	2.02273	0.116898	0.132827
LTBP3	Latent-transforming growth factor beta-binding protein 3	0.309741	0.361767	-0.22207	-0.583838	-0.531811	23.4424	2.02152	0.117071	0.132919
PGLYRP2	N-acetylmuramoyl-L-alanine amidase	0.252182	-0.163128	-0.280858	-0.11773	-0.53304	20.2774	2.01636	0.117813	0.133656
WFS1	Wolframin	-0.617961	-0.978716	-0.468483	0.510233	0.149477	22.0852	2.01536	0.117957	0.133716
ANPEP	Aminopeptidase N	0.0391803	-0.486649	-0.153929	0.33272	-0.193109	25.6495	2.0117	0.118487	0.134212
CALR	Calreticulin	-0.184193	-0.563149	-0.10461	0.458539	0.0795828	24.3438	2.00957	0.118795	0.134456
GOLM1	Golgi membrane protein 1	-0.133059	-0.672001	-0.245812	0.42619	-0.112753	23.2698	2.00363	0.119663	0.135332
MEPE	Matrix extracellular phosphoglycoprotein	-0.589079	0.0134458	0.162996	0.14955	0.752075	25.934	2.00017	0.120171	0.1358
COPA	Coatomer subunit alpha	0.500182	0.658027	0.219418	-0.438608	-0.280763	22.0224	1.99687	0.120656	0.136243
CFHR1	Complement factor H-related protein 1	0.0491245	0.156162	-0.615239	-0.771401	-0.664364	20.8474	1.98369	0.122618	0.138294
ITGB1	Integrin beta-1	-0.813331	-0.729367	-1.10755	-0.378179	-0.294216	24.3456	1.98339	0.122663	0.138294
MARCKS	Myristoylated alanine-rich C-kinase substrate	-0.187391	0.172787	0.295951	0.123165	0.483343	27.0301	1.97762	0.123524	0.139156
EEF1G	Elongation factor 1-gamma	-0.168643	0.658712	0.414632	-0.24408	0.583275	22.7796	1.96921	0.124808	0.140494
PRDX4	Peroxiredoxin-4	-0.285751	0.0278636	0.214752	0.186889	0.500503	22.9595	1.9608	0.126089	0.141825
IGHV3-9	Immunoglobulin heavy variable 3-9	0.284878	0.688331	0.38155	-0.306781	0.0966719	21.2735	1.94908	0.127918	0.143771
S100A9	Protein S100-A9	-0.0248704	0.214535	-0.620413	-0.834949	-0.595543	23.5254	1.94566	0.128454	0.144262
C4BPA	C4b-binding protein alpha chain	-0.144403	0.326008	0.238244	-0.0877648	0.382647	25.152	1.92476	0.131775	0.147878
FKBP9	Peptidyl-prolyl cis-trans isomerase FKBP9	0.485483	0.0856056	0.692703	0.607098	0.20722	22.6814	1.9144	0.133453	0.149645
CD5L	CD5 antigen-like	0.239971	-0.147484	-0.53381	-0.386326	-0.773781	21.7725	1.89228	0.137106	0.153623
PGM2	Phosphoglucomutase-2	0.966524	0.643271	0.585145	-0.0581254	-0.381378	22.9054	1.87988	0.139196	0.155844
APOC3	Apolipoprotein C-III	-0.193165	0.575971	0.0570718	-0.5189	0.250237	21.7165	1.87523	0.139988	0.156585
IGKC	Immunoglobulin kappa constant	0.248253	0.332405	-0.089034	-0.421439	-0.337287	26.3173	1.87465	0.140074	0.156585
LZIC	Protein LZIC	0.0304193	0.132391	0.541252	0.408862	0.510833	19.8272	1.86483	0.141774	0.158363
FAM114A1	Protein NOXP20	0.660475	0.289111	0.637537	0.348426	-0.0229389	21.956	1.85559	0.143379	0.160033
PRELP	Prolargin	0.131238	0.356095	0.0244336	-0.331662	-0.106805	28.1906	1.84976	0.144379	0.161026
ADAMTS1	A disintegrin and metalloproteinase with thrombospondin motifs 1	-0.117529	-0.0231681	-0.505367	-0.482199	-0.387838	21.8067	1.83876	0.146351	0.163099
C1QA	Complement C1q subcomponent subunit A	0.289622	-0.187534	-0.213404	-0.0258697	-0.503026	24.1153	1.78533	0.156183	0.173923
CA1	Carbonic anhydrase 1	0.431712	0.511621	0.596479	0.0848589	0.164767	26.4239	1.76434	0.16022	0.178281
HSPA2	Heat shock-related 70 kDa protein 2	0.366498	-0.602959	0.020204	0.623163	-0.346294	20.562	1.76154	0.160766	0.178752
SAR1A	GTP-binding protein SAR1a	-0.213953	0.249253	0.291214	0.0419607	0.505166	20.2221	1.75173	0.162693	0.180756
EEA1	Early endosome antigen 1	0.0919721	0.259416	0.558894	0.299478	0.466922	19.6296	1.74432	0.164165	0.182252
IGHV1-18	Immunoglobulin heavy variable 1-18	-0.0678744	-0.277593	0.663733	0.941326	0.731607	21.1907	1.70467	0.172254	0.191086
DDX39B	Spliceosome RNA helicase DDX39B	0.225692	-0.0313524	0.270206	0.301558	0.0445142	24.5054	1.69001	0.17532	0.194338
SIL1	Nucleotide exchange factor SIL1	-0.350815	-0.824062	-0.177996	0.646066	0.172819	23.9182	1.68354	0.176721	0.195742
PLIN4	Perilipin-4	-0.0719948	0.337802	0.378296	0.0404947	0.450291	22.7302	1.67115	0.179393	0.19855
TMOD3	Tropomodulin-3	-0.0675309	0.224496	0.36112	0.136624	0.428651	20.3942	1.66221	0.181345	0.200539
H2AZ2	Histone H2A.V	-0.0960321	-0.47938	-0.637819	-0.158439	-0.541787	21.2861	1.66165	0.181466	0.200539
SEPTIN2	Septin-2	-0.393864	-0.0203958	0.212229	0.232625	0.606092	22.0544	1.65546	0.18283	0.201892
S100A16	Protein S100-A16	-0.523289	-0.175397	-0.149365	0.0260322	0.373924	22.6125	1.65236	0.183518	0.202498
GRN	Progranulin	0.213617	-0.241385	0.0462985	0.287683	-0.167318	26.3233	1.64739	0.184614	0.203552
DAG1	Dystroglycan	0.387641	0.265808	-0.257278	-0.523086	-0.644919	22.5657	1.64119	0.186012	0.204939
TBCB	Tubulin-folding cofactor B	-0.150493	0.510356	0.459522	-0.0508346	0.610015	21.3832	1.63777	0.186783	0.205632
IGLV1-47	Immunoglobulin lambda variable 1-47	0.195437	0.48613	-0.119973	-0.606103	-0.315409	21.389	1.61614	0.191729	0.210849
CRP	C-reactive protein	0.216741	-0.417179	0.420543	0.837722	0.203803	22.9827	1.61578	0.191813	0.210849
IGHM	Immunoglobulin heavy constant mu	0.458073	0.328962	-0.243314	-0.572275	-0.701387	24.3618	1.61443	0.192126	0.211033
GANAB	Neutral alpha-glucosidase AB	-0.000769122	0.352218	-0.0367449	-0.388963	-0.0359757	23.1541	1.611	0.192912	0.211736
CBR1	Carbonyl reductase [NADPH] 1	-0.196238	0.274115	-0.374795	-0.64891	-0.178557	22.969	1.60135	0.195184	0.214068
ANG	Angiogenin	0.427632	0.478543	0.0653165	-0.413227	-0.362315	28.9448	1.58807	0.198334	0.217358
TADA2B	Transcriptional adapter 2-beta	-0.161041	-0.644427	-0.00956341	0.634864	0.151478	21.4296	1.58312	0.199521	0.218494
HHIPL2	HHIP-like protein 2	-0.321305	0.179566	0.286336	0.10677	0.607641	20.4339	1.57879	0.200566	0.219473
ACLY	ATP-citrate synthase	-0.929455	-0.30165	-0.914194	-0.612544	0.0152606	23.0359	1.5659	0.203704	0.222739
C1QB	Complement C1q subcomponent subunit B	0.385235	-0.0819229	0.1831	0.265023	-0.202135	23.8351	1.56044	0.20505	0.224041
IMMT	MICOS complex subunit MIC60	0.107122	-0.308682	0.260934	0.569616	0.153812	21.1668	1.54454	0.20901	0.228196
HBA1	Hemoglobin subunit alpha	0.208353	0.633987	0.373652	-0.260335	0.1653	30.1438	1.53601	0.211167	0.230378
PCMT1	Protein-L-isoaspartate(D-aspartate) O-methyltransferase	0.50976	-0.207259	0.0102057	0.217464	-0.499554	21.4485	1.52638	0.213625	0.232885
RPS16	40S ribosomal protein S16	0.209676	-0.0177241	0.479374	0.497099	0.269699	23.3654	1.51118	0.217562	0.236999
IGLV1-51	Immunoglobulin lambda variable 1-51	0.424736	0.446993	0.692011	0.245017	0.267275	21.08	1.48688	0.224	0.243829
HBD	Hemoglobin subunit delta	0.0803129	0.586979	0.458759	-0.12822	0.378446	25.5786	1.48607	0.224216	0.243881
SPP2	Secreted phosphoprotein 24	-0.166749	0.12453	0.609916	0.485385	0.776665	22.8714	1.48251	0.225176	0.244742
OFD1	Oral-facial-digital syndrome 1 protein	-0.181532	-0.493148	-0.409123	0.0840249	-0.227591	21.1844	1.46977	0.228641	0.248322
HDGFL3	Hepatoma-derived growth factor-related protein 3	-0.513603	-0.460619	-0.502774	-0.0421545	0.0108289	25.8511	1.45353	0.233129	0.253007
PAICS	Multifunctional protein ADE2	0.0760639	0.808822	0.642826	-0.165996	0.566762	22.7186	1.44946	0.234267	0.254052
U2AF2	Splicing factor U2AF 65 kDa subunit	-0.229046	0.0572143	0.167802	0.110587	0.396848	20.7284	1.44708	0.234925	0.254575
CRIP2	Cysteine-rich protein 2	-0.145228	-0.220967	-0.257399	-0.0364318	-0.112171	23.1498	1.43401	0.238614	0.25838
NAGLU	Alpha-N-acetylglucosaminidase	0.0910491	-0.169725	0.296657	0.466382	0.205608	21.07	1.43326	0.238848	0.25844
FGB	Fibrinogen beta chain	0.34098	0.142657	-0.133677	-0.276334	-0.474657	25.3998	1.42927	0.23999	0.259483
ARG1	Arginase-1	-0.361527	0.30433	0.320959	0.0166294	0.682486	20.8936	1.41313	0.244659	0.264334
IGHG1	Immunoglobulin heavy constant gamma 1	0.271824	0.174379	0.013956	-0.160423	-0.257868	27.0096	1.39157	0.251011	0.270995
SSC5D	Soluble scavenger receptor cysteine-rich domain-containing protein SSC5D	-0.00794165	-0.405818	-0.129588	0.276231	-0.121646	21.0633	1.38915	0.251757	0.271599
APOH	Beta-2-glycoprotein 1	0.37268	0.193672	-0.0572458	-0.250918	-0.429926	23.988	1.37991	0.254542	0.274399
PADI4	Protein-arginine deiminase type-4	-0.0326505	-0.235059	0.355003	0.590062	0.387654	19.5669	1.37636	0.255621	0.275358
CRIP1	Cysteine-rich protein 1	0.127241	-0.274341	-0.0791349	0.195206	-0.206375	24.6127	1.37276	0.256708	0.276323
RPS7	40S ribosomal protein S7	-0.215866	0.345753	0.0347831	-0.31097	0.250649	22.0521	1.36514	0.259057	0.278644
KHDRBS3	KH domain-containing, RNA-binding, signal transduction-associated protein 3	0.37772	0.622657	0.571616	-0.0510407	0.193896	20.6805	1.36302	0.25971	0.27914
CPQ	Carboxypeptidase Q	-0.07009	-0.181329	0.294713	0.476043	0.364803	22.7089	1.35539	0.262077	0.281476
HNRNPC	Heterogeneous nuclear ribonucleoproteins C1/C2	-0.288927	0.289429	0.0468563	-0.242572	0.335784	20.6769	1.35359	0.262638	0.281869
ABHD14B	Protein ABHD14B	-0.234131	0.497475	0.423432	-0.0740426	0.657563	20.6142	1.3269	0.271094	0.29073
AZGP1	Zinc-alpha-2-glycoprotein	-0.262335	0.120017	-0.453323	-0.573339	-0.190987	20.4935	1.32178	0.272743	0.292283
COL15A1	Collagen alpha-1(XV) chain	0.11183	-0.243743	0.338888	0.582632	0.227058	25.8377	1.31744	0.274152	0.293467
CSTA	Cystatin-A	-0.247564	-0.137065	-0.592511	-0.455446	-0.344946	19.7797	1.31713	0.274253	0.293467
DSC3	Desmocollin-3	0.514902	0.622016	0.570348	-0.0516682	0.0554454	21.8419	1.29702	0.280858	0.300245
C1QC	Complement C1q subcomponent subunit C	0.344093	-0.115206	0.109617	0.224823	-0.234476	23.7177	1.29659	0.281001	0.300245
GAA	Lysosomal alpha-glucosidase	0.0433589	0.281733	0.133734	-0.147999	0.0903753	24.0336	1.28944	0.283371	0.302554
IGKV3D-11	Immunoglobulin kappa variable 3D-11	0.621341	0.460184	0.187474	-0.27271	-0.433866	23.4519	1.28058	0.286371	0.305532
ALAD	Delta-aminolevulinic acid dehydratase	-0.0423126	-0.223564	0.150479	0.374043	0.192792	22.2396	1.24555	0.298441	0.318176
NUDC	Nuclear migration protein nudC	-0.193015	0.545845	-0.033043	-0.578888	0.159972	22.9567	1.24173	0.299796	0.319386
GPC4	Glypican-4	0.348637	-0.764701	-0.0833542	0.681347	-0.431991	20.9868	1.22537	0.305623	0.325355
TINAGL1	Tubulointerstitial nephritis antigen-like	0.484278	0.488203	0.338702	-0.149501	-0.145576	21.0179	1.2214	0.307053	0.326637
THBS4	Thrombospondin-4	-0.237893	0.3494	-0.322432	-0.671831	-0.0845387	22.0856	1.2185	0.308102	0.327514
PON1	Serum paraoxonase/arylesterase 1	-0.278532	0.0766995	-0.257317	-0.334017	0.021215	20.6726	1.19074	0.318297	0.338104
IGHV3-30	Immunoglobulin heavy variable 3-30	0.497341	0.211284	0.199127	-0.0121574	-0.298214	22.418	1.16929	0.326388	0.346445
OLFML1	Olfactomedin-like protein 1	0.273766	0.240248	0.515846	0.275598	0.24208	21.5054	1.13974	0.337844	0.358341
ETFB	Electron transfer flavoprotein subunit beta	0.196603	0.134818	0.428756	0.293938	0.232153	20.3518	1.12847	0.342306	0.36281
CYB5A	Cytochrome b5	-0.086444	0.0626977	0.395358	0.33266	0.481802	22.6048	1.12149	0.345094	0.365497
CYB5R3	NADH-cytochrome b5 reductase 3	-0.344196	-0.15493	-0.370641	-0.215711	-0.0264455	23.1128	1.1178	0.346577	0.366801
TPSAB1	Tryptase alpha/beta-1	0.414484	-0.422906	-0.269286	0.15362	-0.68377	21.1633	1.0996	0.353981	0.374262
APOA2	Apolipoprotein A-II	0.0115236	-0.2649	-0.239487	0.0254133	-0.25101	24.9949	1.09918	0.354143	0.374262
ANP32A	Acidic leucine-rich nuclear phosphoprotein 32 family member A	-0.295925	-0.0709232	-0.0936504	-0.0227271	0.202274	21.0726	1.03259	0.382449	0.403882
APP	Amyloid-beta precursor protein	0.354332	-0.0583773	0.290258	0.348636	-0.064074	23.0261	1.01293	0.391194	0.412817
SPOCK1	Testican-1	-0.305449	-0.572634	-0.418342	0.154292	-0.112892	22.2565	1.00301	0.395669	0.417236
DEFA1	Neutrophil defensin 1	-0.439584	0.0575136	-0.40566	-0.463174	0.0339242	22.8637	0.999459	0.397281	0.418631
HRG	Histidine-rich glycoprotein	0.0325494	0.218967	-0.293623	-0.51259	-0.326173	20.8262	0.996757	0.398511	0.419622
LECT2	Leukocyte cell-derived chemotaxin-2	-0.163398	0.100854	0.397914	0.29706	0.561313	23.8464	0.995241	0.399203	0.420046
AEBP1	Adipocyte enhancer-binding protein 1	0.11642	-0.136268	0.0265828	0.162851	-0.0898372	27.0509	0.987837	0.402582	0.423295
C3	Complement C3	0.131268	0.168456	0.266673	0.0982172	0.135405	27.8337	0.982089	0.405234	0.425775
GALNT2	Polypeptide N-acetylgalactosaminyltransferase 2	0.167028	0.307165	-0.131715	-0.43888	-0.298742	23.8326	0.958815	0.416141	0.436917
RTN3	Reticulon-3	-0.210025	0.208216	-0.000187996	-0.208404	0.209837	20.9757	0.938257	0.425971	0.446915
LYZ	Lysozyme C	0.000830254	0.429138	0.264904	-0.164233	0.264074	30.487	0.931425	0.429282	0.450064
GBA	Lysosomal acid glucosylceramidase	-0.0931246	0.552504	0.276742	-0.275762	0.369867	21.3703	0.924118	0.432847	0.453473
COL4A1	Collagen alpha-1(IV) chain	0.271154	0.212396	0.325581	0.113185	0.0544268	27.9043	0.922186	0.433789	0.453989
H2AC21	Histone H2A type 2-B	-0.209997	0.171955	0.102981	-0.0689739	0.312978	25.8737	0.921837	0.433965	0.453989
HSPA9	Stress-70 protein, mitochondrial	0.00969089	0.273442	0.408463	0.135021	0.398772	22.0169	0.916919	0.436384	0.456191
RNASE1	Ribonuclease pancreatic	0.4156	0.0650569	-0.120324	-0.185381	-0.535924	27.6092	0.883478	0.453137	0.473364
ITIH3	Inter-alpha-trypsin inhibitor heavy chain H3	-0.195538	0.407091	-0.208191	-0.615283	-0.0126531	23.5641	0.871345	0.459347	0.479506
CCL18	C-C motif chemokine 18	-0.276894	0.188599	-0.0130886	-0.201687	0.263805	22.3352	0.86578	0.462219	0.482157
MYH10	Myosin-10	0.112911	-0.255124	-0.0549681	0.200156	-0.167879	20.8059	0.845766	0.472672	0.492706
CDH5	Cadherin-5	-0.329983	-0.510636	0.0469862	0.557622	0.376969	22.2093	0.830675	0.480681	0.500695
CRYAB	Alpha-crystallin B chain	0.22238	0.25384	0.0371675	-0.216672	-0.185213	24.5917	0.829188	0.481471	0.501158
ANXA6	Annexin A6	0.198119	0.152366	0.421292	0.268926	0.223173	26.3982	0.824241	0.484129	0.503564
GC	Vitamin D-binding protein	0.298668	0.127254	0.0472153	-0.0800386	-0.251453	23.6611	0.821968	0.485347	0.504469
IGHV1-69	Immunoglobulin heavy variable 1-69	0.209629	0.251903	0.0330123	-0.218891	-0.176617	21.7506	0.817261	0.487888	0.506747
CRTAP	Cartilage-associated protein	0.2362	0.319083	0.356678	0.0375951	0.120478	21.3238	0.802992	0.49566	0.514451
IGHA1	Immunoglobulin heavy constant alpha 1	0.268116	0.345786	0.0861053	-0.259681	-0.18201	25.9534	0.800969	0.496769	0.515234
PLXDC2	Plexin domain-containing protein 2	0.162209	-0.0448435	-0.0266992	0.0181443	-0.188909	23.2788	0.79785	0.498474	0.516633
LRG1	Leucine-rich alpha-2-glycoprotein	-0.172272	0.184457	0.317786	0.13333	0.490058	22.0676	0.792937	0.501193	0.519074
S100A12	Protein S100-A12	0.215703	0.149221	-0.435131	-0.584351	-0.650833	21.7875	0.7923	0.501545	0.519074
COL5A3	Collagen alpha-3(V) chain	0.392792	0.129114	-0.00332191	-0.132436	-0.396114	22.6656	0.779617	0.508598	0.525999
CHAD	Chondroadherin	-0.0288933	-0.259038	-0.182367	0.0766717	-0.153473	28.958	0.771924	0.51291	0.53008
HUWE1	E3 ubiquitin-protein ligase HUWE1	-0.0716513	-0.304783	-0.128054	0.176729	-0.0564028	29.3165	0.759438	0.519979	0.537003
H4C1	Histone H4	0.0335776	-0.00897197	-0.139954	-0.130982	-0.173531	28.7953	0.750413	0.525128	0.541935
HDHD2	Haloacid dehalogenase-like hydrolase domain-containing protein 2	-0.327091	-0.325482	0.172335	0.497816	0.499426	21.1511	0.735911	0.533503	0.550186
PROCR	Endothelial protein C receptor	-0.173524	-0.442466	0.11207	0.554535	0.285593	21.7196	0.733131	0.535119	0.551461
IGHG3	Immunoglobulin heavy constant gamma 3	0.246136	0.201631	-0.0813028	-0.282933	-0.327439	25.2439	0.72161	0.541853	0.558005
HP	Haptoglobin	-0.0219089	0.153773	-0.214724	-0.368497	-0.192816	26.1282	0.719029	0.543371	0.559171
AMBP	Protein AMBP	0.312697	0.260088	0.0762637	-0.183824	-0.236433	24.2407	0.717867	0.544055	0.559478
HRNR	Hornerin	-0.364916	0.0947212	0.290113	0.195392	0.655029	23.2611	0.693733	0.558413	0.573837
RNASE4	Ribonuclease 4	0.150489	0.410412	0.042309	-0.368103	-0.10818	27.469	0.683889	0.56435	0.579527
PHF20	PHD finger protein 20	0.00920399	-0.0910185	0.127549	0.218568	0.118345	22.0775	0.674917	0.569794	0.584704
SCIN	Adseverin	-0.0972763	0.126681	-0.0761792	-0.20286	0.021097	21.0259	0.657876	0.580253	0.595015
MCAM	Cell surface glycoprotein MUC18	-0.198041	-0.174818	-0.186662	-0.0118445	0.011379	24.0602	0.653679	0.58285	0.597256
SPRR2A	Small proline-rich protein 2A	-0.360965	-0.380665	-0.195947	0.184718	0.165018	21.3513	0.649716	0.585315	0.599359
IGLC2	Immunoglobulin lambda constant 2	0.244459	0.171925	-0.0258304	-0.197755	-0.270289	26.8856	0.635298	0.594324	0.608155
RNASE2	Non-secretory ribonuclease	0.203721	-0.194982	0.275821	0.470804	0.0721005	19.9712	0.595177	0.619893	0.633872
PLXNB2	Plexin-B2	-0.175996	-0.0547689	0.0767939	0.131563	0.25279	24.4959	0.568555	0.637249	0.651161
LIPE	Hormone-sensitive lipase	-0.126749	-0.262493	-0.0578385	0.204655	0.0689109	20.8583	0.565785	0.639074	0.652566
IGKV2-28	Immunoglobulin kappa variable 2-28	0.214132	0.167146	0.00297912	-0.164167	-0.211152	23.6464	0.550492	0.6492	0.662439
CLU	Clusterin	-0.211791	0.0721157	0.00162875	-0.0704869	0.21342	26.5486	0.546491	0.651866	0.664692
H2BS1	Histone H2B type F-S	-0.0181684	0.301718	0.112626	-0.189092	0.130794	25.0251	0.545487	0.652536	0.664908
DSG2	Desmoglein-2	-0.284507	-0.303869	-0.290202	0.0136673	-0.00569461	19.6316	0.514575	0.673353	0.685639
FGA	Fibrinogen alpha chain	0.339946	0.107515	0.092902	-0.0146126	-0.247044	25.0207	0.504024	0.680542	0.692473
RTN4	Reticulon-4	0.0672195	-0.147911	0.0990663	0.246977	0.0318469	22.465	0.490765	0.689634	0.701233
RPS8	40S ribosomal protein S8	-0.315651	-0.0309456	-0.0227258	0.00821984	0.292926	21.8345	0.48317	0.69487	0.706061
FABP4	Fatty acid-binding protein, adipocyte	0.189048	0.0554289	0.174234	0.118805	-0.0148142	26.7996	0.471637	0.702855	0.713676
PGRMC2	Membrane-associated progesterone receptor component 2	-0.0795366	0.147913	0.221469	0.0735557	0.301006	20.6381	0.451911	0.716619	0.727143
PLG	Plasminogen	-0.00160083	-0.351761	-0.00899727	0.342764	-0.00739644	22.5247	0.449543	0.718279	0.728318
DSP	Desmoplakin	0.0948643	-0.0355012	-0.3623	-0.326798	-0.457164	23.801	0.432458	0.730303	0.739993
F2	Prothrombin	0.0582745	0.296751	0.0928584	-0.203893	0.0345839	23.9997	0.421626	0.737966	0.747236
PAFAH1B1	Platelet-activating factor acetylhydrolase IB subunit beta	0.103786	0.297266	0.232231	-0.0650346	0.128445	21.4207	0.356168	0.784792	0.794096
SPTBN4	Spectrin beta chain, non-erythrocytic 4	0.175979	-0.0227303	0.0441495	0.0668798	-0.13183	25.899	0.318122	0.812235	0.821292
SF3A2	Splicing factor 3A subunit 2	-0.504507	-0.128132	-0.382066	-0.253934	0.122441	21.4324	0.303194	0.823003	0.8316
NASP	Nuclear autoantigenic sperm protein	-0.0379599	0.102404	-0.166637	-0.269041	-0.128677	22.1628	0.287317	0.834435	0.842081
IGLV3-21	Immunoglobulin lambda variable 3-21	-0.0778938	0.21322	-0.0289297	-0.24215	0.0489641	21.2039	0.287175	0.834537	0.842081
ACO2	Aconitate hydratase, mitochondrial	0.254909	0.0532209	0.130777	0.0775562	-0.124132	21.1218	0.266186	0.84959	0.856674
KTN1	Kinectin	0.310046	0.00596631	0.221817	0.21585	-0.0882295	20.1776	0.256426	0.856555	0.863098
F13A1	Coagulation factor XIII A chain	-0.00437596	-0.0721327	0.109365	0.181497	0.11374	24.5487	0.23916	0.868806	0.874836
IGKV3-20	Immunoglobulin kappa variable 3-20	0.176442	0.124259	-0.0175153	-0.141774	-0.193957	23.5696	0.224581	0.879062	0.884548
CD55	Complement decay-accelerating factor	0.126984	0.115549	0.0857421	-0.029807	-0.0412416	24.0978	0.212296	0.887626	0.892547
CTBS	Di-N-acetylchitobiase	-0.122955	0.0328343	-0.0230829	-0.0559172	0.0998724	23.4116	0.19083	0.902375	0.906749
BCAN	Brevican core protein	0.123054	0.165336	0.0924275	-0.0729088	-0.0306267	26.4033	0.188402	0.904024	0.907778
ANXA3	Annexin A3	-0.0666402	0.211654	-0.0144484	-0.226102	0.0521918	20.2541	0.172626	0.914622	0.917784
MYOC	Myocilin	0.00276593	0.0368585	0.106808	0.0699492	0.104042	24.1926	0.146292	0.931793	0.934369
MDK	Midkine	0.157497	0.111086	0.0328733	-0.0782128	-0.124624	23.2121	0.137496	0.937353	0.939295
DMBT1	Deleted in malignant brain tumors 1 protein	0.226212	-0.175131	0.0937939	0.268925	-0.132418	22.2556	0.131314	0.941202	0.942501
C9	Complement component C9	0.0356839	0.198753	0.120399	-0.0783545	0.084715	21.9832	0.129643	0.942233	0.942883
CCDC80	Coiled-coil domain-containing protein 80	0.0610915	-0.0195017	0.0307626	0.0502643	-0.030329	24.2291	0.103129	0.958015	0.958015

## Sheet: D vs N
	logFC	AveExpr	t	P.Value	adj.P.Val	B
CHRDL2	-5.64184	22.1841	-15.7658	7.72957e-27	1.12156e-23	50.5567
SRGN	2.14263	25.1314	14.1553	5.39941e-24	3.91727e-21	44.1261
CFD	2.36747	24.8859	13.3698	1.5341e-22	7.41992e-20	40.8333
PAPLN	-4.57493	23.2421	-13.1698	3.83423e-22	1.39087e-19	39.9324
FBLN1	2.38455	26.5003	11.7034	2.40433e-19	6.97736e-17	33.5837
SERPINE1	1.61628	27.2377	11.2147	2.13894e-18	5.17268e-16	31.4272
SFRP4	-3.12688	22.0776	-11.1741	2.66736e-18	5.52905e-16	31.2105
SERPINI1	-2.96871	21.8474	-10.7744	1.64266e-17	2.97937e-15	29.4168
FSTL3	1.69115	23.5547	10.6187	3.24006e-17	5.2237e-15	28.7454
CCN2	2.14632	26.9404	9.7607	1.73366e-15	2.51554e-13	24.8191
GLRX3	-2.69041	20.3598	-9.73768	1.92825e-15	2.54354e-13	24.7142
PTX3	2.04855	26.3057	9.41903	8.42719e-15	1.01899e-12	23.2589
PGM1	-4.11215	24.2303	-9.35571	1.1301e-14	1.26137e-12	22.9695
CST3	1.70591	27.9583	9.31746	1.3178e-14	1.36581e-12	22.8168
FBLN5	2.6701	22.2994	9.11703	3.41743e-14	3.30579e-12	21.8779
GPX3	1.36812	23.6231	8.64737	2.95929e-13	2.68371e-11	19.7482
PTGDS	1.61941	26.3506	8.59567	3.7634e-13	3.21218e-11	19.5113
SCRG1	1.69203	28.2994	8.40449	9.21351e-13	7.42711e-11	18.6293
APOD	1.64329	27.7736	8.3464	1.20575e-12	9.20816e-11	18.3642
MT2A	1.8976	24.4617	8.2345	2.04113e-12	1.48084e-10	17.846
MMRN2	-2.42668	21.6448	-8.22361	2.14644e-12	1.48309e-10	17.7965
SDC4	2.11146	24.36	8.21124	2.27282e-12	1.49903e-10	17.7401
TNC	1.90345	26.2457	8.0745	4.27383e-12	2.69623e-10	17.1181
SFPQ	1.18189	24.4682	7.94959	7.48476e-12	4.52516e-10	16.5654
MYH9	-2.74119	23.3977	-7.89768	9.65498e-12	5.60375e-10	16.3156
CD47	-1.50771	20.8688	-7.82563	1.32982e-11	7.40386e-10	15.9998
PSMD13	-1.75908	19.5169	-7.82041	1.3777e-11	7.40386e-10	15.9657
ITGBL1	1.74706	23.854	7.80582	1.47327e-11	7.63471e-10	15.8996
EDIL3	-2.4645	23.574	-7.70104	2.38382e-11	1.19273e-09	15.4261
ANGPTL4	1.07099	23.9512	7.50687	5.72398e-11	2.67919e-09	14.5635
ORM1	-3.07011	22.7216	-7.51572	5.57046e-11	2.67919e-09	14.5911
COL10A1	-1.31893	25.0862	-7.43344	8.00715e-11	3.63074e-09	14.2335
LOXL1	2.54683	21.8307	7.40524	9.22433e-11	4.0401e-09	14.0952
NT5E	-1.50199	22.0232	-7.3918	9.74524e-11	4.0401e-09	14.0408
MMP1	-1.59204	27.9625	-7.39661	9.58947e-11	4.0401e-09	14.057
SELENOP	1.11761	23.5532	7.27975	1.61347e-10	6.50318e-09	13.5448
CCS	1.60354	20.2114	7.27062	1.70244e-10	6.67634e-09	13.4929
CCDC51	1.0073	22.2558	7.19152	2.40935e-10	9.1999e-09	13.1508
IGF2	1.87408	26.1309	7.12901	3.23582e-10	1.20389e-08	12.8619
SERINC5	-1.4188	21.9666	-7.08251	3.97099e-10	1.44048e-08	12.6605
NRP2	-1.6768	23.1293	-7.00026	5.78839e-10	2.04853e-08	12.2909
VWF	4.32271	25.5745	6.89291	9.38356e-10	3.24179e-08	11.8167
MT1X	2.10866	23.0869	6.8498	1.13867e-09	3.84236e-08	11.6269
RARRES1	-2.00088	20.3601	-6.84456	1.16573e-09	3.84426e-08	11.6038
SEMA3A	-2.36537	20.1671	-6.80922	1.36576e-09	4.40382e-08	11.4485
ANTXR1	-1.23056	20.8576	-6.72933	1.93339e-09	6.09858e-08	11.1069
TFPI	1.43959	22.6348	6.70013	2.22272e-09	6.86206e-08	10.9708
DCN	0.943329	31.236	6.6666	2.55803e-09	7.73273e-08	10.8324
ENPP1	-3.14775	21.4275	-6.6262	3.0909e-09	9.15284e-08	10.6477
SPON1	1.65328	23.1872	6.56142	4.12095e-09	1.1959e-07	10.3658
EGFR	-2.78993	20.76	-6.54242	4.48317e-09	1.2755e-07	10.2833
ADAM9	1.58367	23.3179	6.48967	5.6618e-09	1.57986e-07	10.0547
INHBA	-1.58359	23.7638	-6.4431	6.95439e-09	1.90393e-07	9.85331
EFHD2	1.70291	20.6631	6.41518	7.86538e-09	2.11346e-07	9.7328
PDLIM7	1.80945	21.8872	6.38692	8.90722e-09	2.30792e-07	9.61103
SERPINA6	-1.90428	20.945	-6.38824	8.85565e-09	2.30792e-07	9.61672
COL3A1	0.973592	30.4521	6.31153	1.23042e-08	3.13218e-07	9.29418
ITIH4	-0.862259	24.9622	-6.23903	1.69021e-08	4.22844e-07	8.98363
EFEMP1	0.88106	24.1528	6.14949	2.49758e-08	6.14235e-07	8.60189
POSTN	0.695166	29.7056	6.1382	2.6232e-08	6.34376e-07	8.55393
GSN	0.713372	27.2267	6.10813	2.98934e-08	7.11072e-07	8.42625
FBLN2	1.87635	22.6158	6.04082	4.02952e-08	9.43037e-07	8.13521
ARF4	-1.26795	21.4678	-6.0252	4.29956e-08	9.90265e-07	8.07162
ECM1	-0.757175	24.7112	-6.00707	4.62933e-08	1.04956e-06	7.99905
NBL1	1.09175	26.0906	5.96602	5.52535e-08	1.21474e-06	7.82631
C1QTNF1	-2.2928	23.2432	-5.96789	5.51805e-08	1.21474e-06	7.82824
COL9A2	-1.65579	22.7877	-5.94258	6.15232e-08	1.33239e-06	7.72203
THBS1	1.0969	27.7429	5.91632	6.84129e-08	1.45981e-06	7.61782
DKK1	1.5927	21.3462	5.90986	7.07982e-08	1.48881e-06	7.585
LPL	1.39493	21.7668	5.8909	7.67889e-08	1.59172e-06	7.50575
COL11A2	-1.25255	23.696	-5.7792	1.23673e-07	2.52745e-06	7.04098
TBCA	-1.16623	24.1018	-5.73458	1.49019e-07	3.00315e-06	6.85898
SUSD5	1.09064	22.3711	5.71927	1.58642e-07	3.15329e-06	6.79777
COL8A1	0.989375	24.2838	5.69188	1.7803e-07	3.46855e-06	6.68538
FAT1	-1.43908	19.9599	-5.6916	1.79284e-07	3.46855e-06	6.67913
PLA2G15	1.15707	20.283	5.68094	1.87006e-07	3.57035e-06	6.63776
PLS3	-0.813008	24.5336	-5.67294	1.92872e-07	3.63452e-06	6.60738
SMOC1	-1.2437	24.062	-5.64459	2.18621e-07	4.06692e-06	6.48594
PITPNB	-1.71553	21.2473	-5.62458	2.37831e-07	4.36826e-06	6.40394
TMEM132A	-1.51512	21.1834	-5.60826	2.54723e-07	4.62003e-06	6.33715
RAB5C	-1.15985	20.4564	-5.59609	2.67339e-07	4.789e-06	6.2898
ANGPT2	-1.6846	24.3364	-5.53445	3.47059e-07	6.14126e-06	6.03615
RRBP1	1.58519	24.5555	5.43495	5.2518e-07	9.18115e-06	5.63337
IDH1	-0.695582	25.9898	-5.41026	5.78877e-07	9.9994e-06	5.53823
GNB1	-1.46912	22.5882	-5.37509	6.72819e-07	1.14854e-05	5.39268
CCDC187	3.1804	20.0159	5.36268	7.08148e-07	1.19479e-05	5.34298
METRNL	2.67237	20.9302	5.3585	7.20475e-07	1.20162e-05	5.32622
UCHL1	-1.28955	22.6014	-5.355	7.30941e-07	1.20522e-05	5.31221
C1R	0.887442	27.0828	5.30608	8.89725e-07	1.45055e-05	5.12083
GNPDA1	1.44833	21.5866	5.27836	1.00144e-06	1.59681e-05	5.00657
ENG	-2.12776	23.3521	-5.28039	9.93151e-07	1.59681e-05	5.01464
DPT	1.61063	20.689	5.20621	1.34453e-06	2.12056e-05	4.72082
ANGPTL2	-0.861527	24.2032	-5.12723	1.84462e-06	2.878e-05	4.41384
ATP5PB	-2.09542	24.2554	-5.12549	1.86537e-06	2.87942e-05	4.40351
TNFRSF12A	-0.934228	26.8681	-5.09908	2.0668e-06	3.15677e-05	4.30369
SERPINA3	1.14627	28.2016	5.0948	2.11139e-06	3.19127e-05	4.28353
AGRN	-1.02976	24.5392	-5.08263	2.21301e-06	3.3104e-05	4.23776
RCN1	0.812191	24.6365	5.07133	2.31133e-06	3.42218e-05	4.19543
BCAM	1.79039	18.8645	5.06242	2.40529e-06	3.52001e-05	4.15735
COL9A1	-1.5382	23.246	-5.06029	2.42592e-06	3.52001e-05	4.14909
MMP14	-0.818706	25.4003	-5.02131	2.82541e-06	4.05908e-05	4.00108
RAC1	-1.54991	20.919	-4.92751	4.12206e-06	5.86383e-05	3.63636
CPN2	1.40262	22.3353	4.90967	4.42413e-06	6.23244e-05	3.56803
SUMF2	1.16611	21.3225	4.89978	4.60087e-06	6.38601e-05	3.53018
CPM	1.15063	21.8063	4.89866	4.62117e-06	6.38601e-05	3.52593
MPZL1	-1.0265	20.439	-4.89244	4.73001e-06	6.41425e-05	3.50327
NOTCH3	-1.36397	21.4888	-4.89327	4.72083e-06	6.41425e-05	3.50532
PPIA	-0.825193	26.2089	-4.86743	5.20951e-06	6.99908e-05	3.40973
PLOD2	-1.09106	24.3855	-4.81203	6.50043e-06	8.65332e-05	3.19651
AP2B1	-1.34451	20.8799	-4.75292	8.19009e-06	0.000108035	2.97367
GSS	1.39593	21.8471	4.74637	8.402e-06	0.000109832	2.94905
COL22A1	-0.936984	21.3917	-4.7229	9.19021e-06	0.000119062	2.8624
RNASET2	1.26964	22.0365	4.71295	9.5675e-06	0.000120717	2.82386
CRTAC1	0.789931	23.7294	4.71293	9.53795e-06	0.000120717	2.8264
CLIC1	-1.39706	22.9232	-4.71395	9.53045e-06	0.000120717	2.8276
ADH5	-1.24954	22.9491	-4.66338	1.15907e-05	0.000144681	2.6391
SEC23A	-1.53982	22.094	-4.6617	1.16662e-05	0.000144681	2.63285
LMNB2	0.699135	24.1346	4.63328	1.2977e-05	0.000159573	2.52993
SELENOM	1.81992	20.7684	4.63092	1.31347e-05	0.000160155	2.51873
SAFB	-1.08301	20.0845	-4.62495	1.34397e-05	0.000162509	2.49665
SPTAN1	2.27327	24.414	4.61055	1.42041e-05	0.000170332	2.44343
ISG15	-1.30289	21.1999	-4.60294	1.46248e-05	0.000173939	2.41535
TLN1	-0.850466	25.2313	-4.58603	1.55577e-05	0.00018205	2.35546
ANXA4	-1.38624	23.9129	-4.58733	1.55256e-05	0.00018205	2.35787
SNED1	1.3401	21.0379	4.58453	1.56931e-05	0.000182165	2.34755
SELENBP1	-1.0184	22.95	-4.56338	1.70139e-05	0.00019593	2.26986
RANBP2	1.41548	21.979	4.5456	1.82068e-05	0.000207786	2.20473
ARHGAP1	-1.24631	20.9272	-4.54383	1.83298e-05	0.000207786	2.19826
NDNF	-1.50016	21.976	-4.47437	2.38538e-05	0.000268309	1.94528
THBS2	-1.53532	24.0167	-4.45524	2.56388e-05	0.000286169	1.87603
PPP3CA	-1.06386	21.6893	-4.42387	2.88501e-05	0.000319553	1.76283
PCBP2	-0.881316	20.4167	-4.4168	2.95872e-05	0.000325236	1.73844
P3H1	-0.93903	22.4674	-4.41191	3.01527e-05	0.00032896	1.72038
OSMR	-1.13379	22.6252	-4.34052	3.9383e-05	0.000426454	1.4646
AP2M1	-1.16294	19.0807	-4.3331	4.04838e-05	0.000435126	1.43821
ITIH5	0.997605	21.527	4.32773	4.12984e-05	0.000440618	1.41913
FUS	1.40247	22.3514	4.31821	4.27812e-05	0.000453106	1.38537
CA3	0.929581	22.3618	4.31537	4.32293e-05	0.000454534	1.37538
TLN2	1.08019	22.9132	4.30827	4.43849e-05	0.000463327	1.35015
STC2	0.705192	25.199	4.30034	4.55998e-05	0.000472173	1.32393
MRC2	-0.825641	23.9193	-4.29877	4.58831e-05	0.000472173	1.31807
ICAM1	1.75518	23.8146	4.29244	4.70603e-05	0.000480876	1.29415
MMP10	0.960059	24.3298	4.2869	4.80317e-05	0.000487371	1.2746
TIMP2	0.553158	26.2534	4.27824	4.94766e-05	0.000498545	1.24588
MMP19	1.28125	21.0297	4.27511	5.01655e-05	0.000500296	1.23303
PRDX3	1.07333	22.5792	4.27417	5.03399e-05	0.000500296	1.22971
ENO2	-0.837872	23.0857	-4.25932	5.31055e-05	0.000524191	1.17838
CFH	0.86875	28.4488	4.24425	5.61286e-05	0.000550288	1.12546
CANX	-0.793837	24.6125	-4.2104	6.34684e-05	0.000618071	1.00787
SPTA1	1.16295	20.9538	4.18221	7.04907e-05	0.00068188	0.908031
ALDH9A1	1.3775	22.3274	4.11561	8.97214e-05	0.000862157	0.677929
SEMA3B	-0.863428	20.8443	-4.11212	9.07889e-05	0.000866676	0.666523
RPL29	0.819708	24.5523	4.10134	9.43583e-05	0.000894862	0.629729
CD36	-0.985327	22.3175	-4.07163	0.000105088	0.000990144	0.527313
APOB	-1.24488	21.4095	-4.05842	0.000110175	0.00103138	0.482299
PLIN3	-2.02668	24.3083	-4.05547	0.000111344	0.00103564	0.472256
GAS1	1.74279	23.2501	4.05015	0.00011348	0.00104879	0.454161
VASN	0.446413	25.6654	4.04638	0.000114799	0.00105426	0.442826
SERPINA1	-0.896031	28.8607	-4.04397	0.000116014	0.00105872	0.433143
EZR	0.985677	26.4067	4.03113	0.00012145	0.0011014	0.38957
PDGFRA	-1.34254	22.9753	-4.02319	0.000124932	0.00112594	0.362684
HDGF	-1.05038	22.4266	-4.01321	0.000129446	0.00115942	0.328921
RPS2	-1.0711	21.586	-3.95791	0.00015743	0.00140141	0.142912
PSMC5	1.07262	22.0426	3.95538	0.000158839	0.00140534	0.134449
SERPINF1	0.574644	28.0636	3.94501	0.000164452	0.0014451	0.101143
SFN	-1.44765	19.999	-3.94401	0.000165325	0.0014451	0.0964447
DEFB1	0.868184	23.3077	3.92554	0.000176403	0.0015327	0.0348781
GNG5	-0.957898	21.392	-3.92039	0.000179618	0.00155135	0.0177356
TGFB2	1.09827	20.9868	3.91588	0.000182481	0.0015599	0.00273322
IGFBP2	0.808747	24.7729	3.9152	0.000182759	0.0015599	0.0011268
PGK1	-0.51604	26.5417	-3.91147	0.000185003	0.00156513	-0.0106107
IGKV4-1	-1.82386	21.9795	-3.91115	0.000185529	0.00156513	-0.0129855
MMP3	0.821212	30.3684	3.90887	0.000186898	0.00156757	-0.0200806
LBP	1.70936	21.8586	3.90225	0.000191394	0.00159605	-0.0425072
SDF4	0.578916	25.4307	3.89874	0.000193427	0.00160379	-0.0528488
CTSB	0.59981	27.3352	3.88506	0.000202891	0.0016727	-0.0981431
PROS1	1.19341	23.8338	3.86984	0.000214289	0.00173706	-0.149633
CHI3L1	-0.933816	28.1305	-3.87046	0.000213829	0.00173706	-0.147596
BMP3	-1.16746	22.6727	-3.87072	0.000213641	0.00173706	-0.146762
SIAE	0.80033	21.6165	3.83128	0.000244784	0.00197323	-0.275795
VAT1	-0.830433	22.7029	-3.81743	0.000256949	0.00204854	-0.321578
DSG1	-2.40378	21.5979	-3.81764	0.000256762	0.00204854	-0.320889
LIF	-1.207	21.2784	-3.81458	0.000259485	0.00205744	-0.33087
FERMT2	1.93326	23.9902	3.80718	0.000266194	0.00208046	-0.355025
CES1	1.66053	23.5443	3.80826	0.0002652	0.00208046	-0.351485
ENPP2	-0.695512	25.4439	-3.80618	0.000266688	0.00208046	-0.357089
LTBP1	-0.673823	25.9242	-3.77293	0.000298972	0.00231703	-0.465152
RPLP0	-1.09367	21.3348	-3.77217	0.000300208	0.00231703	-0.468749
CALD1	-0.900036	24.0543	-3.73875	0.000336503	0.00258342	-0.576584
SSB	0.925611	28.6544	3.72925	0.00034756	0.00265426	-0.607113
PKM	-0.67589	26.3763	-3.72506	0.000352044	0.00267443	-0.619509
CARS1	-0.811967	20.5048	-3.711	0.000369785	0.00279457	-0.665619
SERPING1	0.629978	26.3775	3.69974	0.000383621	0.00288412	-0.700571
IFI16	-1.28775	21.703	-3.69201	0.000394349	0.00294949	-0.726294
CSRP1	-0.948197	23.0446	-3.67748	0.000414178	0.00308191	-0.772553
MYL9	0.85637	20.9005	3.67243	0.000421284	0.00311879	-0.78859
GAS6	0.762347	23.4503	3.66271	0.000435034	0.00320424	-0.818991
SEMA7A	0.720578	24.0362	3.65566	0.000445441	0.00326432	-0.841276
VEGFA	-0.541729	23.8693	-3.6482	0.000456428	0.00332803	-0.864373
FAP	-0.794907	22.5353	-3.64593	0.00046054	0.00334122	-0.872536
MFGE8	0.825187	26.0703	3.64107	0.000468116	0.00337929	-0.887902
B4GALT1	0.800922	23.518	3.63714	0.000474324	0.00340715	-0.900308
CD9	-0.720685	22.4337	-3.6339	0.000479173	0.00342502	-0.910026
CLN5	0.81798	20.6147	3.63245	0.000481822	0.00342708	-0.915076
FBN2	1.42271	21.8196	3.63088	0.00048437	0.00342839	-0.92004
LASP1	-0.577025	25.2158	-3.61212	0.000515021	0.00362765	-0.97807
MYLPF	-1.08195	22.359	-3.61099	0.000517633	0.00362843	-0.982549
HSPA4	-1.21491	23.3899	-3.60243	0.000532613	0.00371549	-1.00939
RIDA	0.817636	21.6138	3.59291	0.000549752	0.0038167	-1.03917
PA2G4	-0.455636	25.2887	-3.58766	0.000558706	0.00384209	-1.05464
CA12	-0.735652	23.751	-3.58855	0.000557423	0.00384209	-1.05234
AXL	0.761785	23.431	3.58507	0.000564065	0.00386065	-1.06341
KNG1	1.09802	24.9375	3.57574	0.000581995	0.00394614	-1.09275
GNPTG	0.4448	21.6941	3.57591	0.000580927	0.00394614	-1.0913
TPD52L2	-0.830452	21.378	-3.57382	0.00058571	0.00395286	-1.09873
NUCB2	-0.781785	23.5533	-3.56194	0.000609194	0.00409232	-1.13567
PRCP	-1.07547	21.6603	-3.55747	0.000618266	0.00413412	-1.14956
HNRNPH1	-0.829564	21.107	-3.5545	0.000624364	0.00415574	-1.15877
COLEC12	-0.985484	21.2975	-3.52285	0.000692944	0.00459115	-1.25661
IAH1	1.07735	21.0749	3.51037	0.000721902	0.00476127	-1.29501
OMD	0.700302	25.8692	3.48894	0.000773856	0.00508083	-1.36029
AKR1A1	0.60297	23.4931	3.47595	0.000806883	0.00524156	-1.39958
MMP13	-0.706219	26.0808	-3.47735	0.00080367	0.00524156	-1.39572
CADM1	-1.183	19.8689	-3.47543	0.000809173	0.00524156	-1.40198
GFUS	0.82009	20.9602	3.46051	0.000849408	0.00547774	-1.44742
S100A4	0.713926	25.3673	3.45466	0.000865209	0.00555495	-1.46481
TRIR	1.10124	20.3052	3.45129	0.000875202	0.00559435	-1.47543
HNMT	-1.0832	20.9332	-3.43213	0.000931177	0.00592604	-1.53343
COL12A1	-0.531625	25.9799	-3.42785	0.000943096	0.00597569	-1.54559
COL5A2	-0.57312	28.2859	-3.40675	0.00100947	0.00636844	-1.60917
BLVRB	-0.877075	25.3614	-3.40179	0.0010268	0.00644973	-1.62482
NPTX2	-1.00098	20.9447	-3.39434	0.00105165	0.00657732	-1.64716
YWHAB	-0.750523	25.4296	-3.39028	0.00106542	0.00663487	-1.65931
CLSTN1	0.294364	25.3606	3.35891	0.00117659	0.00729586	-1.7522
PLAUR	-0.67236	23.3913	-3.35456	0.00119361	0.00731012	-1.76547
EIF5A	-0.695791	23.9269	-3.35596	0.00118828	0.00731012	-1.7613
CORO1B	-1.10228	21.1802	-3.35461	0.001194	0.00731012	-1.76566
B3GNT7	-0.88113	22.2133	-3.35169	0.00120518	0.00734753	-1.77435
CAND1	-0.908955	20.3106	-3.3467	0.00122444	0.00743374	-1.78914
FAM3C	0.961564	22.5032	3.34511	0.00123067	0.0074404	-1.79387
FN1	0.483419	31.3243	3.32676	0.00130314	0.00784588	-1.84744
ELOC	-0.790927	20.8674	-3.32158	0.00132598	0.00795042	-1.86339
H2BC21	1.11604	22.904	3.31868	0.00133823	0.0079908	-1.87195
TJP1	-0.602269	25.2494	-3.30003	0.00141797	0.00843228	-1.92609
PLBD2	0.557609	24.8553	3.29769	0.00142849	0.00846015	-1.93297
MGAT2	0.414044	20.4638	3.29478	0.00144164	0.00850334	-1.9415
G6PD	-1.05299	23.3334	-3.2878	0.00147504	0.00863774	-1.96257
DYNC1H1	-1.46328	21.9914	-3.28752	0.00147633	0.00863774	-1.96339
DCTN1	0.807718	21.0303	3.28485	0.00148879	0.00867562	-1.9712
STC1	-0.753382	23.5765	-3.27807	0.0015208	0.00882674	-1.99099
OAF	-1.0587	21.141	-3.25664	0.00162635	0.00940174	-2.05337
GYG1	-0.87876	20.2537	-3.25052	0.00165772	0.00954507	-2.07112
SPTBN1	-1.1021	23.1117	-3.23023	0.00176584	0.0101274	-2.12979
ASAH1	0.539005	23.37	3.21847	0.00182987	0.0104533	-2.16308
SRSF2	0.840951	23.079	3.21513	0.00185053	0.0105299	-2.17326
ELAVL1	-0.69451	19.5871	-3.20455	0.00191211	0.0108378	-2.20363
HEXB	0.433623	25.2627	3.20233	0.00192363	0.0108607	-2.20942
LTBP2	0.54055	24.3256	3.20015	0.0019366	0.0108915	-2.21565
SKP1	-0.651151	21.7057	-3.199	0.00194438	0.010893	-2.21925
PGM3	-1.47554	21.6489	-3.19412	0.00197472	0.0110204	-2.23349
ECM2	0.70767	23.9147	3.1857	0.00202665	0.0112669	-2.25755
OTUB1	-0.896989	21.9249	-3.1767	0.00208356	0.0115391	-2.2832
DNAJC3	-0.847494	21.1414	-3.16542	0.00215697	0.0119002	-2.31526
HAPLN3	-0.627681	22.8892	-3.16028	0.00219032	0.0120384	-2.32958
TALDO1	1.04746	24.5288	3.15509	0.00222633	0.0121902	-2.34456
ADAMTS2	1.01678	22.4293	3.15385	0.00223478	0.0121905	-2.34806
AHCY	0.969688	21.2764	3.14876	0.00226985	0.0122093	-2.36247
C7	0.798186	20.2471	3.14847	0.00227189	0.0122093	-2.3633
CAT	-0.617832	27.6516	-3.15169	0.00224865	0.0122093	-2.35391
ARHGDIB	-0.900801	22.4847	-3.15021	0.00225981	0.0122093	-2.35837
APCS	-1.1121	21.8346	-3.13589	0.00236081	0.0126403	-2.3988
COL9A3	-0.612894	25.6017	-3.13179	0.00238936	0.0127462	-2.41004
FABP3	-0.645235	23.0353	-3.12917	0.00240866	0.0128021	-2.41746
PDGFRL	0.742596	19.9876	3.12667	0.00242804	0.012858	-2.42476
MPO	-0.848257	25.2591	-3.11462	0.0025186	0.013289	-2.45859
CYRIB	0.717006	19.7396	3.1085	0.00256579	0.0134672	-2.47574
PABPC1	0.701327	22.675	3.10784	0.00257093	0.0134672	-2.47758
AARS1	-1.33598	21.5267	-3.10338	0.00260591	0.0136013	-2.49006
SULF2	-0.844505	22.9594	-3.10133	0.00262212	0.0136369	-2.49579
VAPA	0.740584	20.2528	3.09952	0.00263653	0.0136629	-2.50084
RAB11B	-0.941569	22.5952	-3.08771	0.00273234	0.014109	-2.53378
PKP3	-0.439887	25.7351	-3.08072	0.00278839	0.0143474	-2.55273
RPS25	-0.834691	20.4132	-3.06973	0.00288441	0.014789	-2.58373
PRKACA	-0.653091	21.2951	-3.06335	0.00293967	0.0150192	-2.60127
LRRC15	-0.871669	22.8229	-3.05634	0.0030027	0.0152874	-2.62076
PDGFRB	-1.02472	21.1109	-3.0533	0.00303021	0.0153735	-2.62916
LAMA2	1.01399	25.6343	3.05117	0.0030496	0.015418	-2.63504
COL1A2	-0.45704	31.3479	-3.04937	0.00306381	0.0154361	-2.63953
LIMA1	0.899187	22.7659	3.03788	0.00317322	0.015932	-2.67163
EIF4H	-0.869206	22.8058	-3.03421	0.00320812	0.0160517	-2.68169
APEX1	-1.05078	21.603	-3.03025	0.00324624	0.0161866	-2.69256
CDH11	0.415293	25.7911	3.02205	0.00332415	0.0164619	-2.71458
CD151	-0.79441	21.5956	-3.02284	0.00331866	0.0164619	-2.71286
NCAM1	1.35157	24.6942	3.02092	0.0033377	0.0164682	-2.71812
CNPY3	-0.909677	20.9174	-3.01987	0.00334812	0.0164682	-2.72098
PCOLCE	0.672677	28.2408	3.01623	0.00338458	0.0165913	-2.73094
SLC1A5	-0.964172	20.8641	-3.01062	0.00344145	0.0168133	-2.74626
ACTR3	-0.680501	23.4472	-3.00857	0.00346245	0.0168591	-2.75185
NID1	0.903134	25.103	3.00439	0.00350566	0.0170124	-2.76325
RPL18	-0.718328	20.3511	-2.99709	0.00358228	0.0173263	-2.78312
COL18A1	-0.414948	24.7859	-2.99374	0.00361541	0.0174284	-2.79177
PRNP	0.610994	22.8812	2.98843	0.00367389	0.0176502	-2.8064
BSG	-0.798967	22.5843	-2.98746	0.00368574	0.0176502	-2.80926
TMEM119	-0.769886	23.5958	-2.9857	0.00370494	0.0176838	-2.81403
IGFBP3	0.606615	26.4178	2.9778	0.00379094	0.0178015	-2.83519
BPNT1	-0.668927	21.7348	-2.98156	0.00375048	0.0178015	-2.82525
COL2A1	-0.689591	30.2628	-2.97795	0.00379061	0.0178015	-2.83501
SLC29A1	-0.866137	22.2217	-2.97808	0.00378917	0.0178015	-2.83467
RPS12	-0.885043	23.5677	-2.97833	0.00378634	0.0178015	-2.83398
PLOD3	-0.389107	22.6452	-2.97126	0.00386339	0.0180831	-2.85266
BPGM	0.8539	20.8233	2.9682	0.00390091	0.0182001	-2.86133
AK1	-0.595507	22.4293	-2.96295	0.00396029	0.0184179	-2.87528
COL1A1	-0.456042	32.0054	-2.94871	0.00412781	0.0191356	-2.91336
HSPB1	0.375505	25.4174	2.94076	0.00422499	0.0195238	-2.93468
PRKAR1A	0.905493	22.136	2.93533	0.00429532	0.0197857	-2.9496
CLEC3B	0.739461	23.2044	2.92067	0.0044829	0.0205844	-2.98873
CDH13	-0.470935	24.9445	-2.91773	0.00451845	0.0206823	-2.99615
HSP90AB1	-0.663386	23.8179	-2.91531	0.00455331	0.0207763	-3.00299
OLFML3	0.409026	26.814	2.88865	0.00491593	0.0223249	-3.07322
CLTC	-1.17846	21.2629	-2.88833	0.00492349	0.0223249	-3.07443
ERAP1	-0.842359	21.3122	-2.8854	0.00496524	0.0224441	-3.08215
EEF1A1	-0.586288	25.2514	-2.88265	0.00500324	0.0225457	-3.0892
COL6A3	0.350358	27.531	2.87449	0.00512087	0.0230043	-3.11051
CDH15	-1.1084	21.783	-2.87087	0.00517751	0.0231869	-3.12037
CTSZ	0.351598	25.3604	2.86746	0.00522543	0.0233295	-3.12896
MAN1A1	0.980233	23.4926	2.86365	0.00528619	0.0235284	-3.13932
PAM	0.372461	23.8064	2.8614	0.00531719	0.023594	-3.14484
GJA1	-0.954839	22.304	-2.85824	0.00536881	0.0237505	-3.15346
UBA1	-0.484436	23.5968	-2.85519	0.00541279	0.0238722	-3.16109
ANXA11	-0.694215	20.1361	-2.85333	0.00544497	0.0239414	-3.16631
FSCN1	-1.14564	23.0467	-2.85068	0.00548645	0.0240509	-3.17323
LAMA4	1.10068	26.0129	2.84532	0.00557123	0.0243489	-3.1872
SIRPA	0.823419	21.5653	2.84315	0.00560594	0.0244271	-3.19286
CHI3L2	0.834129	26.5607	2.83681	0.00570824	0.0247984	-3.20933
BGN	-0.391876	28.5273	-2.83307	0.0057663	0.0249758	-3.21873
LUM	-0.378911	31.3217	-2.81578	0.00605711	0.0261157	-3.26352
CD276	-0.653635	20.8203	-2.81549	0.00606548	0.0261157	-3.26459
APOE	0.580549	24.7335	2.8078	0.00619763	0.0266058	-3.28428
EIF2S1	-0.541715	21.7143	-2.8066	0.00621792	0.0266142	-3.2873
SERPINE2	-0.406985	26.3286	-2.79924	0.00634792	0.0270907	-3.30615
ADAM10	0.605352	23.9756	2.79538	0.00642113	0.0272952	-3.3164
CLIC4	-0.759442	23.4775	-2.7947	0.00643346	0.0272952	-3.31814
UGDH	0.864749	20.8976	2.79052	0.00650981	0.0275386	-3.32886
GSTM3	1.1589	19.8457	2.78869	0.00654351	0.0276007	-3.33355
MESD	-0.623874	20.1862	-2.78472	0.00661727	0.0278309	-3.34373
CANT1	-0.557238	22.0003	-2.77429	0.00681262	0.0285697	-3.37023
MARCKSL1	-0.575917	22.4794	-2.77027	0.00689018	0.0288117	-3.3805
SULF1	-1.33691	24.585	-2.76896	0.00691724	0.0288417	-3.38397
SDC1	-0.4352	23.3128	-2.75335	0.00722279	0.0300294	-3.42334
UBE2V1	-0.800917	23.4126	-2.74631	0.0073703	0.0305552	-3.44149
BASP1	0.443495	25.2978	2.74227	0.00744994	0.0307973	-3.4514
PPIF	0.60152	21.5785	2.73669	0.00757064	0.0312074	-3.46578
ARPC1B	-0.771491	22.5086	-2.72849	0.00774548	0.0318376	-3.48645
PDLIM5	-0.550823	22.9987	-2.72716	0.00777217	0.0318571	-3.48965
PTMA	-0.691446	21.2302	-2.71926	0.00794668	0.0324807	-3.50966
LDHB	-0.517867	26.6996	-2.71522	0.00803274	0.0327402	-3.51955
SLC3A2	-0.907978	21.2363	-2.70883	0.00817965	0.0332456	-3.53578
ULBP2	-0.529584	21.1221	-2.70657	0.00822876	0.0333518	-3.54129
CFB	-0.766011	26.0366	-2.70175	0.00834141	0.0337142	-3.55348
PLTP	0.643288	22.9208	2.695	0.00849833	0.0342148	-3.57032
SEMG2	-1.29301	22.0304	-2.6944	0.00851243	0.0342148	-3.57181
MAP1B	-1.5984	22.3755	-2.68968	0.00862382	0.0345667	-3.58355
CA2	0.644407	25.2979	2.68662	0.00869678	0.0347631	-3.59116
PGK2	1.0409	21.7112	2.68057	0.00884265	0.0352491	-3.60617
TGM2	-0.546213	22.2976	-2.67361	0.00901126	0.0358228	-3.62329
UGP2	1.21795	24.6775	2.66792	0.0091551	0.0362952	-3.63749
NENF	0.615548	21.4447	2.66376	0.0092599	0.0366106	-3.64775
OLFML2B	-0.51498	25.4298	-2.65284	0.00953754	0.0376059	-3.67447
GMFG	-0.589636	21.4765	-2.65022	0.00960885	0.0377844	-3.68107
CRKL	0.89533	21.2129	2.64195	0.00982795	0.0382315	-3.70137
ORM2	0.567067	22.8379	2.64281	0.00980463	0.0382315	-3.69924
EIF4A1	-0.709373	20.3645	-2.643	0.00979981	0.0382315	-3.69879
AHNAK	-1.65984	24.2871	-2.64435	0.00976387	0.0382315	-3.69548
TYMP	0.77953	24.6162	2.63822	0.0099281	0.0385179	-3.71049
RPS4X	-0.503486	21.5017	-2.63367	0.0100475	0.0386708	-3.72139
NACA	-0.535811	20.0919	-2.63539	0.0100026	0.0386708	-3.7173
NUCKS1	-0.537108	21.5514	-2.63428	0.0100328	0.0386708	-3.72001
RAB2A	-0.652583	22.2455	-2.63128	0.010117	0.0388353	-3.72745
HNRNPK	-0.376005	24.359	-2.6265	0.0102444	0.0392208	-3.73886
MTHFD1	0.622598	19.8616	2.62296	0.0103478	0.0395124	-3.74773
EFEMP2	0.438476	24.0548	2.61458	0.0105804	0.0402945	-3.76786
NPC2	0.313074	27.3955	2.60401	0.0108867	0.0413524	-3.79349
BAMBI	-0.431793	21.8505	-2.59381	0.01119	0.0423935	-3.81815
MINPP1	1.36866	22.2968	2.58825	0.0113632	0.0428623	-3.83176
PSMB7	-0.699517	22.6058	-2.58793	0.0113728	0.0428623	-3.83253
HMGB1	0.770474	22.8667	2.58302	0.0115236	0.0433181	-3.84434
HPX	0.28006	27.7608	2.57991	0.0116152	0.0435496	-3.85158
CKAP4	-0.690364	21.131	-2.57661	0.0117233	0.0438415	-3.85973
PLVAP	-0.646136	20.5955	-2.57448	0.0117904	0.0439789	-3.86484
HSPG2	-0.477241	27.6614	-2.57277	0.0118393	0.0440482	-3.8687
GALNS	0.872961	21.1762	2.56692	0.0120308	0.0446464	-3.88293
ABI3BP	0.43321	25.0713	2.56009	0.0122472	0.0453333	-3.89903
RPL23A	-0.53573	21.0719	-2.5586	0.0122989	0.045409	-3.90271
ACTN4	-0.364941	25.503	-2.55655	0.0123633	0.0455308	-3.90747
STMN1	-0.874687	22.5489	-2.55486	0.0124239	0.0456381	-3.9117
MAP4	0.831222	24.7308	2.54412	0.0127836	0.0468408	-3.93722
HAGH	0.512911	21.2475	2.54184	0.0128586	0.0469969	-3.94252
RBMX	-0.583753	23.1034	-2.53699	0.0130276	0.047495	-3.95411
COL4A2	-0.357065	28.9292	-2.53558	0.0130712	0.0475347	-3.95725
MAN2A1	0.70273	21.8326	2.53182	0.0132069	0.0477092	-3.96633
GUSB	0.536964	20.3752	2.53151	0.0132166	0.0477092	-3.96702
PLOD1	-0.70583	24.5121	-2.53106	0.0132335	0.0477092	-3.96812
EVPL	-0.724613	21.2743	-2.53057	0.0132507	0.0477092	-3.96928
B2M	0.312593	30.4333	2.52448	0.0134604	0.0483277	-3.98344
RAB1A	-0.458898	22.016	-2.52368	0.0134891	0.0483277	-3.98535
PPT1	0.656638	20.4229	2.51976	0.0136344	0.0487279	-3.99476
SERPINC1	0.724039	24.9927	2.50424	0.0142028	0.0505847	-4.03118
AJM1	-0.555961	29.3842	-2.50326	0.0142393	0.0505847	-4.03347
MAN2B1	0.87754	20.0528	2.50275	0.0142585	0.0505847	-4.03467
ILF3	-0.97663	22.9204	-2.49948	0.0143814	0.0508962	-4.04232
LOXL2	-0.725029	25.1464	-2.49676	0.0144841	0.0510953	-4.04866
TAGLN2	-0.430964	25.2396	-2.49599	0.0145081	0.0510953	-4.05027
PGLS	0.481902	23.0257	2.48847	0.0147982	0.0519907	-4.06786
CMPK1	-0.692527	20.5171	-2.48159	0.0150704	0.0527853	-4.08398
LSM8	0.646315	21.6758	2.48091	0.0150971	0.0527853	-4.08556
NCL	0.755802	23.6806	2.47445	0.0153537	0.0535533	-4.10054
ATP6V1B2	-0.846635	22.1849	-2.46047	0.0159219	0.055402	-4.13284
PSMB8	-0.59752	22.6039	-2.45711	0.0160614	0.0557538	-4.14059
RPS11	-0.520309	21.1048	-2.44722	0.0164763	0.0570576	-4.16326
CCN1	0.619014	23.7484	2.4437	0.0166287	0.0574481	-4.17139
MANBA	0.566148	21.5684	2.43094	0.0171847	0.0591711	-4.20055
DUSP3	-0.606999	21.0253	-2.43039	0.017209	0.0591711	-4.2018
CS	-0.529689	20.8957	-2.4282	0.0173061	0.0593644	-4.20679
DKK3	-0.389153	25.326	-2.42625	0.0173872	0.0595019	-4.21106
BTD	0.439426	22.484	2.42371	0.0175014	0.0597518	-4.21686
DNASE2	0.357601	23.6859	2.42205	0.017576	0.0598658	-4.22063
SDCBP	-0.583751	22.3553	-2.41351	0.0179713	0.0610688	-4.24018
RFTN1	-0.48773	21.6473	-2.40814	0.0182168	0.0617584	-4.25225
CPB2	0.441675	21.1437	2.39755	0.0187133	0.0632938	-4.27609
CCT6A	-0.641183	20.3113	-2.38748	0.0192058	0.0648085	-4.29891
PICALM	-0.455962	21.1509	-2.38634	0.0192563	0.0648281	-4.30134
CCDC124	-0.953381	21.3745	-2.38025	0.0195617	0.0657037	-4.31511
ATOX1	-0.521389	21.813	-2.3787	0.0196391	0.0658114	-4.3186
IGFBP5	-0.490877	27.1157	-2.37523	0.0198095	0.0662294	-4.32628
ARPC1A	-0.602296	20.5999	-2.37205	0.0199727	0.0666216	-4.33345
CSRP2	-0.548123	21.9037	-2.36784	0.0201865	0.0671803	-4.34284
GSR	0.358228	23.1081	2.35692	0.0207448	0.0688802	-4.367
RPS6	-0.698363	22.1635	-2.35552	0.0208247	0.068898	-4.37026
SNRPB2	-0.761529	21.0544	-2.35396	0.0209066	0.068898	-4.37371
CFI	-0.508071	25.1465	-2.35392	0.0209086	0.068898	-4.3738
H1-0	0.481273	22.0088	2.35326	0.0209401	0.068898	-4.37519
SNX2	-0.376883	20.4253	-2.35139	0.0210355	0.0690556	-4.37925
TNKS1BP1	-0.473185	22.0147	-2.34128	0.0215803	0.0706841	-4.40169
B4GAT1	0.537394	23.5793	2.3396	0.0216751	0.0708345	-4.40548
CP	0.501702	24.1869	2.3349	0.0219313	0.0713646	-4.41581
PCOLCE2	0.327691	24.6621	2.33471	0.0219356	0.0713646	-4.41611
PGM2	0.966524	22.9054	2.32831	0.0222969	0.0723776	-4.43033
CXCL5	-0.721147	22.7878	-2.32494	0.0224855	0.0728271	-4.43773
IGHV4-4	1.14765	23.0839	2.32195	0.0226536	0.0732081	-4.44427
CD44	-0.351126	24.8377	-2.31636	0.0229651	0.0739932	-4.45638
LMNA	-0.412582	29.6598	-2.31567	0.0230045	0.0739932	-4.45788
YWHAH	-0.694967	20.7083	-2.31501	0.0230496	0.0739932	-4.45948
RPS26	-0.419982	20.1973	-2.31093	0.0232776	0.0745604	-4.46824
NDRG1	-0.504804	22.2218	-2.31016	0.0233291	0.0745605	-4.47005
NIBAN2	1.1432	23.4766	2.29691	0.0241095	0.0768854	-4.49889
PVR	0.395248	21.7999	2.2901	0.0245126	0.0779994	-4.51352
DPYSL3	-0.987554	22.1174	-2.28206	0.0250111	0.0794118	-4.53102
IGHV4-59	0.619778	22.9187	2.27894	0.0252042	0.0798501	-4.53775
ACAT2	0.766294	21.1348	2.27309	0.0255705	0.080834	-4.55036
VIT	0.660929	22.8496	2.2657	0.0260388	0.0821353	-4.56621
VDAC1	-0.534995	20.0166	-2.26258	0.0262391	0.082257	-4.57291
ALDOA	-0.399441	27.1769	-2.26218	0.026258	0.082257	-4.57365
ATP6V1A	0.812618	20.4813	2.26166	0.0262984	0.082257	-4.57488
ACTB	-0.368665	27.0943	-2.26142	0.026307	0.082257	-4.57528
VCL	0.304749	25.4843	2.26059	0.0263608	0.082257	-4.57706
PSMA1	0.879173	24.4132	2.25813	0.0265274	0.0825992	-4.58244
DYNLL1	-0.608273	22.6051	-2.25494	0.0267352	0.0830682	-4.58925
ARPC3	1.07407	23.2145	2.25146	0.0269637	0.083599	-4.59668
MYL12B	-0.498413	23.095	-2.24701	0.0272587	0.0843333	-4.60616
SOST	-0.439487	26.0956	-2.24562	0.0273473	0.0844275	-4.60906
HARS1	-1.28142	23.1021	-2.24467	0.0274146	0.0844555	-4.61113
H1-5	0.6982	21.0017	2.24372	0.0274783	0.0844723	-4.61316
IGFBP4	0.457518	28.8568	2.24011	0.0277176	0.085028	-4.62077
PLIN1	-0.4099	27.8841	-2.23906	0.0277852	0.0850556	-4.62295
PGD	0.464008	22.293	2.23779	0.0278748	0.0851503	-4.6257
P4HA1	-0.734882	20.7547	-2.23455	0.0280988	0.0855823	-4.63261
TMPO	0.421512	21.4154	2.23393	0.0281342	0.0855823	-4.63382
VCAN	-0.478468	26.7947	-2.23214	0.0282639	0.0857969	-4.63772
NRP1	0.420973	23.4101	2.22286	0.0289013	0.087542	-4.65722
TPM4	-0.459433	26.3853	-2.22189	0.0289724	0.087542	-4.6593
ATP6AP1	0.554909	20.6482	2.22065	0.0290636	0.087542	-4.66198
A2ML1	-0.735908	19.9851	-2.22042	0.0290801	0.087542	-4.66248
ECRG4	-0.471587	27.534	-2.21927	0.0291592	0.0875982	-4.66487
HINT1	-0.478909	21.6951	-2.21475	0.0294815	0.0882484	-4.67439
FGFBP2	-0.512186	25.7282	-2.21453	0.0294976	0.0882484	-4.67487
CNPY2	-0.554502	22.2193	-2.21303	0.0296047	0.0882484	-4.67802
IGF1	0.537957	21.7831	2.21201	0.0296773	0.0882484	-4.68014
RAB10	-0.773963	21.0763	-2.21198	0.0296797	0.0882484	-4.68021
TPM3	-0.935559	22.2043	-2.2086	0.0299232	0.0887906	-4.68731
CAMP	0.799335	20.9695	2.20116	0.0304648	0.0901649	-4.70288
PSMD5	-0.483867	18.9021	-2.20051	0.0305122	0.0901649	-4.70423
PTPRS	-0.530097	21.1967	-2.19969	0.0305728	0.0901649	-4.70595
ELOB	-0.363949	21.0976	-2.19719	0.03075	0.0903436	-4.71108
CAPZA2	-0.415642	21.1264	-2.19708	0.0307579	0.0903436	-4.7113
SEC22B	-0.558879	20.9395	-2.18874	0.0313877	0.0920073	-4.72876
UQCRH	-0.870869	21.1921	-2.17096	0.0327523	0.0957344	-4.76561
USP5	-0.555306	19.8072	-2.17017	0.0328145	0.0957344	-4.76725
SORBS1	0.529352	21.8051	2.16962	0.0328572	0.0957344	-4.76838
AKR1C3	-0.635249	22.0433	-2.1673	0.0330393	0.0960723	-4.77316
CAPG	-0.441015	23.5419	-2.16409	0.0332892	0.0966052	-4.77973
PLXNA1	-0.377117	19.7154	-2.15909	0.0336838	0.0975553	-4.78997
IGFBP6	0.457337	26.515	2.15824	0.0337581	0.0975756	-4.79179
BOLA2	-0.72476	21.1368	-2.15401	0.0341012	0.0983715	-4.80049
ARPC4	-0.432045	22.4806	-2.15166	0.0342876	0.098713	-4.80526
S100A16	-0.523289	22.6125	-2.14794	0.0345957	0.0994027	-4.81292
ITGAV	-0.540103	21.3071	-2.1365	0.0355444	0.101746	-4.83625
STIP1	0.467974	22.1801	2.13642	0.0355516	0.101746	-4.83643
GM2A	0.232226	24.0383	2.13162	0.0359482	0.102679	-4.84609
TXNDC12	0.495512	22.2455	2.12927	0.0361557	0.103069	-4.85094
NRCAM	-0.469472	22.0124	-2.12664	0.0363802	0.103505	-4.85628
NONO	-0.522428	20.5297	-2.1254	0.0364873	0.103557	-4.85881
HSPA8	-0.439	24.2215	-2.12472	0.0365411	0.103557	-4.86013
RPS3A	-0.511666	21.9363	-2.12336	0.0366628	0.103699	-4.86294
RPSA	-0.47198	21.5346	-2.12053	0.0369069	0.104186	-4.86865
RRAS	-0.402682	21.067	-2.11786	0.0371323	0.104619	-4.87398
COMP	0.587452	30.7964	2.11509	0.0373814	0.104932	-4.87964
EPB41L2	-0.670149	22.8747	-2.11502	0.0373879	0.104932	-4.87978
RCN3	-0.339594	23.6748	-2.11192	0.0376526	0.105455	-4.88595
PAPOLA	0.397323	24.9252	2.11116	0.0377196	0.105455	-4.88748
NIT2	0.665532	23.7985	2.10834	0.0379776	0.105972	-4.89324
MACROH2A1	-0.468077	21.8524	-2.10677	0.0381176	0.106159	-4.8964
ATP2B1	-0.585182	21.1096	-2.09099	0.0395473	0.109929	-4.928
GNAS	-0.437467	20.8044	-2.08509	0.0400903	0.111226	-4.93973
SND1	-0.456834	21.5862	-2.08417	0.0401793	0.11126	-4.94159
APMAP	-0.557905	19.9672	-2.07753	0.0408028	0.112771	-4.95478
CNN3	-0.979472	19.8555	-2.0755	0.0409954	0.113088	-4.95881
PSMC3	-0.663469	19.0723	-2.07095	0.0414293	0.114068	-4.96782
ARF3	-0.485726	20.815	-2.06863	0.0416524	0.114465	-4.97242
PTPRK	0.632718	22.0099	2.06532	0.0419718	0.115125	-4.97895
CNN2	0.312652	22.5374	2.06254	0.0422334	0.115624	-4.98436
EPDR1	-0.773219	20.4584	-2.05953	0.042537	0.116236	-4.99038
CLEC3A	-0.574811	22.7811	-2.05639	0.0428456	0.116859	-4.99656
LAMP1	0.238732	24.5946	2.0532	0.0431527	0.117274	-5.00275
UBE2K	-0.653426	20.4186	-2.05321	0.0431596	0.117274	-5.00279
YWHAG	-0.290384	25.4414	-2.05165	0.0433067	0.117454	-5.00579
IGHV3-15	0.730648	20.6634	2.04838	0.043642	0.118143	-5.01228
LAP3	0.66993	22.0867	2.04556	0.0439251	0.118688	-5.0178
CAPZA1	-0.480266	21.8903	-2.03943	0.0445467	0.120144	-5.02978
GNA11	0.44189	22.1443	2.03146	0.0453661	0.122127	-5.04531
YWHAQ	-0.332629	23.8096	-2.02925	0.0455873	0.122495	-5.04954
SLC4A1	0.933194	22.3104	2.02666	0.0458657	0.123015	-5.05463
NOTCH2	0.411992	21.1218	2.02495	0.0460402	0.123255	-5.05791
FAM114A1	0.660475	21.956	2.02354	0.0461929	0.123436	-5.06068
CCN3	0.468538	22.5194	2.02216	0.046338	0.123596	-5.06335
ACAA2	-0.570592	20.6762	-2.02017	0.0465486	0.12393	-5.0672
APEH	0.465971	21.5223	2.01592	0.0470004	0.124904	-5.07541
NCKAP5L	-0.370474	25.1194	-2.01408	0.0471893	0.125177	-5.07892
PFDN2	-0.48576	20.4244	-2.0106	0.0475717	0.125747	-5.08568
TGOLN2	1.18244	24.8666	2.01055	0.0475776	0.125747	-5.08579
TNR	0.403652	21.6292	2.00879	0.0477632	0.126008	-5.08914
CROCC	-0.376671	22.9634	-1.99572	0.049192	0.129542	-5.11419
HAPLN1	-0.409908	27.1107	-1.98942	0.0499007	0.13117	-5.12627
CD81	-0.36394	22.0133	-1.98844	0.0500068	0.131211	-5.12812
IGKV1-5	0.58044	22.091	1.9835	0.0505747	0.131771	-5.13759
RBP4	0.475321	24.2366	1.98342	0.0505834	0.131771	-5.13773
APOA1	-0.402783	26.9875	-1.98313	0.0506118	0.131771	-5.13825
RPS14	-0.54157	21.4342	-1.98192	0.0507541	0.131771	-5.14058
CDC42	-0.417122	23.3126	-1.98163	0.0507836	0.131771	-5.14111
WBP2	0.456497	24.7137	1.98059	0.0509064	0.131771	-5.14312
JPT2	0.54467	20.2811	1.9804	0.0509283	0.131771	-5.14348
DDAH2	-0.458069	22.1802	-1.97979	0.0509981	0.131771	-5.14464
CRLF1	-0.61603	19.0586	-1.97944	0.0510375	0.131771	-5.14529
TCN1	0.604186	20.4462	1.95904	0.0534215	0.137681	-5.18387
HLA-B	-0.576033	24.1107	-1.9545	0.0539646	0.138672	-5.1924
KPRP	0.683843	22.3412	1.95423	0.0539969	0.138672	-5.1929
CD99L2	0.438786	20.2326	1.95318	0.0541232	0.138751	-5.19487
SERBP1	0.364799	23.333	1.94264	0.0553969	0.141704	-5.21456
AOC3	-0.31524	23.892	-1.94156	0.0555298	0.141704	-5.21658
GPNMB	-0.399117	24.1914	-1.94129	0.0555681	0.141704	-5.21712
CCL14	0.674247	22.3086	1.93518	0.0563287	0.143391	-5.22851
EEF1D	-0.521973	23.6442	-1.933	0.0566021	0.143835	-5.23258
ESM1	-0.840268	22.7303	-1.93194	0.056734	0.143918	-5.23454
FSTL1	0.256045	28.3813	1.93057	0.0568973	0.14408	-5.23704
PRDX6	0.246033	25.7073	1.92714	0.0573297	0.144861	-5.2434
MSMP	-0.646972	21.4583	-1.92661	0.0574054	0.144861	-5.24443
RSU1	0.349444	22.7298	1.92371	0.0577654	0.145517	-5.24976
TRA2B	-0.673323	27.2608	-1.92011	0.0582341	0.146443	-5.25646
UBE2V2	-0.429099	23.0285	-1.91547	0.0588315	0.147689	-5.26503
GMPR	0.269139	20.9687	1.91371	0.0590504	0.147983	-5.26823
TKT	0.240033	26.8918	1.90971	0.0595711	0.14903	-5.27559
PLEC	0.367492	28.5358	1.899	0.0609869	0.15231	-5.29524
RPS21	-0.289886	23.073	-1.88635	0.0626903	0.156295	-5.3183
YBX1	-0.451778	23.3206	-1.88149	0.0633653	0.157707	-5.32716
ACO1	0.610704	22.2825	1.87609	0.0641115	0.159291	-5.33693
LRRFIP1	-0.506129	21.1806	-1.87076	0.064856	0.160865	-5.34656
RAP1B	-0.682707	20.0864	-1.86929	0.0650634	0.161104	-5.34922
RBBP7	-0.607416	20.3491	-1.86206	0.0660881	0.163363	-5.36223
IGHV3-30	0.497341	22.418	1.85824	0.0666335	0.16434	-5.36907
EXTL2	0.469094	19.0708	1.85771	0.0667101	0.16434	-5.37003
GBE1	0.47834	23.7823	1.85463	0.0671535	0.165152	-5.37554
ACTR1A	-0.384384	20.7004	-1.85022	0.0677893	0.166434	-5.38341
SH3BGRL	0.440878	23.9655	1.84862	0.0680274	0.166736	-5.38629
PRG4	0.571043	24.1168	1.84654	0.0683319	0.1672	-5.39
FTH1	0.747135	22.4937	1.84308	0.0688407	0.168161	-5.39616
CLTB	0.364015	22.3198	1.84095	0.0691502	0.168633	-5.39992
RPL11	-0.320384	20.8737	-1.83933	0.0693867	0.168926	-5.4028
PTPA	0.412648	22.0788	1.83784	0.0696172	0.169204	-5.40547
CYGB	0.506745	20.7137	1.83576	0.0699278	0.169674	-5.40916
CAP1	-0.411095	24.3151	-1.82626	0.0713603	0.172861	-5.42596
PRSS1	-1.02947	23.8639	-1.82463	0.0716074	0.173171	-5.42883
CPOX	0.747807	19.5309	1.8196	0.0723781	0.174743	-5.43769
GPC1	-0.538753	24.8752	-1.81314	0.0733783	0.176864	-5.44903
OXSR1	0.406154	20.4249	1.80874	0.0740648	0.177796	-5.45673
AKAP2	-0.471877	20.3119	-1.80831	0.0741327	0.177796	-5.45748
ANXA5	-0.30023	25.2363	-1.80825	0.0741329	0.177796	-5.45756
NUCB1	-0.227704	26.8549	-1.798	0.0757557	0.181355	-5.47543
MXRA8	0.274141	23.6568	1.79731	0.0758667	0.181355	-5.47664
IGKV3D-11	0.621341	23.4519	1.7941	0.076391	0.182308	-5.48224
LAMA5	0.540239	20.2849	1.78936	0.0771579	0.183836	-5.49046
IL11	-0.433181	20.7752	-1.78788	0.0773975	0.184105	-5.49302
ICAM2	0.443489	21.4241	1.7824	0.0782936	0.185931	-5.50249
ACLY	-0.929455	23.0359	-1.78053	0.0786013	0.186357	-5.50571
COPB2	-0.471654	20.8651	-1.77544	0.0794425	0.188044	-5.51446
PPIB	-0.226218	26.6481	-1.77308	0.0798266	0.188225	-5.5185
MEPE	-0.589079	25.934	-1.77301	0.0798482	0.188225	-5.51865
REXO2	-0.412751	21.5754	-1.77255	0.0799252	0.188225	-5.51944
HDGFL3	-0.513603	25.8511	-1.77106	0.0801745	0.188225	-5.522
RPS20	-0.422579	20.8636	-1.7702	0.0803175	0.188225	-5.52346
CCT4	-0.4779	20.8379	-1.76969	0.080403	0.188225	-5.52433
RPL10A	-0.424741	21.2121	-1.7694	0.0804516	0.188225	-5.52483
H3-3A	-0.58349	21.3676	-1.76878	0.0805567	0.188225	-5.5259
ANXA1	-0.284241	25.7491	-1.76533	0.0811284	0.189256	-5.53177
CYTL1	0.607939	24.7608	1.76317	0.0815046	0.189829	-5.53549
YWHAE	-0.328701	25.4657	-1.75542	0.0828191	0.192581	-5.54868
LTA4H	0.480127	22.491	1.75421	0.0830369	0.192779	-5.55075
DYNC1LI2	-0.408617	20.3222	-1.75311	0.083227	0.192911	-5.55263
TIMP3	-0.666938	20.5454	-1.75157	0.0834944	0.193222	-5.55525
VBP1	-0.674669	19.2233	-1.74757	0.0841889	0.194381	-5.56203
PXDN	0.532853	23.8151	1.74714	0.0842631	0.194381	-5.56275
TFG	-0.511083	22.8641	-1.74594	0.0844728	0.194556	-5.56478
RAB14	0.525006	21.0534	1.74436	0.0847506	0.194886	-5.56746
RAB7A	-0.445723	20.8268	-1.7424	0.0850937	0.1953	-5.57077
H3-2	-0.678554	23.0719	-1.7418	0.0851998	0.1953	-5.57178
MTPN	-0.275437	23.2154	-1.73811	0.0858424	0.19632	-5.57799
MAP1LC3A	-0.273429	22.3796	-1.73769	0.0859155	0.19632	-5.57869
RAB13	-0.567837	21.2829	-1.73185	0.0869665	0.19841	-5.58854
IGHG1	0.271824	27.0096	1.72963	0.0873557	0.198985	-5.59225
TSNAX	0.576775	23.5085	1.7285	0.0875692	0.199158	-5.59417
ARMC5	0.232244	24.0997	1.72667	0.0878893	0.199573	-5.59721
ITGB1	-0.813331	24.3456	-1.72135	0.0888641	0.201472	-5.60613
MYO1C	-0.433558	21.6956	-1.72001	0.0891081	0.20171	-5.60836
TSN	-0.496153	22.7313	-1.71763	0.0895445	0.202382	-5.61233
NARS1	-0.503816	19.839	-1.71007	0.0909401	0.205216	-5.62491
HLA-DRB5	0.724201	23.0415	1.70848	0.0912353	0.205428	-5.62754
COPA	0.500182	22.0224	1.70805	0.091317	0.205428	-5.62827
PTGFRN	0.736852	21.965	1.70669	0.09157	0.205678	-5.63052
CNMD	-0.449627	23.7853	-1.70334	0.0921979	0.206768	-5.63606
RARRES2	0.492021	25.849	1.69932	0.0929548	0.208144	-5.6427
CXCL3	-0.414493	21.8065	-1.69588	0.0936088	0.209286	-5.64838
GLUD1	-0.349373	24.0906	-1.69502	0.0937673	0.209317	-5.64979
LOX	-0.2361	26.2987	-1.69338	0.0940744	0.20968	-5.65247
RPL24	0.879137	21.103	1.68074	0.0965235	0.214809	-5.6732
MMP9	-0.492781	21.3856	-1.67669	0.0973171	0.216244	-5.67982
ANP32A	-0.295925	21.0726	-1.67479	0.0976812	0.216721	-5.6829
PPIC	-0.32186	22.5284	-1.66389	0.0998503	0.221195	-5.70059
FNDC1	-0.430424	26.134	-1.66278	0.10008	0.221242	-5.7024
FRZB	-0.396261	24.4125	-1.66203	0.10023	0.221242	-5.7036
APLP2	0.391682	21.479	1.66154	0.100329	0.221242	-5.7044
CTSS	0.349192	23.8096	1.65925	0.100787	0.221915	-5.70809
UCHL3	0.345111	20.9154	1.65626	0.101392	0.222588	-5.71291
A1BG	0.530158	19.9453	1.65624	0.101399	0.222588	-5.71295
IQGAP1	-0.580576	24.6607	-1.65399	0.101858	0.223257	-5.71658
TXNDC5	-0.23729	24.3139	-1.65266	0.102119	0.22349	-5.7187
SORBS2	-0.391392	22.2609	-1.6504	0.102591	0.223783	-5.72234
TINAGL1	0.484278	21.0179	1.65019	0.102634	0.223783	-5.72268
HNRNPM	0.633367	20.6507	1.6498	0.102715	0.223783	-5.72331
COL6A2	-0.264395	27.3608	-1.63988	0.104755	0.227474	-5.73917
WNT5A	-0.358963	23.314	-1.63987	0.104769	0.227474	-5.73921
SEPTIN11	-0.452838	21.6724	-1.63895	0.104961	0.227474	-5.74068
GNG12	-0.534151	22.1676	-1.63809	0.105138	0.227474	-5.74204
C1QB	0.385235	23.8351	1.63783	0.105193	0.227474	-5.74245
LIN7C	-0.282675	21.0187	-1.63435	0.105914	0.228692	-5.74799
LGALS3	0.181863	26.5815	1.63054	0.106717	0.230084	-5.75404
RPL7	-0.306754	21.8718	-1.62154	0.108637	0.233875	-5.7683
CFL2	-0.390044	20.7022	-1.62019	0.108935	0.234052	-5.77044
MECP2	0.365903	20.9341	1.61959	0.109064	0.234052	-5.77138
LXN	-0.572843	22.2234	-1.61895	0.109203	0.234052	-5.7724
MYH7	0.462571	25.3924	1.61703	0.109618	0.234157	-5.77543
CASP14	0.580582	20.3048	1.61668	0.109693	0.234157	-5.77598
FAM20C	0.270261	21.1475	1.61616	0.109796	0.234157	-5.77678
AHSG	-0.308907	25.4839	-1.61569	0.109897	0.234157	-5.77751
IARS1	-0.620339	18.8471	-1.61459	0.110145	0.23434	-5.77926
CDS2	-0.413111	21.3746	-1.61098	0.110932	0.235573	-5.78494
RPL4	-1.08735	20.7825	-1.61044	0.111049	0.235573	-5.78578
FUCA2	0.418677	22.3429	1.60878	0.111413	0.236	-5.78839
DBI	0.300772	24.3062	1.60106	0.113104	0.239233	-5.80045
MAPRE1	-0.424547	21.454	-1.59978	0.113398	0.239506	-5.80246
DHX9	-0.238304	26.6865	-1.59888	0.113587	0.239556	-5.80385
IGFBP7	0.319021	27.1315	1.59788	0.113816	0.23969	-5.80542
BCAP31	-0.551642	21.5483	-1.59469	0.114533	0.240851	-5.81038
SLC44A2	-0.43682	21.8278	-1.59185	0.11517	0.24184	-5.81479
DPP7	0.249014	23.0504	1.58977	0.115629	0.242152	-5.81802
SDC2	-0.419527	22.5729	-1.58971	0.115652	0.242152	-5.81811
RALA	-0.326118	20.9904	-1.58333	0.117095	0.244819	-5.82798
APOH	0.37268	23.988	1.58193	0.117419	0.245145	-5.83015
RPL13	-0.531151	20.3255	-1.58093	0.117648	0.245269	-5.83169
DSTN	-0.295594	22.1229	-1.57748	0.118429	0.246543	-5.837
FKBP1A	-0.617163	23.1019	-1.5695	0.120287	0.249953	-5.84926
ARCN1	-0.447328	20.7104	-1.56896	0.120411	0.249953	-5.85008
TUBB3	0.451307	20.5406	1.56707	0.120854	0.250513	-5.85298
EHD2	-0.452649	23.1668	-1.565	0.121339	0.251093	-5.85615
PLA2G2A	-0.562754	28.1371	-1.56393	0.121589	0.251093	-5.85777
MMP2	0.252068	28.7368	1.56362	0.121653	0.251093	-5.85825
JUP	-0.744719	21.6441	-1.56101	0.122276	0.252021	-5.86223
ANG	0.427632	28.9448	1.55484	0.12374	0.254676	-5.87162
CAB39	-0.412566	19.4203	-1.54698	0.125624	0.258187	-5.88352
PRDX2	0.226514	26.6879	1.5448	0.12614	0.258882	-5.88681
AP2A1	-0.276591	20.0891	-1.54135	0.126976	0.259975	-5.89201
LOXL3	-0.333658	20.9284	-1.54117	0.127031	0.259975	-5.89229
MANF	-0.434925	21.6498	-1.53831	0.127727	0.261031	-5.89658
ALYREF	0.23021	23.158	1.53196	0.129277	0.263827	-5.90611
PAFAH1B2	0.44081	21.004	1.5308	0.129573	0.263982	-5.90785
WFS1	-0.617961	22.0852	-1.53021	0.129717	0.263982	-5.90872
ITIH2	0.372859	24.4534	1.52916	0.129977	0.264141	-5.91029
CA1	0.431712	26.4239	1.52835	0.130179	0.264181	-5.91151
TUBB	-0.430109	23.1019	-1.51775	0.132827	0.269045	-5.92729
SCUBE1	0.474283	21.415	1.51692	0.133038	0.269045	-5.92853
ATP1A1	0.309381	23.0487	1.51652	0.133132	0.269045	-5.92911
YIPF3	-0.276234	24.8849	-1.51437	0.133671	0.269759	-5.93229
GDI1	0.263836	24.0834	1.5127	0.134095	0.269945	-5.93477
COL7A1	-0.620372	23.541	-1.51258	0.134135	0.269945	-5.93495
SPRR3	-0.336298	24.0533	-1.5092	0.134997	0.270932	-5.93995
LSM3	0.338903	20.7379	1.50919	0.134999	0.270932	-5.93997
C11orf54	0.352575	20.3653	1.50507	0.136052	0.272669	-5.94603
AIFM1	-0.257246	22.114	-1.49579	0.138442	0.277076	-5.95965
ST13	-0.348741	20.6741	-1.48898	0.140235	0.280127	-5.96961
HSP90AA1	0.212262	25.4433	1.48827	0.140409	0.280127	-5.97063
ZG16B	0.415214	25.5545	1.48779	0.140546	0.280127	-5.97133
BLMH	0.418089	21.1772	1.4815	0.142212	0.282978	-5.98048
FABP5	-0.313131	25.1608	-1.47971	0.142685	0.282978	-5.98308
CYB5R3	-0.344196	23.1128	-1.47969	0.142694	0.282978	-5.98311
CUTA	0.374606	20.5376	1.47945	0.142757	0.282978	-5.98345
CHL1	0.359419	19.8846	1.47463	0.144046	0.284994	-5.99042
HNRNPD	-0.251165	22.5849	-1.47414	0.144167	0.284994	-5.99112
SLPI	-0.294731	25.9171	-1.47126	0.144948	0.28615	-5.99528
ACP1	-0.347792	21.2295	-1.46713	0.14607	0.287972	-6.00122
HNRNPA1	-0.266635	24.3769	-1.46258	0.1473	0.290004	-6.00775
PCMT1	0.50976	21.4485	1.46169	0.147554	0.29011	-6.00903
TFPI2	0.374313	21.5441	1.46076	0.147809	0.290217	-6.01036
GC	0.298668	23.6611	1.45909	0.148261	0.290712	-6.01275
GPD1	-0.523899	22.7222	-1.44784	0.151381	0.296429	-6.02877
FKBP9	0.485483	22.6814	1.44629	0.151814	0.296876	-6.03097
SPP1	-0.286475	29.11	-1.44521	0.152109	0.297052	-6.03249
COX17	0.277017	20.9794	1.44375	0.152517	0.29745	-6.03457
RHOA	-0.268561	21.6657	-1.44073	0.153364	0.298114	-6.03883
DSC3	0.514902	21.8419	1.44033	0.153486	0.298114	-6.03939
NNMT	-0.452197	22.9295	-1.44006	0.153564	0.298114	-6.03979
HLA-E	0.394429	21.7064	1.43957	0.153702	0.298114	-6.04048
TNXB	0.890674	23.3216	1.43892	0.153885	0.298114	-6.04139
SUMO2	-0.217249	25.1451	-1.43415	0.155228	0.30025	-6.04811
NQO2	-0.391694	21.9129	-1.43357	0.155402	0.30025	-6.04892
IGLL5	0.286446	24.5015	1.42929	0.15662	0.302201	-6.05493
SEPTIN2	-0.393864	22.0544	-1.42246	0.158593	0.305601	-6.06449
FGB	0.34098	25.3998	1.41857	0.159721	0.307239	-6.06991
SERPINH1	-0.424565	22.5581	-1.41807	0.159866	0.307239	-6.0706
C1QC	0.344093	23.7177	1.4148	0.160819	0.308662	-6.07514
TRIM28	0.360837	20.1247	1.41385	0.161099	0.30879	-6.07647
RPL6	0.2233	23.4011	1.41272	0.161418	0.308994	-6.07803
BCAT1	-0.371821	22.0482	-1.40757	0.162945	0.311507	-6.08516
C2	-0.423353	24.3608	-1.40311	0.164265	0.313617	-6.0913
ARSB	0.266015	20.6668	1.40073	0.164964	0.314537	-6.09458
C1S	0.239002	27.1385	1.39954	0.165319	0.3148	-6.09622
ECI1	-0.338903	20.0787	-1.39877	0.165558	0.314843	-6.09727
CD163	-0.55512	23.7308	-1.39641	0.166267	0.315418	-6.10052
SLC39A14	-0.256034	21.0935	-1.39563	0.166489	0.315418	-6.10158
LRRC59	-0.380124	20.7118	-1.39559	0.166513	0.315418	-6.10164
MDH2	-0.242597	27.6632	-1.3929	0.167312	0.316154	-6.10532
EIF3A	0.274304	21.0759	1.39224	0.167516	0.316154	-6.10623
GALNT1	0.296794	22.4783	1.39212	0.167555	0.316154	-6.10639
ACOT1	-0.400012	20.3391	-1.38823	0.168735	0.317966	-6.1117
TMSB4X	-0.238711	26.1494	-1.38287	0.170356	0.320605	-6.11899
PPBP	-0.306457	21.2318	-1.37832	0.17176	0.322804	-6.12516
PPP1R2	-0.30076	21.6938	-1.37764	0.171969	0.322804	-6.12608
FHL3	-0.322324	20.26	-1.37582	0.172529	0.323044	-6.12854
AKAP12	0.386819	23.0911	1.37526	0.172705	0.323044	-6.1293
PSAP	0.192485	27.1749	1.3747	0.172867	0.323044	-6.13006
WDR1	-0.300789	23.3385	-1.37386	0.173137	0.323044	-6.13119
PML	0.409683	19.4849	1.37362	0.173211	0.323044	-6.13151
RPL7A	-0.349545	21.4691	-1.37154	0.173855	0.323729	-6.13432
SRP9	0.244146	19.9284	1.37096	0.174024	0.323729	-6.1351
PRDX4	-0.285751	22.9595	-1.36932	0.174542	0.324164	-6.13731
CAV1	-0.253828	23.8481	-1.36878	0.174704	0.324164	-6.13804
LCP1	0.184491	25.4214	1.36609	0.175542	0.325302	-6.14165
KCTD12	-0.349886	23.1129	-1.36336	0.176408	0.32649	-6.14531
GNB2	0.284019	23.7133	1.35193	0.180018	0.332746	-6.16056
DDX39B	0.225692	24.5054	1.34876	0.181024	0.33418	-6.16477
HLA-C	-0.513904	21.8992	-1.34607	0.181897	0.335366	-6.16834
IGHA2	0.393402	22.6436	1.34374	0.182648	0.336323	-6.17142
PSMB1	0.35129	22.9368	1.33826	0.184418	0.338648	-6.17864
LGALS3BP	-0.255636	26.9721	-1.33814	0.18445	0.338648	-6.17881
CCL2	-0.47197	23.6962	-1.33767	0.184611	0.338648	-6.17943
PEPD	-0.247865	22.627	-1.33425	0.185713	0.34024	-6.18392
TUBB4B	-0.316576	21.9071	-1.33045	0.186966	0.342104	-6.1889
PSMB3	0.405776	20.951	1.32877	0.187519	0.342682	-6.1911
BDH2	0.355541	21.2897	1.32801	0.187767	0.342701	-6.19209
VASP	0.194772	24.8103	1.32727	0.188001	0.342701	-6.19306
GOT2	0.256135	23.1868	1.32088	0.190117	0.346063	-6.20138
PFDN6	0.357967	20.2522	1.32028	0.190323	0.346063	-6.20216
COL5A3	0.392792	22.6656	1.31882	0.190808	0.346511	-6.20405
MAT2A	-0.278288	21.1919	-1.31805	0.191063	0.34654	-6.20506
ROBO4	0.346819	19.8434	1.31642	0.19161	0.347098	-6.20717
CCT2	-0.327927	21.1009	-1.30321	0.196061	0.354718	-6.22421
PSMB5	0.32191	22.8394	1.30095	0.196828	0.355663	-6.2271
TTC37	-0.365025	22.3496	-1.29994	0.197175	0.355846	-6.2284
RANBP1	-0.762751	19.7114	-1.29543	0.198716	0.358183	-6.23416
IGHM	0.458073	24.3618	1.29427	0.199115	0.358457	-6.23564
COL4A1	0.271154	27.9043	1.29159	0.200033	0.359662	-6.23905
COX5B	-0.333229	22.4505	-1.29028	0.20049	0.360039	-6.24072
GDF10	0.309939	20.8336	1.28574	0.202063	0.362415	-6.24648
FKBP2	0.295327	21.8981	1.28478	0.202395	0.362562	-6.24769
SH3BGRL3	-0.202271	25.7618	-1.27905	0.204388	0.365641	-6.25493
CFL1	0.19201	25.747	1.27839	0.204618	0.365641	-6.25576
XYLT1	-0.425483	22.4588	-1.27634	0.20535	0.366497	-6.25835
IGLV1-51	0.424736	21.08	1.27434	0.206054	0.366949	-6.26086
PTN	-0.431318	20.5619	-1.27413	0.206127	0.366949	-6.26112
CLEC11A	-0.366368	24.8914	-1.27307	0.206503	0.366949	-6.26246
SH3PXD2B	-0.265951	20.4246	-1.27218	0.206813	0.366949	-6.26357
ARPC2	-0.410787	22.1791	-1.27203	0.206867	0.366949	-6.26375
COL11A1	-0.198347	25.9538	-1.26716	0.208588	0.369198	-6.26986
PEBP1	0.130223	26.2575	1.26653	0.208809	0.369198	-6.27064
FLG2	-0.267374	24.0349	-1.26606	0.208983	0.369198	-6.27122
RPL26	-0.41306	21.2897	-1.2656	0.209153	0.369198	-6.2718
CRYZ	0.321832	20.1222	1.26384	0.209781	0.369455	-6.274
AMBP	0.312697	24.2407	1.26376	0.209808	0.369455	-6.27409
PALM	-0.202784	22.23	-1.26234	0.210306	0.369557	-6.27586
CPPED1	0.262671	21.6883	1.26216	0.210375	0.369557	-6.27608
GDI2	-0.251106	24.1279	-1.25264	0.213806	0.37513	-6.28789
DDAH1	0.2828	21.1513	1.24863	0.215265	0.377233	-6.29283
AP1B1	-0.334322	20.6428	-1.24471	0.216696	0.379283	-6.29765
NUTF2	-0.216079	23.6816	-1.24082	0.218114	0.381306	-6.30243
EIF3B	-0.209778	20.7635	-1.23844	0.218989	0.382191	-6.30534
MVP	0.416679	21.4018	1.23788	0.219206	0.382191	-6.30602
NPEPPS	-0.41021	22.9979	-1.23732	0.219411	0.382191	-6.3067
UGGT1	-0.276529	20.5121	-1.23123	0.22167	0.385664	-6.31412
APP	0.354332	23.0261	1.22416	0.224312	0.389792	-6.32269
APOL2	-0.604216	25.6561	-1.22226	0.225024	0.390505	-6.32498
DAG1	0.387641	22.5657	1.22163	0.22526	0.390505	-6.32574
SLC38A10	0.289595	21.187	1.21936	0.226116	0.391521	-6.32847
DCD	-0.325864	24.5351	-1.21791	0.226666	0.392005	-6.33022
SEC31A	-0.353608	20.2594	-1.21637	0.227245	0.392539	-6.33206
BANF1	0.297329	22.8461	1.21378	0.228228	0.393769	-6.33517
FKBP4	-0.443296	21.0043	-1.209	0.230051	0.396028	-6.34089
FKBP10	-0.26839	22.59	-1.20891	0.230084	0.396028	-6.34099
MCAM	-0.198041	24.0602	-1.20788	0.23047	0.396222	-6.34223
IGKC	0.248253	26.3173	1.20362	0.232111	0.398405	-6.34731
TWF2	-0.381879	20.8236	-1.20317	0.232289	0.398405	-6.34784
NES	-0.312086	23.469	-1.20225	0.232643	0.398541	-6.34893
RNASE1	0.4156	27.6092	1.19993	0.233536	0.3996	-6.35168
LDHA	-0.165282	27.3748	-1.19689	0.234705	0.401126	-6.35529
PON1	-0.278532	20.6726	-1.19539	0.235294	0.401661	-6.35705
CSTB	0.243949	23.4839	1.19448	0.235643	0.401784	-6.35812
SSBP1	-0.310851	21.1372	-1.18635	0.238826	0.406523	-6.36769
DEFA1	-0.439584	22.8637	-1.18595	0.238983	0.406523	-6.36816
ADH1B	-0.34001	23.73	-1.18509	0.239319	0.406618	-6.36916
FGA	0.339946	25.0207	1.17993	0.241356	0.409	-6.37519
CALU	0.328806	25.6507	1.17974	0.241432	0.409	-6.37542
C1QA	0.289622	24.1153	1.1794	0.241566	0.409	-6.37581
YWHAZ	-0.182536	26.5907	-1.17683	0.242575	0.410228	-6.37881
DLST	-0.264019	21.0579	-1.17376	0.243806	0.411187	-6.38237
SNRPD3	-0.317514	21.0213	-1.17357	0.24388	0.411187	-6.38259
HNRNPDL	0.323759	20.8757	1.17329	0.243992	0.411187	-6.38291
PPP2R1A	-0.31425	22.276	-1.17235	0.244368	0.411343	-6.384
PPP1R12A	-0.443131	20.3679	-1.16792	0.246139	0.413844	-6.38912
U2AF2	-0.229046	20.7284	-1.1651	0.247269	0.415264	-6.39238
SPRR2A	-0.360965	21.3513	-1.1633	0.247998	0.416006	-6.39445
ISLR	-0.17896	24.0319	-1.16196	0.24853	0.416417	-6.396
NAGK	0.347	20.7873	1.16063	0.249078	0.416527	-6.39752
OBSCN	0.220043	22.8924	1.16038	0.24917	0.416527	-6.39781
CD248	0.274258	23.2877	1.15812	0.250093	0.41759	-6.40039
ACSL1	-0.322939	21.4267	-1.15633	0.250821	0.418323	-6.40244
WARS1	-0.410927	21.1284	-1.15092	0.253026	0.420865	-6.40861
ILF2	-0.320947	20.4258	-1.15088	0.253043	0.420865	-6.40866
SPON2	0.247671	23.5347	1.14987	0.253458	0.420865	-6.40981
IGF2R	-0.377723	21.4279	-1.14975	0.253505	0.420865	-6.40994
CCT3	-0.265709	21.6334	-1.14862	0.253969	0.421153	-6.41123
VPS26A	0.311829	22.0142	1.14272	0.256397	0.424693	-6.41791
ZYX	-0.640768	27.8359	-1.13702	0.258758	0.428116	-6.42434
LTBP3	0.309741	23.4424	1.13549	0.259396	0.428683	-6.42607
PAIP1	0.253593	22.2949	1.13357	0.260195	0.429144	-6.42822
ENO1	-0.175387	27.5843	-1.13338	0.260266	0.429144	-6.42844
NAMPT	0.339633	23.2772	1.12235	0.264906	0.436006	-6.44074
PCNA	-0.314099	20.2793	-1.12206	0.265029	0.436006	-6.44106
CTSD	-0.160559	26.8602	-1.11903	0.266305	0.437537	-6.44443
MAPK1	-0.302664	20.804	-1.11743	0.266992	0.437537	-6.4462
MYL6B	0.255366	26.3501	1.1171	0.267135	0.437537	-6.44657
CRYAB	0.22238	24.5917	1.1161	0.267553	0.437537	-6.44767
LGALS7	-0.486695	21.7865	-1.11581	0.267683	0.437537	-6.44799
HBB	-0.347835	30.2937	-1.11493	0.268055	0.437537	-6.44896
TUBA1A	-0.284121	23.6183	-1.1149	0.268071	0.437537	-6.449
AKR1B1	-0.188394	24.8168	-1.11114	0.269665	0.439645	-6.45314
FDPS	0.26683	25.0787	1.10732	0.271315	0.441299	-6.45734
PDIA3	-0.260465	25.2646	-1.1067	0.27158	0.441299	-6.45801
LCN2	0.505339	21.3567	1.10667	0.271592	0.441299	-6.45804
NECTIN2	-0.262589	20.9636	-1.10414	0.272684	0.442176	-6.46082
KHDRBS3	0.37772	20.6805	1.104	0.272741	0.442176	-6.46097
CAPN2	-0.33303	21.5801	-1.09899	0.27491	0.445195	-6.46644
EXT2	-0.239359	21.3197	-1.09693	0.275801	0.445424	-6.46867
PGLYRP2	0.252182	20.2774	1.09681	0.275854	0.445424	-6.4688
MSN	-0.155511	25.9156	-1.09563	0.276361	0.445424	-6.47009
HSPD1	-0.364042	21.4845	-1.0953	0.276511	0.445424	-6.47044
IST1	0.309815	22.1763	1.09513	0.276586	0.445424	-6.47063
FUBP1	-0.210358	21.5105	-1.09307	0.277478	0.446364	-6.47286
FHL1	0.216684	22.6651	1.08992	0.278857	0.448085	-6.47627
PLXDC2	0.162209	23.2788	1.08033	0.283075	0.454361	-6.48658
CRIP2	-0.145228	23.1498	-1.07918	0.283586	0.454678	-6.48782
HHIPL2	-0.321305	20.4339	-1.07327	0.28622	0.457899	-6.49411
QPCT	0.287384	23.3673	1.07326	0.286226	0.457899	-6.49412
TAGLN	-0.192947	25.7209	-1.07067	0.287371	0.459224	-6.49687
RDX	0.19443	22.8631	1.06763	0.288734	0.460894	-6.5001
IGHV1-69	0.209629	21.7506	1.06669	0.289162	0.460903	-6.50109
CDCP1	-0.390964	19.7669	-1.06622	0.289375	0.460903	-6.50158
IGHA1	0.268116	25.9534	1.06347	0.290612	0.462366	-6.50448
SCGB2A2	-0.394746	22.0115	-1.06187	0.291333	0.462808	-6.50617
MYL6	-0.179686	25.0031	-1.06006	0.292145	0.462808	-6.50808
FMOD	0.152325	29.2299	1.05981	0.292258	0.462808	-6.50835
LDLR	0.137271	24.5627	1.05933	0.292475	0.462808	-6.50885
LAMB1	-0.263188	27.1438	-1.05915	0.292565	0.462808	-6.50903
GFRA1	-0.368468	21.1957	-1.05862	0.292803	0.462808	-6.50958
SLC2A1	-0.211413	20.8538	-1.05674	0.293654	0.463232	-6.51156
CTSA	0.202743	23.3276	1.05661	0.29371	0.463232	-6.5117
PDCD5	0.265345	21.834	1.05512	0.294394	0.463806	-6.51326
IGLC2	0.244459	26.8856	1.04798	0.297648	0.468425	-6.52069
CLTA	0.1764	23.7557	1.04634	0.298394	0.46909	-6.52241
RPS8	-0.315651	21.8345	-1.03809	0.302205	0.474567	-6.53093
F9	-0.346906	20.8116	-1.03711	0.302656	0.474761	-6.53193
GRN	0.213617	26.3233	1.03161	0.305209	0.478249	-6.53759
GPI	-0.145253	25.5934	-1.02962	0.306133	0.479178	-6.53962
MDH1	0.226263	24.2851	1.02476	0.308416	0.482233	-6.54457
PLD3	-0.25472	20.2835	-1.02323	0.309135	0.482836	-6.54613
ECH1	-0.281683	21.5851	-1.02011	0.310604	0.484609	-6.54929
C4B	0.198723	21.9656	1.01904	0.311103	0.484788	-6.55038
ARSA	0.397155	21.7097	1.01804	0.311577	0.484788	-6.55138
DCTN2	-0.293715	21.6816	-1.01774	0.311721	0.484788	-6.55168
IGKV2-28	0.214132	23.6464	1.01315	0.313893	0.487643	-6.55631
FBLN7	-0.172707	21.6626	-1.00864	0.316033	0.490443	-6.56084
LAMP2	-0.601817	20.9109	-1.00576	0.317415	0.491933	-6.56371
PRKCSH	0.228088	23.2724	1.00473	0.317907	0.491933	-6.56474
CSPG4	0.1771	25.4412	1.0045	0.31801	0.491933	-6.56498
HNRNPC	-0.288927	20.6769	-1.00181	0.319309	0.493416	-6.56765
FABP4	0.189048	26.7996	0.998907	0.320698	0.495035	-6.57054
MYO1B	0.39145	21.6527	0.992257	0.323919	0.499475	-6.57711
IGHV3-9	0.284878	21.2735	0.990805	0.324623	0.50003	-6.57854
GSTP1	-0.187925	24.7118	-0.986889	0.326521	0.501929	-6.58239
STOM	0.270185	22.9494	0.986849	0.326548	0.501929	-6.58242
DSG2	-0.284507	19.6316	-0.984024	0.327926	0.503514	-6.58519
GGT5	-0.202639	22.1243	-0.979759	0.330012	0.506014	-6.58935
OLFML1	0.273766	21.5054	0.979277	0.330252	0.506014	-6.58981
PURA	-0.212972	21.8755	-0.976645	0.331546	0.507461	-6.59237
ATIC	0.297912	20.1395	0.973238	0.333226	0.509496	-6.59567
GLG1	0.201198	22.6254	0.970123	0.334763	0.510906	-6.59868
COL6A1	0.142412	28.142	0.968691	0.33547	0.510906	-6.60007
KPNB1	-0.282118	20.3405	-0.968418	0.335613	0.510906	-6.60032
TSKU	-0.290611	19.5333	-0.967898	0.335871	0.510906	-6.60082
ATP5F1A	-0.241438	22.2077	-0.967469	0.336084	0.510906	-6.60123
TXNDC17	-0.156439	22.9457	-0.967096	0.336262	0.510906	-6.6016
CD59	0.16689	25.6059	0.955675	0.341968	0.518529	-6.61251
PTPN11	0.320594	20.3718	0.95564	0.341993	0.518529	-6.61254
CCL18	-0.276894	22.3352	-0.952094	0.343778	0.52069	-6.6159
ARG1	-0.361527	20.8936	-0.946979	0.346363	0.524059	-6.62072
USO1	-0.250286	20.9285	-0.945893	0.346913	0.524345	-6.62175
ITGA5	0.256251	22.7954	0.94393	0.34791	0.525304	-6.62359
DPYSL2	-0.340974	22.4734	-0.943166	0.348298	0.525343	-6.62431
SLC2A3	-0.304154	21.3978	-0.940629	0.349589	0.526743	-6.62668
IGHG3	0.246136	25.2439	0.939623	0.350102	0.526751	-6.62762
SHROOM3	0.289315	22.9559	0.939196	0.35032	0.526751	-6.62802
GSTO1	-0.176729	24.2796	-0.936438	0.351722	0.528311	-6.6306
HMCN1	0.349706	21.1268	0.935324	0.352299	0.528514	-6.63163
CRTAP	0.2362	21.3238	0.934766	0.352585	0.528514	-6.63215
SAA1	0.269609	21.0485	0.931718	0.354149	0.53031	-6.63498
IFI30	-0.198328	23.9368	-0.926572	0.3568	0.53338	-6.63973
RAD23A	0.207956	21.5908	0.926313	0.356934	0.53338	-6.63997
MGP	-0.233141	24.3528	-0.924035	0.358112	0.533778	-6.64207
COL14A1	0.53228	21.5526	0.923845	0.35821	0.533778	-6.64224
CD93	-0.317141	21.3534	-0.923664	0.358304	0.533778	-6.64241
PSME2	0.251616	22.3106	0.920849	0.359764	0.535402	-6.64499
SEMA4B	-0.323141	22.6475	-0.918693	0.360884	0.536519	-6.64696
IMPA1	0.183079	20.0988	0.915666	0.362457	0.538234	-6.64973
CCN5	0.324075	23.5531	0.915055	0.362779	0.538234	-6.65028
VEGFC	-0.294014	21.5614	-0.912329	0.364204	0.539796	-6.65276
FBN1	0.137233	26.3961	0.910775	0.36501	0.539985	-6.65417
NEDD8	0.322476	20.9218	0.910662	0.365076	0.539985	-6.65427
TNFRSF11B	-0.149865	26.5544	-0.909388	0.365737	0.540294	-6.65543
SIL1	-0.350815	23.9182	-0.908844	0.36603	0.540294	-6.65591
NPNT	0.168795	20.3961	0.903871	0.368639	0.543118	-6.66041
PEA15	0.227624	23.216	0.90292	0.369147	0.543118	-6.66125
LIMS1	0.237141	19.6778	0.902563	0.369336	0.543118	-6.66157
NAGA	0.239938	21.1843	0.902365	0.36944	0.543118	-6.66175
CLU	-0.211791	26.5486	-0.900994	0.370165	0.543633	-6.66298
RNPEP	0.304103	20.5782	0.899451	0.370981	0.54428	-6.66436
XRCC5	0.213077	21.6302	0.893443	0.37417	0.547802	-6.66972
SPOCK1	-0.305449	22.2565	-0.892961	0.374427	0.547802	-6.67015
PSMB10	-0.179401	21.7848	-0.89279	0.374514	0.547802	-6.67031
CAPNS1	-0.212193	22.6072	-0.891065	0.375437	0.548599	-6.67183
VTN	0.174472	24.6954	0.889124	0.376469	0.549554	-6.67356
PSMC2	-0.205641	20.7608	-0.886122	0.378079	0.551072	-6.67621
MARCKS	-0.187391	27.0301	-0.885764	0.378268	0.551072	-6.67652
TGFBI	-0.161773	29.5261	-0.88443	0.378979	0.551553	-6.67771
PLXNB2	-0.175996	24.4959	-0.882163	0.3802	0.552776	-6.67969
ENAH	0.282195	21.8714	0.875964	0.383545	0.557081	-6.68512
LRP1	0.181891	24.0235	0.873778	0.384725	0.557779	-6.68702
RO60	-0.173492	19.5412	-0.873648	0.384795	0.557779	-6.68714
HSPH1	0.135992	25.5083	0.860119	0.392162	0.567591	-6.69882
GARS1	-0.182942	22.2822	-0.859793	0.392346	0.567591	-6.69909
ADIRF	0.135356	23.6031	0.858817	0.392876	0.567792	-6.69993
H2AC21	-0.209997	25.8737	-0.856007	0.394427	0.569328	-6.70232
GOT1	0.188165	21.9813	0.855076	0.394939	0.569328	-6.70312
FAH	0.192485	21.1789	0.854338	0.395345	0.569328	-6.70375
HSPA2	0.366498	20.562	0.854042	0.395508	0.569328	-6.704
SF3A2	-0.504507	21.4324	-0.851873	0.396704	0.569983	-6.70584
ATP1B3	-0.226788	20.9153	-0.851656	0.396824	0.569983	-6.70602
SAR1A	-0.213953	20.2221	-0.85108	0.397142	0.569983	-6.70651
PARVA	-0.240216	22.9564	-0.846884	0.399464	0.572263	-6.71006
ANXA7	0.233393	21.1772	0.846783	0.399519	0.572263	-6.71015
CALM3	-0.161808	26.4189	-0.843635	0.401262	0.574192	-6.7128
RTN3	-0.210025	20.9757	-0.842489	0.401904	0.574545	-6.71376
ACO2	0.254909	21.1218	0.840178	0.403191	0.575817	-6.7157
TPSAB1	0.414484	21.1633	0.837613	0.404622	0.576856	-6.71784
GLA	-0.218291	20.8182	-0.83745	0.404714	0.576856	-6.71798
CAPZB	0.103475	24.2355	0.833759	0.406773	0.578709	-6.72106
C3	0.131268	27.8337	0.83369	0.406811	0.578709	-6.72111
HSPA13	-0.200749	21.4585	-0.831575	0.408004	0.579837	-6.72286
ADK	-0.189687	20.3801	-0.828673	0.409635	0.581035	-6.72526
ADPRS	0.188791	20.3217	0.828416	0.40978	0.581035	-6.72547
COL5A1	-0.103771	27.5194	-0.827928	0.410048	0.581035	-6.72588
AZGP1	-0.262335	20.4935	-0.825918	0.411188	0.581551	-6.72753
PSMB9	-0.221924	21.632	-0.825872	0.411214	0.581551	-6.72757
ETFB	0.196603	20.3518	0.824724	0.411862	0.5819	-6.72852
S100A11	-0.106199	25.9814	-0.822668	0.413017	0.582965	-6.73021
EPHX1	0.247376	20.3961	0.818262	0.41552	0.585928	-6.73381
HAL	-0.175849	21.7526	-0.809519	0.420501	0.592376	-6.7409
CILP2	-0.195359	25.2325	-0.800983	0.425399	0.598143	-6.74775
BMP1	-0.139397	23.3401	-0.800937	0.425419	0.598143	-6.7478
HDHD2	-0.327091	21.1511	-0.799057	0.426509	0.598605	-6.74929
ATP5IF1	0.14626	23.3157	0.798783	0.42666	0.598605	-6.74951
DLD	-0.1865	22.076	-0.797894	0.427179	0.598605	-6.75021
PDLIM1	-0.203318	22.2254	-0.797514	0.427399	0.598605	-6.75052
CDH5	-0.329983	22.2093	-0.795534	0.428543	0.59963	-6.75209
CSTA	-0.247564	19.7797	-0.793225	0.429879	0.60092	-6.75392
SPTBN4	0.175979	25.899	0.789758	0.431891	0.60315	-6.75666
CXCL12	-0.249885	21.7522	-0.788613	0.432556	0.603483	-6.75756
CXCL8	0.222714	24.388	0.787917	0.43296	0.603483	-6.7581
RPS16	0.209676	23.3654	0.785759	0.434217	0.604654	-6.7598
HRNR	-0.364916	23.2611	-0.782684	0.436011	0.606312	-6.7622
AEBP1	0.11642	27.0509	0.782276	0.436244	0.606312	-6.76253
SRPX2	-0.0973291	24.0368	-0.778898	0.43822	0.608476	-6.76516
TAX1BP3	0.129051	21.5084	0.7774	0.439098	0.608823	-6.76632
PRELP	0.131238	28.1906	0.777041	0.439309	0.608823	-6.7666
RPL28	-0.206898	22.6054	-0.775279	0.440349	0.609682	-6.76796
SERPINB6	-0.135664	22.5313	-0.773358	0.441473	0.610655	-6.76945
HEBP2	0.236792	21.971	0.772452	0.442012	0.610819	-6.77014
RPS7	-0.215866	22.0521	-0.770869	0.442945	0.611525	-6.77136
JAM3	-0.206095	22.6225	-0.769825	0.443561	0.611794	-6.77216
DNPEP	-0.213804	21.0057	-0.768231	0.444502	0.61245	-6.77338
S100A6	-0.151848	27.7394	-0.767585	0.444881	0.61245	-6.77388
UBE2N	-0.115267	23.1994	-0.766665	0.445422	0.612614	-6.77459
APOC1	0.171164	24.138	0.764048	0.446977	0.614171	-6.77658
RPS18	-0.157102	22.2122	-0.763275	0.447433	0.614214	-6.77717
SF3B1	0.164112	20.4539	0.75918	0.449868	0.616974	-6.78028
PDCD6IP	-0.139275	24.1356	-0.758342	0.450361	0.617067	-6.78092
GRB2	0.165573	21.5066	0.756177	0.451656	0.618258	-6.78255
CALR	-0.184193	24.3438	-0.752609	0.453787	0.620588	-6.78523
GNAI2	-0.135189	25.059	-0.745377	0.458117	0.62592	-6.79065
CAVIN1	0.172563	21.7908	0.742406	0.45991	0.62778	-6.79285
GNS	0.115385	23.1211	0.733327	0.465393	0.634191	-6.79954
THBS3	-0.170528	22.7671	-0.73319	0.465482	0.634191	-6.79963
GALNT5	-0.27353	21.2859	-0.731971	0.466222	0.634604	-6.80053
ANXA6	0.198119	26.3982	0.730085	0.467367	0.635567	-6.8019
CLIC6	-0.233404	21.3121	-0.72824	0.468489	0.636099	-6.80324
PSMD4	0.190699	20.1664	0.728	0.468636	0.636099	-6.80342
MAMDC2	-0.229332	21.7219	-0.726244	0.469706	0.636956	-6.80469
MXRA5	0.177279	24.1938	0.724188	0.47096	0.638061	-6.80618
CD55	0.126984	24.0978	0.720662	0.473111	0.640377	-6.80873
CD5L	0.239971	21.7725	0.719662	0.473729	0.640615	-6.80945
PCBD1	-0.167469	20.5272	-0.714922	0.476637	0.643949	-6.81284
HNRNPA0	-0.182609	22.9089	-0.712248	0.478283	0.645098	-6.81475
KTN1	0.310046	20.1776	0.711438	0.478782	0.645098	-6.81532
SERPINB12	-0.310971	19.6373	-0.711373	0.478822	0.645098	-6.81537
CCT7	0.22044	20.3494	0.70829	0.480724	0.647059	-6.81755
PSMD9	-0.179554	21.7689	-0.705881	0.482213	0.648463	-6.81925
PSMB2	-0.152457	22.9854	-0.703218	0.483862	0.650078	-6.82113
COL16A1	-0.146774	23.9812	-0.702353	0.484397	0.650194	-6.82174
OFD1	-0.181532	21.1844	-0.696243	0.488197	0.654689	-6.826
ESD	-0.195287	20.4128	-0.695294	0.488788	0.654877	-6.82666
RTRAF	-0.175414	20.1473	-0.687482	0.493671	0.660138	-6.83206
ATRN	0.110968	22.5431	0.686433	0.494323	0.660138	-6.83278
RPL17	-0.117064	22.6803	-0.686115	0.494523	0.660138	-6.833
AGT	-0.169627	24.1245	-0.686104	0.494535	0.660138	-6.833
HBA1	0.208353	30.1438	0.681571	0.497383	0.66333	-6.8361
EWSR1	0.166112	22.1831	0.678805	0.499125	0.665042	-6.83798
LTBP4	-0.165345	21.1904	-0.673865	0.502245	0.668585	-6.84132
PPA1	0.227498	20.4511	0.67151	0.503736	0.66963	-6.8429
USP14	-0.200298	19.7078	-0.671168	0.503953	0.66963	-6.84313
DDT	-0.137589	22.8262	-0.668458	0.50567	0.671296	-6.84495
IGLV1-47	0.195437	21.389	0.663919	0.508558	0.674514	-6.84797
SPARC	-0.154446	29.133	-0.657988	0.512343	0.678913	-6.85189
GLO1	0.144726	24.0173	0.657166	0.512868	0.678989	-6.85243
C4BPA	-0.144403	25.152	-0.656173	0.513504	0.679211	-6.85308
MIA	0.0948465	25.2206	0.654351	0.514666	0.680128	-6.85428
G3BP1	-0.100959	22.0972	-0.651508	0.516491	0.681918	-6.85613
EIF6	-0.194613	19.9268	-0.646079	0.519988	0.685911	-6.85965
PYCARD	0.191299	20.1093	0.644014	0.521319	0.687043	-6.86098
RPL5	0.177611	20.9836	0.642254	0.522455	0.687915	-6.86211
DYNC1I2	-0.233279	22.1513	-0.641138	0.523176	0.68824	-6.86283
PRDX5	-0.172866	21.4778	-0.638302	0.525012	0.689457	-6.86464
PSME1	-0.177564	22.5919	-0.63756	0.525492	0.689457	-6.86511
RPLP2	-0.179613	22.8864	-0.637507	0.525527	0.689457	-6.86515
EPHA2	0.120392	20.9186	0.634617	0.527397	0.691285	-6.86699
CBR1	-0.196238	22.969	-0.631325	0.529541	0.693469	-6.86907
CCT8	-0.180646	21.2302	-0.629392	0.530799	0.694489	-6.87029
CRIP1	0.127241	24.6127	0.626563	0.532641	0.696181	-6.87207
SRSF1	-0.15606	20.9113	-0.625228	0.533515	0.696181	-6.8729
IGKV3-20	0.176442	23.5696	0.625203	0.533531	0.696181	-6.87292
CTHRC1	0.0896365	25.8822	0.618759	0.537743	0.701047	-6.87693
THBS4	-0.237893	22.0856	-0.617226	0.538753	0.701733	-6.87787
NEU1	-0.141701	19.633	-0.615291	0.540024	0.702757	-6.87906
RPLP1	-0.145431	20.9212	-0.60962	0.543757	0.70658	-6.88254
TARS1	0.230152	20.4683	0.60935	0.543935	0.70658	-6.8827
RPS3	-0.122097	22.7906	-0.608545	0.544464	0.706635	-6.8832
GALNT2	0.167028	23.8326	0.603203	0.547997	0.710585	-6.88643
SOD2	0.105064	26.1479	0.600393	0.549855	0.712109	-6.88813
ATP5F1B	-0.097288	27.0344	-0.599941	0.550154	0.712109	-6.8884
PSMD2	-0.206936	20.0281	-0.597477	0.551794	0.713006	-6.88987
AK2	0.0948703	23.2638	0.597417	0.55183	0.713006	-6.88991
LIPE	-0.126749	20.8583	-0.596312	0.552567	0.713323	-6.89057
FGG	-0.187976	25.9935	-0.592108	0.555367	0.715671	-6.89306
CAPRIN1	0.153529	20.2924	0.5921	0.555372	0.715671	-6.89307
TFRC	0.166105	23.5643	0.590457	0.556468	0.716016	-6.89404
APRT	0.177578	21.7273	0.590218	0.556628	0.716016	-6.89418
GPC4	0.348637	20.9868	0.585858	0.55954	0.719125	-6.89675
P4HB	0.258398	22.5015	0.582184	0.562	0.721378	-6.89889
GLOD4	0.118119	22.4966	0.581754	0.562287	0.721378	-6.89915
ITM2B	0.221212	22.0806	0.579747	0.563635	0.722469	-6.90031
CKB	-0.17939	20.2361	-0.575788	0.566296	0.725239	-6.9026
MDK	0.157497	23.2121	0.574378	0.567245	0.725813	-6.90341
EMILIN1	0.146216	25.3811	0.573129	0.568087	0.72625	-6.90413
STX12	-0.0890996	21.1477	-0.572259	0.568669	0.726355	-6.90463
APOC3	-0.193165	21.7165	-0.569205	0.570734	0.728351	-6.90637
TXNRD1	-0.142095	21.6903	-0.568402	0.571277	0.728403	-6.90683
CTBS	-0.122955	23.4116	-0.565647	0.57314	0.730137	-6.90839
REEP5	0.200093	21.3918	0.560673	0.576511	0.733284	-6.9112
GGH	0.114388	23.0092	0.560508	0.576621	0.733284	-6.91129
PSMA3	-0.108173	23.3905	-0.559287	0.577449	0.733694	-6.91198
WIF1	0.186914	22.4446	0.557968	0.578349	0.734195	-6.91271
PRSS23	0.100467	23.358	0.556199	0.579548	0.735073	-6.9137
FST	-0.18059	22.2218	-0.555212	0.580223	0.735288	-6.91425
ALDOC	-0.132705	25.7675	-0.553093	0.581667	0.736474	-6.91542
SCIN	-0.0972763	21.0259	-0.550911	0.583151	0.737709	-6.91663
FLNB	-0.21053	22.8651	-0.549703	0.58398	0.737837	-6.91729
PSMB6	0.186016	22.7127	0.54928	0.584269	0.737837	-6.91753
ABHD14B	-0.234131	20.6142	-0.547729	0.585329	0.738533	-6.91838
HADHA	-0.142253	20.6024	-0.545507	0.586849	0.739807	-6.91959
CRP	0.216741	22.9827	0.543273	0.588379	0.741092	-6.92081
TGFB1	0.128968	24.3358	0.542111	0.589176	0.741452	-6.92144
GLDN	-0.0906612	21.1101	-0.541201	0.589796	0.74159	-6.92194
EHD4	0.124661	20.5559	0.540406	0.590345	0.741637	-6.92237
BCAN	0.123054	26.4033	0.538342	0.591763	0.742776	-6.92348
CTTN	-0.111363	22.2612	-0.536997	0.592686	0.743291	-6.92421
SEPTIN9	-0.108375	21.7184	-0.529406	0.597917	0.748518	-6.92826
EXT1	-0.154996	19.5906	-0.528974	0.598217	0.748518	-6.92849
UBE2L3	0.0921457	24.0997	0.528047	0.598854	0.748518	-6.92898
COX6B1	-0.165599	23.3108	-0.527318	0.599362	0.748518	-6.92936
CAST	0.131555	22.0543	0.527214	0.599433	0.748518	-6.92942
ASL	-0.172393	20.322	-0.524601	0.601241	0.750129	-6.93079
RNASE2	0.203721	19.9712	0.523201	0.60221	0.750693	-6.93153
RPS19	-0.095952	21.9966	-0.52001	0.604419	0.7528	-6.9332
XRCC6	0.123755	22.8761	0.518168	0.605701	0.75375	-6.93415
TPI1	-0.069692	27.7336	-0.515672	0.607433	0.755257	-6.93545
CILP	-0.181695	28.7517	-0.512385	0.609725	0.757382	-6.93714
PFN1	0.094189	27.0293	0.511718	0.610186	0.757382	-6.93748
CORO1C	-0.191659	22.4985	-0.510392	0.611114	0.757886	-6.93816
TSPAN4	-0.251952	24.6207	-0.508231	0.612622	0.759107	-6.93926
LRG1	-0.172272	22.0676	-0.506729	0.613671	0.759759	-6.94002
EML4	0.0710466	20.6648	0.504057	0.615535	0.760892	-6.94138
API5	0.1534	19.2168	0.503513	0.61592	0.760892	-6.94165
CD63	-0.105055	23.7932	-0.503168	0.61616	0.760892	-6.94183
A2M	-0.102772	26.4296	-0.498512	0.619423	0.764271	-6.94416
TPP1	0.19148	21.1548	0.496519	0.620823	0.765202	-6.94515
HSPE1	0.087675	24.085	0.495772	0.621345	0.765202	-6.94553
COL21A1	-0.165721	20.7696	-0.495187	0.621759	0.765202	-6.94582
GLRX	0.0765694	21.9194	0.49324	0.623125	0.766233	-6.94678
ERP44	-0.179383	21.5311	-0.491239	0.624537	0.766726	-6.94777
ERO1A	-0.209055	24.8335	-0.490953	0.624739	0.766726	-6.94791
PDIA4	-0.196453	23.2795	-0.490423	0.625111	0.766726	-6.94817
LMNB1	0.112805	22.6231	0.488467	0.626491	0.76717	-6.94913
LECT2	-0.163398	23.8464	-0.48841	0.626531	0.76717	-6.94915
TWSG1	0.135399	24.0684	0.485727	0.628424	0.768621	-6.95046
UNC5C	0.10593	21.5701	0.485229	0.628776	0.768621	-6.95071
ADAMTS1	-0.117529	21.8067	-0.479946	0.632512	0.772538	-6.95326
RNASE4	0.150489	27.469	0.47746	0.634273	0.773558	-6.95445
MYH10	0.112911	20.8059	0.47682	0.634727	0.773558	-6.95476
MGAT1	0.081876	24.8224	0.476505	0.634947	0.773558	-6.95491
TFAP2D	-0.157805	20.9995	-0.474251	0.63655	0.774667	-6.95598
TADA2B	-0.161041	21.4296	-0.473023	0.637422	0.774667	-6.95657
NUDC	-0.193015	22.9567	-0.472564	0.637749	0.774667	-6.95678
SVEP1	0.0922862	23.491	0.472217	0.637993	0.774667	-6.95695
UBE2D3	0.085113	23.3213	0.46556	0.64273	0.779767	-6.96008
S100A12	0.215703	21.7875	0.463942	0.643888	0.780336	-6.96083
SUB1	0.118514	21.72	0.462663	0.644801	0.780336	-6.96142
NME2	0.123602	24.0447	0.462647	0.644812	0.780336	-6.96143
CCL21	-0.205682	20.5332	-0.460746	0.64617	0.781328	-6.96231
MATN2	-0.122453	21.7394	-0.458578	0.64772	0.78237	-6.96331
GOLM1	-0.133059	23.2698	-0.458033	0.64811	0.78237	-6.96356
PSMA7	-0.0769527	23.756	-0.455768	0.649729	0.783039	-6.9646
TNFAIP6	0.134514	22.307	0.45575	0.649745	0.783039	-6.9646
JCHAIN	0.205655	21.8091	0.451859	0.652534	0.785748	-6.96637
HTRA1	-0.066824	25.8772	-0.450028	0.653845	0.786454	-6.9672
ITIH3	-0.195538	23.5641	-0.449533	0.654204	0.786454	-6.96742
HSP90B1	-0.196641	23.6586	-0.447401	0.655736	0.787439	-6.96838
ALCAM	0.0967477	21.1162	0.446883	0.656108	0.787439	-6.96861
DDB1	-0.12028	21.1918	-0.445616	0.65702	0.787818	-6.96918
RAN	-0.132477	22.0217	-0.444934	0.657511	0.787818	-6.96949
EEF1G	-0.168643	22.7796	-0.442188	0.659488	0.789536	-6.97071
RPS10	-0.113956	21.2978	-0.441018	0.660332	0.789894	-6.97122
EIF3G	-0.068308	22.579	-0.438964	0.661811	0.791011	-6.97213
PROCR	-0.173524	21.7196	-0.435034	0.664652	0.793159	-6.97385
RAD23B	-0.131037	23.9833	-0.434497	0.665041	0.793159	-6.97409
UFM1	-0.123181	21.1746	-0.433119	0.666037	0.793159	-6.97469
RPS9	0.151964	22.4157	0.432916	0.666184	0.793159	-6.97477
SRPX	-0.129737	24.4405	-0.43214	0.666746	0.793159	-6.97511
HNRNPR	-0.127213	22.0266	-0.431208	0.66742	0.793159	-6.97551
SPP2	-0.166749	22.8714	-0.429787	0.66845	0.793159	-6.97613
CNDP2	-0.118588	22.3607	-0.4297	0.668513	0.793159	-6.97616
ACAN	-0.0961098	32.0478	-0.429679	0.668528	0.793159	-6.97617
EIF3CL	0.115017	22.2503	0.42396	0.672678	0.797431	-6.97862
PTPRG	0.116559	20.6582	0.42226	0.673913	0.79774	-6.97934
CRK	-0.0859878	20.4911	-0.422086	0.674038	0.79774	-6.97942
SPARCL1	-0.173434	28.1338	-0.41565	0.678725	0.802392	-6.98212
HNRNPU	-0.129895	20.5058	-0.41517	0.679075	0.802392	-6.98232
TBCB	-0.150493	21.3832	-0.412856	0.680763	0.803732	-6.98328
KHSRP	-0.0979345	20.9978	-0.407255	0.684856	0.807907	-6.98558
TP53I3	-0.128452	21.2432	-0.405479	0.686155	0.808783	-6.9863
ANXA2	0.0603536	27.7811	0.403732	0.687432	0.809629	-6.98702
ATP6AP2	0.0811985	21.4932	0.402001	0.688702	0.810467	-6.98771
IGKV2D-24	-0.120128	23.3997	-0.398747	0.69109	0.811713	-6.98902
PSMC4	-0.0807176	20.0264	-0.398221	0.691475	0.811713	-6.98923
PSMA6	-0.0723991	23.1929	-0.397759	0.691813	0.811713	-6.98942
ATP5PF	0.0938894	21.7358	0.396925	0.692428	0.811713	-6.98975
NAGLU	0.0910491	21.07	0.39675	0.692557	0.811713	-6.98982
EMILIN2	-0.0809503	20.4725	-0.395677	0.693344	0.811979	-6.99024
ARHGDIA	0.0574647	25.7654	0.393304	0.695088	0.813365	-6.99118
CCDC80	0.0610915	24.2291	0.39237	0.695775	0.813513	-6.99155
IMMT	0.107122	21.1668	0.390924	0.696842	0.814104	-6.99212
CNBP	-0.0922128	22.7013	-0.384764	0.701384	0.818751	-6.99451
CDH1	0.113824	23.0355	0.381384	0.70388	0.821005	-6.99581
HMGN1	-0.118154	23.1473	-0.376665	0.707371	0.824414	-6.9976
COL15A1	0.11183	25.8377	0.37467	0.708849	0.825275	-6.99836
CTSF	0.0703157	19.6356	0.37413	0.709247	0.825275	-6.99856
MIF	0.0722594	24.9371	0.371837	0.710948	0.826591	-6.99942
MYDGF	0.0763891	24.0754	0.363472	0.717164	0.83315	-7.0025
SEPTIN7	-0.0595018	22.4604	-0.362321	0.718018	0.833476	-7.00292
PDXK	0.11514	20.3196	0.359453	0.720157	0.83529	-7.00396
PTBP1	0.0654795	23.1757	0.356259	0.722537	0.83715	-7.00511
DUT	0.0510591	21.5213	0.355752	0.722915	0.83715	-7.00529
S100A13	0.075981	24.1556	0.353558	0.724555	0.83838	-7.00607
EEA1	0.0919721	19.6296	0.349718	0.727425	0.840952	-7.00742
SERPINA5	0.0851841	25.0231	0.348795	0.728115	0.840952	-7.00775
TWF1	0.16241	20.1065	0.347971	0.728732	0.840952	-7.00803
RPS28	-0.0584858	24.0484	-0.347482	0.729095	0.840952	-7.00821
PSMA5	-0.106758	23.9445	-0.345489	0.730589	0.842006	-7.0089
SOD1	-0.0813389	26.0232	-0.34431	0.731473	0.842331	-7.00931
DMBT1	0.226212	22.2556	0.343562	0.732033	0.842331	-7.00956
C1RL	0.103434	23.9318	0.340232	0.734531	0.844184	-7.01071
HUWE1	-0.0716513	29.3165	-0.339309	0.735222	0.844184	-7.01102
GAPDH	0.0865407	26.6214	0.339089	0.735388	0.844184	-7.0111
SRI	-0.0919422	22.99	-0.335025	0.73844	0.847017	-7.01247
TXN	-0.0437884	25.6961	-0.333183	0.739823	0.847933	-7.01309
NPM1	0.0779876	23.5118	0.332145	0.740606	0.848161	-7.01343
PAFAH1B1	0.103786	21.4207	0.330112	0.742136	0.849243	-7.01411
CD99	0.058298	23.3886	0.325345	0.745726	0.852678	-7.01568
SERPINB1	0.0664987	22.4353	0.324038	0.746713	0.853134	-7.0161
NIF3L1	0.0871837	20.2822	0.322243	0.748068	0.85401	-7.01668
DNAJC8	0.0610722	21.6549	0.320278	0.74955	0.854193	-7.01732
SERPINF2	0.0476354	23.012	0.319473	0.750158	0.854193	-7.01758
HNRNPA2B1	-0.0573484	24.7753	-0.319262	0.750318	0.854193	-7.01765
CTSL	-0.0534516	24.9718	-0.31891	0.750584	0.854193	-7.01776
ACTR2	0.130201	23.4889	0.316516	0.752395	0.855584	-7.01852
SNX12	-0.0792765	20.9469	-0.315497	0.753166	0.85579	-7.01884
VARS1	-0.142062	20.49	-0.313247	0.754868	0.857053	-7.01955
TMOD3	-0.0675309	20.3942	-0.310074	0.757272	0.85911	-7.02055
RPL12	0.0668349	21.7562	0.307451	0.75926	0.860221	-7.02136
CYB5A	-0.086444	22.6048	-0.307218	0.759437	0.860221	-7.02143
DBN1	-0.0779839	21.3493	-0.305622	0.760647	0.86092	-7.02192
RTN4	0.0672195	22.465	0.303437	0.762306	0.86187	-7.02259
NUMA1	-0.0869988	20.956	-0.302952	0.762675	0.86187	-7.02274
CTSG	-0.0710368	20.6927	-0.29871	0.765898	0.864839	-7.02402
PAPPA	-0.068922	21.805	-0.28829	0.773834	0.873018	-7.02709
H2AZ2	-0.0960321	21.2861	-0.287621	0.774344	0.873018	-7.02728
PLIN4	-0.0719948	22.7302	-0.286146	0.77547	0.873608	-7.0277
CPQ	-0.07009	22.7089	-0.283601	0.777413	0.875118	-7.02843
MXRA7	0.0512303	21.176	0.281787	0.778797	0.875996	-7.02895
GAA	0.0433589	24.0336	0.279615	0.780458	0.877184	-7.02956
PCNP	0.040106	22.4376	0.278276	0.781482	0.877212	-7.02993
GNPDA2	0.0726129	19.5923	0.277678	0.781941	0.877212	-7.0301
MATN3	-0.126021	23.7146	-0.277213	0.782297	0.877212	-7.03023
PGRMC2	-0.0795366	20.6381	-0.276106	0.783144	0.877484	-7.03054
PAK2	-0.0492885	19.9855	-0.272758	0.785706	0.879675	-7.03146
GLUL	-0.0829402	21.2602	-0.269853	0.787934	0.880442	-7.03225
H4C1	0.0335776	28.7953	0.269535	0.788177	0.880442	-7.03234
VWA1	-0.0843711	22.1201	-0.269492	0.788211	0.880442	-7.03235
VIM	-0.048063	31.9733	-0.267849	0.78947	0.88117	-7.03279
CYCS	-0.0520463	24.3064	-0.266404	0.790579	0.881228	-7.03318
ATP6V1G1	-0.0827075	21.2673	-0.2662	0.790736	0.881228	-7.03323
SAA4	-0.0446053	22.5729	-0.263698	0.792656	0.882689	-7.0339
PSMA2	0.0673999	22.8752	0.261238	0.794548	0.884117	-7.03455
CXCL1	-0.0684329	22.1779	-0.257866	0.79714	0.886322	-7.03543
CCT5	-0.0997153	20.377	-0.255974	0.798596	0.887261	-7.03591
QSOX1	-0.0703015	26.6233	-0.253654	0.800382	0.887886	-7.03651
OLA1	-0.0964494	20.6706	-0.253653	0.800383	0.887886	-7.03651
TPM1	-0.0812107	21.0953	-0.252382	0.801362	0.888293	-7.03683
PARK7	-0.0342754	25.8058	-0.247753	0.804928	0.891565	-7.03799
HBD	0.0803129	25.5786	0.242521	0.808967	0.895355	-7.03928
NEO1	0.0534881	21.0753	0.241121	0.810049	0.895869	-7.03962
NME1	-0.0768577	23.2312	-0.239311	0.811447	0.896732	-7.04006
PCBP1	-0.0593988	22.3196	-0.237099	0.813157	0.897922	-7.04059
HNRNPL	0.066455	21.6419	0.236266	0.813801	0.897922	-7.04078
PSMB4	0.0605474	22.5914	0.235493	0.814398	0.897922	-7.04097
MFAP2	0.050383	24.4654	0.234718	0.814998	0.897922	-7.04115
ITGA2	-0.0560631	20.4643	-0.231248	0.817683	0.900196	-7.04196
IGLV3-21	-0.0778938	21.2039	-0.229698	0.818884	0.900835	-7.04232
TPT1	0.0849286	23.165	0.225447	0.822178	0.903171	-7.04329
EEF1B2	-0.0565082	22.5624	-0.225351	0.822253	0.903171	-7.04331
DSP	0.0948643	23.801	0.22188	0.824945	0.905443	-7.04409
B3GNT9	0.0311609	21.6948	0.2206	0.825937	0.905846	-7.04438
ADM	0.0507822	24.5499	0.218219	0.827787	0.906923	-7.0449
GBA	-0.0931246	21.3703	-0.2171	0.828656	0.906923	-7.04515
ALAD	-0.0423126	22.2396	-0.216922	0.828794	0.906923	-7.04519
QPRT	0.0513306	21.0376	0.21267	0.832099	0.908858	-7.0461
DYNLL2	-0.0520546	28.6882	-0.212378	0.832326	0.908858	-7.04616
STX7	0.0679528	22.7662	0.211852	0.832735	0.908858	-7.04628
ERH	-0.069058	21.5509	-0.21072	0.833616	0.908858	-7.04652
PRDX1	-0.0234993	26.5378	-0.210358	0.833896	0.908858	-7.04659
GGCT	0.0562181	21.3921	0.209321	0.834704	0.908858	-7.04681
ARPC5	-0.0432271	21.8702	-0.208966	0.83498	0.908858	-7.04689
DBNL	-0.0452829	21.4107	-0.207616	0.836031	0.908858	-7.04717
F2	0.0582745	23.9997	0.2074	0.836199	0.908858	-7.04721
ME1	-0.0518399	22.014	-0.205509	0.837671	0.909776	-7.04761
CHST14	-0.0561361	20.5829	-0.203814	0.838991	0.910468	-7.04795
PDIA6	0.0318073	23.9063	0.202709	0.839851	0.910468	-7.04818
TRIM46	-0.0307666	22.3668	-0.202273	0.840191	0.910468	-7.04827
VPS35	-0.0553204	20.8252	-0.199057	0.842698	0.912504	-7.04892
UBA52	-0.0258496	26.9261	-0.191775	0.84838	0.917971	-7.05035
ERP29	-0.0559123	22.301	-0.189391	0.850243	0.91903	-7.0508
COPZ1	-0.034897	20.9752	-0.1889	0.850625	0.91903	-7.0509
S100A10	0.0295076	25.2085	0.183444	0.85489	0.922951	-7.05192
ASPH	0.0957349	25.4617	0.181258	0.856601	0.92411	-7.05232
PTGR1	-0.0463315	22.0156	-0.179288	0.858143	0.925086	-7.05267
TIMP1	0.0260321	29.6685	0.174231	0.862101	0.928663	-7.05357
ITFG1	0.0548551	20.3358	0.172942	0.863113	0.929063	-7.05379
TTR	0.0315327	23.1496	0.170819	0.864775	0.930162	-7.05416
VCAM1	-0.0296089	32.7312	-0.165893	0.868638	0.933496	-7.05499
NUDT5	-0.0506689	21.8707	-0.165228	0.869161	0.933496	-7.0551
ANPEP	0.0391803	25.6495	0.164282	0.869904	0.933602	-7.05526
HSPA5	-0.0257744	24.457	-0.163174	0.870772	0.933843	-7.05544
DPP3	-0.0261734	25.5014	-0.161001	0.872478	0.934153	-7.0558
HYOU1	0.0320341	21.8342	0.160499	0.872872	0.934153	-7.05588
PAICS	0.0760639	22.7186	0.160269	0.873053	0.934153	-7.05592
ANXA3	-0.0666402	20.2541	-0.159528	0.873636	0.934153	-7.05603
SYNCRIP	0.0338652	21.7634	0.157351	0.875346	0.935292	-7.05638
HTRA3	0.0292796	25.8751	0.155807	0.876557	0.935898	-7.05662
IGHV1-18	-0.0678744	21.1907	-0.153973	0.878	0.936014	-7.05691
RNH1	-0.0480582	24.1638	-0.152896	0.878847	0.936014	-7.05707
SUMO1	0.0330819	21.0457	0.151106	0.880254	0.936014	-7.05735
PDAP1	0.0475011	21.6449	0.150737	0.880544	0.936014	-7.0574
CPE	-0.0251927	25.5056	-0.150128	0.881023	0.936014	-7.0575
RPL3	0.0547749	22.1081	0.150084	0.881058	0.936014	-7.0575
EIF4B	-0.0339845	21.9229	-0.149926	0.881182	0.936014	-7.05753
CHAD	-0.0288933	28.958	-0.145122	0.884962	0.939341	-7.05824
STAT1	-0.0515826	21.3741	-0.141813	0.887567	0.941066	-7.05872
NID2	0.0406197	23.508	0.141289	0.887979	0.941066	-7.05879
CFHR1	0.0491245	20.8474	0.140587	0.888532	0.941066	-7.05889
HEXA	-0.024175	23.3838	-0.139286	0.889557	0.941459	-7.05907
CHST3	-0.0332349	19.8243	-0.138469	0.890201	0.941459	-7.05919
COTL1	0.0229935	24.9302	0.136603	0.89167	0.942326	-7.05944
MUC5AC	0.0545627	20.5176	0.134741	0.893138	0.943066	-7.0597
UROD	-0.0327782	20.1065	-0.134067	0.89367	0.943066	-7.05979
ACTN1	0.0787221	24.5944	0.131407	0.895767	0.944592	-7.06014
CD14	-0.0188758	24.2023	-0.129715	0.897101	0.944882	-7.06037
NASP	-0.0379599	22.1628	-0.129406	0.897345	0.944882	-7.06041
CD109	0.0212233	25.1278	0.123196	0.902245	0.949352	-7.06119
LZIC	0.0304193	19.8272	0.1175	0.906744	0.953396	-7.06188
ASS1	-0.0353041	20.9888	-0.113961	0.909541	0.955643	-7.06229
PADI4	-0.0326505	19.5669	-0.110442	0.912322	0.957198	-7.06269
CSF1	0.0252449	23.9741	0.11042	0.912339	0.957198	-7.06269
PTK7	-0.0272119	23.3459	-0.108807	0.913615	0.957479	-7.06287
HRG	0.0325494	20.8262	0.108411	0.913928	0.957479	-7.06291
FLNA	0.027066	24.4609	0.105976	0.915854	0.958805	-7.06318
SOD3	-0.023742	27.1545	-0.104924	0.916686	0.958984	-7.06329
C9	0.0356839	21.9832	0.102012	0.91899	0.960274	-7.06359
PNP	0.0157109	23.2955	0.101693	0.919242	0.960274	-7.06362
LAMB2	0.0369266	24.3056	0.0990576	0.921328	0.961518	-7.06389
CTSC	0.0218891	21.7259	0.0985147	0.921758	0.961518	-7.06394
HSPA1B	-0.0157136	24.2378	-0.0919308	0.926971	0.965429	-7.06457
FH	0.0388366	21.0251	0.0913154	0.927459	0.965429	-7.06463
FKBP7	-0.0221805	20.4203	-0.0910339	0.927682	0.965429	-7.06465
ITIH1	-0.0243172	24.1361	-0.0904196	0.928169	0.965429	-7.06471
FCGBP	0.0242656	22.3421	0.0876756	0.930343	0.966923	-7.06496
HP	-0.0219089	26.1282	-0.0869247	0.930938	0.966923	-7.06502
CAPN1	0.0209026	21.2955	0.0839607	0.933287	0.968669	-7.06528
LGALS1	0.0126321	27.2989	0.0810748	0.935575	0.970349	-7.06551
AMPD2	0.0216693	20.3659	0.0765619	0.939154	0.972496	-7.06587
PRSS3	0.0176715	24.9061	0.0764042	0.939279	0.972496	-7.06588
PGAM1	0.0181518	26.5631	0.07593	0.939655	0.972496	-7.06592
LMAN2	0.0146465	22.3922	0.0750566	0.940348	0.972519	-7.06599
SAP18	-0.0152919	21.966	-0.0725249	0.942356	0.973902	-7.06617
LMCD1	0.0166791	22.2774	0.0690596	0.945106	0.975846	-7.06642
S100A9	-0.0248704	23.5254	-0.0684598	0.945582	0.975846	-7.06646
IDE	0.0233304	18.8926	0.0674532	0.946381	0.975976	-7.06653
H2BS1	-0.0181684	25.0251	-0.0645557	0.948681	0.977653	-7.06672
PHF20	0.00920399	22.0775	0.0596352	0.952587	0.980601	-7.06703
HLA-DRA	0.00931134	22.429	0.0584644	0.953517	0.980601	-7.0671
LPP	-0.0168658	20.3605	-0.0572277	0.9545	0.980601	-7.06717
APOA2	0.0115236	24.9949	0.0571948	0.954526	0.980601	-7.06717
MMP8	-0.0178175	23.1373	-0.0566977	0.954921	0.980601	-7.0672
CDH2	-0.018122	22.3712	-0.0529048	0.957933	0.982999	-7.06741
UBE2I	0.0275979	21.6415	0.0508656	0.959553	0.983966	-7.06752
HNRNPA3	-0.0111977	21.2719	-0.0468128	0.962773	0.986571	-7.06772
S100A8	-0.0182996	23.3974	-0.0449678	0.96424	0.987319	-7.0678
FASN	-0.00887854	26.2018	-0.0441808	0.964865	0.987319	-7.06784
EPRS1	0.0109517	20.4294	0.0416215	0.966899	0.987916	-7.06795
ALPL	-0.0129031	24.4784	-0.040999	0.967394	0.987916	-7.06797
NEGR1	-0.0176689	19.4617	-0.0408777	0.96749	0.987916	-7.06798
SF3B2	-0.00975969	20.2377	-0.0394628	0.968615	0.987941	-7.06803
TCP1	-0.0150621	20.55	-0.0389821	0.968997	0.987941	-7.06805
CDV3	0.0074103	22.1952	0.0379185	0.969842	0.987941	-7.06809
FUCA1	0.00650977	21.2549	0.0374204	0.970238	0.987941	-7.06811
PSMA4	-0.00735239	23.0509	-0.0360351	0.97134	0.988369	-7.06816
SSC5D	-0.00794165	21.0633	-0.0349258	0.972222	0.988573	-7.0682
HSPA9	0.00969089	22.0169	0.032521	0.974134	0.989335	-7.06829
DLAT	0.0120953	21.9578	0.0322683	0.974335	0.989335	-7.06829
UFC1	0.00606355	20.4652	0.0286956	0.977175	0.991525	-7.0684
TTN	0.00861866	21.711	0.0265904	0.978849	0.992325	-7.06846
POF1B	-0.00999985	22.6768	-0.0259844	0.979331	0.992325	-7.06848
OGN	-0.00364387	26.545	-0.0232458	0.981509	0.993421	-7.06855
PPL	0.00991421	21.1105	0.0225394	0.982071	0.993421	-7.06856
LAMC1	0.00583568	25.0551	0.0220421	0.982467	0.993421	-7.06857
F13A1	-0.00437596	24.5487	-0.0201536	0.983969	0.994247	-7.06861
EEF2	-0.00678943	26.3372	-0.0171915	0.986325	0.995349	-7.06867
MYOC	0.00276593	24.1926	0.0150483	0.988029	0.995349	-7.0687
LGMN	-0.00548562	23.5874	-0.0148612	0.988178	0.995349	-7.06871
FKBP3	-0.00341595	21.8453	-0.0148608	0.988178	0.995349	-7.06871
ACTC1	-0.00479537	22.7714	-0.0144702	0.988489	0.995349	-7.06871
NSFL1C	0.00345634	23.9232	0.0134676	0.989287	0.995461	-7.06873
VCP	-0.00231031	24.2173	-0.00844994	0.993278	0.998197	-7.06878
CDC37	-0.00197018	22.3461	-0.00680441	0.994587	0.998197	-7.06879
PLG	-0.00160083	22.5247	-0.00435785	0.996533	0.998197	-7.06881
GANAB	-0.000769122	23.1541	-0.00376863	0.997002	0.998197	-7.06881
SNRPB	0.000603331	21.3497	0.003242	0.997421	0.998197	-7.06881
CHID1	-0.00111377	23.018	-0.00321034	0.997446	0.998197	-7.06881
TMSB10	-0.00116839	20.2229	-0.00299936	0.997614	0.998197	-7.06881
LYZ	0.000830254	30.487	0.00268467	0.997864	0.998197	-7.06881
ATP5F1D	0.000503589	22.1649	0.00226688	0.998197	0.998197	-7.06881

## Sheet: IC vs N
	logFC	AveExpr	t	P.Value	adj.P.Val	B
AKR1B1	4.67225	24.8168	27.5568	6.14254e-44	8.91282e-41	89.4831
SOD2	4.06739	26.1479	23.2432	2.01071e-38	1.45877e-35	77.0428
CXCL8	6.44857	24.388	22.8138	8.89775e-38	4.30355e-35	75.5796
TFPI2	5.67624	21.5441	22.1515	7.47275e-37	2.71074e-34	73.4836
IL11	5.00382	20.7752	20.6524	1.09571e-34	3.17976e-32	68.5621
SRGN	2.95158	25.1314	19.4996	5.4259e-33	1.31216e-30	64.7028
PGD	3.85286	22.293	18.5813	1.55629e-31	3.22596e-29	61.3802
LIF	5.68645	21.2784	17.9714	1.54599e-30	2.80404e-28	59.1054
SPARC	-4.1878	29.133	-17.8413	2.512e-30	4.04991e-28	58.6241
COL11A1	-2.60384	25.9538	-16.6349	2.31369e-28	3.35716e-26	54.1346
CTSL	2.75165	24.9718	16.4173	5.42031e-28	7.14989e-26	53.2892
EFEMP1	2.31967	24.1528	16.1905	1.32488e-27	1.60201e-25	52.4015
PPIF	3.49929	21.5785	15.9205	4.1688e-27	4.65303e-25	51.2642
IMPA1	3.12639	20.0988	15.6366	1.25221e-26	1.29783e-24	50.1705
CXCL1	4.01978	22.1779	15.1472	9.41184e-26	9.10438e-24	48.1663
SDC4	3.86822	24.36	15.0431	1.43997e-25	1.27412e-23	47.7435
CTSS	3.16272	23.8096	15.0283	1.49277e-25	1.27412e-23	47.7071
MMP3	3.15291	30.3684	15.0074	1.62598e-25	1.31072e-23	47.6221
MMP2	2.36403	28.7368	14.6644	6.42443e-25	4.90624e-23	46.2548
SLC39A14	2.67556	21.0935	14.5844	8.95708e-25	6.49836e-23	45.9243
TMEM132A	3.93396	21.1834	14.5616	1.0487e-24	7.24603e-23	45.769
TNFAIP6	4.17449	22.307	14.1437	6.01689e-24	3.96841e-22	44.0312
MMP1	2.99389	27.9625	13.9096	1.61249e-23	1.01727e-21	43.0504
INHBA	3.40244	23.7638	13.8434	2.13957e-23	1.29355e-21	42.7691
GLRX	2.115	21.9194	13.6243	5.14502e-23	2.98617e-21	41.8944
SSB	3.32999	28.6544	13.4164	1.32443e-22	7.39131e-21	40.9551
WIF1	-4.39229	22.4446	-13.1117	4.93028e-22	2.64957e-20	39.647
MMP10	2.92871	24.3298	13.0774	5.71993e-22	2.96415e-20	39.4991
ITGA2	3.09843	20.4643	12.7804	2.08351e-21	1.04247e-19	38.2125
ISLR	-1.94965	24.0319	-12.6588	3.38226e-21	1.63589e-19	37.7287
CD44	1.90245	24.8377	12.5504	5.44753e-21	2.54979e-19	37.2543
CA12	2.56546	23.751	12.5145	6.53206e-21	2.96188e-19	37.0744
VASP	-1.82606	24.8103	-12.4436	8.72069e-21	3.83446e-19	36.786
NDRG1	2.66155	22.2218	12.1802	2.92694e-20	1.24911e-18	35.5823
GSTO1	2.27804	24.2796	12.0707	4.56303e-20	1.8917e-18	35.1388
STC1	2.77014	23.5765	12.0533	5.14284e-20	2.07285e-18	35.0212
ENO1	1.85943	27.5843	12.0159	5.81817e-20	2.28167e-18	34.8969
MT2A	2.74151	24.4617	11.8966	1.03391e-19	3.94791e-18	34.3261
MMP9	3.4934	21.3856	11.8863	1.08242e-19	4.02714e-18	34.2805
LDLR	1.53665	24.5627	11.8584	1.17613e-19	4.2664e-18	34.1963
COL9A3	-2.30058	25.6017	-11.7556	1.89682e-19	6.7129e-18	33.7212
PGK1	1.54532	26.5417	11.7132	2.25555e-19	7.79239e-18	33.5482
CLEC11A	-3.31138	24.8914	-11.5065	5.94406e-19	2.00578e-17	32.5852
NAMPT	3.46507	23.2772	11.4507	7.64153e-19	2.51997e-17	32.3352
CTSG	2.6834	20.6927	11.2837	1.62392e-18	5.23625e-17	31.585
HLA-B	3.30467	24.1107	11.2129	2.23793e-18	7.05921e-17	31.2658
PDLIM1	2.84026	22.2254	11.1409	3.10067e-18	9.57249e-17	30.9413
CHRDL2	-3.88832	22.1841	-10.8657	1.0833e-17	3.27474e-16	29.6964
HLA-E	2.94688	21.7064	10.7553	1.79214e-17	5.30692e-16	29.1955
CFH	2.18456	28.4488	10.6726	2.57278e-17	7.46619e-16	28.8351
C1R	1.76066	27.0828	10.5271	4.9298e-17	1.40258e-15	28.1874
YIPF3	-1.91363	24.8849	-10.4909	5.8214e-17	1.62439e-15	28.022
TAGLN2	1.80727	25.2396	10.4671	6.49468e-17	1.77807e-15	27.9132
IGFBP5	-2.15599	27.1157	-10.4323	7.7397e-17	2.07969e-15	27.7394
C1S	1.77793	27.1385	10.4112	8.39673e-17	2.21521e-15	27.6577
LBP	4.55132	21.8586	10.3901	9.54091e-17	2.47212e-15	27.5319
WBP2	-2.3768	24.7137	-10.3121	1.36472e-16	3.47404e-15	27.1759
BMP3	-3.09406	22.6727	-10.2584	1.74714e-16	4.37087e-15	26.9302
COL4A2	-1.42977	28.9292	-10.153	2.75566e-16	6.77705e-15	26.4756
ALDOA	1.78776	27.1769	10.1247	3.13951e-16	7.59239e-15	26.346
HAL	-2.19983	21.7526	-10.1269	3.19946e-16	7.61053e-15	26.3285
SERPINF1	-1.46664	28.0636	-10.0687	4.06625e-16	9.43293e-15	26.0887
CAT	-1.97403	27.6516	-10.0699	4.09562e-16	9.43293e-15	26.0822
NNMT	3.1315	22.9295	9.9725	6.51923e-16	1.47803e-14	25.6206
GARS1	2.114	22.2822	9.93538	7.6814e-16	1.68874e-14	25.4572
AKR1A1	1.72288	23.4931	9.93194	7.64608e-16	1.68874e-14	25.4608
SCRG1	-1.99038	28.2994	-9.88637	9.56939e-16	2.07242e-14	25.2384
HSPB1	1.24999	25.4174	9.7893	1.47893e-15	3.15578e-14	24.8049
MPZL1	2.05131	20.439	9.77681	1.59336e-15	3.35068e-14	24.7316
IGFBP4	1.99071	28.8568	9.74694	1.82324e-15	3.77931e-14	24.5975
PKM	1.76008	26.3763	9.70041	2.23189e-15	4.56124e-14	24.3958
NOTCH2	1.97302	21.1218	9.69746	2.29233e-15	4.61968e-14	24.3699
CCS	2.11019	20.2114	9.56778	4.23165e-15	8.41114e-14	23.7612
FSTL3	1.52097	23.5547	9.55013	4.47798e-15	8.78046e-14	23.7037
LOX	-1.33095	26.2987	-9.54603	4.56404e-15	8.8299e-14	23.6848
PVR	1.64099	21.7999	9.50805	5.44289e-15	1.03916e-13	23.5098
COL1A2	-1.41649	31.3479	-9.45082	7.09729e-15	1.33742e-13	23.246
CCL2	3.32655	23.6962	9.42818	8.07739e-15	1.5026e-13	23.1187
PAK2	1.69762	19.9855	9.3945	9.21659e-15	1.68962e-13	22.9864
AJM1	-2.08711	29.3842	-9.3974	9.31563e-15	1.68962e-13	22.977
MSN	1.33118	25.9156	9.37865	9.92011e-15	1.77705e-13	22.9133
LMNA	-1.6543	29.6598	-9.28498	1.53223e-14	2.7113e-13	22.4814
PSMD5	2.03406	18.9021	9.25042	1.8411e-14	3.205e-13	22.3001
EEF2	-3.6526	26.3372	-9.24875	1.85541e-14	3.205e-13	22.2924
QPRT	2.23051	21.0376	9.24133	1.92029e-14	3.27805e-13	22.2583
PRDX1	1.02604	26.5378	9.18482	2.43934e-14	4.11567e-13	22.0194
CPE	-1.5308	25.5056	-9.12229	3.26116e-14	5.43902e-13	21.731
CDH15	-3.51659	21.783	-9.10832	3.55834e-14	5.86721e-13	21.6456
CSTB	1.84681	23.4839	9.04281	4.76925e-14	7.77549e-13	21.3541
ARPC4	1.8068	22.4806	8.99821	5.86623e-14	9.45766e-13	21.1485
OLFML2B	-1.74508	25.4298	-8.9895	6.08768e-14	9.70684e-13	21.1116
UROD	2.18705	20.1065	8.94531	7.57893e-14	1.18248e-12	20.8948
PPIC	-1.73002	22.5284	-8.9435	7.53004e-14	1.18248e-12	20.9004
DCN	1.26257	31.236	8.92273	8.23949e-14	1.27186e-12	20.8106
LAP3	2.90038	22.0867	8.85601	1.14681e-13	1.75161e-12	20.4835
CXCL5	2.74529	22.7878	8.85067	1.17555e-13	1.77679e-12	20.4589
SELENOP	-1.34747	23.5532	-8.77698	1.62135e-13	2.42534e-12	20.1386
LGALS3BP	1.67587	26.9721	8.77241	1.65984e-13	2.45758e-12	20.1155
CRLF1	-2.72149	19.0586	-8.74476	1.92111e-13	2.81569e-12	19.9714
B4GALT1	1.92235	23.518	8.72976	2.05949e-13	2.98832e-12	19.9023
RAB14	2.62442	21.0534	8.71976	2.15726e-13	3.09919e-12	19.8563
PAPPA	2.08116	21.805	8.70517	2.30822e-13	3.28314e-12	19.7892
TXN	1.14324	25.6961	8.69883	2.33055e-13	3.28314e-12	19.7785
CCDC51	1.20701	22.2558	8.61732	3.40222e-13	4.74675e-12	19.4031
CPN2	2.43371	22.3353	8.51887	5.47383e-13	7.56431e-12	18.9323
BASP1	1.37655	25.2978	8.51168	5.55441e-13	7.60325e-12	18.9168
CTSC	1.88698	21.7259	8.49259	6.1824e-13	8.3838e-12	18.8116
PSME2	2.3177	22.3106	8.48219	6.4876e-13	8.71621e-12	18.7638
SEMA7A	1.65869	24.0362	8.41492	8.77889e-13	1.16864e-11	18.4632
NEU1	1.9282	19.633	8.37259	1.07764e-12	1.4215e-11	18.2605
PTK7	2.09314	23.3459	8.36945	1.0934e-12	1.4293e-11	18.2461
LGALS1	1.3021	27.2989	8.35707	1.13744e-12	1.4736e-11	18.2058
EIF6	2.51173	19.9268	8.33847	1.26191e-12	1.62038e-11	18.1039
P3H1	-1.77286	22.4674	-8.32954	1.3091e-12	1.66623e-11	18.0672
COL1A1	-1.28439	32.0054	-8.30474	1.44944e-12	1.82882e-11	17.9654
CD99L2	1.86203	20.2326	8.28853	1.58993e-12	1.98878e-11	17.8748
COL5A1	-1.03745	27.5194	-8.27715	1.64696e-12	2.04252e-11	17.8388
ABI3BP	1.39979	25.0713	8.27219	1.68527e-12	2.07231e-11	17.816
PLAUR	1.6423	23.3913	8.19382	2.44266e-12	2.9784e-11	17.4485
SIRPA	2.37097	21.5653	8.18663	2.54651e-12	3.07915e-11	17.4078
PRDX5	2.21533	21.4778	8.18004	2.6253e-12	3.14819e-11	17.3776
ACTR1A	1.69111	20.7004	8.14011	3.13303e-12	3.72625e-11	17.2019
ADPRS	1.85413	20.3217	8.13594	3.21843e-12	3.7967e-11	17.1757
AMPD2	2.30127	20.3659	8.13086	3.29482e-12	3.85548e-11	17.1524
EIF4A1	2.18075	20.3645	8.12511	3.38344e-12	3.92749e-11	17.1261
CS	1.77046	20.8957	8.11616	3.52614e-12	4.06066e-11	17.0852
NT5E	1.64643	22.0232	8.10267	3.72224e-12	4.25274e-11	17.031
MAPK1	2.18654	20.804	8.07268	4.30975e-12	4.88551e-11	16.8863
MAN2B1	2.82189	20.0528	8.04805	4.82842e-12	5.43104e-11	16.7737
BOLA2	2.68995	21.1368	7.99462	6.17749e-12	6.89502e-11	16.5296
PABPC1	1.79888	22.675	7.97153	6.8713e-12	7.61088e-11	16.4241
GYG1	2.15418	20.2537	7.96829	6.97468e-12	7.66687e-11	16.4093
TAX1BP3	1.31607	21.5084	7.92796	8.27e-12	9.02239e-11	16.2396
CRYZ	2.01859	20.1222	7.92699	8.43628e-12	9.13511e-11	16.2208
EIF3CL	-2.14892	22.2503	-7.92107	8.66952e-12	9.31813e-11	16.1938
HNRNPD	1.34718	22.5849	7.90689	9.11352e-12	9.72332e-11	16.1434
ICAM1	3.23004	23.8146	7.89934	9.5818e-12	1.01483e-10	16.0947
ATIC	2.41524	20.1395	7.89027	9.99037e-12	1.05044e-10	16.0534
ESM1	-3.42951	22.7303	-7.88512	1.02299e-11	1.06788e-10	16.0299
PAFAH1B2	2.26868	21.004	7.87844	1.05494e-11	1.09337e-10	15.9994
ITGAV	1.98653	21.3071	7.85817	1.15807e-11	1.1855e-10	15.9071
RARRES1	-2.29708	20.3601	-7.85777	1.16017e-11	1.1855e-10	15.9053
MINPP1	4.14365	22.2968	7.836	1.28235e-11	1.30118e-10	15.8061
HSPA4	-2.64053	23.3899	-7.82963	1.32048e-11	1.33056e-10	15.7771
USP5	2.00088	19.8072	7.81955	1.38313e-11	1.37886e-10	15.7312
TIMP2	-1.01053	26.2534	-7.81565	1.38741e-11	1.37886e-10	15.7272
PKP3	-1.11343	25.7351	-7.79781	1.50611e-11	1.48665e-10	15.6459
ADM	1.81306	24.5499	7.79099	1.57716e-11	1.54625e-10	15.6012
NCKAP5L	-1.42569	25.1194	-7.75074	1.87024e-11	1.82128e-10	15.4315
GGH	1.57352	23.0092	7.71038	2.26752e-11	2.19345e-10	15.2413
GNPDA1	2.11039	21.5866	7.69125	2.4933e-11	2.39588e-10	15.1478
VCP	2.09995	24.2173	7.68053	2.61901e-11	2.50012e-10	15.0991
ENO2	1.50447	23.0857	7.64799	3.01905e-11	2.86316e-10	14.958
HNRNPA1	1.39151	24.3769	7.63288	3.21333e-11	3.02763e-10	14.8958
VAPA	1.81547	20.2528	7.59817	3.81999e-11	3.55797e-10	14.7256
PEBP1	0.780891	26.2575	7.59487	3.82525e-11	3.55797e-10	14.7233
NAGK	2.27058	20.7873	7.59453	3.88412e-11	3.58971e-10	14.7091
ANXA4	-2.29151	23.9129	-7.58302	4.09432e-11	3.76003e-10	14.657
FBN2	2.94274	21.8196	7.51009	5.71545e-11	5.2158e-10	14.3269
IGF2R	2.46495	21.4279	7.50306	5.90218e-11	5.35254e-10	14.2951
OMD	-1.50472	25.8692	-7.49662	6.03835e-11	5.44202e-10	14.2721
CYRIB	1.72205	19.7396	7.46576	6.99869e-11	6.26858e-10	14.1266
ATOX1	1.62045	21.813	7.39287	9.7596e-11	8.68784e-10	13.7978
GALNS	2.5121	21.1762	7.38677	1.00345e-10	8.87811e-10	13.7703
CSRP2	1.70932	21.9037	7.3841	1.01576e-10	8.89641e-10	13.7582
MYL6B	1.68729	26.3501	7.38103	1.03005e-10	8.89641e-10	13.7444
MDH1	1.63017	24.2851	7.3831	1.02039e-10	8.89641e-10	13.7537
HNRNPA2B1	1.3254	24.7753	7.37859	1.02849e-10	8.89641e-10	13.745
ARPC5	1.52246	21.8702	7.35978	1.12767e-10	9.67953e-10	13.6544
AP2A1	1.32023	20.0891	7.35717	1.13406e-10	9.67953e-10	13.6484
ADH5	1.94864	22.9491	7.27245	1.68832e-10	1.4326e-09	13.256
RPS21	1.1133	23.073	7.24445	1.89448e-10	1.59819e-09	13.1412
RNPEP	2.44541	20.5782	7.23284	2.02109e-10	1.69514e-09	13.0782
SH3PXD2B	1.50746	20.4246	7.21097	2.22107e-10	1.85217e-09	12.9846
CHST3	-1.72578	19.8243	-7.19025	2.45192e-10	2.03299e-09	12.8873
PLXNA1	1.25506	19.7154	7.18557	2.47531e-10	2.04072e-09	12.877
TGM2	1.46749	22.2976	7.18306	2.51839e-10	2.06451e-09	12.8604
EEF1A1	1.45814	25.2514	7.16937	2.67969e-10	2.1844e-09	12.7991
CADM1	-2.43611	19.8689	-7.15682	2.85303e-10	2.3127e-09	12.7376
AP1B1	1.92183	20.6428	7.15515	2.8747e-10	2.31733e-09	12.7301
VASN	0.786888	25.6654	7.13251	3.14866e-10	2.52415e-09	12.6393
PSME1	1.98411	22.5919	7.12412	3.30821e-10	2.63748e-09	12.5914
COTL1	1.19501	24.9302	7.09951	3.6563e-10	2.89401e-09	12.4917
ITGBL1	-1.58935	23.854	-7.10119	3.66987e-10	2.89401e-09	12.4889
NUTF2	1.23499	23.6816	7.09186	3.78497e-10	2.95269e-09	12.4575
COLEC12	-1.98482	21.2975	-7.09524	3.76997e-10	2.95269e-09	12.4623
CAPZA2	1.34055	21.1264	7.08615	3.88609e-10	3.01536e-09	12.4316
S100A11	0.912564	25.9814	7.06915	4.19466e-10	3.23748e-09	12.3561
PSMB9	1.89478	21.632	7.05127	4.59858e-10	3.53045e-09	12.2661
RRBP1	2.05472	24.5555	7.04476	4.73569e-10	3.61657e-09	12.2371
RBP4	-1.68438	24.2366	-7.02858	5.09432e-10	3.87008e-09	12.1651
PDCD5	1.76719	21.834	7.02702	5.1303e-10	3.87711e-09	12.1581
CTHRC1	1.00034	25.8822	6.90533	8.78203e-10	6.60245e-09	11.6267
BGN	-0.952789	28.5273	-6.88818	9.48607e-10	7.095e-09	11.5507
EEF1D	-1.86027	23.6442	-6.88906	9.54712e-10	7.10404e-09	11.5452
SUMO1	1.50517	21.0457	6.87506	1.01662e-09	7.52611e-09	11.4832
ALPL	-2.15029	24.4784	-6.83243	1.23088e-09	9.06601e-09	11.2945
LAMP2	-4.08162	20.9109	-6.82125	1.29413e-09	9.48375e-09	11.2451
CTSA	1.29654	23.3276	6.757	1.71111e-09	1.24765e-08	10.969
CLN5	1.51921	20.6147	6.74644	1.80857e-09	1.31212e-08	10.915
GAPDH	1.72151	26.6214	6.7453	1.81774e-09	1.31221e-08	10.9101
PRDX6	0.859803	25.7073	6.7347	1.88749e-09	1.35582e-08	10.8721
CPPED1	1.39392	21.6883	6.69792	2.23601e-09	1.59825e-08	10.7055
DDB1	1.80581	21.1918	6.69023	2.32415e-09	1.65311e-08	10.6678
DNAJC3	1.78871	21.1414	6.6809	2.42288e-09	1.71493e-08	10.6268
CLSTN1	-0.584654	25.3606	-6.67133	2.50465e-09	1.7642e-08	10.5933
SULF1	3.21418	24.585	6.65709	2.69393e-09	1.88835e-08	10.5223
SERBP1	1.24769	23.333	6.64423	2.82643e-09	1.97171e-08	10.4742
CAP1	-1.49315	24.3151	-6.6332	2.99616e-09	2.08011e-08	10.4175
ENPP1	-3.14969	21.4275	-6.63028	3.03528e-09	2.09724e-08	10.4047
PGLS	1.2784	23.0257	6.60149	3.42776e-09	2.3572e-08	10.2844
ARPC2	2.13138	22.1791	6.59996	3.47306e-09	2.37708e-08	10.272
SUSD5	-1.25278	22.3711	-6.56954	3.94355e-09	2.68643e-08	10.1461
COL12A1	-1.01843	25.9799	-6.56671	3.98935e-09	2.70493e-08	10.1347
DPYSL2	2.37053	22.4734	6.5571	4.20061e-09	2.83492e-08	10.0846
SDC2	-1.72697	22.5729	-6.54399	4.45196e-09	2.99065e-08	10.0274
CAPZA1	1.53707	21.8903	6.52709	4.79805e-09	3.20828e-08	9.95368
CTSD	0.935933	26.8602	6.52306	4.84145e-09	3.22245e-08	9.94405
AHCY	2.00836	21.2764	6.52153	4.9177e-09	3.25826e-08	9.92943
DNPEP	1.80877	21.0057	6.4992	5.42837e-09	3.58026e-08	9.83215
ESD	1.82391	20.4128	6.49379	5.55975e-09	3.65031e-08	9.8086
EGFR	-2.76387	20.76	-6.4813	5.87511e-09	3.83999e-08	9.75429
SEMA3B	-1.35755	20.8443	-6.4654	6.28247e-09	4.08783e-08	9.68801
PA2G4	-0.820301	25.2887	-6.45903	6.42723e-09	4.16335e-08	9.66511
SNX12	1.61442	20.9469	6.42492	7.53505e-09	4.85927e-08	9.50935
ELOB	1.05832	21.0976	6.38917	8.74692e-09	5.61584e-08	9.36186
GAS1	2.74736	23.2501	6.38473	8.99344e-09	5.72501e-08	9.33525
ACO1	2.07811	22.2825	6.38401	9.02223e-09	5.72501e-08	9.33211
DCTN1	1.56969	21.0303	6.38368	9.03534e-09	5.72501e-08	9.33068
RO60	1.26503	19.5412	6.3703	9.54357e-09	6.02075e-08	9.27647
SCUBE1	-1.98603	21.415	-6.352	1.0385e-08	6.52325e-08	9.19372
B2M	0.784773	30.4333	6.33779	1.09646e-08	6.85759e-08	9.13957
ARPC1A	1.60751	20.5999	6.33095	1.13905e-08	7.09337e-08	9.10282
SNX2	1.0111	20.4253	6.30831	1.24795e-08	7.73837e-08	9.01229
SRPX	-1.89117	24.4405	-6.29929	1.30867e-08	8.08036e-08	8.9663
CSRP1	1.62334	23.0446	6.29596	1.3279e-08	8.16434e-08	8.95195
TUBB3	1.80482	20.5406	6.26686	1.50827e-08	9.23417e-08	8.82672
SLC38A10	-1.48524	21.187	-6.2537	1.59754e-08	9.73964e-08	8.77019
TYMP	1.84178	24.6162	6.23327	1.74667e-08	1.06043e-07	8.68246
LIMA1	1.83694	22.7659	6.20605	1.96691e-08	1.18916e-07	8.56575
EFHD2	1.64654	20.6631	6.20283	1.99473e-08	1.20098e-07	8.55195
ECH1	1.71016	21.5851	6.1933	2.07937e-08	1.24676e-07	8.51111
ME1	1.56082	22.014	6.18755	2.13211e-08	1.2679e-07	8.4865
TTC37	-1.73764	22.3496	-6.18812	2.12681e-08	1.2679e-07	8.48895
PCOLCE2	-0.868025	24.6621	-6.18444	2.14494e-08	1.27033e-07	8.4799
LDHA	0.8538	27.3748	6.18277	2.16067e-08	1.27444e-07	8.47272
COL5A2	1.03911	28.2859	6.17671	2.2185e-08	1.30326e-07	8.44676
CAPG	1.25704	23.5419	6.16839	2.30894e-08	1.34549e-07	8.40786
PALM	0.990901	22.23	6.16841	2.30013e-08	1.34549e-07	8.41126
MMRN2	-1.81843	21.6448	-6.16235	2.37928e-08	1.38094e-07	8.37873
VAT1	1.33963	22.7029	6.15816	2.42303e-08	1.40072e-07	8.36083
CTSB	0.947439	27.3352	6.13671	2.64033e-08	1.52028e-07	8.27576
PFDN2	1.47997	20.4244	6.12571	2.78983e-08	1.60001e-07	8.22236
GPC1	-1.81115	24.8752	-6.09529	3.18329e-08	1.81849e-07	8.09279
HSPE1	1.07485	24.085	6.0779	3.40797e-08	1.9392e-07	8.02513
PSAP	0.850702	27.1749	6.07558	3.44245e-08	1.95117e-07	8.01524
ISG15	1.71934	21.1999	6.0742	3.48781e-08	1.96919e-07	8.00308
SEC22B	1.54896	20.9395	6.06622	3.6104e-08	2.0305e-07	7.96916
NPEPPS	2.00691	22.9979	6.05346	3.8152e-08	2.1374e-07	7.915
LASP1	-0.966142	25.2158	-6.04795	3.87979e-08	2.16522e-07	7.89783
RPL26	1.97204	21.2897	6.04222	4.00508e-08	2.22658e-07	7.86732
NIT2	1.90632	23.7985	6.03904	4.06059e-08	2.24882e-07	7.85381
HNRNPL	1.69488	21.6419	6.02576	4.30016e-08	2.37244e-07	7.79754
CD63	1.25734	23.7932	6.02214	4.3553e-08	2.39377e-07	7.78475
APOE	-1.24276	24.7335	-6.01055	4.57613e-08	2.50565e-07	7.73616
SERPING1	-1.02313	26.3775	-6.00863	4.59832e-08	2.50833e-07	7.73107
ELAVL1	1.29985	19.5871	5.99765	4.85454e-08	2.63818e-07	7.67854
GBE1	1.54628	23.7823	5.9953	4.90395e-08	2.65509e-07	7.6686
PLIN1	1.09558	27.8841	5.98455	5.10153e-08	2.75179e-07	7.62917
OBSCN	1.1333	22.8924	5.97638	5.28662e-08	2.84107e-07	7.59424
RTRAF	1.51832	20.1473	5.95057	5.94471e-08	3.18294e-07	7.47978
CUTA	1.50453	20.5376	5.94191	6.17021e-08	3.29154e-07	7.44326
PPT1	1.53594	20.4229	5.89398	7.57836e-08	4.02791e-07	7.24167
VPS35	1.63399	20.8252	5.87953	8.06191e-08	4.26928e-07	7.18102
CDC37	1.70063	22.3461	5.87345	8.27426e-08	4.33932e-07	7.15553
TXNDC17	0.949815	22.9457	5.87168	8.28389e-08	4.33932e-07	7.15374
TRIM46	0.893271	22.3668	5.87275	8.24605e-08	4.33932e-07	7.15823
IGFBP2	-1.21225	24.7729	-5.86861	8.42034e-08	4.39493e-07	7.13805
HNRNPDL	1.61566	20.8757	5.85509	8.94978e-08	4.65453e-07	7.0786
AKAP2	1.52573	20.3119	5.84683	9.27116e-08	4.80445e-07	7.04402
MMP14	0.952853	25.4003	5.84406	9.32245e-08	4.81384e-07	7.03797
UBE2N	0.876874	23.1994	5.83226	9.80417e-08	5.04463e-07	6.98859
DHX9	0.867949	26.6865	5.82344	1.01804e-07	5.21972e-07	6.95169
UBE2D3	1.0638	23.3213	5.81889	1.03801e-07	5.30334e-07	6.93266
SRP9	1.03374	19.9284	5.80481	1.10221e-07	5.61162e-07	6.87385
CORO1C	2.17991	22.4985	5.80513	1.10752e-07	5.61892e-07	6.86979
FUCA1	1.00701	21.2549	5.78865	1.18076e-07	5.96963e-07	6.80641
PDAP1	1.82047	21.6449	5.77697	1.24853e-07	6.29032e-07	6.75238
CD47	1.11199	20.8688	5.77164	1.2712e-07	6.38241e-07	6.73426
HNRNPA3	1.3784	21.2719	5.76251	1.32763e-07	6.64273e-07	6.69221
AK2	0.911479	23.2638	5.73976	1.45347e-07	7.24735e-07	6.60289
PSMB10	1.14967	21.7848	5.72131	1.57642e-07	7.83349e-07	6.5237
PCBP2	1.14054	20.4167	5.71593	1.61274e-07	7.98664e-07	6.5014
SOST	-1.10877	26.0956	-5.66539	1.99603e-07	9.85115e-07	6.29264
BCAT1	1.49195	22.0482	5.64795	2.15547e-07	1.0602e-06	6.2178
MAT2A	1.19171	21.1919	5.64427	2.18499e-07	1.07109e-06	6.20428
ALDOC	1.35358	25.7675	5.64153	2.2146e-07	1.08195e-06	6.19132
UCHL3	1.17172	20.9154	5.62335	2.38473e-07	1.16116e-06	6.11864
TUBB4B	1.33442	21.9071	5.60806	2.54937e-07	1.23717e-06	6.05361
SYNCRIP	1.20669	21.7634	5.60674	2.563e-07	1.23964e-06	6.04836
PPIA	0.946486	26.2089	5.58288	2.8181e-07	1.35849e-06	5.95499
ANXA7	1.53512	21.1772	5.56964	2.99536e-07	1.43916e-06	5.89595
PPBP	1.23749	21.2318	5.56572	3.04497e-07	1.45817e-06	5.87988
PLBD2	0.939807	24.8553	5.558	3.12799e-07	1.493e-06	5.85299
PCOLCE	-1.23747	28.2408	-5.54871	3.26971e-07	1.55553e-06	5.81027
VCL	0.74726	25.4843	5.54308	3.3297e-07	1.57889e-06	5.7919
PCBP1	1.38811	22.3196	5.54083	3.37916e-07	1.59201e-06	5.77808
ACAN	1.23936	32.0478	5.54082	3.37932e-07	1.59201e-06	5.77804
ARPC3	2.63794	23.2145	5.52963	3.54113e-07	1.66284e-06	5.73232
ADAM9	1.34888	23.3179	5.52752	3.57244e-07	1.67213e-06	5.72371
PNP	0.845773	23.2955	5.47448	4.43367e-07	2.06857e-06	5.5121
TWF1	2.55362	20.1065	5.47125	4.51682e-07	2.10061e-06	5.49453
CP	1.17476	24.1869	5.46727	4.59092e-07	2.12042e-06	5.4786
TAGLN	0.984932	25.7209	5.46546	4.60325e-07	2.12042e-06	5.47543
MAP1B	-3.24874	22.3755	-5.46677	4.60173e-07	2.12042e-06	5.47634
CALU	1.52229	25.6507	5.46189	4.69616e-07	2.15637e-06	5.4565
ANGPTL2	-0.917391	24.2032	-5.4597	4.71499e-07	2.15819e-06	5.452
RPL24	2.85559	21.103	5.45935	4.74585e-07	2.16548e-06	5.44622
COL9A2	-1.5209	22.7877	-5.45845	4.76377e-07	2.16684e-06	5.44254
TRIM28	1.39246	20.1247	5.45597	4.813e-07	2.18239e-06	5.43249
PEA15	1.37334	23.216	5.44763	4.98259e-07	2.25226e-06	5.39867
DYNLL2	-1.33445	28.6882	-5.44443	5.04921e-07	2.27528e-06	5.3857
TGFBI	0.993956	29.5261	5.43406	5.24483e-07	2.35611e-06	5.34801
BDH2	-1.45494	21.2897	-5.43449	5.26194e-07	2.35651e-06	5.3454
JPT2	1.49254	20.2811	5.42681	5.4322e-07	2.42527e-06	5.31431
ASS1	1.67722	20.9888	5.41402	5.72773e-07	2.54157e-06	5.26259
YWHAZ	0.83962	26.5907	5.41313	5.72055e-07	2.54157e-06	5.26324
SRPX2	0.673519	24.0368	5.38999	6.29559e-07	2.78503e-06	5.16974
CLTB	1.06469	22.3198	5.3845	6.45587e-07	2.84725e-06	5.14549
RPL7A	1.36781	21.4691	5.367	6.95635e-07	3.05869e-06	5.07291
MYLPF	-1.60598	22.359	-5.35993	7.16225e-07	3.13971e-06	5.04445
LXN	-1.89365	22.2234	-5.35176	7.40766e-07	3.2375e-06	5.01158
LPP	1.57147	20.3605	5.33217	8.03e-07	3.49688e-06	4.93288
SPARCL1	-2.22465	28.1338	-5.33158	8.04932e-07	3.49688e-06	4.93054
TPI1	0.717575	27.7336	5.30956	8.77086e-07	3.79896e-06	4.84626
GNPDA2	1.38553	19.5923	5.2984	9.22472e-07	3.98365e-06	4.79762
ASAH1	0.885784	23.37	5.28913	9.53823e-07	4.10682e-06	4.76448
PCNA	1.48047	20.2793	5.2887	9.59908e-07	4.12079e-06	4.75883
FNDC1	1.36795	26.134	5.28454	9.76412e-07	4.17927e-06	4.74221
TARS1	1.99538	20.4683	5.28298	9.8269e-07	4.19378e-06	4.73596
ALDH9A1	1.76769	22.3274	5.28141	9.89018e-07	4.2084e-06	4.7297
PXDN	1.60976	23.8151	5.27814	1.00235e-06	4.25265e-06	4.71665
DBI	0.98814	24.3062	5.26003	1.07465e-06	4.5461e-06	4.64822
WDR1	1.15065	23.3385	5.2556	1.09921e-06	4.6365e-06	4.62673
PEPD	0.975286	22.627	5.24994	1.11986e-06	4.70991e-06	4.60805
COX17	1.00609	20.9794	5.24347	1.15072e-06	4.82571e-06	4.58165
NRP2	1.25519	23.1293	5.24014	1.17086e-06	4.86795e-06	4.5652
LSM3	1.17686	20.7379	5.24074	1.16801e-06	4.86795e-06	4.56757
CRK	1.0677	20.4911	5.24099	1.16421e-06	4.86795e-06	4.57047
HSPG2	-0.969946	27.6614	-5.22891	1.22033e-06	5.05912e-06	4.52433
EZR	1.27511	26.4067	5.2148	1.29832e-06	5.35188e-06	4.46452
COL10A1	-0.925091	25.0862	-5.21379	1.29797e-06	5.35188e-06	4.46424
GSTP1	0.991951	24.7118	5.20924	1.32287e-06	5.43762e-06	4.44579
COPB2	1.38318	20.8651	5.20668	1.34201e-06	5.50071e-06	4.43228
EMILIN1	1.32626	25.3811	5.19858	1.38694e-06	5.66887e-06	4.4002
ACP1	1.22695	21.2295	5.17578	1.52158e-06	6.20173e-06	4.30997
ARPC1B	1.46268	22.5086	5.17299	1.53891e-06	6.25477e-06	4.29895
FAP	1.12589	22.5353	5.16404	1.59582e-06	6.46798e-06	4.26359
ULBP2	1.00478	21.1221	5.13515	1.7896e-06	7.23319e-06	4.15172
ACTN4	0.730044	25.503	5.11423	1.94418e-06	7.83611e-06	4.07089
CRTAC1	0.856667	23.7294	5.11109	1.96896e-06	7.91402e-06	4.05856
DCTN2	1.474	21.6816	5.10749	2.00607e-06	8.04092e-06	4.04092
ACTR3	1.15439	23.4472	5.10369	2.03704e-06	8.14255e-06	4.02601
GSN	-0.595513	27.2267	-5.09898	2.06764e-06	8.24216e-06	4.01099
RAB7A	1.29952	20.8268	5.08002	2.24088e-06	8.90826e-06	3.93324
SLC2A1	1.01548	20.8538	5.07581	2.27461e-06	9.01766e-06	3.91845
AARS1	2.18176	21.5267	5.06807	2.35128e-06	9.29622e-06	3.88647
RAB5C	1.04903	20.4564	5.06141	2.41021e-06	9.50328e-06	3.86214
VEGFC	1.63016	21.5614	5.05841	2.44434e-06	9.61177e-06	3.84872
AGT	-1.24778	24.1245	-5.04697	2.55917e-06	1.00361e-05	3.80409
PTBP1	0.925882	23.1757	5.03751	2.64769e-06	1.03553e-05	3.77052
CCT5	1.96219	20.377	5.03703	2.66327e-06	1.03882e-05	3.76533
FAT1	-1.27273	19.9599	-5.03371	2.69903e-06	1.04994e-05	3.75236
RPS20	1.20117	20.8636	5.03176	2.7202e-06	1.05535e-05	3.74477
YWHAG	0.710096	25.4414	5.01705	2.87402e-06	1.11206e-05	3.6908
WARS1	1.78955	21.1284	5.01218	2.94195e-06	1.13531e-05	3.6686
RPL4	3.3811	20.7825	5.00764	2.99584e-06	1.15304e-05	3.65096
CCT8	1.4368	21.2302	5.006	3.01563e-06	1.15759e-05	3.64457
ATP1B3	1.33213	20.9153	5.00254	3.05753e-06	1.17057e-05	3.63116
CCN3	-1.15818	22.5194	-4.99862	3.10587e-06	1.18595e-05	3.61591
EXT2	1.08942	21.3197	4.9926	3.18134e-06	1.21158e-05	3.59259
FAM20C	0.831055	21.1475	4.9697	3.47254e-06	1.31744e-05	3.50701
COL3A1	0.76655	30.4521	4.96934	3.47747e-06	1.31744e-05	3.50563
APEH	1.14823	21.5223	4.96757	3.51531e-06	1.32831e-05	3.49562
PLA2G15	1.00849	20.283	4.95142	3.74173e-06	1.4102e-05	3.43475
PPP2R1A	1.32561	22.276	4.94536	3.84003e-06	1.44349e-05	3.40982
PCNP	0.712507	22.4376	4.94374	3.85054e-06	1.4437e-05	3.40667
CDV3	0.965513	22.1952	4.94053	3.90606e-06	1.46075e-05	3.39298
DNAJC8	0.939211	21.6549	4.92546	4.14231e-06	1.54512e-05	3.33582
SRSF1	1.22887	20.9113	4.92325	4.19229e-06	1.55202e-05	3.32462
SUMO2	0.745643	25.1451	4.92229	4.1929e-06	1.55202e-05	3.32399
TRA2B	-1.72667	27.2608	-4.92393	4.18107e-06	1.55202e-05	3.32722
CLTA	0.82958	23.7557	4.92076	4.21842e-06	1.55749e-05	3.3181
FAM3C	-1.4105	22.5032	-4.90686	4.47358e-06	1.6475e-05	3.26159
HSPA8	1.01298	24.2215	4.90273	4.53914e-06	1.66741e-05	3.24723
EMILIN2	1.00281	20.4725	4.90165	4.5587e-06	1.67037e-05	3.24306
PTPN11	1.6436	20.3718	4.89931	4.60931e-06	1.68466e-05	3.23258
RAB2A	-1.21421	22.2455	-4.89582	4.67346e-06	1.70382e-05	3.21917
FBN1	0.735498	26.3961	4.88128	4.93217e-06	1.79363e-05	3.16641
MUC5AC	1.965	20.5176	4.85253	5.54398e-06	2.01108e-05	3.05348
SERPINA5	-1.18418	25.0231	-4.84877	5.62679e-06	2.03603e-05	3.03911
CDH11	-0.665214	25.7911	-4.8407	5.78813e-06	2.0892e-05	3.01122
CAPRIN1	1.25451	20.2924	4.83815	5.86687e-06	2.11237e-05	2.99859
SFRP4	-1.35184	22.0776	-4.8309	6.03636e-06	2.16801e-05	2.97098
GPI	0.681196	25.5934	4.82865	6.06914e-06	2.1744e-05	2.96526
DLD	1.12855	22.076	4.82822	6.10022e-06	2.18015e-05	2.96078
PTPRS	-1.16332	21.1967	-4.82733	6.12162e-06	2.18243e-05	2.95739
CLIC4	1.31055	23.4775	4.82275	6.23276e-06	2.2166e-05	2.93995
RARRES2	1.39046	25.849	4.80234	6.75218e-06	2.39546e-05	2.86237
SERPINI1	-1.32253	21.8474	-4.79988	6.81744e-06	2.41271e-05	2.85305
CCT6A	1.28835	20.3113	4.79724	6.88828e-06	2.43185e-05	2.84303
QSOX1	1.32911	26.6233	4.79553	6.93453e-06	2.44223e-05	2.83655
RPL11	0.834333	20.8737	4.7899	7.06521e-06	2.48223e-05	2.81799
IFI30	1.01705	23.9368	4.75159	8.23044e-06	2.88463e-05	2.67055
LOXL2	1.37896	25.1464	4.7487	8.32611e-06	2.89708e-05	2.65941
CNDP2	1.31073	22.3607	4.74938	8.30388e-06	2.89708e-05	2.66199
MTPN	0.752296	23.2154	4.74725	8.34584e-06	2.89708e-05	2.65665
NDNF	-1.59229	21.976	-4.74916	8.31119e-06	2.89708e-05	2.66114
FBLN7	-0.812687	21.6626	-4.74623	8.37925e-06	2.90174e-05	2.65278
FABP3	-0.975658	23.0353	-4.73161	8.88423e-06	3.06929e-05	2.59636
NUDT5	1.44979	21.8707	4.72767	9.03587e-06	3.10949e-05	2.58021
CPM	1.11041	21.8063	4.72746	9.04344e-06	3.10949e-05	2.5794
MATN3	2.14499	23.7146	4.71842	9.36655e-06	3.20539e-05	2.54542
BPNT1	1.05865	21.7348	4.71863	9.35879e-06	3.20539e-05	2.54622
BCAP31	1.62718	21.5483	4.70386	9.91103e-06	3.38374e-05	2.49074
RANBP2	1.45794	21.979	4.68196	1.07881e-05	3.67453e-05	2.40871
ATRN	-0.751919	22.5431	-4.65126	1.21089e-05	4.11475e-05	2.29657
COX5B	1.20031	22.4505	4.64768	1.23141e-05	4.17473e-05	2.28076
NID2	1.33583	23.508	4.64649	1.2371e-05	4.18422e-05	2.27631
SIAE	0.969515	21.6165	4.6412	1.26098e-05	4.25507e-05	2.25764
TALDO1	1.53946	24.5288	4.63706	1.28282e-05	4.31874e-05	2.24122
MAMDC2	-1.45972	21.7219	-4.62262	1.35608e-05	4.55479e-05	2.18755
SEMG2	-2.21568	22.0304	-4.61707	1.38527e-05	4.6421e-05	2.16697
PDGFRL	-1.09276	19.9876	-4.60104	1.47314e-05	4.92518e-05	2.10755
PRDX3	1.15229	22.5792	4.58859	1.54513e-05	5.15397e-05	2.06146
EIF3G	0.713398	22.579	4.58446	1.56514e-05	5.20876e-05	2.0486
MIA	-0.663586	25.2206	-4.57812	1.60362e-05	5.32459e-05	2.02514
POF1B	1.75861	22.6768	4.5697	1.6608e-05	5.50186e-05	1.99175
ELOC	1.0862	20.8674	4.56162	1.71282e-05	5.66129e-05	1.96197
HINT1	0.984764	21.6951	4.55411	1.76258e-05	5.81251e-05	1.93432
AK1	0.911119	22.4293	4.53328	1.90547e-05	6.26947e-05	1.85888
MYL9	1.05661	20.9005	4.53113	1.92378e-05	6.31539e-05	1.84986
GSTM3	1.88162	19.8457	4.5278	1.94828e-05	6.38137e-05	1.83765
MARCKSL1	0.939623	22.4794	4.51976	2.00611e-05	6.55601e-05	1.80923
CES1	1.96208	23.5443	4.49983	2.16644e-05	7.06404e-05	1.73526
STAT1	1.63444	21.3741	4.49348	2.21914e-05	7.21967e-05	1.71209
COL11A2	-0.971222	23.696	-4.48117	2.32494e-05	7.54695e-05	1.66718
COL8A1	0.775365	24.2838	4.46068	2.50518e-05	8.11387e-05	1.59479
TSNAX	1.48164	23.5085	4.44021	2.71318e-05	8.76798e-05	1.51835
ERAP1	1.29314	21.3122	4.42951	2.82445e-05	9.10728e-05	1.47963
UGDH	1.3718	20.8976	4.42676	2.8538e-05	9.18152e-05	1.46967
RAB1A	0.804491	22.016	4.42424	2.87351e-05	9.22448e-05	1.46263
RSU1	0.802358	22.7298	4.41702	2.95253e-05	9.45721e-05	1.43651
PDLIM7	1.25118	21.8872	4.41637	2.96725e-05	9.48342e-05	1.43213
TXNDC5	0.632631	24.3139	4.40611	3.07574e-05	9.80858e-05	1.39714
VPS26A	1.20059	22.0142	4.39966	3.15898e-05	0.000100519	1.37184
FRZB	-1.04403	24.4125	-4.37898	3.41279e-05	0.000108358	1.29745
LTA4H	1.19697	22.491	4.37331	3.48578e-05	0.000110434	1.27709
ATP6AP2	0.882524	21.4932	4.36924	3.53477e-05	0.000111742	1.26346
C11orf54	1.02344	20.3653	4.36888	3.54389e-05	0.000111787	1.26118
TPP1	1.68433	21.1548	4.36756	3.56136e-05	0.000111852	1.25645
PARVA	1.23892	22.9564	4.36785	3.55758e-05	0.000111852	1.25747
RPSA	0.970666	21.5346	4.36105	3.64878e-05	0.00011435	1.23312
ILF3	1.7019	22.9204	4.35565	3.72286e-05	0.000116169	1.21379
ENAH	1.40329	21.8714	4.35598	3.71839e-05	0.000116169	1.21494
KCTD12	-1.11612	23.1129	-4.34906	3.81538e-05	0.000118801	1.19017
CSF1	0.992259	23.9741	4.34011	3.94435e-05	0.000122554	1.1582
LIMS1	1.13868	19.6778	4.33382	4.03756e-05	0.000125182	1.13574
CPOX	1.77887	19.5309	4.32844	4.11898e-05	0.000127434	1.11655
NEGR1	-1.87066	19.4617	-4.32784	4.1282e-05	0.000127447	1.1144
SDCBP	1.04542	22.3553	4.32228	4.21422e-05	0.000129827	1.09457
STIP1	0.946317	22.1801	4.32017	4.24728e-05	0.000130568	1.08706
TMSB4X	0.745382	26.1494	4.31805	4.27049e-05	0.000131004	1.08143
SERPINA6	-1.28553	20.945	-4.31253	4.36914e-05	0.000133747	1.05987
MAP4	1.40619	24.7308	4.30394	4.51019e-05	0.000137775	1.02934
MYO1B	1.69736	21.6527	4.30251	4.53405e-05	0.000138212	1.02427
LAMP1	0.499152	24.5946	4.29292	4.68673e-05	0.000142567	0.992054
UBE2L3	0.748172	24.0997	4.28745	4.78231e-05	0.000145124	0.97266
P4HA1	-1.41007	20.7547	-4.2876	4.79078e-05	0.000145124	0.971347
HTRA1	-0.636402	25.8772	-4.28587	4.81032e-05	0.000145412	0.96705
ATP5IF1	0.782123	23.3157	4.27148	5.07245e-05	0.000153017	0.916088
TMEM119	-1.10062	23.5958	-4.2683	5.14391e-05	0.000154851	0.903038
CDCP1	1.56455	19.7669	4.26679	5.17263e-05	0.000155393	0.897692
FN1	0.618911	31.3243	4.25917	5.30748e-05	0.000159115	0.872596
RPL5	1.1765	20.9836	4.25429	5.41583e-05	0.000162028	0.853578
UFM1	1.2095	21.1746	4.25273	5.44708e-05	0.000162628	0.848054
ANXA1	0.684028	25.7491	4.24828	5.52419e-05	0.000164591	0.834179
FMOD	0.609007	29.2299	4.2372	5.75353e-05	0.000171073	0.795139
ADK	0.96971	20.3801	4.23632	5.78509e-05	0.000171508	0.790269
SPP1	-0.839613	29.11	-4.2357	5.79178e-05	0.000171508	0.78897
COL7A1	1.73053	23.541	4.21936	6.15554e-05	0.000181908	0.730714
DSTN	0.789287	22.1229	4.21215	6.30621e-05	0.000185982	0.707139
IST1	1.19068	22.1763	4.2088	6.39777e-05	0.0001883	0.69369
RAN	1.25136	22.0217	4.20278	6.54003e-05	0.000191709	0.672598
APOC1	0.941555	24.138	4.20293	6.53637e-05	0.000191709	0.673135
NEDD8	1.48596	20.9218	4.19631	6.69615e-05	0.000195889	0.649976
IDE	1.4507	18.8926	4.19428	6.74584e-05	0.000196946	0.642886
FST	-1.36403	22.2218	-4.1936	6.76254e-05	0.000197037	0.640516
RPS28	0.704088	24.0484	4.18319	7.00876e-05	0.000203802	0.605858
ENPP2	-0.762725	25.4439	-4.17401	7.24699e-05	0.000210308	0.573819
UFC1	0.881284	20.4652	4.17065	7.34627e-05	0.000212763	0.561025
GLG1	0.863882	22.6254	4.1654	7.48506e-05	0.000216351	0.543029
CST3	-0.762103	27.9583	-4.1625	7.55655e-05	0.000217983	0.533736
DPP7	0.651295	23.0504	4.15803	7.67998e-05	0.000221104	0.518213
MYH9	-1.44208	23.3977	-4.1548	7.7868e-05	0.000223736	0.505346
FKBP2	0.954129	21.8981	4.15082	7.90004e-05	0.000226541	0.491514
G3BP1	0.642519	22.0972	4.1463	8.01381e-05	0.00022935	0.477452
DDT	0.851401	22.8262	4.13642	8.31419e-05	0.000237478	0.442392
PCBD1	0.966555	20.5272	4.1262	8.63587e-05	0.000245898	0.406224
VEGFA	0.61259	23.8693	4.1254	8.64288e-05	0.000245898	0.405085
SORBS1	1.00402	21.8051	4.1151	8.98846e-05	0.00025523	0.367914
NARS1	1.20816	19.839	4.1008	9.46376e-05	0.000267996	0.318599
STX12	0.638348	21.1477	4.09991	9.47497e-05	0.000267996	0.317107
TRIR	1.30255	20.3052	4.08217	0.000101189	0.000285653	0.25456
XYLT1	-1.36037	22.4588	-4.08075	0.000101705	0.000286552	0.249693
HEXB	0.552033	25.2627	4.07679	0.000102958	0.00028952	0.237626
SEC31A	1.18433	20.2594	4.07398	0.000104205	0.00029246	0.226468
COPZ1	0.751369	20.9752	4.0672	0.000106559	0.000298489	0.204754
RHOA	0.756126	21.6657	4.05634	0.000110786	0.000309731	0.167564
RPL6	0.640176	23.4011	4.05012	0.000113277	0.000316087	0.146306
LGALS3	0.451256	26.5815	4.04586	0.000115012	0.000320311	0.131784
ANGPT2	-1.2311	24.3364	-4.04454	0.000115779	0.000321829	0.125783
MYO1C	1.01878	21.6956	4.0417	0.000116956	0.00032448	0.116113
IAH1	1.23644	21.0749	4.02875	0.000122482	0.000339162	0.0720044
PTGR1	1.03976	22.0156	4.02355	0.000124772	0.000344189	0.0543086
YWHAQ	0.659495	23.8096	4.02333	0.000124634	0.000344189	0.0550197
NIBAN2	2.0018	23.4766	4.02198	0.000125471	0.000345461	0.0489715
GPD1	-1.45315	22.7222	-4.01589	0.000128216	0.000352352	0.0282957
LCP1	0.541326	25.4214	4.00832	0.000131467	0.000360601	0.00404467
OGN	-0.627954	26.545	-4.00599	0.00013256	0.000362231	-0.00386518
MDH2	-0.697751	27.6632	-4.00622	0.000132452	0.000362231	-0.00308819
THBS3	-0.930453	22.7671	-4.0005	0.000135417	0.000369343	-0.0238818
MMP13	0.811494	26.0808	3.99572	0.00013761	0.000374621	-0.0393899
CD276	0.925508	20.8203	3.98657	0.000142274	0.00038659	-0.0710271
GLOD4	0.808983	22.4966	3.98435	0.000143262	0.000388547	-0.0778031
TSPAN4	1.96728	24.6207	3.96835	0.000151734	0.000410758	-0.132456
ATP6V1A	1.42517	20.4813	3.9665	0.000152731	0.00041192	-0.138705
TXNDC12	0.923104	22.2455	3.96669	0.00015263	0.00041192	-0.13807
NRP1	0.750578	23.4101	3.96328	0.000154214	0.000415148	-0.148245
MT1X	1.22	23.0869	3.96307	0.000154587	0.000415381	-0.150226
TNC	0.931576	26.2457	3.95177	0.000160869	0.000431462	-0.188215
NIF3L1	1.06843	20.2822	3.94907	0.000162408	0.000434787	-0.197297
ACAT2	1.3309	21.1348	3.94791	0.000163069	0.000435751	-0.201167
FKBP7	-0.961481	20.4203	-3.94614	0.000164091	0.000437676	-0.207124
FTH1	1.59925	22.4937	3.94514	0.000164669	0.000438411	-0.210475
TCN1	1.21651	20.4462	3.94448	0.000165051	0.000438624	-0.212686
HNRNPU	1.23019	20.5058	3.93194	0.000172488	0.00045755	-0.254701
PSMA7	0.663139	23.756	3.92758	0.000174847	0.000462962	-0.267981
OLFML3	-0.555839	26.814	-3.92548	0.000176138	0.000465531	-0.274991
NECTIN2	0.933214	20.9636	3.92399	0.000177369	0.000467932	-0.281295
LUM	0.526241	31.3217	3.91062	0.000185558	0.000488646	-0.324627
CAMP	1.41748	20.9695	3.90337	0.000190649	0.000501143	-0.350079
SERPINE2	0.565945	26.3286	3.89256	0.000197653	0.000518615	-0.384766
RDX	0.70757	22.8631	3.88533	0.000202704	0.000530908	-0.40879
RPS18	0.799408	22.2122	3.88391	0.00020388	0.000533026	-0.414133
CNBP	0.93015	22.7013	3.88111	0.00020605	0.00053773	-0.42405
NPTX2	-1.14346	20.9447	-3.87749	0.000208664	0.000543576	-0.436052
MYH7	1.10394	25.3924	3.85908	0.000222459	0.000578473	-0.496969
PTPRK	1.17934	22.0099	3.84961	0.000229885	0.000596714	-0.528205
PSMA6	0.699624	23.1929	3.84372	0.000234251	0.000606962	-0.546419
TGFB2	1.07337	20.9868	3.82712	0.000248494	0.000642719	-0.60222
SLC2A3	1.23677	21.3978	3.82483	0.000250467	0.000646668	-0.609736
TGOLN2	2.24737	24.8666	3.82129	0.000253552	0.000650403	-0.621372
ADH1B	1.0963	23.73	3.82111	0.000253706	0.000650403	-0.62195
LMNB1	0.882699	22.6231	3.82223	0.000252725	0.000650403	-0.618267
CFL1	0.573893	25.747	3.82095	0.000253447	0.000650403	-0.621295
TGFB1	-0.908092	24.3358	-3.81712	0.000257225	0.000658259	-0.635039
ITGA5	1.0356	22.7954	3.81477	0.000259323	0.000661297	-0.64276
GLUD1	-0.786302	24.0906	-3.81482	0.000259074	0.000661297	-0.642005
PSMD13	0.855129	19.5169	3.80168	0.000271281	0.000690577	-0.685591
S100A13	-0.812527	24.1556	-3.78089	0.000291343	0.000740348	-0.75336
ILF2	1.05384	20.4258	3.77894	0.000293314	0.000744053	-0.759745
MGAT2	0.47362	20.4638	3.76885	0.000303173	0.000767722	-0.791435
CCT7	1.1729	20.3494	3.76863	0.00030386	0.00076812	-0.793273
HLA-C	1.4375	21.8992	3.76525	0.000307401	0.000775721	-0.80427
SPON1	0.947362	23.1872	3.75982	0.000313159	0.000788879	-0.82188
ACAA2	1.06012	20.6762	3.75335	0.000320162	0.000805123	-0.842862
ENG	1.50899	23.3521	3.74482	0.000329615	0.000827458	-0.87046
COMP	1.03954	30.7964	3.74283	0.000331861	0.000830225	-0.876902
B3GNT7	-0.984073	22.2133	-3.74327	0.000331363	0.000830225	-0.875479
FHL1	0.74341	22.6651	3.73936	0.00033556	0.000838033	-0.887565
VDAC1	0.88269	20.0166	3.73305	0.000343106	0.000855407	-0.9085
DUSP3	0.929847	21.0253	3.72306	0.000354961	0.000883445	-0.940702
JAM3	0.995468	22.6225	3.71836	0.000360663	0.0008961	-0.955807
RRAS	0.705766	21.067	3.71189	0.000368197	0.000913255	-0.97567
TNR	-0.744711	21.6292	-3.70608	0.000375736	0.000930364	-0.994751
RPS11	0.787553	21.1048	3.70417	0.000378303	0.000935124	-1.00113
API5	1.1282	19.2168	3.70316	0.000379753	0.000937111	-1.00467
YBX1	0.885762	23.3206	3.68887	0.000398556	0.000981841	-1.05044
TFG	1.07957	22.8641	3.688	0.000399723	0.000983048	-1.05321
SELENOM	1.4466	20.7684	3.68099	0.000409299	0.00100489	-1.07563
NME1	1.18039	23.2312	3.67537	0.000417128	0.00102239	-1.09356
ARCN1	1.04761	20.7104	3.67441	0.000418492	0.001024	-1.09665
TXNRD1	0.918232	21.6903	3.67308	0.000420367	0.00102686	-1.10089
GGCT	0.981056	21.3921	3.65283	0.000449998	0.00109739	-1.16533
FBLN1	-0.743896	26.5003	-3.65106	0.000452379	0.00110135	-1.17047
KHSRP	0.877475	20.9978	3.64893	0.000455934	0.00110629	-1.17773
LRP1	0.759588	24.0235	3.64896	0.000455608	0.00110629	-1.17718
PAPLN	-1.26684	23.2421	-3.64683	0.000459163	0.00111226	-1.1844
UNC5C	-0.794886	21.5701	-3.64109	0.000468073	0.00113196	-1.20258
NSFL1C	-0.934088	23.9232	-3.63967	0.000470307	0.00113547	-1.20708
GOT1	0.79982	21.9813	3.63461	0.000478359	0.00115299	-1.22313
PAM	0.472601	23.8064	3.63072	0.000483971	0.00116458	-1.23444
TFAP2D	1.20344	20.9995	3.61669	0.000507881	0.00122009	-1.27973
GALNT1	-0.770165	22.4783	-3.61247	0.000514922	0.00123496	-1.2928
IGLL5	0.72185	24.5015	3.60184	0.000533317	0.00127697	-1.32603
UBA52	0.485371	26.9261	3.60091	0.000534623	0.00127799	-1.32848
RAD23A	0.807074	21.5908	3.59501	0.000545921	0.00130285	-1.34795
APLP2	0.846226	21.479	3.58974	0.000555577	0.00132371	-1.3645
RPL12	0.778979	21.7562	3.58343	0.000567347	0.00134936	-1.38429
HSPA1B	0.612368	24.2378	3.58259	0.000568202	0.00134936	-1.38599
ATP5F1D	0.794583	22.1649	3.57677	0.000580013	0.00137516	-1.40513
KPNB1	1.04125	20.3405	3.57429	0.000584802	0.00138425	-1.41289
PML	1.0648	19.4849	3.57015	0.000592871	0.00140107	-1.42582
SERPINB1	0.730229	22.4353	3.5583	0.00061619	0.00145381	-1.46235
PDLIM5	0.717513	22.9987	3.55246	0.000628205	0.00147975	-1.48056
VIM	-0.63682	31.9733	-3.54891	0.000635216	0.00149384	-1.49116
PSMB2	0.76579	22.9854	3.53225	0.000671879	0.0015775	-1.54377
MECP2	0.797766	20.9341	3.53115	0.000674306	0.00158064	-1.54717
BSG	0.943125	22.5843	3.52649	0.000684724	0.00160248	-1.56162
IGKV1-5	1.03098	22.091	3.52311	0.000692371	0.00161776	-1.57208
MXRA7	0.640163	21.176	3.52116	0.000695983	0.00162359	-1.57725
SORBS2	-0.834922	22.2609	-3.52066	0.000697962	0.00162559	-1.57966
PTPA	0.790302	22.0788	3.51982	0.000699878	0.00162744	-1.58224
EWSR1	0.858761	22.1831	3.50926	0.000724535	0.00168208	-1.61485
SERPINE1	0.505443	27.2377	3.50707	0.000728896	0.0016895	-1.62077
PSMA5	1.08359	23.9445	3.50669	0.000730657	0.00169088	-1.62277
CXCL12	1.1106	21.7522	3.50494	0.000734853	0.00169789	-1.62816
EPRS1	0.921925	20.4294	3.50374	0.00073775	0.00170187	-1.63186
DUT	0.502053	21.5213	3.49803	0.000750777	0.00172917	-1.64861
B4GAT1	0.802667	23.5793	3.49449	0.000760404	0.00174857	-1.66033
RPS10	0.900549	21.2978	3.48518	0.000783885	0.00179971	-1.68895
VCAM1	-0.621702	32.7312	-3.48328	0.000787848	0.00180595	-1.69396
LAMC1	0.915682	25.0551	3.45865	0.000854541	0.00195054	-1.77011
CFL2	0.832598	20.7022	3.4585	0.000854958	0.00195054	-1.77057
COL18A1	-0.479428	24.7859	-3.45895	0.000852758	0.00195054	-1.76841
CCT4	0.929995	20.8379	3.44383	0.000896608	0.00204137	-1.81527
ICAM2	-0.856796	21.4241	-3.44349	0.000897584	0.00204137	-1.81629
RAC1	1.07915	20.919	3.43086	0.000935002	0.00211983	-1.85465
IGF1	0.83446	21.7831	3.4312	0.000933989	0.00211983	-1.85363
HNRNPH1	0.8005	21.107	3.42997	0.000937716	0.00212266	-1.85737
XRCC6	0.817582	22.8761	3.42325	0.000958261	0.00216579	-1.87772
TFRC	0.962869	23.5643	3.42274	0.000959839	0.00216598	-1.87927
FDPS	0.822798	25.0787	3.41452	0.000985589	0.00222064	-1.90412
DYNC1LI2	0.794755	20.3222	3.40978	0.00100074	0.00225129	-1.91844
DPP3	-0.553645	25.5014	-3.40565	0.00101304	0.00227543	-1.93016
GLRX3	0.938742	20.3598	3.39768	0.00104042	0.0023333	-1.95491
WNT5A	0.741024	23.314	3.38526	0.00108271	0.0024244	-1.99227
EXT1	0.990044	19.5906	3.37884	0.00110517	0.00247087	-2.01152
GRB2	0.738866	21.5066	3.37443	0.00112085	0.00250208	-2.02473
ATP5F1A	0.840524	22.2077	3.36808	0.00114384	0.00254556	-2.04375
MXRA5	0.824603	24.1938	3.36852	0.00114222	0.00254556	-2.04242
GOT2	0.649959	23.1868	3.35183	0.00120381	0.00267492	-2.09178
RPS19	0.618059	21.9966	3.34956	0.00121215	0.00268935	-2.09833
RPL23A	0.69689	21.0719	3.32829	0.00129764	0.00287462	-2.16196
DBN1	0.847847	21.3493	3.32275	0.00132109	0.00292211	-2.17862
FBLN5	-0.972321	22.2994	-3.31998	0.00133272	0.00294335	-2.18682
GLDN	-0.555582	21.1101	-3.31654	0.00134599	0.00296812	-2.19632
DYNC1I2	1.20654	22.1513	3.31601	0.00134957	0.00297151	-2.19857
ACOT1	0.955224	20.3391	3.31507	0.00135357	0.00297581	-2.20133
GDF10	-0.797598	20.8336	-3.30873	0.00138093	0.00303135	-2.22004
STOM	0.905486	22.9494	3.30728	0.00138727	0.00303609	-2.22433
PSMA3	0.639642	23.3905	3.30713	0.00138699	0.00303609	-2.22431
ROBO4	-0.870066	19.8434	-3.30251	0.0014083	0.00307748	-2.23839
PSMD9	0.833911	21.7689	3.27835	0.00151947	0.00331542	-2.30937
CRKL	1.1107	21.2129	3.27746	0.0015237	0.00331966	-2.31196
CHL1	0.79857	19.8846	3.27639	0.00152884	0.00332585	-2.3151
AKAP12	0.919752	23.0911	3.26999	0.0015598	0.00338813	-2.33382
PSMD4	0.854068	20.1664	3.26044	0.00160715	0.00348576	-2.36173
RBBP7	1.06323	20.3491	3.25936	0.00161258	0.00349231	-2.36487
RPS2	0.881736	21.586	3.25816	0.00161863	0.00350019	-2.36837
PGAM1	0.778354	26.5631	3.25589	0.00163014	0.00351984	-2.37498
CILP2	0.791257	25.2325	3.2442	0.0016907	0.00364517	-2.409
CCT2	0.815183	21.1009	3.23961	0.00171505	0.0036922	-2.42233
HSPH1	-0.512054	25.5083	-3.23862	0.00171879	0.00369476	-2.4246
RPS3A	0.779896	21.9363	3.23648	0.00173184	0.00371731	-2.43141
PRSS23	-0.584378	23.358	-3.23521	0.00173713	0.00372315	-2.43449
C7	-0.820059	20.2471	-3.23475	0.00174118	0.00372633	-2.43643
ALCAM	0.699632	21.1162	3.23164	0.00175809	0.00375698	-2.44544
FLNA	0.824806	24.4609	3.22949	0.00176989	0.00377663	-2.45167
HSPD1	1.07227	21.4845	3.22617	0.00178826	0.00381022	-2.46129
NOTCH3	-0.89885	21.4888	-3.22463	0.00179678	0.00382276	-2.46572
PITPNB	0.981385	21.2473	3.21759	0.00183648	0.00389868	-2.48608
NUCB2	-0.706153	23.5533	-3.21735	0.00183784	0.00389868	-2.48677
CCT3	0.7437	21.6334	3.21491	0.00185177	0.0039225	-2.4938
REEP5	1.14572	21.3918	3.21037	0.001878	0.00397226	-2.5069
TLN2	0.804335	22.9132	3.20805	0.00189152	0.00399213	-2.51358
SND1	0.703056	21.5862	3.20748	0.00189486	0.00399213	-2.51522
GMPR	0.451033	20.9687	3.20707	0.00189564	0.00399213	-2.51583
REXO2	0.74667	21.5754	3.20656	0.00190029	0.00399612	-2.51789
CKB	0.998855	20.2361	3.20603	0.00190341	0.00399688	-2.51941
PDIA4	-1.2837	23.2795	-3.20461	0.00191177	0.00400865	-2.52349
PDXK	1.02556	20.3196	3.20167	0.00192923	0.00403941	-2.53195
RPS4X	0.611093	21.5017	3.19655	0.00195844	0.00409467	-2.54614
NPM1	0.750491	23.5118	3.19631	0.00196144	0.00409504	-2.54737
H1-0	0.653551	22.0088	3.19565	0.0019646	0.00409574	-2.54898
LOXL1	1.0944	21.8307	3.18211	0.00204914	0.00426586	-2.58806
ATP1A1	0.648179	23.0487	3.17725	0.00207918	0.00432219	-2.6017
CFI	-0.683696	25.1465	-3.1676	0.00214259	0.00444764	-2.62952
YWHAE	0.591913	25.4657	3.1611	0.00218391	0.00452693	-2.6475
GSS	0.928399	21.8471	3.15669	0.00221547	0.00458579	-2.6606
ARSB	0.598907	20.6668	3.15362	0.0022347	0.00461244	-2.66883
SPTBN1	-1.07615	23.1117	-3.15417	0.00223263	0.00461244	-2.66777
GGT5	0.652165	22.1243	3.15322	0.00223824	0.00461318	-2.67021
HEXA	0.546646	23.3838	3.14953	0.00226268	0.00465694	-2.68041
USP14	0.932108	19.7078	3.12335	0.00245267	0.00504083	-2.75502
APEX1	1.0811	21.603	3.11771	0.00249506	0.00511787	-2.77092
CDH1	0.930399	23.0355	3.11743	0.00249721	0.00511787	-2.77172
KNG1	0.952325	24.9375	3.10129	0.00262249	0.00536704	-2.8171
SPRR3	0.688779	24.0533	3.09102	0.00270515	0.00552841	-2.84585
UGP2	-1.40889	24.6775	-3.08617	0.00274506	0.00560209	-2.85941
THBS2	-1.06172	24.0167	-3.08092	0.00278885	0.00568345	-2.87407
PSMB3	0.937364	20.951	3.06952	0.00288619	0.0058664	-2.90583
CTTN	0.636524	22.2612	3.06934	0.0028867	0.0058664	-2.90609
EVPL	0.878131	21.2743	3.0667	0.00291072	0.00590693	-2.91366
YWHAH	0.919895	20.7083	3.06426	0.00293214	0.0059338	-2.92044
PFDN6	0.830916	20.2522	3.06465	0.00292872	0.0059338	-2.91936
KPRP	1.07053	22.3412	3.05929	0.00297625	0.00601467	-2.93425
LAMA5	0.923287	20.2849	3.05807	0.00298716	0.00602832	-2.93763
RPS9	-1.07275	22.4157	-3.05605	0.00300533	0.00605658	-2.94324
ARSA	1.18871	21.7097	3.04706	0.00308732	0.00621318	-2.96813
CNPY2	-0.762681	22.2193	-3.04387	0.0031169	0.00626402	-2.97694
GNS	0.478679	23.1211	3.04224	0.00312986	0.00628137	-2.98099
TWF2	0.960654	20.8236	3.02668	0.00328098	0.00657556	-3.02434
CAPZB	0.374352	24.2355	3.01638	0.00338072	0.00676611	-3.05219
NCL	0.91731	23.6806	3.00322	0.00351786	0.00703088	-3.08868
RPL7	0.567467	21.8718	2.99969	0.00355239	0.00709012	-3.09788
FASN	-0.602661	26.2018	-2.99892	0.00356168	0.00709889	-3.1002
HADHA	-0.780749	20.6024	-2.994	0.00361522	0.00719572	-3.11386
NENF	0.690093	21.4447	2.98635	0.00369781	0.00735002	-3.13468
ATP6AP1	0.745708	20.6482	2.98419	0.00372144	0.00738689	-3.14055
FABP5	0.628227	25.1608	2.9687	0.0038944	0.00771963	-3.18246
CYCS	0.579033	24.3064	2.96384	0.00394979	0.0078081	-3.19552
PAPOLA	-0.557825	24.9252	-2.96398	0.00394708	0.0078081	-3.19496
ERH	0.970726	21.5509	2.96202	0.00397245	0.00782924	-3.20067
COX6B1	0.930313	23.3108	2.9624	0.00396806	0.00782924	-3.19965
BPGM	0.852017	20.8233	2.96166	0.00397667	0.00782924	-3.20164
CLIC1	0.877328	22.9232	2.96028	0.00399279	0.00785033	-3.20537
EHD4	0.682069	20.5559	2.95677	0.00403417	0.00792095	-3.21486
SMOC1	0.651112	24.062	2.95509	0.00405406	0.00794924	-3.21938
FERMT2	1.49913	23.9902	2.95224	0.00408807	0.00800512	-3.22707
PARK7	0.408282	25.8058	2.95118	0.00409807	0.00801389	-3.22952
G6PD	0.944133	23.3334	2.94792	0.00414013	0.00808524	-3.23871
DCD	-0.788348	24.5351	-2.94643	0.00415825	0.00810971	-3.24273
HAPLN1	0.606873	27.1107	2.94536	0.0041699	0.00812152	-3.2454
SNRPD3	0.7965	21.0213	2.94396	0.00418835	0.00814403	-3.24936
PSMA4	0.600573	23.0509	2.9435	0.00419269	0.00814403	-3.25041
ARF3	0.690142	20.815	2.93921	0.00424697	0.00823844	-3.26214
HYOU1	0.584949	21.8342	2.93074	0.00435184	0.0084306	-3.28466
UBE2K	0.930963	20.4186	2.9253	0.00442284	0.00855672	-3.29944
RPS3	0.585622	22.7906	2.9188	0.00450583	0.00870568	-3.31661
PSMC4	0.590934	20.0264	2.91538	0.00455093	0.00878112	-3.32576
C1QTNF1	1.11701	23.2432	2.90744	0.00465846	0.00897666	-3.3471
NME2	0.776613	24.0447	2.90689	0.00466591	0.0089791	-3.34857
PSMD2	0.999193	20.0281	2.88492	0.00497216	0.00955576	-3.40688
HTRA3	-0.539247	25.8751	-2.86953	0.0051945	0.00996986	-3.44716
DDAH2	0.663569	22.1802	2.86796	0.00522101	0.00999431	-3.45164
GMFG	0.638143	21.4765	2.86824	0.00521685	0.00999431	-3.45091
HSPA13	0.690999	21.4585	2.86237	0.00530552	0.0101427	-3.46634
ZG16B	0.796905	25.5545	2.85546	0.00541174	0.0103321	-3.48449
PFN1	0.524042	27.0293	2.84706	0.00554034	0.0105638	-3.50617
TWSG1	0.793152	24.0684	2.84534	0.00557084	0.010608	-3.511
RPL10A	0.68274	21.2121	2.84419	0.0055892	0.010629	-3.51401
MYL6	0.480672	25.0031	2.83573	0.00572261	0.0108685	-3.53577
SEC23A	0.933562	22.094	2.8263	0.0058819	0.0111564	-3.56068
FSCN1	1.13503	23.0467	2.82427	0.00591602	0.0112065	-3.56597
DPYSL3	1.2217	22.1174	2.82313	0.00593516	0.0112281	-3.56892
EIF5A	0.584969	23.9269	2.82144	0.00596213	0.0112644	-3.57315
DYNLL1	-0.760343	22.6051	-2.81868	0.00601078	0.0113415	-3.58048
ANXA11	0.685345	20.1361	2.81687	0.00604174	0.0113851	-3.58517
TPT1	1.05566	23.165	2.8023	0.00629656	0.0118346	-3.62289
TPM1	-0.901856	21.0953	-2.80273	0.0062889	0.0118346	-3.62178
ASPH	-1.47673	25.4617	-2.79593	0.00641102	0.0120341	-3.63933
EPHX1	0.842249	20.3961	2.78596	0.00659406	0.0123617	-3.665
CD9	-0.55119	22.4337	-2.77926	0.00671805	0.0125779	-3.68206
CHID1	0.962734	23.018	2.77499	0.00680092	0.0127167	-3.69315
AHSG	-0.526423	25.4839	-2.75338	0.0072226	0.0134878	-3.74807
CDH2	0.941915	22.3712	2.7498	0.00729878	0.0136125	-3.75747
TNKS1BP1	-0.554799	22.0147	-2.74511	0.00739314	0.0137708	-3.76923
SH3BGRL	0.653644	23.9655	2.74076	0.00748541	0.0139248	-3.78043
HLA-DRB5	1.16033	23.0415	2.73737	0.0075564	0.0140273	-3.78901
MANBA	0.637475	21.5684	2.73721	0.00755984	0.0140273	-3.78942
TCP1	1.05725	20.55	2.73628	0.00757948	0.0140458	-3.79178
RBMX	0.628588	23.1034	2.73184	0.00767363	0.0142021	-3.803
SERPINA3	-0.614211	28.2016	-2.72998	0.00771355	0.0142578	-3.80771
CNN2	0.411742	22.5374	2.71624	0.00800961	0.0147862	-3.84209
MGAT1	-0.465832	24.8224	-2.71106	0.00812527	0.0149806	-3.8551
CFB	0.767904	26.0366	2.70843	0.00818885	0.0150787	-3.86201
CD163	1.07551	23.7308	2.70545	0.0082566	0.0151842	-3.86948
STMN1	-0.924929	22.5489	-2.70161	0.00834457	0.0153265	-3.87909
NUCKS1	-0.548859	21.5514	-2.69191	0.00856894	0.0157187	-3.90323
ATP6V1G1	0.835727	21.2673	2.68985	0.00861977	0.015792	-3.90851
TTN	-0.871296	21.711	-2.68813	0.00866069	0.015847	-3.9128
FBLN2	0.83359	22.6158	2.68371	0.0087668	0.0160209	-3.92384
ITM2B	-1.02382	22.0806	-2.6832	0.00877896	0.016023	-3.92509
NEO1	0.5945	21.0753	2.67996	0.00885749	0.016146	-3.93316
PSMA2	0.691031	22.8752	2.67839	0.00889577	0.0161954	-3.93707
LCN2	1.22184	21.3567	2.67577	0.00895999	0.0162814	-3.94358
A1BG	0.856436	19.9453	2.67555	0.00896542	0.0162814	-3.94413
GFUS	0.631404	20.9602	2.66431	0.00924588	0.0167697	-3.97201
ALYREF	0.40008	23.158	2.66238	0.00929073	0.01683	-3.97655
PLEC	0.514343	28.5358	2.65785	0.00940781	0.0170209	-3.98783
OLA1	1.00974	20.6706	2.65552	0.00947091	0.0171021	-3.99376
FKBP3	0.610359	21.8453	2.65531	0.00947627	0.0171021	-3.99427
CMPK1	0.739828	20.5171	2.65109	0.00958613	0.0172789	-4.00469
MYDGF	0.553237	24.0754	2.63239	0.0100848	0.0181551	-4.05056
IDH1	0.337246	25.9898	2.62311	0.010339	0.0185897	-4.07313
CAVIN1	0.609525	21.7908	2.62232	0.0103658	0.0186147	-4.07531
BTD	-0.47492	22.484	-2.61947	0.0104413	0.0187273	-4.08202
SLC4A1	1.20492	22.3104	2.61678	0.0105225	0.0188401	-4.08884
PLVAP	-0.656684	20.5955	-2.61651	0.0105302	0.0188401	-4.0895
PRNP	0.534347	22.8812	2.61355	0.0106124	0.0189639	-4.0966
GNPTG	0.324857	21.6941	2.61165	0.0106647	0.0190337	-4.1011
CYGB	0.71976	20.7137	2.60744	0.0107912	0.0192359	-4.11157
RPL28	0.694589	22.6054	2.60273	0.0109292	0.019458	-4.12303
LIN7C	0.449411	21.0187	2.59837	0.0110534	0.0196551	-4.13337
COL6A3	0.31585	27.531	2.59137	0.0112635	0.0200042	-4.15032
PLS3	0.371272	24.5336	2.59063	0.0112859	0.0200173	-4.15211
PRG4	-0.801074	24.1168	-2.59037	0.0112985	0.0200173	-4.15296
SUB1	0.662694	21.72	2.58708	0.0113989	0.0201706	-4.16092
LGMN	0.952227	23.5874	2.57969	0.0116271	0.0205492	-4.17876
GDI1	0.449358	24.0834	2.57639	0.0117252	0.0206975	-4.18647
SELENBP1	0.571503	22.95	2.56087	0.0122266	0.0215562	-4.22395
SERPINB6	0.449096	22.5313	2.56008	0.0122473	0.0215665	-4.22562
SERPINH1	0.764247	22.5581	2.55262	0.012498	0.0219814	-4.24367
TMPO	0.479827	21.4154	2.54299	0.0128169	0.0225149	-4.26643
BANF1	0.620434	22.8461	2.53279	0.0131733	0.023113	-4.29088
XRCC5	0.602607	21.6302	2.52676	0.0133848	0.0234558	-4.30516
VBP1	0.973799	19.2233	2.5224	0.0135401	0.0236992	-4.31549
GLA	0.657125	20.8182	2.52099	0.0135905	0.0237588	-4.31882
LMCD1	0.608574	22.2774	2.5198	0.0136331	0.0238046	-4.32162
CAB39	-0.671406	19.4203	-2.51753	0.0137147	0.0239183	-4.32697
HNRNPM	0.963427	20.6507	2.50954	0.0140064	0.0243977	-4.34581
CAST	0.625061	22.0543	2.50497	0.0141756	0.0246627	-4.35655
MXRA8	-0.380591	23.6568	-2.49521	0.0145379	0.0252628	-4.37926
MGP	-0.628494	24.3528	-2.49098	0.0147051	0.0255229	-4.38934
TPD52L2	0.578444	21.378	2.48931	0.0147694	0.0256038	-4.39324
CCN1	0.629896	23.7484	2.48666	0.0148723	0.0257515	-4.39945
UCHL1	0.598198	22.6014	2.48408	0.0149727	0.0258801	-4.40546
CYTL1	-0.856425	24.7608	-2.48384	0.0149823	0.0258801	-4.40603
GNAI2	0.448969	25.059	2.47544	0.0153085	0.0264122	-4.4254
ATP5PB	1.00468	24.2554	2.45749	0.0160455	0.0276508	-4.4672
CLTC	1.00006	21.2629	2.45108	0.0163142	0.0280806	-4.482
MRC2	0.470016	23.9193	2.44718	0.016475	0.0283237	-4.49085
SEMA4B	0.860303	22.6475	2.44585	0.0165365	0.0283623	-4.49406
MIF	0.475292	24.9371	2.44579	0.0165353	0.0283623	-4.49408
ST13	0.570831	20.6741	2.43721	0.0169095	0.0289677	-4.51391
IGHA2	0.712915	22.6436	2.43509	0.0170019	0.0290917	-4.51876
PLOD1	-0.676309	24.5121	-2.4252	0.0174401	0.0298064	-4.5414
WFS1	-0.978716	22.0852	-2.42353	0.0175154	0.0298997	-4.54522
NQO2	0.656701	21.9129	2.40348	0.0184383	0.0314048	-4.59083
LPL	-0.569118	21.7668	-2.40344	0.0184403	0.0314048	-4.59093
CSPG4	-0.423251	25.4412	-2.40066	0.0185653	0.0315806	-4.59706
APMAP	0.643695	19.9672	2.397	0.0187459	0.0318505	-4.60551
IGHV3-9	0.688331	21.2735	2.39401	0.0188892	0.0320563	-4.61226
MACROH2A1	0.531254	21.8524	2.39112	0.0190289	0.0322557	-4.61879
PRKCSH	-0.542081	23.2724	-2.38788	0.0191864	0.0324849	-4.6261
SAA1	0.690702	21.0485	2.38693	0.0192326	0.0325251	-4.62823
TUBA1A	0.607421	23.6183	2.38353	0.0193995	0.0327691	-4.63589
FHL3	0.55811	20.26	2.38226	0.0194622	0.0328367	-4.63875
MSMP	0.798294	21.4583	2.37724	0.019712	0.0332197	-4.65005
CDS2	0.608668	21.3746	2.37358	0.0198957	0.0334904	-4.65826
PPP1R12A	0.89873	20.3679	2.3687	0.0201426	0.0338666	-4.66917
NUMA1	0.679438	20.956	2.36597	0.0202821	0.0340618	-4.67528
SEMA3A	-0.820867	20.1671	-2.36304	0.0204332	0.0342758	-4.68184
RPL17	0.401959	22.6803	2.3559	0.0207983	0.034848	-4.69763
TSKU	0.705925	19.5333	2.35112	0.0210563	0.0352395	-4.70839
ITIH1	0.632116	24.1361	2.35042	0.0210939	0.0352618	-4.70997
ACTN1	1.40692	24.5944	2.34849	0.0211961	0.0353919	-4.71424
COL22A1	0.465563	21.3917	2.34669	0.0212894	0.0354253	-4.71818
SAA4	-0.397071	22.5729	-2.3474	0.0212479	0.0354253	-4.71652
SHROOM3	-0.722934	22.9559	-2.34684	0.0212844	0.0354253	-4.71791
MTHFD1	0.556365	19.8616	2.34392	0.021441	0.0355959	-4.72438
HSP90AA1	0.334317	25.4433	2.34406	0.0214269	0.0355959	-4.72393
ATP5F1B	0.379927	27.0344	2.34288	0.0214909	0.035638	-4.72656
FUBP1	0.448643	21.5105	2.33126	0.0221276	0.036652	-4.7523
LGALS7	-1.01603	21.7865	-2.32936	0.0222382	0.0367932	-4.75659
PURA	-0.507072	21.8755	-2.32532	0.0224637	0.037124	-4.76549
TP53I3	0.736262	21.2432	2.32413	0.0225306	0.0371922	-4.76811
ITFG1	-0.736548	20.3358	-2.32212	0.0226444	0.0373375	-4.77255
GUSB	0.492144	20.3752	2.3202	0.0227509	0.0374706	-4.77672
OSMR	-0.605939	22.6252	-2.31973	0.0227796	0.0374753	-4.77779
NAGA	0.616642	21.1843	2.31908	0.0228166	0.0374937	-4.77923
RPS26	0.42133	20.1973	2.31835	0.0228514	0.0375084	-4.78069
HMGN1	-0.726797	23.1473	-2.31698	0.0229365	0.0376054	-4.78384
GOLM1	-0.672001	23.2698	-2.31325	0.0231503	0.0379132	-4.79201
MFAP2	-0.495969	24.4654	-2.31055	0.0233062	0.0381254	-4.79793
CALR	-0.563149	24.3438	-2.30102	0.0238651	0.0389958	-4.81877
H1-5	0.713988	21.0017	2.29446	0.0242565	0.0395907	-4.83307
DLAT	0.858319	21.9578	2.28986	0.0245343	0.0399991	-4.84308
MATN2	-0.608066	21.7394	-2.27717	0.0253147	0.0412251	-4.87057
FGG	0.720492	25.9935	2.26949	0.0257978	0.0419647	-4.88716
SERPINF2	0.337695	23.012	2.2648	0.0260897	0.0423921	-4.89714
QPCT	0.605366	23.3673	2.26078	0.0263551	0.0427755	-4.90589
STX7	0.724376	22.7662	2.25834	0.0265135	0.0429845	-4.91114
ERP44	0.824221	21.5311	2.25713	0.0265922	0.043064	-4.91374
AIFM1	-0.387528	22.114	-2.25333	0.0268336	0.0434064	-4.92177
DKK3	-0.361265	25.326	-2.25238	0.0268958	0.0434103	-4.92379
CROCC	-0.425161	22.9634	-2.25264	0.0268787	0.0434103	-4.92324
COPA	0.658027	22.0224	2.24706	0.027255	0.0439412	-4.93529
JCHAIN	1.02026	21.8091	2.24168	0.0276151	0.0444723	-4.94677
PDIA6	0.351504	23.9063	2.24014	0.027712	0.0445788	-4.94995
APCS	-0.793704	21.8346	-2.23809	0.0278582	0.0447644	-4.95443
IGHV4-59	0.605621	22.9187	2.22689	0.0286273	0.0459494	-4.97823
NUCB1	0.281684	26.8549	2.22424	0.0288041	0.046182	-4.98372
PROS1	0.68444	23.8338	2.21941	0.029151	0.0466352	-4.99405
SPTA1	0.617162	20.9538	2.21944	0.0291486	0.0466352	-4.99398
PRDX2	0.324984	26.6879	2.21635	0.0293604	0.0469184	-5.00041
GM2A	0.240876	24.0383	2.21102	0.0297411	0.0474745	-5.01165
SKP1	0.449145	21.7057	2.20658	0.0300657	0.04794	-5.02105
EIF3B	0.373102	20.7635	2.20264	0.0303485	0.0483377	-5.02926
PSMB1	0.577466	22.9368	2.1999	0.0305576	0.0486174	-5.03513
HNMT	0.692877	20.9332	2.19539	0.0308905	0.0490193	-5.04457
HDGF	-0.574528	22.4266	-2.19511	0.0309116	0.0490193	-5.04516
CCL21	-0.980216	20.5332	-2.19577	0.0308625	0.0490193	-5.04378
ZYX	1.23499	27.8359	2.19145	0.0311846	0.0493983	-5.05281
CNN3	1.03295	19.8555	2.18881	0.0313826	0.0496577	-5.05832
CCDC124	-0.875503	21.3745	-2.18582	0.0316087	0.049961	-5.06456
CDC42	0.457861	23.3126	2.17518	0.0324214	0.0511899	-5.08667
PSMB5	0.537984	22.8394	2.17419	0.0325011	0.0512598	-5.08876
MAP1LC3A	-0.340316	22.3796	-2.16277	0.0333901	0.0526048	-5.11229
RNASET2	-0.582051	22.0365	-2.16059	0.0335717	0.0528335	-5.11689
PSMB4	0.553725	22.5914	2.15366	0.0341294	0.0536531	-5.13118
B3GNT9	-0.302266	21.6948	-2.13986	0.0352553	0.055363	-5.15939
COL6A1	-0.314391	28.142	-2.13851	0.0353686	0.0554808	-5.16217
SIL1	-0.824062	23.9182	-2.13487	0.035682	0.0559121	-5.16969
CHI3L2	0.626898	26.5607	2.13204	0.0359208	0.0562256	-5.17546
CD248	0.501456	23.2877	2.11752	0.0371692	0.0581169	-5.20498
RCN3	-0.340301	23.6748	-2.11631	0.0372665	0.0582064	-5.20734
GAS6	-0.440257	23.4503	-2.11522	0.0373662	0.0582588	-5.20959
CLEC3A	-0.591224	22.7811	-2.1151	0.0373804	0.0582588	-5.20987
ARF4	0.444487	21.4678	2.11217	0.0376352	0.0585931	-5.21577
PRELP	0.356095	28.1906	2.10838	0.0379655	0.0590438	-5.22337
SULF2	-0.570828	22.9594	-2.09629	0.0390619	0.0606839	-5.2478
USO1	0.554077	20.9285	2.094	0.0392709	0.0609435	-5.2524
IGFBP3	-0.426245	26.4178	-2.09239	0.0394142	0.0611004	-5.25559
CILP	0.741403	28.7517	2.09078	0.0395667	0.0612714	-5.25886
SERPINA1	-0.462202	28.8607	-2.08601	0.0400078	0.0618885	-5.2684
GPX3	0.328786	23.6231	2.07813	0.0407379	0.0629507	-5.28405
PSMC2	0.482162	20.7608	2.07767	0.0407895	0.0629634	-5.28504
HBA1	0.633987	30.1438	2.07393	0.0411453	0.0634451	-5.2925
FKBP1A	0.813246	23.1019	2.06815	0.0416985	0.0642299	-5.30397
MESD	-0.462121	20.1862	-2.06272	0.0422249	0.0649717	-5.31473
SNED1	-0.601903	21.0379	-2.05913	0.0425761	0.0654428	-5.32184
CAPN1	0.510676	21.2955	2.05126	0.0433536	0.0665673	-5.33735
HAPLN3	0.40664	22.8892	2.04737	0.0437387	0.0670361	-5.34497
MFGE8	0.463984	26.0703	2.04729	0.0437513	0.0670361	-5.34517
SEPTIN11	-0.564722	21.6724	-2.04389	0.0440942	0.0674902	-5.35185
ANPEP	-0.486649	25.6495	-2.0405	0.0444372	0.0679435	-5.35849
FKBP4	0.745976	21.0043	2.0345	0.0450525	0.0688117	-5.37025
COL14A1	-1.168	21.5526	-2.02723	0.0458062	0.0698893	-5.38442
PGM3	0.935008	21.6489	2.02403	0.0461419	0.0702901	-5.39066
PRSS3	-0.468085	24.9061	-2.0238	0.0461657	0.0702901	-5.3911
APRT	-0.607495	21.7273	-2.01914	0.0466579	0.0709651	-5.40016
SERINC5	-0.403898	21.9666	-2.01622	0.0469644	0.0713564	-5.40579
PTGDS	0.377532	26.3506	2.00391	0.0482907	0.0732947	-5.42957
CHI3L1	0.482554	28.1305	2.00008	0.0487188	0.0738672	-5.437
IGHV3-15	0.712877	20.6634	1.99856	0.048887	0.0740449	-5.43993
RAB11B	0.608993	22.5952	1.99708	0.0490498	0.0742141	-5.44276
CD151	0.522034	21.5956	1.98642	0.0502439	0.0759416	-5.46322
CANT1	-0.398786	22.0003	-1.98541	0.0503529	0.076027	-5.46511
COL9A1	-0.598606	23.246	-1.96927	0.0522151	0.0787569	-5.49589
VTN	0.385963	24.6954	1.9669	0.0524878	0.079086	-5.50035
APOD	0.38698	27.7736	1.9655	0.0526519	0.079251	-5.503
PRKACA	0.415501	21.2951	1.94893	0.054636	0.0821522	-5.53429
SNRPB2	-0.630127	21.0544	-1.94778	0.0547772	0.0822792	-5.53645
LRRC15	0.552938	22.8229	1.93877	0.0558834	0.083854	-5.55335
DNASE2	0.286135	23.6859	1.938	0.0559693	0.0838961	-5.55474
RPLP2	0.54441	22.8864	1.9323	0.0566894	0.0848878	-5.56544
RPL18	0.460914	20.3511	1.92308	0.0578548	0.0865437	-5.5826
S100A10	0.309174	25.2085	1.92208	0.0579727	0.0866307	-5.58441
VWF	1.20377	25.5745	1.9195	0.0583123	0.0870486	-5.58924
MMP8	0.601287	23.1373	1.91338	0.0591024	0.0881372	-5.60057
MAN1A1	-0.653731	23.4926	-1.9098	0.0595678	0.08868	-5.60717
RPL29	0.381661	24.5523	1.90961	0.0595886	0.08868	-5.60751
ANTXR1	0.349016	20.8576	1.9086	0.0597166	0.0887431	-5.60936
CCN5	-0.675872	23.5531	-1.90839	0.0597532	0.0887431	-5.60979
AP2B1	0.535572	20.8799	1.89328	0.0617596	0.0916195	-5.63754
TADA2B	-0.644427	21.4296	-1.89286	0.0618163	0.0916195	-5.63831
OFD1	-0.493148	21.1844	-1.89141	0.0620127	0.0918168	-5.64097
NACA	0.383784	20.0919	1.88764	0.0625188	0.0924717	-5.64783
LAMA2	-0.625424	25.6343	-1.88194	0.0633032	0.0935366	-5.65824
CCL14	-0.655141	22.3086	-1.88035	0.0635224	0.093765	-5.66114
IFI16	0.652018	21.703	1.86935	0.0650545	0.0959289	-5.68109
SNRPB	0.347435	21.3497	1.86694	0.0653857	0.0962785	-5.68542
IARS1	-0.717181	18.8471	-1.86665	0.0654353	0.0962785	-5.68597
EPDR1	0.700661	20.4584	1.86626	0.0654906	0.0962785	-5.68668
PTMA	0.474152	21.2302	1.86471	0.0657109	0.0965046	-5.68948
CA2	0.445792	25.2979	1.85857	0.0665871	0.0976925	-5.70055
ARHGDIB	-0.529779	22.4847	-1.8527	0.0674329	0.0988334	-5.71109
SPTAN1	0.911664	24.414	1.849	0.0679719	0.0995229	-5.71773
PTN	0.623308	20.5619	1.84128	0.0691071	0.101083	-5.73154
SERPINB12	0.803565	19.6373	1.83823	0.0695599	0.101643	-5.73697
AP2M1	0.492022	19.0807	1.83326	0.0703017	0.102623	-5.7458
ATP5PF	0.431942	21.7358	1.82607	0.0713892	0.104106	-5.75857
KHDRBS3	0.622657	20.6805	1.81991	0.0723314	0.105374	-5.76946
GAA	0.281733	24.0336	1.81685	0.0727926	0.10594	-5.77481
CA1	0.511621	26.4239	1.81124	0.0736743	0.107116	-5.78472
ERO1A	0.770736	24.8335	1.81002	0.0738644	0.107242	-5.78686
UBE2I	0.981901	21.6415	1.80974	0.0739093	0.107242	-5.78736
CD93	-0.620094	21.3534	-1.806	0.074496	0.107986	-5.79392
LDHB	-0.34351	26.6996	-1.80105	0.0752705	0.108999	-5.80255
SF3B1	0.386933	20.4539	1.78995	0.0770615	0.111482	-5.82193
SSC5D	-0.405818	21.0633	-1.78471	0.0779145	0.112604	-5.83103
OXSR1	0.398439	20.4249	1.77439	0.0796185	0.114952	-5.84888
HBD	0.586979	25.5786	1.7725	0.0799323	0.11529	-5.85212
ASL	0.582214	20.322	1.77171	0.0800652	0.115367	-5.85349
HSP90B1	-0.778151	23.6586	-1.77046	0.0802743	0.115554	-5.85564
SFN	-0.648153	19.999	-1.76585	0.0810511	0.116556	-5.86357
FUCA2	-0.456842	22.3429	-1.75543	0.0828275	0.118961	-5.8814
TFPI	-0.377096	22.6348	-1.75508	0.0828873	0.118961	-5.882
HLA-DRA	-0.278934	22.429	-1.75138	0.0835166	0.119746	-5.88828
SCGB2A2	0.649322	22.0115	1.74669	0.0843424	0.12081	-5.89629
S100A8	0.708565	23.3974	1.74117	0.0853113	0.122078	-5.90565
DSC3	0.622016	21.8419	1.73996	0.0855242	0.122144	-5.9077
ANG	0.478543	28.9448	1.73995	0.085526	0.122144	-5.90772
ITIH4	-0.239766	24.9622	-1.73487	0.0864172	0.123295	-5.91628
HMCN1	-0.64795	21.1268	-1.73301	0.0867601	0.123663	-5.91945
EEF1G	0.658712	22.7796	1.72717	0.0878085	0.125034	-5.92928
APOA1	-0.350527	26.9875	-1.72585	0.0880428	0.125124	-5.9315
GANAB	0.352218	23.1541	1.72584	0.0880437	0.125124	-5.9315
TUBB	0.488591	23.1019	1.72412	0.0883603	0.125451	-5.9344
CA3	-0.370298	22.3618	-1.71903	0.0892885	0.126645	-5.94295
RIDA	0.387874	21.6138	1.70442	0.0919942	0.130284	-5.9673
PAICS	0.808822	22.7186	1.70421	0.0920335	0.130284	-5.96764
A2M	-0.350634	26.4296	-1.7008	0.0926712	0.131058	-5.9733
CAND1	0.461736	20.3106	1.70008	0.0928124	0.13113	-5.97451
APOC3	0.575971	21.7165	1.69723	0.093351	0.131763	-5.97922
SLC29A1	-0.493098	22.2217	-1.69544	0.0936918	0.132115	-5.98218
MAN2A1	-0.470199	21.8326	-1.69405	0.0939561	0.13236	-5.98447
BLMH	0.477312	21.1772	1.69135	0.0944724	0.132958	-5.98893
GLO1	0.369949	24.0173	1.67985	0.0966976	0.135958	-6.00783
UBE2V2	0.37506	23.0285	1.67424	0.0977982	0.137291	-6.01701
SPOCK1	-0.572634	22.2565	-1.67406	0.097835	0.137291	-6.01731
ADAM10	-0.362128	23.9756	-1.67223	0.0981965	0.137665	-6.0203
CTSF	-0.314104	19.6356	-1.67126	0.0983779	0.137786	-6.02186
SERPINC1	0.482597	24.9927	1.66916	0.0988043	0.13825	-6.02529
ADAMTS2	0.537927	22.4293	1.66855	0.0989255	0.138286	-6.02629
CALD1	-0.401487	24.0543	-1.66778	0.0990796	0.138368	-6.02755
TINAGL1	0.488203	21.0179	1.66357	0.0999213	0.139409	-6.03439
TJP1	0.303258	25.2494	1.66165	0.100296	0.139798	-6.03749
IGLV1-47	0.48613	21.389	1.65144	0.102379	0.142564	-6.05402
CPB2	-0.303377	21.1437	-1.64683	0.103316	0.143731	-6.06143
CRIP2	-0.220967	23.1498	-1.64199	0.104316	0.144984	-6.0692
PTGFRN	0.708488	21.965	1.64099	0.104534	0.145147	-6.07081
EPB41L2	0.519448	22.8747	1.6394	0.104866	0.145469	-6.07337
DLST	0.367955	21.0579	1.63583	0.105614	0.146366	-6.07908
EEF1B2	0.409193	22.5624	1.63184	0.106453	0.147389	-6.08545
GNA11	0.353853	22.1443	1.62673	0.107535	0.148745	-6.09358
NRCAM	0.358629	22.0124	1.62454	0.108003	0.14925	-6.09706
ATP2B1	0.453319	21.1096	1.61981	0.109017	0.150419	-6.10456
OTUB1	0.457326	21.9249	1.61963	0.109057	0.150419	-6.10485
IGKC	0.332405	26.3173	1.61161	0.110788	0.152551	-6.11751
GSR	0.244928	23.1081	1.61148	0.110813	0.152551	-6.11771
HDGFL3	-0.460619	25.8511	-1.58835	0.115959	0.159485	-6.15392
IGFBP6	-0.333613	26.515	-1.57437	0.119154	0.163724	-6.17557
P4HB	0.698555	22.5015	1.57388	0.11927	0.163728	-6.17632
CHST14	-0.433217	20.5829	-1.57289	0.1195	0.163889	-6.17785
EDIL3	0.502084	23.574	1.56891	0.120425	0.165001	-6.18398
ORM1	0.63482	22.7216	1.55406	0.123926	0.169639	-6.2067
SOD3	-0.351362	27.1545	-1.55279	0.124228	0.169892	-6.20862
DYNC1H1	-0.690461	21.9914	-1.55124	0.124599	0.170239	-6.21098
PGM2	0.643271	22.9054	1.54961	0.124991	0.170614	-6.21346
FLNB	0.591384	22.8651	1.54413	0.126312	0.172251	-6.22177
ITGB1	-0.729367	24.3456	-1.54365	0.126428	0.172251	-6.2225
PPA1	0.520338	20.4511	1.53589	0.12832	0.174627	-6.23421
SEPTIN9	0.314332	21.7184	1.53549	0.128413	0.174627	-6.23481
GNB2	0.321457	23.7133	1.53014	0.129732	0.176255	-6.24285
FCGBP	-0.420887	22.3421	-1.52074	0.132078	0.179275	-6.25693
CTSZ	0.185958	25.3604	1.51658	0.133112	0.18051	-6.26311
VIT	-0.441524	22.8496	-1.51357	0.133885	0.181388	-6.2676
CORO1B	0.49714	21.1802	1.51297	0.134038	0.181426	-6.2685
FAH	0.340381	21.1789	1.51077	0.134596	0.182012	-6.27176
GDI2	0.300569	24.1279	1.49938	0.137515	0.185787	-6.28858
HAGH	0.300226	21.2475	1.48784	0.140529	0.189682	-6.30551
C4BPA	0.326008	25.152	1.48139	0.14224	0.191706	-6.31491
H2BC21	0.49811	22.904	1.48119	0.142293	0.191706	-6.31521
TLN1	-0.272855	25.2313	-1.47134	0.144922	0.195066	-6.3295
FSTL1	0.194947	28.3813	1.46989	0.145312	0.19541	-6.33158
RCN1	0.234501	24.6365	1.46423	0.14685	0.197296	-6.33976
F9	0.487398	20.8116	1.45713	0.148805	0.199737	-6.34995
EIF4H	0.415722	22.8058	1.4512	0.150446	0.201753	-6.35844
VWA1	-0.452974	22.1201	-1.44686	0.151655	0.203186	-6.36462
RPS12	0.42914	23.5677	1.44413	0.152417	0.204019	-6.36849
HUWE1	-0.304783	29.3165	-1.44332	0.152642	0.204133	-6.36965
ERP29	0.42557	22.301	1.44152	0.153151	0.204624	-6.3722
H2AZ2	-0.47938	21.2861	-1.43577	0.154777	0.206607	-6.38034
COL16A1	0.299665	23.9812	1.43398	0.155283	0.207092	-6.38288
COL21A1	-0.473673	20.7696	-1.41537	0.160653	0.214056	-6.40897
CD14	0.20578	24.2023	1.41412	0.161009	0.214334	-6.41072
RPL3	0.513302	22.1081	1.40646	0.163273	0.217149	-6.42136
HSPA2	-0.602959	20.562	-1.40506	0.163686	0.217344	-6.42329
PRKAR1A	0.4334	22.136	1.40495	0.16372	0.217344	-6.42344
NONO	-0.345146	20.5297	-1.40416	0.163954	0.217457	-6.42454
TBCB	0.510356	21.3832	1.40009	0.165166	0.218864	-6.43016
IGF2	-0.367276	26.1309	-1.39712	0.166053	0.219838	-6.43425
PRSS1	-0.78784	23.8639	-1.39638	0.166276	0.219934	-6.43527
ACTC1	-0.461025	22.7714	-1.39117	0.167845	0.221806	-6.44243
LYZ	0.429138	30.487	1.38764	0.168913	0.223014	-6.44726
SLC1A5	0.441128	20.8641	1.37742	0.172038	0.226934	-6.46119
ITIH5	-0.316897	21.527	-1.37474	0.172865	0.227818	-6.46482
IGHA1	0.345786	25.9534	1.37155	0.173852	0.22891	-6.46914
IQGAP1	0.480359	24.6607	1.36848	0.174806	0.229958	-6.47328
ORM2	0.293425	22.8379	1.36751	0.17511	0.230149	-6.4746
PSMC3	0.436947	19.0723	1.36389	0.176242	0.231428	-6.47947
RAB10	0.475754	21.0763	1.3597	0.177559	0.232788	-6.4851
CASP14	0.488223	20.3048	1.3595	0.177624	0.232788	-6.48537
SDC1	0.214811	23.3128	1.35903	0.177759	0.232788	-6.48599
BLVRB	0.349204	25.3614	1.35441	0.179234	0.234507	-6.49218
CRIP1	-0.274341	24.6127	-1.35092	0.18034	0.235742	-6.49684
CKAP4	0.361649	21.131	1.34977	0.180713	0.236017	-6.49838
TSN	0.389446	22.7313	1.34822	0.181207	0.236257	-6.50043
H3-2	0.525209	23.0719	1.34818	0.181222	0.236257	-6.5005
PLIN4	0.337802	22.7302	1.3426	0.183013	0.238377	-6.50789
IGLV1-51	0.446993	21.08	1.34112	0.183493	0.238788	-6.50986
CCDC187	0.794124	20.0159	1.33903	0.184171	0.239455	-6.51263
ACTB	0.218205	27.0943	1.33849	0.184336	0.239455	-6.51334
NUDC	0.545845	22.9567	1.33641	0.18502	0.240129	-6.51608
IGKV3D-11	0.460184	23.4519	1.32877	0.187519	0.243155	-6.52614
LTBP3	0.361767	23.4424	1.32621	0.18836	0.244027	-6.52949
HMGB1	0.394843	22.8667	1.32372	0.189184	0.244876	-6.53275
AGRN	0.266476	24.5392	1.31526	0.191994	0.248278	-6.54378
APOA2	-0.2649	24.9949	-1.31478	0.192155	0.248278	-6.54441
PLA2G2A	0.47247	28.1371	1.31303	0.192746	0.248716	-6.54667
NCAM1	-0.58733	24.6942	-1.31276	0.192836	0.248716	-6.54702
ITIH2	-0.319481	24.4534	-1.31025	0.193679	0.249581	-6.55027
HNRNPR	-0.385809	22.0266	-1.30776	0.194519	0.250441	-6.55349
LAMB1	-0.324243	27.1438	-1.30485	0.195502	0.251483	-6.55724
UBA1	0.22125	23.5968	1.30401	0.195777	0.251614	-6.55833
RNASE4	0.410412	27.469	1.30212	0.19643	0.25223	-6.56076
CHAD	-0.259038	28.958	-1.30107	0.196785	0.252462	-6.56212
MMP19	0.388374	21.0297	1.29588	0.198562	0.254517	-6.56877
EIF2S1	0.249088	21.7143	1.29051	0.200402	0.256649	-6.57564
UGGT1	0.289341	20.5121	1.28827	0.201185	0.257297	-6.57849
GBA	0.552504	21.3703	1.28805	0.201262	0.257297	-6.57878
GPC4	-0.764701	20.9868	-1.28502	0.202312	0.258411	-6.58263
IGHV1-69	0.251903	21.7506	1.2818	0.203432	0.259613	-6.58672
SVEP1	0.250048	23.491	1.27946	0.204247	0.260424	-6.58968
DDAH1	-0.28884	21.1513	-1.2753	0.205714	0.262064	-6.59493
CRYAB	0.25384	24.5917	1.274	0.20617	0.262415	-6.59658
FH	0.539006	21.0251	1.26735	0.208529	0.265185	-6.60494
CRTAP	0.319083	21.3238	1.26278	0.21016	0.267024	-6.61066
ECI1	0.305798	20.0787	1.26213	0.21039	0.267083	-6.61146
HBB	0.393297	30.2937	1.26066	0.21092	0.267521	-6.6133
ANXA5	0.20694	25.2363	1.24638	0.216077	0.273823	-6.63102
ACSL1	0.347877	21.4267	1.24563	0.216361	0.273944	-6.63194
LIPE	-0.262493	20.8583	-1.23494	0.220289	0.278546	-6.64507
RPS7	0.345753	22.0521	1.2347	0.22038	0.278546	-6.64535
CD109	0.212254	25.1278	1.23209	0.221342	0.279519	-6.64856
CDH5	-0.510636	22.2093	-1.23106	0.221734	0.27959	-6.64981
GPNMB	0.253067	24.1914	1.23091	0.221784	0.27959	-6.64999
SPRR2A	-0.380665	21.3513	-1.22679	0.223325	0.281289	-6.655
CFD	-0.216365	24.8859	-1.22188	0.225156	0.28335	-6.66096
CD59	-0.212904	25.6059	-1.21917	0.226179	0.284389	-6.66424
TIMP1	0.181296	29.6685	1.21341	0.228362	0.286886	-6.67118
SAP18	0.255261	21.966	1.21063	0.229426	0.287974	-6.67452
CNMD	0.318971	23.7853	1.20837	0.230293	0.288811	-6.67722
LRRC59	0.322345	20.7118	1.18346	0.239961	0.300557	-6.70675
UQCRH	-0.474626	21.1921	-1.18318	0.240072	0.300557	-6.70708
IGFBP7	0.235836	27.1315	1.18123	0.240836	0.301253	-6.70937
HARS1	-0.672578	23.1021	-1.17816	0.242058	0.30252	-6.71296
GRN	-0.241385	26.3233	-1.16571	0.247024	0.308461	-6.72744
ABHD14B	0.497475	20.6142	1.1638	0.247798	0.309162	-6.72964
ALAD	-0.223564	22.2396	-1.14613	0.254985	0.317855	-6.74989
NES	-0.292496	23.469	-1.12678	0.263041	0.327488	-6.77173
IMMT	-0.308682	21.1668	-1.12649	0.263164	0.327488	-6.77206
IGHG1	0.174379	27.0096	1.10959	0.270332	0.335714	-6.79084
GALNT2	0.307165	23.8326	1.1093	0.270465	0.335714	-6.79115
PROCR	-0.442466	21.7196	-1.10929	0.270469	0.335714	-6.79116
CDH13	-0.17797	24.9445	-1.10263	0.273324	0.338969	-6.79848
NID1	0.331289	25.103	1.10208	0.273573	0.338987	-6.79908
PSMB7	0.297665	22.6058	1.10124	0.273934	0.339145	-6.79999
SRI	0.299949	22.99	1.09297	0.277526	0.3433	-6.80901
HPX	0.118369	27.7608	1.09041	0.278639	0.344382	-6.8118
DSG1	-0.685645	21.5979	-1.08893	0.279296	0.344901	-6.8134
SDF4	-0.160667	25.4307	-1.08202	0.282327	0.348347	-6.82086
MYH10	-0.255124	20.8059	-1.07738	0.284391	0.350596	-6.82583
CAV1	0.199229	23.8481	1.07435	0.285732	0.35195	-6.82909
CNPY3	-0.323042	20.9174	-1.07241	0.286604	0.352618	-6.83115
H2BS1	0.301718	25.0251	1.07206	0.28676	0.352618	-6.83152
C3	0.168456	27.8337	1.06987	0.287731	0.353512	-6.83386
MCAM	-0.174818	24.0602	-1.06624	0.28936	0.355212	-6.83772
IGKV4-1	-0.493841	21.9795	-1.05901	0.292629	0.358921	-6.84536
F2	0.296751	23.9997	1.05614	0.293928	0.360211	-6.84837
PSMB8	0.256626	22.6039	1.05529	0.294315	0.360381	-6.84927
SOD1	0.248467	26.0232	1.05177	0.295919	0.361863	-6.85296
AMBP	0.260088	24.2407	1.05114	0.296204	0.361863	-6.85361
DSG2	-0.303869	19.6316	-1.05099	0.296273	0.361863	-6.85377
MAPRE1	0.277829	21.454	1.04692	0.298138	0.363834	-6.85803
CRP	-0.417179	22.9827	-1.04568	0.298704	0.364218	-6.85931
PGK2	0.404229	21.7112	1.04098	0.300866	0.366547	-6.86419
ANXA2	-0.155062	27.7811	-1.03728	0.302571	0.368314	-6.86803
TMOD3	0.224496	20.3942	1.03079	0.305593	0.371681	-6.8747
NPNT	-0.190841	20.3961	-1.02192	0.309739	0.376409	-6.88377
COL4A1	0.212396	27.9043	1.01171	0.314576	0.381967	-6.89411
SLC3A2	0.337705	21.2363	1.0075	0.316585	0.384085	-6.89834
HNRNPC	0.289429	20.6769	1.00355	0.318475	0.386055	-6.9023
H3-3A	0.330732	21.3676	1.00257	0.318943	0.386299	-6.90327
GALNT5	0.371715	21.2859	0.994716	0.322728	0.390558	-6.91109
ANGPTL4	0.141649	23.9512	0.992855	0.323621	0.391312	-6.91294
SAR1A	0.249253	20.2221	0.991502	0.324285	0.391678	-6.91427
EPHA2	-0.188023	20.9186	-0.991119	0.324464	0.391678	-6.91466
EHD2	-0.286272	23.1668	-0.989762	0.32513	0.392156	-6.91599
EEA1	0.259416	19.6296	0.986413	0.32676	0.393795	-6.91929
EIF3A	0.193883	21.0759	0.984058	0.327906	0.394848	-6.9216
PPL	-0.428942	21.1105	-0.975176	0.33227	0.39977	-6.93027
THBS1	0.179833	27.7429	0.969961	0.33484	0.402529	-6.93534
PLG	-0.351761	22.5247	-0.957578	0.34102	0.40962	-6.94723
PAFAH1B1	0.297266	21.4207	0.945515	0.347105	0.416583	-6.95868
JUP	-0.447868	21.6441	-0.938781	0.350532	0.420348	-6.96501
GNG12	0.30593	22.1676	0.938205	0.350826	0.420354	-6.96555
ITIH3	0.407091	23.5641	0.935881	0.352014	0.421429	-6.96772
APOL2	-0.462325	25.6561	-0.935232	0.352346	0.42148	-6.96833
TNFRSF12A	-0.171113	26.8681	-0.933945	0.352999	0.421912	-6.96953
HEBP2	0.284997	21.971	0.929706	0.355184	0.423623	-6.97347
GNB1	0.254098	22.5882	0.929673	0.355202	0.423623	-6.9735
IGHM	0.328962	24.3618	0.92947	0.355306	0.423623	-6.97369
CAPNS1	0.219803	22.6072	0.923022	0.358637	0.427243	-6.97965
PSMB6	0.311959	22.7127	0.921171	0.359596	0.428034	-6.98135
RALA	0.189097	20.9904	0.918084	0.361197	0.429525	-6.98419
HSPA9	0.273442	22.0169	0.917624	0.36144	0.429525	-6.98461
AEBP1	-0.136268	27.0509	-0.915645	0.362464	0.430389	-6.98643
CCN2	0.200842	26.9404	0.913357	0.363666	0.431192	-6.98851
SEPTIN7	-0.149971	22.4604	-0.913212	0.363735	0.431192	-6.98865
LRRFIP1	0.246646	21.1806	0.911659	0.364555	0.431324	-6.99005
PLD3	0.22689	20.2835	0.911433	0.364673	0.431324	-6.99026
PSMC5	-0.247129	22.0426	-0.911308	0.364738	0.431324	-6.99037
CAPN2	0.27575	21.5801	0.909966	0.365441	0.431804	-6.99159
STC2	-0.148838	25.199	-0.907632	0.366659	0.432891	-6.99372
THBS4	0.3494	22.0856	0.906535	0.367243	0.433228	-6.9947
UBE2V1	0.262389	23.4126	0.899721	0.370838	0.437113	-7.00085
NPC2	0.107708	27.3955	0.895866	0.372875	0.439157	-7.00431
ACTR2	0.367805	23.4889	0.894124	0.373808	0.439899	-7.00586
IGHV4-4	0.439817	23.0839	0.889848	0.376086	0.442221	-7.00967
FAM114A1	0.289111	21.956	0.885767	0.378269	0.444428	-7.01329
CBR1	0.274115	22.969	0.881866	0.380363	0.446527	-7.01673
APOB	-0.27031	21.4095	-0.881239	0.3807	0.446561	-7.01729
PGM1	0.386764	24.2303	0.879941	0.381399	0.446658	-7.01843
FLG2	-0.185816	24.0349	-0.879873	0.381433	0.446658	-7.01849
LMAN2	0.171598	22.3922	0.879364	0.381706	0.446658	-7.01894
HSP90AB1	-0.19946	23.8179	-0.876544	0.383231	0.448081	-7.02141
OLFML1	0.240248	21.5054	0.859381	0.392574	0.458635	-7.03629
SLPI	0.171815	25.9171	0.85768	0.393504	0.459351	-7.03776
VARS1	0.387922	20.49	0.85537	0.394777	0.460467	-7.03973
TPSAB1	-0.422906	21.1633	-0.854633	0.395182	0.46057	-7.04036
LSM8	0.221962	21.6758	0.852013	0.396627	0.461882	-7.0426
FKBP10	-0.187214	22.59	-0.843271	0.401469	0.467146	-7.05
DAG1	0.265808	22.5657	0.837681	0.404584	0.470394	-7.0547
RTN3	0.208216	20.9757	0.835233	0.405953	0.471608	-7.05675
C2	-0.250407	24.3608	-0.829919	0.408935	0.474691	-7.06117
PPIB	-0.105724	26.6481	-0.828653	0.40964	0.475131	-7.06223
GJA1	0.276514	22.304	0.827724	0.41017	0.475364	-7.06299
APOH	0.193672	23.988	0.822088	0.413352	0.47867	-7.06764
MARCKS	0.172787	27.0301	0.816732	0.416387	0.48149	-7.07203
COL15A1	-0.243743	25.8377	-0.816624	0.416451	0.48149	-7.07212
ARG1	0.30433	20.8936	0.797158	0.427604	0.493992	-7.08783
HDHD2	-0.325482	21.1511	-0.795126	0.428779	0.49458	-7.08945
PADI4	-0.235059	19.5669	-0.795098	0.428795	0.49458	-7.08947
IGKV2-28	0.167146	23.6464	0.790839	0.43126	0.497028	-7.09286
IGHV3-30	0.211284	22.418	0.789433	0.432079	0.497577	-7.09397
HSPA5	0.12406	24.457	0.785403	0.434419	0.499874	-7.09715
RPL13	0.263134	20.3255	0.783199	0.435711	0.500964	-7.09887
DBNL	0.170462	21.4107	0.781542	0.436679	0.501679	-7.10017
BCAM	-0.273244	18.8645	-0.772613	0.441917	0.507296	-7.10712
IGHG3	0.201631	25.2439	0.769723	0.443621	0.508849	-7.10935
ADIRF	0.120721	23.6031	0.765958	0.44584	0.510991	-7.11225
C1QA	-0.187534	24.1153	-0.763675	0.447198	0.512143	-7.11399
PDCD6IP	0.138016	24.1356	0.751484	0.454454	0.520041	-7.12324
TKT	0.0939461	26.8918	0.747437	0.456879	0.522405	-7.12628
NAGLU	-0.169725	21.07	-0.739583	0.461613	0.527402	-7.13213
COL6A2	0.118833	27.3608	0.737048	0.463139	0.528328	-7.13401
IGLC2	0.171925	26.8856	0.737036	0.463152	0.528328	-7.13401
RAD23B	-0.221853	23.9833	-0.735626	0.464005	0.528886	-7.13505
PTX3	-0.159754	26.3057	-0.734534	0.464667	0.529224	-7.13585
CPQ	-0.181329	22.7089	-0.733702	0.465171	0.529383	-7.13646
PSMA1	0.285054	24.4132	0.732152	0.466111	0.530037	-7.1376
RPS25	0.198856	20.4132	0.731327	0.466612	0.530191	-7.13821
TIMP3	0.278137	20.5454	0.730466	0.467136	0.530371	-7.13884
HRG	0.218967	20.8262	0.729307	0.46784	0.530756	-7.13969
BCAN	0.165336	26.4033	0.723319	0.471491	0.53448	-7.14404
S100A16	-0.175397	22.6125	-0.719952	0.473551	0.536395	-7.14648
SCIN	0.126681	21.0259	0.717441	0.475085	0.537713	-7.14829
LTBP1	-0.127224	25.9242	-0.712363	0.478207	0.540824	-7.15193
RAB13	0.233345	21.2829	0.711681	0.478632	0.540884	-7.15241
PGLYRP2	-0.163128	20.2774	-0.709491	0.479982	0.541988	-7.15397
LAMB2	-0.263468	24.3056	-0.706768	0.481665	0.543102	-7.1559
MYL12B	0.15675	23.095	0.706682	0.481718	0.543102	-7.15596
AHNAK	-0.441484	24.2871	-0.703343	0.483785	0.545009	-7.15832
H2AC21	0.171955	25.8737	0.700936	0.485278	0.546267	-7.16002
S100A4	-0.142783	25.3673	-0.690922	0.491515	0.552859	-7.16701
NBL1	-0.125174	26.0906	-0.684028	0.495833	0.557284	-7.17176
EIF4B	0.153587	21.9229	0.677566	0.499907	0.561428	-7.17617
CD81	0.123701	22.0133	0.675859	0.50098	0.562198	-7.17733
PAIP1	0.150464	22.2949	0.672582	0.503057	0.564093	-7.17954
RTN4	-0.147911	22.465	-0.667687	0.506161	0.567135	-7.18283
CYB5R3	-0.15493	23.1128	-0.666038	0.50721	0.567872	-7.18393
CD55	0.115549	24.0978	0.655768	0.513759	0.57476	-7.19075
TPM4	-0.134779	26.3853	-0.651815	0.516295	0.577153	-7.19334
CCL18	0.188599	22.3352	0.648493	0.518433	0.579097	-7.1955
OAF	-0.208116	21.141	-0.640182	0.523795	0.584635	-7.20087
LTBP4	0.156421	21.1904	0.637496	0.525534	0.586125	-7.20259
IGHV1-18	-0.277593	21.1907	-0.62972	0.530585	0.591305	-7.20754
IGLV3-21	0.21322	21.2039	0.628756	0.531213	0.591551	-7.20815
GC	0.127254	23.6611	0.621676	0.535835	0.596239	-7.21259
PPP3CA	0.148544	21.6893	0.61769	0.538449	0.598689	-7.21507
HP	0.153773	26.1282	0.610101	0.54344	0.603776	-7.21974
SPON2	-0.131123	23.5347	-0.608768	0.544319	0.60429	-7.22056
RFTN1	0.123051	21.6473	0.607561	0.545114	0.604709	-7.2213
MANF	0.169635	21.6498	0.599993	0.550124	0.609469	-7.22588
HHIPL2	0.179566	20.4339	0.599812	0.550244	0.609469	-7.22599
EML4	-0.0839111	20.6648	-0.595328	0.553219	0.612296	-7.22869
PCMT1	-0.207259	21.4485	-0.594294	0.553911	0.612595	-7.2293
FGB	0.142657	25.3998	0.59349	0.554446	0.61272	-7.22978
S100A9	0.214535	23.5254	0.590543	0.55641	0.614423	-7.23153
PHF20	-0.0910185	22.0775	-0.589735	0.556945	0.614546	-7.23201
C1RL	-0.177342	23.9318	-0.58334	0.561226	0.618695	-7.23578
ARHGAP1	0.159866	20.9272	0.582844	0.561558	0.618695	-7.23607
ACLY	-0.30165	23.0359	-0.577862	0.564902	0.621906	-7.23897
EFEMP2	0.0956447	24.0548	0.570319	0.569978	0.627019	-7.24332
METRNL	0.28392	20.9302	0.569303	0.570668	0.627303	-7.2439
C9	0.198753	21.9832	0.568188	0.571421	0.627655	-7.24454
ETFB	0.134818	20.3518	0.565543	0.573211	0.629144	-7.24604
ANXA6	0.152366	26.3982	0.561483	0.575961	0.631686	-7.24834
ECRG4	0.117152	27.534	0.551314	0.582879	0.63879	-7.25403
ARMC5	-0.0736308	24.0997	-0.547423	0.585534	0.641215	-7.25618
LAMA4	0.211351	26.0129	0.546356	0.586268	0.641535	-7.25676
LRG1	0.184457	22.0676	0.54257	0.588861	0.643887	-7.25883
CALM3	0.103453	26.4189	0.539381	0.591046	0.645789	-7.26057
CXCL3	0.131473	21.8065	0.537916	0.592056	0.646405	-7.26136
PLIN3	0.259925	24.3083	0.520121	0.604346	0.659327	-7.27082
SF3B2	0.128109	20.2377	0.518004	0.605816	0.660435	-7.27192
PGRMC2	0.147913	20.6381	0.513472	0.608967	0.663372	-7.27427
LZIC	0.132391	19.8272	0.511381	0.610425	0.664461	-7.27535
ANXA3	0.211654	20.2541	0.506672	0.613711	0.667537	-7.27776
GFRA1	0.175056	21.1957	0.502943	0.616319	0.669872	-7.27965
ECM2	0.111332	23.9147	0.501182	0.617552	0.670531	-7.28054
RNASE2	-0.194982	19.9712	-0.500758	0.617849	0.670531	-7.28075
TNXB	-0.300783	23.3216	-0.485927	0.628282	0.681344	-7.28811
PYCARD	0.144063	20.1093	0.484991	0.628944	0.681552	-7.28856
COL2A1	0.110324	30.2628	0.476426	0.635006	0.687607	-7.2927
C1QC	-0.115206	23.7177	-0.47369	0.636949	0.689197	-7.29401
A2ML1	0.153071	19.9851	0.461854	0.645379	0.697798	-7.29958
CFHR1	0.156162	20.8474	0.446913	0.656087	0.708847	-7.3064
FGFBP2	0.102744	25.7282	0.444233	0.658015	0.710402	-7.30761
CD5L	-0.147484	21.7725	-0.442297	0.65941	0.711071	-7.30847
AKR1C3	-0.129556	22.0433	-0.442011	0.659616	0.711071	-7.3086
IGKV3-20	0.124259	23.5696	0.440298	0.660851	0.711874	-7.30936
CSTA	-0.137065	19.7797	-0.439172	0.661663	0.71222	-7.30985
FUS	0.141648	22.3514	0.436136	0.663856	0.714051	-7.31119
CLEC3B	0.110111	23.2044	0.43491	0.664742	0.714475	-7.31173
COL5A3	0.129114	22.6656	0.433509	0.665755	0.715034	-7.31234
PLOD2	0.0976356	24.3855	0.430613	0.667851	0.716755	-7.3136
RPS6	-0.126455	22.1635	-0.426523	0.670817	0.719405	-7.31536
RAP1B	-0.152832	20.0864	-0.418461	0.676677	0.725154	-7.31879
RANBP1	0.241366	19.7114	0.409928	0.682901	0.731283	-7.32235
HNRNPA0	0.104319	22.9089	0.406886	0.685126	0.733125	-7.3236
MDK	0.111086	23.2121	0.405122	0.686416	0.733965	-7.32432
ANP32A	-0.0709232	21.0726	-0.40139	0.689148	0.736343	-7.32583
MPO	0.108284	25.2591	0.397595	0.691936	0.738778	-7.32736
CARS1	-0.0868327	20.5048	-0.396859	0.692477	0.738812	-7.32765
VCAN	-0.0827843	26.7947	-0.386204	0.700321	0.746632	-7.33185
DEFB1	0.0840353	23.3077	0.379971	0.704925	0.750988	-7.33425
AZGP1	0.120017	20.4935	0.377852	0.706493	0.752106	-7.33506
FGA	0.107515	25.0207	0.373176	0.709957	0.75524	-7.33683
DKK1	0.100288	21.3462	0.372127	0.710735	0.755514	-7.33722
S100A6	0.0727806	27.7394	0.367902	0.713869	0.75829	-7.3388
AOC3	0.0579608	23.892	0.356981	0.721998	0.766364	-7.34278
NASP	0.102404	22.1628	0.349098	0.727888	0.772051	-7.34558
C1QB	-0.0819229	23.8351	-0.348297	0.728488	0.772122	-7.34586
SH3BGRL3	0.0542621	25.7618	0.343124	0.732359	0.77566	-7.34766
F13A1	-0.0721327	24.5487	-0.332209	0.740558	0.783771	-7.35137
PON1	0.0766995	20.6726	0.329176	0.742841	0.785614	-7.35238
SPP2	0.12453	22.8714	0.320971	0.749029	0.791022	-7.35507
S100A12	0.149221	21.7875	0.320949	0.749045	0.791022	-7.35508
SAFB	-0.0748402	20.0845	-0.319602	0.750062	0.79152	-7.35551
CD99	-0.0561546	23.3886	-0.313384	0.754763	0.795902	-7.35749
LMNB2	0.046572	24.1346	0.30864	0.758356	0.79911	-7.35898
CLU	0.0721157	26.5486	0.306792	0.75976	0.800009	-7.35955
SUMF2	-0.07185	21.3225	-0.3019	0.763473	0.803105	-7.36105
LECT2	0.100854	23.8464	0.30146	0.763808	0.803105	-7.36118
PLXDC2	-0.0448435	23.2788	-0.298662	0.765933	0.804756	-7.36203
PRCP	-0.0895513	21.6603	-0.296219	0.767793	0.806127	-7.36276
FABP4	0.0554289	26.7996	0.29288	0.770333	0.80821	-7.36375
U2AF2	0.0572143	20.7284	0.291034	0.771741	0.809101	-7.3643
SRSF2	0.0725506	23.079	0.277376	0.782172	0.819446	-7.36821
PLTP	0.0658655	22.9208	0.275938	0.783273	0.820007	-7.36861
PLXNB2	-0.0547689	24.4959	-0.274523	0.784355	0.820547	-7.369
C4B	-0.0528374	21.9656	-0.270946	0.787095	0.822821	-7.36998
EXTL2	-0.0674827	19.0708	-0.267245	0.789935	0.825194	-7.37098
DMBT1	-0.175131	22.2556	-0.265982	0.790904	0.825613	-7.37132
GNG5	0.0644585	21.392	0.26381	0.792572	0.826759	-7.3719
GNAS	0.054321	20.8044	0.258909	0.796337	0.83009	-7.37319
ARHGDIA	0.0372791	25.7654	0.255148	0.79923	0.831633	-7.37417
FKBP9	0.0856056	22.6814	0.255024	0.799327	0.831633	-7.3742
HNRNPK	0.0364693	24.359	0.254749	0.799537	0.831633	-7.37427
YWHAB	-0.0527327	25.4296	-0.238205	0.812301	0.843726	-7.37838
BAMBI	-0.0396485	21.8505	-0.238171	0.812326	0.843726	-7.37839
CD36	-0.0542767	22.3175	-0.224286	0.823079	0.854283	-7.38162
CYB5A	0.0626977	22.6048	0.222825	0.824212	0.854848	-7.38195
SF3A2	-0.128132	21.4324	-0.216354	0.829236	0.859444	-7.38338
LTBP2	-0.0358482	24.3256	-0.212228	0.832441	0.86215	-7.38427
ECM1	-0.0260165	24.7112	-0.206403	0.836974	0.86617	-7.3855
RPS14	0.0562106	21.4342	0.205707	0.837517	0.86617	-7.38565
HRNR	0.0947212	23.2611	0.203161	0.8395	0.867549	-7.38617
GLUL	0.0622269	21.2602	0.202461	0.840046	0.867549	-7.38631
APP	-0.0583773	23.0261	-0.201684	0.840651	0.867557	-7.38647
MYOC	0.0368585	24.1926	0.200531	0.841548	0.867865	-7.38671
AXL	0.0417012	23.431	0.196252	0.844886	0.870689	-7.38756
RNASE1	0.0650569	27.6092	0.187834	0.851459	0.876593	-7.38919
DDX39B	-0.0313524	24.5054	-0.187366	0.851824	0.876593	-7.38928
PLOD3	-0.0243883	22.6452	-0.186232	0.85271	0.876883	-7.38949
LOXL3	-0.0399793	20.9284	-0.184665	0.853937	0.877523	-7.38979
ACO2	0.0532209	21.1218	0.175416	0.861175	0.884334	-7.39146
PDGFRB	-0.0534912	21.1109	-0.159384	0.873748	0.896612	-7.39417
DEFA1	0.0575136	22.8637	0.155165	0.877063	0.899377	-7.39484
MVP	0.0517033	21.4018	0.153602	0.878292	0.900001	-7.39508
CTBS	0.0328343	23.4116	0.151052	0.880297	0.901419	-7.39547
RPLP1	0.0348957	20.9212	0.146276	0.884053	0.904627	-7.39619
SSBP1	0.037572	21.1372	0.143392	0.886324	0.906312	-7.39661
TTR	-0.0247436	23.1496	-0.134041	0.893689	0.912975	-7.39792
PRDX4	0.0278636	22.9595	0.133522	0.894099	0.912975	-7.39799
TNFRSF11B	-0.0216274	26.5544	-0.131236	0.895901	0.914172	-7.39829
CCDC80	-0.0195017	24.2291	-0.125253	0.900621	0.918343	-7.39907
IGKV2D-24	0.0358499	23.3997	0.118998	0.905561	0.922731	-7.39983
POSTN	-0.0131774	29.7056	-0.116354	0.907648	0.924209	-7.40015
SFPQ	0.0169009	24.4682	0.113678	0.909763	0.925713	-7.40046
SPTBN4	-0.0227303	25.899	-0.102009	0.918992	0.933985	-7.40173
RPS8	-0.0309456	21.8345	-0.101771	0.919181	0.933985	-7.40175
PTPRG	-0.0263936	20.6582	-0.0956164	0.924053	0.938075	-7.40236
ADAMTS1	-0.0231681	21.8067	-0.0946097	0.92485	0.938075	-7.40246
PPP1R2	-0.0205692	21.6938	-0.0942182	0.92516	0.938075	-7.4025
TMSB10	-0.0363152	20.2229	-0.0932239	0.925947	0.938075	-7.40259
PDIA3	-0.0217948	25.2646	-0.0926046	0.926438	0.938075	-7.40265
RPLP0	0.0261613	21.3348	0.0902325	0.928317	0.939322	-7.40287
DPT	0.0274654	20.689	0.0887795	0.929468	0.939832	-7.403
SLC44A2	0.022985	21.8278	0.0837616	0.933445	0.943121	-7.40344
DSP	-0.0355012	23.801	-0.0830346	0.934021	0.943121	-7.4035
SEPTIN2	-0.0203958	22.0544	-0.0736604	0.941456	0.949967	-7.40424
H4C1	-0.00897197	28.7953	-0.0720201	0.942756	0.950618	-7.40436
PDGFRA	-0.0226447	22.9753	-0.0678593	0.946059	0.953038	-7.40465
BMP1	0.0117202	23.3401	0.0673408	0.94647	0.953038	-7.40469
RPS16	-0.0177241	23.3654	-0.0664208	0.9472	0.953112	-7.40475
ATP6V1B2	0.0196603	22.1849	0.0571362	0.954572	0.959864	-7.40533
RNH1	-0.0159332	24.1638	-0.050691	0.959692	0.964344	-7.40568
TPM3	-0.0208391	22.2043	-0.0491953	0.96088	0.96487	-7.40575
MEPE	0.0134458	25.934	0.040469	0.967815	0.971162	-7.40615
PICALM	-0.0053493	21.1509	-0.0279963	0.977731	0.980434	-7.40658
TBCA	0.00435921	24.1018	0.0214351	0.982949	0.984986	-7.40674
CANX	0.00387309	24.6125	0.0205424	0.983659	0.985017	-7.40676
CLIC6	0.00455866	21.3121	0.0142234	0.988685	0.989109	-7.40687
KTN1	0.00596631	20.1776	0.0136904	0.989109	0.989109	-7.40688

## Sheet: ICD vs N
	logFC	AveExpr	t	P.Value	adj.P.Val	B
SOD2	4.64496	26.1479	26.5438	1.04666e-42	1.5187e-39	86.6911
SRGN	3.55785	25.1314	23.5049	8.86093e-39	6.4286e-36	77.8332
AKR1B1	3.72883	24.8168	21.9926	1.10977e-36	5.36759e-34	73.0816
MT2A	4.50992	24.4617	19.5705	4.67991e-33	1.69764e-30	64.8441
SDC4	4.96371	24.36	19.3034	1.20727e-32	3.50351e-30	63.9069
EFEMP1	2.45146	24.1528	17.1103	3.67608e-29	8.88998e-27	55.9595
PGD	3.51846	22.293	16.9686	6.61012e-29	1.34905e-26	55.3782
DCN	2.39091	31.236	16.8968	8.36764e-29	1.34905e-26	55.1436
CHRDL2	-6.05746	22.1841	-16.9272	8.07655e-29	1.34905e-26	55.1801
CCDC51	2.30938	22.2558	16.4876	4.1143e-28	5.96986e-26	53.563
SERPINE1	2.32915	27.2377	16.1611	1.48841e-27	1.95424e-25	52.2865
COL11A1	-2.52642	25.9538	-16.1403	1.61619e-27	1.95424e-25	52.2047
IMPA1	3.21511	20.0988	16.0803	2.12871e-27	2.37597e-25	51.932
SLC39A14	2.85349	21.0935	15.5543	1.68301e-26	1.74432e-24	49.8776
C1R	2.55573	27.0828	15.2809	5.09899e-26	4.93243e-24	48.7762
CTSL	2.52901	24.9718	15.0889	1.11648e-25	1.01251e-23	47.9974
CA12	3.08646	23.751	15.0559	1.32165e-25	1.12807e-23	47.8305
PPIF	3.28088	21.5785	14.9268	2.3204e-25	1.8705e-23	47.2719
ENO1	2.27216	27.5843	14.6831	5.94573e-25	4.54066e-23	46.335
CTSS	3.08758	23.8096	14.6712	6.50025e-25	4.71593e-23	46.2473
SPARC	-3.42127	29.133	-14.5757	9.89341e-25	6.83587e-23	45.8303
COL9A3	-2.84599	25.6017	-14.5426	1.09471e-24	7.22009e-23	45.7288
FSTL3	2.29835	23.5547	14.4312	1.69636e-24	1.07018e-22	45.2927
CXCL5	4.45998	22.7878	14.3787	2.24677e-24	1.35836e-22	45.0148
HAL	-3.10599	21.7526	-14.2984	3.1439e-24	1.82472e-22	44.6808
GLRX	2.19467	21.9194	14.1375	5.81967e-24	3.24783e-22	44.0669
CXCL8	3.97405	24.388	14.0594	8.5815e-24	4.61176e-22	43.6822
CCS	3.05077	20.2114	13.8325	2.24129e-23	1.16147e-21	42.7274
CPN2	3.93965	22.3353	13.7902	2.68202e-23	1.34194e-21	42.5489
MMP2	2.19768	28.7368	13.6325	4.96711e-23	2.40243e-21	41.9343
GSTO1	2.57031	24.2796	13.6193	5.2613e-23	2.46263e-21	41.8771
NDRG1	2.96981	22.2218	13.5909	6.27155e-23	2.84375e-21	41.7039
SERPINI1	-3.60255	21.8474	-13.0748	5.78386e-22	2.54315e-20	39.4937
NNMT	4.09727	22.9295	13.048	6.49647e-22	2.77246e-20	39.3782
C2	-3.8984	24.3608	-12.9204	1.1314e-21	4.69045e-20	38.8262
CTSB	1.95351	27.3352	12.6532	3.46678e-21	1.39731e-19	37.7105
PAK2	2.28078	19.9855	12.6217	3.98077e-21	1.52336e-19	37.5729
WIF1	-4.2316	22.4446	-12.632	3.9895e-21	1.52336e-19	37.5723
CSF1	2.85228	23.9741	12.4758	7.92612e-21	2.94892e-19	36.8892
CPM	2.90249	21.8063	12.357	1.33818e-20	4.85427e-19	36.368
LDLR	1.56094	24.5627	12.0459	5.09102e-20	1.80173e-18	35.037
TMEM132A	3.24961	21.1834	12.0285	5.74275e-20	1.98398e-18	34.9186
BASP1	1.93401	25.2978	11.9586	7.51558e-20	2.53607e-18	34.6494
CDV3	2.28898	22.1952	11.7127	2.29901e-19	7.58152e-18	33.5375
PGK1	1.53436	26.5417	11.6301	3.27643e-19	1.05647e-17	33.1843
AP2A1	2.07878	20.0891	11.5843	4.02549e-19	1.26978e-17	32.9795
CD99L2	2.58353	20.2326	11.5002	6.11556e-19	1.88802e-17	32.5648
CPPED1	2.39104	21.6883	11.4892	6.31118e-19	1.90782e-17	32.5328
CD44	1.73921	24.8377	11.4735	6.63483e-19	1.96472e-17	32.4823
LDHA	1.55347	27.3748	11.2494	1.82786e-18	5.30444e-17	31.474
HLA-B	3.29604	24.1107	11.1836	2.55504e-18	7.26934e-17	31.1422
PSMB10	2.23671	21.7848	11.131	3.18527e-18	8.88814e-17	30.9221
PLBD2	1.87506	24.8553	11.0891	3.78412e-18	1.03599e-16	30.75
CHL1	2.70178	19.8846	11.0849	3.99749e-18	1.05461e-16	30.6969
LGALS1	1.72651	27.2989	11.081	3.92657e-18	1.05461e-16	30.7133
ALDOA	1.95316	27.1769	11.0614	4.29123e-18	1.11189e-16	30.6249
LBP	4.84166	21.8586	11.0529	4.62342e-18	1.17694e-16	30.5522
RO60	2.18989	19.5412	11.0276	5.09529e-18	1.2747e-16	30.4548
PLXNA1	1.91376	19.7154	10.9567	6.91184e-18	1.69984e-16	30.1507
HNRNPA1	1.99678	24.3769	10.953	7.032e-18	1.70057e-16	30.1336
PSMB9	2.94138	21.632	10.9461	7.51306e-18	1.78712e-16	30.0692
PDCD5	2.71608	21.834	10.8002	1.46043e-17	3.41788e-16	29.408
C1S	1.83472	27.1385	10.7437	1.82785e-17	4.20986e-16	29.1834
TPI1	1.4478	27.7336	10.7127	2.10648e-17	4.77578e-16	29.0422
BMP3	-3.23105	22.6727	-10.7126	2.1786e-17	4.86331e-16	29.0101
PRDX1	1.19551	26.5378	10.7018	2.21375e-17	4.8669e-16	28.9928
NUTF2	1.86137	23.6816	10.6888	2.34992e-17	5.08916e-16	28.9335
ADM	2.47803	24.5499	10.6484	2.92065e-17	6.23215e-16	28.7186
B2M	1.31477	30.4333	10.618	3.24993e-17	6.83427e-16	28.6109
IST1	2.99755	22.1763	10.5957	3.71737e-17	7.70557e-16	28.4786
TFPI2	2.70987	21.5441	10.5752	4.08268e-17	8.23975e-16	28.3854
TAGLN2	1.82469	25.2396	10.5679	4.08864e-17	8.23975e-16	28.3826
MSN	1.495	25.9156	10.5328	4.80352e-17	9.54781e-16	28.2223
CXCL1	2.7796	22.1779	10.474	6.49299e-17	1.27315e-15	27.924
SUMO1	2.28689	21.0457	10.4457	7.39305e-17	1.43031e-15	27.7949
RARRES1	-3.04127	20.3601	-10.4035	8.97153e-17	1.71285e-15	27.6024
S100A11	1.34168	25.9814	10.3933	9.11492e-17	1.71763e-15	27.5853
CTSC	2.3092	21.7259	10.3929	9.41986e-17	1.75234e-15	27.5539
LAP3	3.39552	22.0867	10.3679	1.05656e-16	1.94059e-15	27.4398
SUMO2	1.56309	25.1451	10.3186	1.28535e-16	2.3313e-15	27.2435
PSME2	2.82031	22.3106	10.3216	1.30658e-16	2.34055e-15	27.2285
IGFBP4	2.10684	28.8568	10.3155	1.32335e-16	2.34168e-15	27.2152
SIAE	2.15405	21.6165	10.3117	1.35017e-16	2.36036e-15	27.1954
HNRNPA2B1	1.85038	24.7753	10.3012	1.39261e-16	2.40557e-15	27.1638
COTL1	1.7315	24.9302	10.2867	1.48815e-16	2.54036e-15	27.0978
AKR1A1	1.77745	23.4931	10.2465	1.79124e-16	3.0222e-15	26.9135
HNRNPD	1.74533	22.5849	10.2437	1.81407e-16	3.02553e-15	26.9009
AK2	1.61615	23.2638	10.1772	2.46434e-16	4.06336e-15	26.5963
RPS21	1.552	23.073	10.0992	3.5323e-16	5.75884e-15	26.2383
RCN1	1.6163	24.6365	10.0922	3.64836e-16	5.88197e-15	26.2062
MMP3	2.10972	30.3684	10.042	4.68211e-16	7.46565e-15	25.959
DCTN1	2.46335	21.0303	10.018	5.28477e-16	8.33501e-15	25.8391
VASN	1.10004	25.6654	9.97101	6.38333e-16	9.95936e-15	25.65
NOTCH2	2.02819	21.1218	9.96864	6.54441e-16	1.01021e-14	25.6259
ATIC	3.04999	20.1395	9.96388	6.78354e-16	1.0361e-14	25.5909
MT1X	3.06333	23.0869	9.95095	7.2005e-16	1.08833e-14	25.5316
GARS1	2.10989	22.2822	9.91608	8.39712e-16	1.2561e-14	25.3784
EZR	2.4185	26.4067	9.89095	9.49829e-16	1.40633e-14	25.2563
GNPDA1	2.71155	21.5866	9.88212	9.89329e-16	1.45002e-14	25.2158
HINT1	2.13274	21.6951	9.86303	1.08048e-15	1.56778e-14	25.1282
HSPE1	1.73371	24.085	9.80353	1.38466e-15	1.98925e-14	24.8803
UBE2D3	1.79121	23.3213	9.79775	1.42221e-15	2.02316e-14	24.8537
SFRP4	-2.72722	22.0776	-9.7459	1.85639e-15	2.61517e-14	24.5902
TAX1BP3	1.6159	21.5084	9.73415	1.90906e-15	2.6635e-14	24.5611
B4GALT1	2.13123	23.518	9.6783	2.53758e-15	3.50669e-14	24.2796
ADPRS	2.2035	20.3217	9.66898	2.64933e-15	3.62659e-14	24.2367
ENAH	3.11018	21.8714	9.65436	2.83475e-15	3.84413e-14	24.1695
GPI	1.35974	25.5934	9.6385	2.97317e-15	3.99451e-14	24.1209
QPRT	2.2841	21.0376	9.46336	6.86279e-15	9.1357e-14	23.291
PKM	1.71113	26.3763	9.4306	7.79543e-15	1.02829e-13	23.1632
RIDA	2.14156	21.6138	9.4106	8.76306e-15	1.14551e-13	23.0481
CP	2.01051	24.1869	9.35686	1.12264e-14	1.45442e-13	22.802
PEBP1	0.957325	26.2575	9.31085	1.35882e-14	1.74482e-13	22.6112
COL12A1	-1.44351	25.9799	-9.30756	1.37976e-14	1.75616e-13	22.596
PCNP	1.33289	22.4376	9.24827	1.81685e-14	2.2924e-13	22.3226
CLTA	1.55579	23.7557	9.22839	1.99254e-14	2.48667e-13	22.231
GSR	1.40242	23.1081	9.22704	2.0051e-14	2.48667e-13	22.2247
TRIM46	1.39283	22.3668	9.15707	2.77484e-14	3.41212e-13	21.9021
FBLN1	1.86521	26.5003	9.15451	2.8399e-14	3.46277e-13	21.8796
TXN	1.2019	25.6961	9.14518	2.93231e-14	3.54565e-13	21.8473
ASS1	2.81964	20.9888	9.10172	3.66897e-14	4.39973e-13	21.6259
CDH15	-3.50618	21.783	-9.08135	4.0324e-14	4.79591e-13	21.5321
KHSRP	2.17533	20.9978	9.04598	4.75126e-14	5.60494e-13	21.3692
SPP1	-1.79066	29.11	-9.03357	4.97832e-14	5.82544e-13	21.3223
JPT2	2.4814	20.2811	9.02227	5.30362e-14	6.15644e-13	21.26
TXNDC17	1.45472	22.9457	8.993	5.94524e-14	6.84646e-13	21.1455
SNX12	2.25706	20.9469	8.98243	6.37998e-14	7.18863e-13	21.0766
ARPC4	1.8035	22.4806	8.98175	6.33202e-14	7.18863e-13	21.0835
LGALS3BP	1.71513	26.9721	8.97794	6.39099e-14	7.18863e-13	21.0738
UBE2N	1.34843	23.1994	8.96866	6.65681e-14	7.43002e-13	21.0332
UROD	2.19283	20.1065	8.96893	6.79236e-14	7.52344e-13	21.0144
YBX1	2.14758	23.3206	8.94389	7.62901e-14	8.38613e-13	20.8991
PTBP1	1.64167	23.1757	8.93197	7.89357e-14	8.6117e-13	20.8641
NRP1	1.68719	23.4101	8.90886	8.79642e-14	9.52508e-13	20.7566
TNFAIP6	2.62765	22.307	8.90282	9.22985e-14	9.92038e-13	20.71
PGLS	1.72136	23.0257	8.88884	9.70588e-14	1.03553e-12	20.6593
ACTR1A	1.83916	20.7004	8.85272	1.15345e-13	1.22164e-12	20.4882
AHCY	2.72412	21.2764	8.84574	1.20277e-13	1.26331e-12	20.4472
ENO2	1.73939	23.0857	8.84216	1.2102e-13	1.26331e-12	20.4405
MDH1	1.94509	24.2851	8.80938	1.42366e-13	1.47552e-12	20.2798
CTSD	1.26139	26.8602	8.79134	1.51676e-13	1.56086e-12	20.2158
SSB	2.18096	28.6544	8.78702	1.57923e-13	1.61371e-12	20.1769
PTX3	1.91044	26.3057	8.78403	1.60128e-13	1.6248e-12	20.1632
TRIR	2.79586	20.3052	8.7622	1.77189e-13	1.78543e-12	20.0627
NAMPT	2.64431	23.2772	8.7384	1.97868e-13	1.98005e-12	19.9531
CTSA	1.67524	23.3276	8.7306	2.01759e-13	2.00516e-12	19.9329
ADAM9	2.12171	23.3179	8.69447	2.42564e-13	2.39429e-12	19.751
GBE1	2.2377	23.7823	8.67609	2.64138e-13	2.58962e-12	19.6665
UCHL3	1.80385	20.9154	8.65706	2.86023e-13	2.78537e-12	19.587
LSM3	1.94308	20.7379	8.65284	2.94211e-13	2.82716e-12	19.5595
DUT	1.24132	21.5213	8.64881	2.93967e-13	2.82716e-12	19.5592
G3BP1	1.33847	22.0972	8.63736	3.1e-13	2.95928e-12	19.5065
PEPD	1.60211	22.627	8.62415	3.29611e-13	3.12592e-12	19.4457
MAN2B1	3.01959	20.0528	8.61188	3.55714e-13	3.34132e-12	19.3712
HSPA8	1.77876	24.2215	8.60907	3.56929e-13	3.34132e-12	19.3673
RPS28	1.44794	24.0484	8.60265	3.64194e-13	3.38747e-12	19.3467
CPE	-1.44293	25.5056	-8.59866	3.71001e-13	3.4288e-12	19.3283
CTHRC1	1.24468	25.8822	8.59198	3.82676e-13	3.51432e-12	19.2976
CAPZA1	2.01575	21.8903	8.55981	4.52792e-13	4.13209e-12	19.1318
COL8A1	1.48601	24.2838	8.54904	4.67058e-13	4.23563e-12	19.0999
COL3A1	1.31808	30.4521	8.54477	4.76402e-13	4.29354e-12	19.0803
GAS1	3.66411	23.2501	8.51522	5.56712e-13	4.97481e-12	18.9269
HLA-E	2.33287	21.7064	8.51439	5.58852e-13	4.97481e-12	18.9231
APEH	1.96361	21.5223	8.49515	6.10954e-13	5.40545e-12	18.8347
MYL6B	1.93998	26.3501	8.48642	6.36166e-13	5.5607e-12	18.7945
AJM1	-1.88505	29.3842	-8.48759	6.32719e-13	5.5607e-12	18.7999
PLOD3	-1.10973	22.6452	-8.47405	6.61347e-13	5.74619e-12	18.755
COL11A2	-1.83518	23.696	-8.46741	6.94717e-13	6.0002e-12	18.7072
LTA4H	2.31503	22.491	8.4583	7.24652e-13	6.16007e-12	18.6654
ARPC5	1.74921	21.8702	8.45593	7.25962e-13	6.16007e-12	18.6631
RPS19	1.56008	21.9966	8.45481	7.23053e-13	6.16007e-12	18.6665
CALU	2.35247	25.6507	8.44054	7.86785e-13	6.63735e-12	18.5838
HNRNPM	3.22786	20.6507	8.40795	9.14929e-13	7.67377e-12	18.4342
PLIN1	1.5368	27.8841	8.39471	9.55346e-13	7.96671e-12	18.3902
RDX	1.52596	22.8631	8.37915	1.02682e-12	8.51383e-12	18.3187
CYRIB	1.93204	19.7396	8.37613	1.0601e-12	8.73982e-12	18.2881
DNPEP	2.32698	21.0057	8.36117	1.13609e-12	9.31341e-12	18.2195
A2ML1	-2.76093	19.9851	-8.33041	1.30988e-12	1.06777e-11	18.0784
ECM1	-1.03875	24.7112	-8.24095	1.94745e-12	1.57863e-11	17.6842
COL4A2	-1.15595	28.9292	-8.20861	2.2619e-12	1.82335e-11	17.5358
RAN	2.4408	22.0217	8.19762	2.42042e-12	1.94035e-11	17.4697
CCL2	2.89094	23.6962	8.19359	2.46595e-12	1.96599e-11	17.4512
VCL	1.10375	25.4843	8.18748	2.49419e-12	1.97764e-11	17.4389
MTPN	1.29348	23.2154	8.16231	2.8021e-12	2.19931e-11	17.3236
PRDX6	1.04204	25.7073	8.16216	2.80408e-12	2.19931e-11	17.3229
YWHAZ	1.26311	26.5907	8.14344	3.05765e-12	2.38529e-11	17.2371
PDLIM7	2.30489	21.8872	8.13572	3.22164e-12	2.49953e-11	17.1863
PSMA4	1.65937	23.0509	8.1328	3.23854e-12	2.49953e-11	17.1806
RPL29	1.62331	24.5523	8.12209	3.40286e-12	2.61246e-11	17.1316
LAMP1	0.942981	24.5946	8.11003	3.5683e-12	2.72506e-11	17.084
USP5	2.0749	19.8072	8.10881	3.64782e-12	2.7712e-11	17.0632
CAPZA2	1.53263	21.1264	8.10149	3.71467e-12	2.80728e-11	17.0443
PFDN2	1.95673	20.4244	8.09906	3.81575e-12	2.83931e-11	17.0186
CD63	1.69077	23.7932	8.09807	3.80733e-12	2.83931e-11	17.0204
ANXA4	-2.44789	23.9129	-8.10053	3.78995e-12	2.83931e-11	17.0254
CS	1.76228	20.8957	8.07866	4.19249e-12	3.10373e-11	16.9253
PSMD5	1.77525	18.9021	8.07345	4.29456e-12	3.16315e-11	16.9015
PSMD4	2.10858	20.1664	8.04958	4.79446e-12	3.51351e-11	16.7924
SLC2A1	1.60838	20.8538	8.03939	4.98525e-12	3.63498e-11	16.7532
UBA52	1.08054	26.9261	8.01637	5.49982e-12	3.99012e-11	16.6554
SH3PXD2B	1.6746	20.4246	8.01047	5.70451e-12	4.11803e-11	16.6198
BPNT1	1.79474	21.7348	7.99957	6.0382e-12	4.33734e-11	16.5639
UBE2L3	1.39433	24.0997	7.99032	6.20272e-12	4.43357e-11	16.5363
ACO1	2.60176	22.2825	7.99266	6.23358e-12	4.43379e-11	16.5324
CCN1	2.02305	23.7484	7.98646	6.41447e-12	4.54019e-11	16.504
RANBP2	2.4858	21.979	7.98275	6.52485e-12	4.5959e-11	16.4871
JAM3	2.13238	22.6225	7.96506	7.0791e-12	4.96221e-11	16.4064
PAPPA	1.90311	21.805	7.96039	7.23309e-12	5.04577e-11	16.3851
PABPC1	1.79578	22.675	7.95777	7.32116e-12	5.08277e-11	16.3731
PRDX5	2.15288	21.4778	7.94945	7.60703e-12	5.2561e-11	16.3352
CFL2	1.91046	20.7022	7.93582	8.09992e-12	5.57014e-11	16.273
PAM	1.03222	23.8064	7.92992	8.19559e-12	5.60934e-11	16.2603
TXNDC12	1.84543	22.2455	7.93004	8.3186e-12	5.6668e-11	16.2466
TRIM28	2.02139	20.1247	7.92029	8.70051e-12	5.89927e-11	16.2021
ICAM1	3.23533	23.8146	7.91228	9.02763e-12	6.0926e-11	16.1656
PSME1	2.2002	22.5919	7.90003	9.55137e-12	6.41622e-11	16.1097
VAT1	1.71292	22.7029	7.87416	1.07591e-11	7.19421e-11	15.9918
SEMA7A	1.54683	24.0362	7.84743	1.20763e-11	8.03795e-11	15.877
CFH	1.6051	28.4488	7.84169	1.23996e-11	8.21546e-11	15.8508
COL1A2	-1.1683	31.3479	-7.79488	1.52656e-11	1.00684e-10	15.6445
GGH	1.58932	23.0092	7.78777	1.589e-11	1.03883e-10	15.6053
YWHAG	1.10202	25.4414	7.78612	1.58939e-11	1.03883e-10	15.6045
DBI	1.45957	24.3062	7.76954	1.71554e-11	1.11625e-10	15.5289
GAPDH	1.98305	26.6214	7.77009	1.73616e-11	1.12463e-10	15.5181
DDB1	2.09556	21.1918	7.76368	1.78803e-11	1.15308e-10	15.4889
ADAMTS2	2.49737	22.4293	7.74639	1.93584e-11	1.24288e-10	15.4103
SPON1	1.94277	23.1872	7.71032	2.28446e-11	1.455e-10	15.2464
ISLR	-1.187	24.0319	-7.70703	2.28629e-11	1.455e-10	15.2447
GFUS	1.82337	20.9602	7.69402	2.46177e-11	1.55984e-10	15.1725
RPL7A	1.95841	21.4691	7.68439	2.57303e-11	1.62325e-10	15.1287
DNAJC8	1.4629	21.6549	7.67183	2.69158e-11	1.69068e-10	15.0833
CTTN	1.59041	22.2612	7.66901	2.74178e-11	1.71479e-10	15.0654
TYMP	2.26544	24.6162	7.66708	2.78566e-11	1.72765e-10	15.0501
ECH1	2.1171	21.5851	7.66704	2.78615e-11	1.72765e-10	15.05
PSMA7	1.29282	23.756	7.65696	2.87721e-11	1.77652e-10	15.0172
CSTB	1.56334	23.4839	7.65482	2.92609e-11	1.79905e-10	15.001
IGFBP5	-1.58	27.1157	-7.64523	3.05774e-11	1.87206e-10	14.9574
NEU1	1.75076	19.633	7.60212	3.75149e-11	2.28715e-10	14.7556
PCNA	2.12547	20.2793	7.59286	3.91388e-11	2.37616e-10	14.7137
RAB1A	1.37825	22.016	7.5796	4.1026e-11	2.48036e-10	14.6662
MXRA5	1.84634	24.1938	7.54233	4.93213e-11	2.96951e-10	14.4849
GALNS	2.56448	21.1762	7.5408	4.96674e-11	2.97799e-10	14.478
COL5A2	1.26745	28.2859	7.53397	5.0562e-11	3.01915e-10	14.4594
NRCAM	1.65879	22.0124	7.51409	5.61193e-11	3.33726e-10	14.3572
ATOX1	1.6458	21.813	7.50853	5.75646e-11	3.40924e-10	14.3321
SNX2	1.20147	20.4253	7.49602	6.01517e-11	3.54797e-10	14.2877
MMP10	1.6776	24.3298	7.49091	6.23905e-11	3.66512e-10	14.2525
PLAUR	1.49763	23.3913	7.47199	6.7579e-11	3.95391e-10	14.173
EIF3G	1.16228	22.579	7.46911	6.80278e-11	3.96419e-10	14.166
TGFBI	1.36411	29.5261	7.45773	7.16594e-11	4.15911e-10	14.1146
CLEC11A	-2.1439	24.8914	-7.44968	7.53149e-11	4.35386e-10	14.0663
RPL23A	1.55669	21.0719	7.43462	8.02851e-11	4.62277e-10	14.0028
PSMB2	1.60446	22.9854	7.40064	9.41989e-11	5.40248e-10	13.8451
PAFAH1B2	2.12114	21.004	7.36606	1.10279e-10	6.29978e-10	13.6893
FUCA1	1.28007	21.2549	7.35829	1.12825e-10	6.41995e-10	13.6658
ANGPTL4	1.04927	23.9512	7.35459	1.14745e-10	6.50373e-10	13.6491
COPZ1	1.35554	20.9752	7.33763	1.23969e-10	6.99919e-10	13.5727
HNRNPL	2.05918	21.6419	7.32096	1.35414e-10	7.6157e-10	13.4863
COL1A1	-1.12913	32.0054	-7.30084	1.46584e-10	8.21208e-10	13.4071
LMNA	-1.29952	29.6598	-7.29372	1.51412e-10	8.44996e-10	13.3751
PVR	1.25586	21.7999	7.27654	1.63723e-10	9.10202e-10	13.2978
FAH	1.63327	21.1789	7.24922	1.87624e-10	1.03909e-09	13.1641
STIP1	1.58609	22.1801	7.24087	1.94876e-10	1.07515e-09	13.1266
WNT5A	1.58261	23.314	7.2299	2.04825e-10	1.12576e-09	13.0774
ELOB	1.19696	21.0976	7.22613	2.05898e-10	1.12739e-09	13.0714
WBP2	-1.66377	24.7137	-7.21854	2.1566e-10	1.1764e-09	13.0265
IGF2R	2.3608	21.4279	7.18605	2.49904e-10	1.35373e-09	12.8809
LCP1	0.970115	25.4214	7.18335	2.50035e-10	1.35373e-09	12.8795
NUDT5	2.20025	21.8707	7.17486	2.62913e-10	1.41817e-09	12.8308
IGFBP3	-1.46072	26.4178	-7.1705	2.66604e-10	1.43275e-09	12.8166
ATP5IF1	1.31149	23.3157	7.16255	2.74781e-10	1.47125e-09	12.7863
GMPR	1.0061	20.9687	7.15383	2.85865e-10	1.52496e-09	12.7473
A2M	-1.47474	26.4296	-7.15345	2.88026e-10	1.53086e-09	12.7403
RPL24	3.72715	21.103	7.12561	3.28604e-10	1.73383e-09	12.6105
CCN3	-1.65108	22.5194	-7.1259	3.28165e-10	1.73383e-09	12.6119
ACTR3	1.608	23.4472	7.10913	3.54046e-10	1.86131e-09	12.5369
STC2	1.1647	25.199	7.10247	3.60764e-10	1.88978e-09	12.5175
CRLF1	-2.20718	19.0586	-7.09215	3.82288e-10	1.99532e-09	12.4611
CNBP	1.69713	22.7013	7.0814	4.0134e-10	2.08726e-09	12.4131
CLN5	1.58907	20.6147	7.05669	4.48728e-10	2.32537e-09	12.3029
ALCAM	1.52706	21.1162	7.05359	4.55059e-10	2.34979e-09	12.2891
SDCBP	1.70437	22.3553	7.0467	4.69438e-10	2.41544e-09	12.2584
EIF6	2.12097	19.9268	7.04122	4.81198e-10	2.4672e-09	12.2339
PCBP1	1.7635	22.3196	7.03927	4.85456e-10	2.48027e-09	12.2252
IAH1	2.15154	21.0749	7.01049	5.52766e-10	2.80571e-09	12.0971
PARK7	0.969518	25.8058	7.00797	5.53022e-10	2.80571e-09	12.0958
NIF3L1	1.89347	20.2822	6.99853	5.8338e-10	2.94942e-09	12.0439
GYG1	1.88865	20.2537	6.98609	6.17022e-10	3.10868e-09	11.9885
CAST	1.73983	22.0543	6.97249	6.56013e-10	3.29369e-09	11.9281
CLTB	1.37679	22.3198	6.9629	6.81295e-10	3.40882e-09	11.8903
CADM1	-2.36247	19.8689	-6.94048	7.57664e-10	3.77791e-09	11.7859
CAT	-1.35923	27.6516	-6.93368	7.76738e-10	3.85975e-09	11.7609
CYGB	1.91386	20.7137	6.93326	7.827e-10	3.86292e-09	11.7538
SYNCRIP	1.49232	21.7634	6.93389	7.8013e-10	3.86292e-09	11.7571
STC1	1.59312	23.5765	6.93189	7.87527e-10	3.87357e-09	11.7478
VAPA	1.65342	20.2528	6.91995	8.30964e-10	4.07341e-09	11.6948
EFHD2	1.82691	20.6631	6.88231	9.84097e-10	4.80783e-09	11.528
SERPINF2	1.02485	23.012	6.87328	1.0143e-09	4.93874e-09	11.4973
AMPD2	1.94474	20.3659	6.87115	1.03465e-09	5.021e-09	11.4785
CRYZ	1.74667	20.1222	6.85919	1.09169e-09	5.28016e-09	11.4256
NEDD8	2.42797	20.9218	6.85651	1.10487e-09	5.3085e-09	11.4138
CAPG	1.39709	23.5419	6.85563	1.10362e-09	5.3085e-09	11.4145
BOLA2	2.30591	21.1368	6.85324	1.12122e-09	5.36929e-09	11.3993
ESM1	-2.98	22.7303	-6.85161	1.12943e-09	5.39078e-09	11.3921
PKP3	-0.977533	25.7351	-6.84609	1.14601e-09	5.45202e-09	11.3769
CNDP2	1.88759	22.3607	6.83962	1.19184e-09	5.65149e-09	11.3391
XYLT1	-2.27725	22.4588	-6.83116	1.23789e-09	5.85074e-09	11.3017
ALDH9A1	2.27046	22.3274	6.78356	1.53198e-09	7.2172e-09	11.0915
SERPINB1	1.38988	22.4353	6.77267	1.60057e-09	7.51497e-09	11.0479
PSMA3	1.3097	23.3905	6.77154	1.60554e-09	7.51497e-09	11.0447
RPS10	1.74616	21.2978	6.75775	1.71942e-09	8.0221e-09	10.9777
DLD	1.57769	22.076	6.74976	1.78194e-09	8.2607e-09	10.9425
SRP9	1.20173	19.9284	6.74816	1.77728e-09	8.2607e-09	10.9443
PSMA6	1.22628	23.1929	6.73718	1.86673e-09	8.62618e-09	10.8959
DDT	1.38446	22.8262	6.72623	1.96981e-09	9.07362e-09	10.8433
REXO2	1.56559	21.5754	6.72339	2.00465e-09	9.20491e-09	10.8264
PCBP2	1.34015	20.4167	6.7163	2.05916e-09	9.42535e-09	10.7996
EMILIN2	1.37217	20.4725	6.70705	2.14592e-09	9.79161e-09	10.7589
FBLN2	2.0809	22.6158	6.69937	2.23138e-09	1.01496e-08	10.7208
DCTN2	1.93315	21.6816	6.69845	2.24051e-09	1.01593e-08	10.7168
UFC1	1.41439	20.4652	6.69358	2.28244e-09	1.03172e-08	10.6982
RPL12	1.44967	21.7562	6.66869	2.55834e-09	1.15284e-08	10.5861
EIF4A1	1.78607	20.3645	6.65457	2.7243e-09	1.22383e-08	10.5241
RPS3A	1.60337	21.9363	6.65379	2.73377e-09	1.22429e-08	10.5207
BGN	-0.915572	28.5273	-6.61912	3.16039e-09	1.41099e-08	10.3771
YWHAQ	1.08445	23.8096	6.6158	3.20749e-09	1.42763e-08	10.3625
RPS2	1.78493	21.586	6.5956	3.54102e-09	1.57126e-08	10.2658
MYH9	-2.28114	23.3977	-6.57222	3.92829e-09	1.73779e-08	10.1636
C11orf54	1.5388	20.3653	6.56885	3.98745e-09	1.7586e-08	10.1489
TUBB4B	1.56147	21.9071	6.56228	4.10538e-09	1.80512e-08	10.1202
RPS18	1.34787	22.2122	6.54858	4.343e-09	1.90384e-08	10.0644
PDLIM1	1.66519	22.2254	6.53171	4.70088e-09	2.05451e-08	9.98681
ABI3BP	1.10424	25.0713	6.52557	4.78794e-09	2.08628e-08	9.96798
LPP	1.92099	20.3605	6.51815	4.99177e-09	2.16858e-08	9.9277
RAD23A	1.46313	21.5908	6.51733	5.00985e-09	2.16994e-08	9.92414
SRSF1	1.62386	20.9113	6.50571	5.27414e-09	2.27761e-08	9.87353
EIF3B	1.09745	20.7635	6.4789	5.88676e-09	2.53462e-08	9.7646
PFDN6	1.75251	20.2522	6.46377	6.34829e-09	2.72526e-08	9.69107
PSMB4	1.66167	22.5914	6.4629	6.37276e-09	2.72769e-08	9.68728
PCOLCE2	-0.905538	24.6621	-6.45172	6.63823e-09	2.83296e-08	9.64636
BSG	1.72282	22.5843	6.44187	6.99223e-09	2.96659e-08	9.59599
SAP18	1.35822	21.966	6.44167	6.97861e-09	2.96659e-08	9.59765
PPT1	1.67765	20.4229	6.43777	7.11992e-09	3.01195e-08	9.57818
HNRNPA3	1.53542	21.2719	6.41892	7.73691e-09	3.26345e-08	9.4964
CPOX	2.63619	19.5309	6.41452	7.88826e-09	3.30805e-08	9.47734
RPL6	1.01363	23.4011	6.41277	7.88284e-09	3.30805e-08	9.47727
PSAP	0.895126	27.1749	6.39285	8.60612e-09	3.5987e-08	9.39091
BCAT1	1.68803	22.0482	6.39021	8.77939e-09	3.6606e-08	9.37204
SEMA3A	-2.21605	20.1671	-6.37936	9.20861e-09	3.82857e-08	9.32509
PTPA	1.42851	22.0788	6.36226	9.92753e-09	4.11567e-08	9.25114
CFL1	0.954354	25.747	6.35404	1.02087e-08	4.22019e-08	9.22294
VASP	-0.932152	24.8103	-6.35214	1.02946e-08	4.24361e-08	9.21469
CDS2	1.62667	21.3746	6.34341	1.07845e-08	4.43295e-08	9.16971
TRA2B	-2.22296	27.2608	-6.33919	1.09859e-08	4.50296e-08	9.15152
UFM1	1.80037	21.1746	6.33032	1.14222e-08	4.66864e-08	9.11321
CTSG	1.50298	20.6927	6.32004	1.19489e-08	4.8702e-08	9.06888
STOM	1.72878	22.9494	6.31437	1.22495e-08	4.97385e-08	9.04445
AP1B1	1.69589	20.6428	6.31396	1.22718e-08	4.97385e-08	9.04266
ASL	2.07308	20.322	6.30848	1.25699e-08	5.08046e-08	9.01907
HEBP2	1.92808	21.971	6.2897	1.36479e-08	5.50087e-08	8.93817
RAB7A	1.60656	20.8268	6.28028	1.42224e-08	5.71653e-08	8.89763
EWSR1	1.53612	22.1831	6.27723	1.44134e-08	5.76984e-08	8.88452
MPZL1	1.31684	20.439	6.27623	1.44345e-08	5.76984e-08	8.88281
COLEC12	-1.75033	21.2975	-6.25699	1.57476e-08	6.27742e-08	8.79749
TGM2	1.27608	22.2976	6.24619	1.64452e-08	6.53754e-08	8.75453
ANGPTL2	-1.04844	24.2032	-6.23961	1.68596e-08	6.68396e-08	8.72972
GM2A	0.679318	24.0383	6.23552	1.71635e-08	6.76744e-08	8.71216
NUCB2	-1.36905	23.5533	-6.2376	1.71396e-08	6.76744e-08	8.71424
PPIC	-1.20548	22.5284	-6.23185	1.74817e-08	6.87426e-08	8.69432
ITGAV	1.57205	21.3071	6.21862	1.86198e-08	7.30197e-08	8.63284
RSU1	1.12915	22.7298	6.21604	1.86876e-08	7.30881e-08	8.62856
CCT4	1.67758	20.8379	6.21218	1.91503e-08	7.46966e-08	8.60523
ITIH4	-0.857678	24.9622	-6.20589	1.95345e-08	7.59908e-08	8.58501
ASAH1	1.03849	23.37	6.20095	1.99602e-08	7.7439e-08	8.56383
MXRA7	1.12623	21.176	6.19474	2.05081e-08	7.93526e-08	8.53722
MAP4	2.02046	24.7308	6.18403	2.16498e-08	8.35473e-08	8.4847
RPSA	1.3733	21.5346	6.17003	2.30106e-08	8.85634e-08	8.42481
ACP1	1.4619	21.2295	6.16692	2.33237e-08	8.9531e-08	8.41154
ENPP1	-2.92789	21.4275	-6.16338	2.36856e-08	9.06803e-08	8.39641
VCP	1.68396	24.2173	6.15906	2.41354e-08	9.21591e-08	8.37794
PRKAR1A	1.89911	22.136	6.15632	2.44242e-08	9.29515e-08	8.36625
DNASE2	0.908628	23.6859	6.15418	2.4471e-08	9.29515e-08	8.36367
PTK7	1.53369	23.3459	6.1325	2.70886e-08	1.02626e-07	8.26456
SF3B1	1.32248	20.4539	6.1178	2.88727e-08	1.08698e-07	8.20192
DPP7	0.957948	23.0504	6.11578	2.89162e-08	1.08698e-07	8.19975
FRZB	-1.45865	24.4125	-6.11802	2.88458e-08	1.08698e-07	8.20284
MMRN2	-1.80069	21.6448	-6.10221	3.08923e-08	1.15826e-07	8.13553
SEPTIN9	1.24423	21.7184	6.07796	3.41933e-08	1.27872e-07	8.03551
ELAVL1	1.31671	19.5871	6.07546	3.46878e-08	1.29388e-07	8.02176
MMP19	1.81846	21.0297	6.06763	3.58837e-08	1.33506e-07	7.98849
CA2	1.45058	25.2979	6.04765	3.91221e-08	1.45182e-07	7.90368
GLG1	1.25314	22.6254	6.04232	3.98945e-08	1.47671e-07	7.88415
CD276	1.40278	20.8203	6.04238	4.00229e-08	1.47769e-07	7.88134
COL9A2	-1.68086	22.7877	-6.03255	4.176e-08	1.53791e-07	7.83964
EIF3A	1.18805	21.0759	6.02997	4.20819e-08	1.54585e-07	7.83176
SEC22B	1.53415	20.9395	6.0082	4.63864e-08	1.69966e-07	7.73654
NCL	1.83089	23.6806	5.99423	4.92653e-08	1.8006e-07	7.67746
GNPDA2	1.56638	19.5923	5.98998	5.01762e-08	1.82929e-07	7.65948
NDNF	-2.00584	21.976	-5.98261	5.17928e-08	1.88349e-07	7.62837
MAMDC2	-1.88298	21.7219	-5.96299	5.63567e-08	2.04434e-07	7.54554
LIMA1	1.76444	22.7659	5.96111	5.6813e-08	2.05064e-07	7.53763
PSMD9	1.51639	21.7689	5.96136	5.67533e-08	2.05064e-07	7.53866
AKAP2	1.54636	20.3119	5.92592	6.6086e-08	2.37943e-07	7.38935
ME1	1.49184	22.014	5.91409	6.9526e-08	2.49708e-07	7.33959
MAT2A	1.2454	21.1919	5.89855	7.41536e-08	2.65671e-07	7.2762
RAB14	1.77442	21.0534	5.89561	7.52554e-08	2.68954e-07	7.26196
MAPK1	1.59407	20.804	5.88528	7.866e-08	2.80432e-07	7.21858
PEA15	1.47708	23.216	5.85916	8.79551e-08	3.12801e-07	7.1091
SLC2A3	1.88952	21.3978	5.84355	9.40209e-08	3.33556e-07	7.04375
TUBB3	1.6825	20.5406	5.84214	9.45872e-08	3.34746e-07	7.03786
CCT7	1.80736	20.3494	5.80718	1.09794e-07	3.87617e-07	6.89179
FKBP3	1.33446	21.8453	5.80545	1.10603e-07	3.89528e-07	6.8846
OTUB1	1.63698	21.9249	5.79738	1.14471e-07	4.02174e-07	6.85092
OMD	-1.16323	25.8692	-5.79529	1.1514e-07	4.03548e-07	6.84489
PSMB8	1.40818	22.6039	5.79067	1.17786e-07	4.11824e-07	6.82297
ALDOC	1.38914	25.7675	5.78972	1.18262e-07	4.12497e-07	6.81901
MIF	1.12266	24.9371	5.77705	1.24325e-07	4.32603e-07	6.76964
PALM	0.927846	22.23	5.77589	1.24666e-07	4.32753e-07	6.76672
TGFB2	1.61982	20.9868	5.7755	1.25633e-07	4.35068e-07	6.75979
B3GNT7	-1.51783	22.2133	-5.7736	1.26654e-07	4.37559e-07	6.75187
PSMA2	1.48646	22.8752	5.76142	1.33378e-07	4.59696e-07	6.7012
IDH1	0.739024	25.9898	5.74816	1.40259e-07	4.82266e-07	6.65131
RPL11	1.0008	20.8737	5.7456	1.41788e-07	4.86369e-07	6.6407
ATP5F1D	1.27616	22.1649	5.74456	1.43269e-07	4.90289e-07	6.63116
NCKAP5L	-1.05392	25.1194	-5.72961	1.51744e-07	5.18074e-07	6.57426
CRK	1.16658	20.4911	5.72635	1.54309e-07	5.25591e-07	6.55817
HNRNPDL	1.57828	20.8757	5.71962	1.59246e-07	5.41137e-07	6.52765
DKK1	1.53962	21.3462	5.71291	1.63835e-07	5.55431e-07	6.49984
TFPI	1.22583	22.6348	5.70525	1.69175e-07	5.72199e-07	6.46841
NENF	1.3171	21.4447	5.69969	1.73253e-07	5.84628e-07	6.44513
RPS11	1.21137	21.1048	5.69757	1.74551e-07	5.87641e-07	6.43766
ALYREF	0.855347	23.158	5.692	1.77947e-07	5.97688e-07	6.41834
RPL17	0.970542	22.6803	5.68838	1.80691e-07	6.05503e-07	6.40337
SERPINB6	0.99707	22.5313	5.68382	1.84205e-07	6.15854e-07	6.38452
ARPC1A	1.43421	20.5999	5.6484	2.15134e-07	7.17608e-07	6.23327
CHI3L1	-1.35595	28.1305	-5.6201	2.42352e-07	8.06542e-07	6.11674
PRSS23	-1.01438	23.358	-5.61579	2.45416e-07	8.1487e-07	6.10384
RTRAF	1.43294	20.1473	5.61595	2.46626e-07	8.17018e-07	6.09964
CHST3	-1.34533	19.8243	-5.60516	2.58065e-07	8.52965e-07	6.0553
ADK	1.28181	20.3801	5.59976	2.63988e-07	8.70559e-07	6.03311
NME1	1.79788	23.2312	5.59805	2.65886e-07	8.74833e-07	6.0261
PGM3	2.58285	21.6489	5.59113	2.73718e-07	8.98564e-07	5.99772
NPC2	0.671432	27.3955	5.58469	2.79686e-07	9.16083e-07	5.97602
OXSR1	1.2532	20.4249	5.58091	2.85707e-07	9.33694e-07	5.9558
PRDX3	1.4002	22.5792	5.57581	2.91885e-07	9.51742e-07	5.93489
XRCC6	1.32947	22.8761	5.56655	3.03435e-07	9.87186e-07	5.89695
IFI30	1.19041	23.9368	5.5615	3.09768e-07	1.00553e-06	5.8767
SULF1	2.68138	24.585	5.55358	3.20368e-07	1.03762e-06	5.84387
GGT5	1.14827	22.1243	5.55189	3.21774e-07	1.03985e-06	5.83929
SOST	-1.08338	26.0956	-5.53566	3.44242e-07	1.10999e-06	5.77327
RPL5	1.53035	20.9836	5.53385	3.4793e-07	1.11939e-06	5.7632
SEMG2	-2.65413	22.0304	-5.53073	3.52495e-07	1.13157e-06	5.75047
CXCL3	1.35001	21.8065	5.5235	3.63292e-07	1.16366e-06	5.72098
ARPC2	1.77085	22.1791	5.48358	4.29095e-07	1.3714e-06	5.55834
PNP	0.845912	23.2955	5.47538	4.41705e-07	1.40774e-06	5.52947
RBP4	-1.31236	24.2366	-5.47624	4.42406e-07	1.40774e-06	5.5285
GNB2	1.15013	23.7133	5.47461	4.44568e-07	1.41153e-06	5.52352
LASP1	-0.87345	25.2158	-5.46771	4.56045e-07	1.44481e-06	5.49827
TALDO1	1.8034	24.5288	5.43209	5.31464e-07	1.68008e-06	5.3494
FHL3	1.27023	20.26	5.42191	5.54356e-07	1.74863e-06	5.30824
RARRES2	1.56832	25.849	5.41662	5.6664e-07	1.7835e-06	5.28684
ACTC1	-1.79392	22.7714	-5.41322	5.74667e-07	1.80485e-06	5.27311
CTSZ	0.663299	25.3604	5.40955	5.80605e-07	1.81956e-06	5.2625
PARVA	1.52726	22.9564	5.38437	6.47511e-07	2.02487e-06	5.15664
FUS	1.74715	22.3514	5.37949	6.607e-07	2.06167e-06	5.13696
GOT1	1.18327	21.9813	5.3771	6.67255e-07	2.07765e-06	5.12733
GNS	0.845391	23.1211	5.37287	6.75727e-07	2.09953e-06	5.11445
POSTN	0.608209	29.7056	5.37039	6.82687e-07	2.11662e-06	5.10445
GLOD4	1.09003	22.4966	5.36853	6.89607e-07	2.13352e-06	5.09489
PDAP1	1.69108	21.6449	5.36637	6.97451e-07	2.15217e-06	5.08414
SDC1	-0.847969	23.3128	-5.3648	6.98603e-07	2.15217e-06	5.08197
WDR1	1.17058	23.3385	5.34666	7.5648e-07	2.32554e-06	5.00489
PLVAP	-1.34017	20.5955	-5.3398	7.78157e-07	2.38712e-06	4.97733
SRPX2	0.666678	24.0368	5.33524	7.89151e-07	2.41573e-06	4.96309
CSRP2	1.23474	21.9037	5.33396	7.9708e-07	2.43487e-06	4.9539
COX17	1.0218	20.9794	5.32535	8.22598e-07	2.50754e-06	4.9227
ACOT1	1.52688	20.3391	5.29899	9.20248e-07	2.79933e-06	4.81378
GSS	1.55637	21.8471	5.29188	9.47497e-07	2.87619e-06	4.78534
HSPA1B	0.903875	24.2378	5.28802	9.58184e-07	2.90256e-06	4.77385
NECTIN2	1.25765	20.9636	5.28816	9.62029e-07	2.90813e-06	4.7705
SERBP1	0.991035	23.333	5.2775	1.00043e-06	3.01793e-06	4.7318
CCT2	1.3259	21.1009	5.26926	1.03948e-06	3.12924e-06	4.69502
TXNDC5	0.755772	24.3139	5.26376	1.05832e-06	3.17934e-06	4.67697
VPS26A	1.43406	22.0142	5.25523	1.10087e-06	3.30033e-06	4.63911
TARS1	1.98397	20.4683	5.25277	1.11199e-06	3.3268e-06	4.62931
ST13	1.2298	20.6741	5.25073	1.12128e-06	3.34769e-06	4.6212
GDI1	0.913529	24.0834	5.23771	1.17726e-06	3.50761e-06	4.57319
APOD	1.02914	27.7736	5.22707	1.23226e-06	3.66396e-06	4.52898
CNN2	0.791534	22.5374	5.2217	1.25678e-06	3.72921e-06	4.50952
FUBP1	1.00466	21.5105	5.22045	1.26442e-06	3.74423e-06	4.50373
SEC31A	1.51728	20.2594	5.21929	1.27477e-06	3.7672e-06	4.49621
RHOA	0.971743	21.6657	5.21304	1.30191e-06	3.83956e-06	4.47516
ELOC	1.24076	20.8674	5.2107	1.32021e-06	3.88566e-06	4.4621
ACTN4	0.743326	25.503	5.20727	1.33287e-06	3.91498e-06	4.45226
PSMC2	1.20298	20.7608	5.18374	1.47322e-06	4.31847e-06	4.35531
PPIA	0.876934	26.2089	5.17263	1.53459e-06	4.48197e-06	4.31504
EIF3CL	-1.40355	22.2503	-5.17359	1.53518e-06	4.48197e-06	4.3152
EGFR	-2.20537	20.76	-5.17162	1.54753e-06	4.50898e-06	4.3074
STX12	0.80341	21.1477	5.16005	1.61496e-06	4.69599e-06	4.26535
DSTN	0.966724	22.1229	5.15907	1.62144e-06	4.70541e-06	4.26145
FNDC1	1.3352	26.134	5.15806	1.63503e-06	4.73539e-06	4.25386
CAPZB	0.639005	24.2355	5.14884	1.69008e-06	4.88508e-06	4.2211
SPARCL1	-2.14504	28.1338	-5.14078	1.75357e-06	5.05852e-06	4.18573
EPRS1	1.3524	20.4294	5.13974	1.7609e-06	5.06958e-06	4.18168
CYCS	1.0036	24.3064	5.13703	1.77601e-06	5.09288e-06	4.17305
FSTL1	0.681276	28.3813	5.13679	1.77459e-06	5.09288e-06	4.17361
ANXA7	1.4154	21.1772	5.13528	1.793e-06	5.13144e-06	4.1641
CRTAC1	0.858131	23.7294	5.11983	1.90066e-06	5.42886e-06	4.10683
ERP44	1.86974	21.5311	5.12028	1.9051e-06	5.43085e-06	4.10509
CDC37	1.48114	22.3461	5.11541	1.94292e-06	5.5278e-06	4.08596
CD47	0.985209	20.8688	5.11362	1.95082e-06	5.53942e-06	4.08162
PRNP	1.04435	22.8812	5.108	1.9978e-06	5.66172e-06	4.05861
YWHAE	0.954361	25.4657	5.09675	2.08631e-06	5.90104e-06	4.01618
GGCT	1.36758	21.3921	5.09202	2.13516e-06	6.02747e-06	3.99418
EIF4B	1.15041	21.9229	5.07516	2.28511e-06	6.43824e-06	3.92818
RPL10A	1.21536	21.2121	5.06299	2.39974e-06	6.74811e-06	3.88058
CCT6A	1.35862	20.3113	5.05891	2.43941e-06	6.83318e-06	3.86464
ATP6AP2	1.02177	21.4932	5.05861	2.43753e-06	6.83318e-06	3.86514
NIT2	1.59552	23.7985	5.05443	2.4837e-06	6.94383e-06	3.84715
LMNB2	0.762106	24.1346	5.05061	2.51212e-06	7.00979e-06	3.83558
HNRNPA0	1.29492	22.9089	5.05071	2.52112e-06	7.02139e-06	3.83261
GAS6	1.05094	23.4503	5.04924	2.5314e-06	7.03653e-06	3.82842
MFGE8	1.14292	26.0703	5.04305	2.59977e-06	7.21274e-06	3.80275
SERPINA3	1.13376	28.2016	5.0392	2.64021e-06	7.31096e-06	3.78775
CCT3	1.16499	21.6334	5.03611	2.67315e-06	7.38809e-06	3.7757
UBE2V2	1.12743	23.0285	5.03277	2.70918e-06	7.47343e-06	3.76268
GRB2	1.1016	21.5066	5.03107	2.72766e-06	7.51013e-06	3.75608
TMSB4X	0.86473	26.1494	5.00944	2.96284e-06	8.14219e-06	3.67521
TCP1	1.93054	20.55	4.99644	3.13303e-06	8.59363e-06	3.62145
CUTA	1.26482	20.5376	4.9952	3.1486e-06	8.62003e-06	3.61663
PRDX2	0.731714	26.6879	4.99021	3.1997e-06	8.74343e-06	3.60049
PFN1	0.917379	27.0293	4.98401	3.27977e-06	8.94538e-06	3.57648
SIRPA	1.44291	21.5653	4.98215	3.31686e-06	9.02956e-06	3.56606
LOXL1	1.71143	21.8307	4.9762	3.39646e-06	9.22896e-06	3.54303
MVP	1.67038	21.4018	4.9624	3.58836e-06	9.73218e-06	3.48966
GLDN	0.83072	21.1101	4.95897	3.62408e-06	9.8107e-06	3.47954
NARS1	1.46048	19.839	4.95721	3.66325e-06	9.89827e-06	3.4696
SAA1	1.43138	21.0485	4.94658	3.82148e-06	1.03066e-05	3.42854
FBN2	1.93394	21.8196	4.93557	3.99234e-06	1.07475e-05	3.38608
FERMT2	2.50249	23.9902	4.92815	4.1117e-06	1.10483e-05	3.35749
SEMA3B	-1.03341	20.8443	-4.92168	4.21282e-06	1.12991e-05	3.33373
CA3	1.05906	22.3618	4.91646	4.30612e-06	1.1528e-05	3.31263
DPYSL2	1.7697	22.4734	4.89517	4.68552e-06	1.25206e-05	3.23072
SLC44A2	-1.34257	21.8278	-4.89258	4.73363e-06	1.26259e-05	3.22081
RAB2A	-1.21327	22.2455	-4.89204	4.74384e-06	1.26299e-05	3.21872
ERP29	1.4436	22.301	4.88987	4.78462e-06	1.27152e-05	3.21042
ITGA5	1.32707	22.7954	4.88842	4.8122e-06	1.27651e-05	3.20484
NES	-1.2686	23.469	-4.88704	4.83857e-06	1.28116e-05	3.19954
FBLN5	1.43029	22.2994	4.88372	4.9023e-06	1.29567e-05	3.18685
GOT2	0.94273	23.1868	4.86164	5.33594e-06	1.40772e-05	3.10432
MMP9	1.42879	21.3856	4.86145	5.35253e-06	1.40953e-05	3.10163
PCBD1	1.13767	20.5272	4.85666	5.45457e-06	1.4338e-05	3.08332
GPNMB	0.996808	24.1914	4.84843	5.62445e-06	1.47578e-05	3.05334
PTGDS	0.912172	26.3506	4.84172	5.76532e-06	1.51001e-05	3.02913
IGF2	1.27109	26.1309	4.83523	5.93461e-06	1.55155e-05	3.00155
NOTCH3	-1.34429	21.4888	-4.82267	6.23469e-06	1.62707e-05	2.95374
XRCC5	1.14798	21.6302	4.81352	6.46258e-06	1.68352e-05	2.91895
SERPINF1	-0.700345	28.0636	-4.80797	6.58234e-06	1.71164e-05	2.90068
COL6A3	0.585764	27.531	4.80586	6.63711e-06	1.7228e-05	2.89265
GSTP1	0.913527	24.7118	4.7974	6.8634e-06	1.77836e-05	2.86022
HEXA	0.832212	23.3838	4.79483	6.93027e-06	1.79248e-05	2.85078
PYCARD	1.42238	20.1093	4.78848	7.12856e-06	1.84049e-05	2.82392
MDH2	-0.832868	27.6632	-4.78201	7.28676e-06	1.87799e-05	2.80219
MGAT2	0.599898	20.4638	4.77371	7.52716e-06	1.93651e-05	2.77075
HEXB	0.646271	25.2627	4.77275	7.55551e-06	1.94036e-05	2.76711
APEX1	1.65039	21.603	4.75943	7.98487e-06	2.04701e-05	2.71405
NAGK	1.42277	20.7873	4.75882	8.00388e-06	2.04826e-05	2.71175
TP53I3	1.50483	21.2432	4.75026	8.27567e-06	2.11408e-05	2.67942
NT5E	0.964414	22.0232	4.74621	8.39352e-06	2.14042e-05	2.6655
ADH5	1.2709	22.9491	4.74309	8.50993e-06	2.1663e-05	2.6524
CDCP1	1.73895	19.7669	4.74239	8.53302e-06	2.16837e-05	2.64977
RPL7	0.893007	21.8718	4.72053	9.26175e-06	2.34944e-05	2.57002
UGDH	1.45819	20.8976	4.70555	9.84616e-06	2.49333e-05	2.51125
TPM1	-1.51063	21.0953	-4.69466	1.02707e-05	2.5963e-05	2.47041
MMP14	0.764975	25.4003	4.69176	1.0354e-05	2.61282e-05	2.46214
PSMA5	1.44909	23.9445	4.68951	1.04775e-05	2.63938e-05	2.45113
PLA2G15	0.951992	20.283	4.67404	1.11062e-05	2.79292e-05	2.39454
RPL3	1.70232	22.1081	4.66439	1.15456e-05	2.89838e-05	2.35725
ERAP1	1.36058	21.3122	4.66051	1.17201e-05	2.93712e-05	2.34274
ITGA2	1.1246	20.4643	4.63875	1.2745e-05	3.18669e-05	2.2617
IARS1	-1.78212	18.8471	-4.63845	1.27599e-05	3.18669e-05	2.26057
OBSCN	0.873206	22.8924	4.60478	1.44818e-05	3.60431e-05	2.13785
COL6A2	0.742449	27.3608	4.60496	1.4469e-05	3.60431e-05	2.13868
APOL2	-2.27237	25.6561	-4.59675	1.49755e-05	3.72079e-05	2.10589
FBLN7	-0.786687	21.6626	-4.59438	1.50681e-05	3.7374e-05	2.09949
CHI3L2	1.34613	26.5607	4.57808	1.60846e-05	3.98273e-05	2.03689
IGHV4-4	2.25953	23.0839	4.57153	1.64925e-05	4.07676e-05	2.01271
CES1	1.98957	23.5443	4.56288	1.70462e-05	4.20646e-05	1.98083
HSPD1	1.5136	21.4845	4.55401	1.7633e-05	4.34388e-05	1.94816
CAPRIN1	1.17932	20.2924	4.54816	1.803e-05	4.43417e-05	1.92667
RAB5C	0.941598	20.4564	4.54307	1.83572e-05	4.50698e-05	1.9091
SOD3	-1.02506	27.1545	-4.5301	1.9313e-05	4.73363e-05	1.86034
PRG4	-1.39803	24.1168	-4.52071	2.00148e-05	4.89737e-05	1.82591
MIA	-0.654618	25.2206	-4.51625	2.03006e-05	4.95062e-05	1.81181
EEF1D	-1.2198	23.6442	-4.51724	2.02799e-05	4.95062e-05	1.81322
HSP90AA1	0.642662	25.4433	4.50603	2.11031e-05	5.13769e-05	1.77441
PTPN11	1.50946	20.3718	4.49944	2.16959e-05	5.27315e-05	1.74812
VPS35	1.24458	20.8252	4.47834	2.34994e-05	5.70195e-05	1.67114
PDLIM5	0.902764	22.9987	4.46965	2.42508e-05	5.87444e-05	1.64059
ULBP2	0.874148	21.1221	4.46754	2.44389e-05	5.91015e-05	1.63311
YIPF3	-0.813481	24.8849	-4.45966	2.51485e-05	6.07163e-05	1.60536
ARHGDIB	-1.27087	22.4847	-4.4444	2.67074e-05	6.43729e-05	1.54782
RPS26	0.80625	20.1973	4.43636	2.74559e-05	6.60672e-05	1.52079
SH3BGRL	1.0528	23.9655	4.41442	2.98907e-05	7.18069e-05	1.43938
MESD	0.988389	20.1862	4.41176	3.01901e-05	7.24062e-05	1.42978
PTPRK	1.34852	22.0099	4.40184	3.1333e-05	7.50234e-05	1.39401
TPT1	1.65682	23.165	4.39812	3.17729e-05	7.59513e-05	1.38059
EIF5A	0.911094	23.9269	4.39442	3.21747e-05	7.67854e-05	1.36829
ARPC1B	1.24238	22.5086	4.39385	3.22839e-05	7.69194e-05	1.36523
SERPINA1	-0.973042	28.8607	-4.39153	3.25651e-05	7.74621e-05	1.35689
SND1	0.961547	21.5862	4.38677	3.31499e-05	7.87242e-05	1.33976
RPS3	0.879539	22.7906	4.38371	3.34886e-05	7.9384e-05	1.32977
FAT1	-1.10838	19.9599	-4.38366	3.35372e-05	7.9384e-05	1.32858
PML	1.30432	19.4849	4.37324	3.48667e-05	8.23968e-05	1.29117
PSMD13	0.983136	19.5169	4.37076	3.51908e-05	8.30275e-05	1.28227
USO1	1.15411	20.9285	4.36169	3.64008e-05	8.57428e-05	1.24975
SNRPB	0.810821	21.3497	4.35694	3.69601e-05	8.69191e-05	1.23468
P4HB	1.92685	22.5015	4.34131	3.92684e-05	9.17528e-05	1.17682
HLA-DRB5	1.84077	23.0415	4.34261	3.90796e-05	9.17528e-05	1.18146
MTHFD1	1.03057	19.8616	4.34171	3.92103e-05	9.17528e-05	1.17825
RRAS	0.825365	21.067	4.34091	3.92406e-05	9.17528e-05	1.17715
TFRC	1.21914	23.5643	4.33373	4.03898e-05	9.42213e-05	1.14975
TPP1	1.66792	21.1548	4.32502	4.17158e-05	9.71583e-05	1.1187
ATP2B1	1.209	21.1096	4.32004	4.24933e-05	9.88105e-05	1.10095
SERPINA6	-1.28409	20.945	-4.30771	4.44772e-05	0.000103258	1.0571
DYNC1I2	1.56467	22.1513	4.30029	4.57149e-05	0.000105962	1.03073
SORBS1	1.04551	21.8051	4.28517	4.83387e-05	0.000111865	0.977114
DDAH1	0.968672	21.1513	4.27692	4.98313e-05	0.000115136	0.947908
TGOLN2	2.50834	24.8666	4.26502	5.20646e-05	0.000120105	0.90581
ANGPT2	-1.29572	24.3364	-4.25683	5.36549e-05	0.000123577	0.876926
TKT	0.534191	26.8918	4.25003	5.4888e-05	0.000126216	0.854735
MYLPF	-1.27095	22.359	-4.24178	5.67046e-05	0.000130187	0.823867
SRSF2	1.10877	23.079	4.23907	5.72707e-05	0.000131072	0.814333
FABP3	-0.874062	23.0353	-4.23891	5.72401e-05	0.000131072	0.814657
UBE2K	1.34858	20.4186	4.23754	5.7593e-05	0.000131602	0.808949
COX5B	1.09294	22.4505	4.2319	5.87941e-05	0.000134136	0.789144
LOX	-0.58963	26.2987	-4.22901	5.92887e-05	0.000135052	0.780727
PSMD2	1.46188	20.0281	4.22081	6.123e-05	0.000139255	0.750198
SFPQ	0.627352	24.4682	4.21968	6.13496e-05	0.000139309	0.747949
FKBP2	0.964192	21.8981	4.1946	6.7381e-05	0.000152765	0.6584
PSMB5	1.03779	22.8394	4.19409	6.75061e-05	0.00015281	0.656621
LDHB	-0.797078	26.6996	-4.17914	7.11451e-05	0.000160797	0.605964
SUB1	1.06925	21.72	4.17424	7.25627e-05	0.000163746	0.587386
ATP5PB	-1.70456	24.2554	-4.16941	7.38471e-05	0.000166385	0.570572
YWHAH	1.24996	20.7083	4.16375	7.53811e-05	0.000169578	0.550873
AKAP12	1.16875	23.0911	4.15526	7.77373e-05	0.000174517	0.521386
PPP2R1A	1.11375	22.276	4.15498	7.78168e-05	0.000174517	0.520407
MARCKSL1	0.863181	22.4794	4.15206	7.85698e-05	0.000175933	0.511015
ILF2	1.15379	20.4258	4.13738	8.29392e-05	0.000185431	0.459352
LSM8	1.07772	21.6758	4.13689	8.30861e-05	0.000185474	0.457658
IFI16	1.43963	21.703	4.12746	8.59661e-05	0.000191608	0.425031
ARPC3	1.9684	23.2145	4.12614	8.63755e-05	0.000192225	0.420483
FAM20C	0.689618	21.1475	4.1239	8.68982e-05	0.000193092	0.414345
SEPTIN7	0.67712	22.4604	4.12315	8.71349e-05	0.000193322	0.411742
CST3	0.754343	27.9583	4.12011	8.80962e-05	0.000195157	0.40124
ANXA1	0.662046	25.7491	4.11176	9.07911e-05	0.00020082	0.372401
LCN2	1.87691	21.3567	4.11035	9.14382e-05	0.000201944	0.365964
TMPO	0.774133	21.4154	4.10276	9.37873e-05	0.000206817	0.341341
RPS20	0.975804	20.8636	4.08769	9.92023e-05	0.000218426	0.287991
PLEC	0.790783	28.5358	4.08634	9.95479e-05	0.000218855	0.284416
CLIC4	1.11001	23.4775	4.08476	0.000100252	0.000220069	0.277924
SERPINH1	1.22203	22.5581	4.08166	0.000101376	0.000222201	0.267258
S100A6	0.80714	27.7394	4.08005	0.000101861	0.000222926	0.262521
TTR	-0.752981	23.1496	-4.07905	0.000102126	0.000223171	0.259852
TFG	1.19404	22.8641	4.07903	0.000102334	0.000223289	0.258264
REEP5	1.454	21.3918	4.0742	0.000104123	0.000226851	0.24169
FLG2	-0.860079	24.0349	-4.07263	0.000104641	0.000227638	0.236826
COL9A1	-1.23761	23.246	-4.07142	0.000105167	0.000228439	0.232152
ARSA	1.58562	21.7097	4.06447	0.000107815	0.000233842	0.208375
LOXL2	1.17787	25.1464	4.05621	0.000111051	0.0002405	0.180108
PPP3CA	0.974845	21.6893	4.0537	0.000112052	0.000242306	0.171532
SCUBE1	-1.26604	21.415	-4.04923	0.000113854	0.000245838	0.156281
RPL13	1.3595	20.3255	4.04643	0.000114998	0.000247938	0.146731
IGKV1-5	1.18194	22.091	4.03897	0.000118102	0.000254253	0.12128
CYTL1	-1.39248	24.7608	-4.03854	0.000118283	0.000254266	0.119814
NME2	1.07882	24.0447	4.03807	0.000118482	0.000254316	0.118211
AK1	0.810704	22.4293	4.03366	0.000120244	0.000257471	0.103933
TTC37	-1.13269	22.3496	-4.03378	0.000120307	0.000257471	0.103609
PDIA6	0.630799	23.9063	4.0201	0.000126077	0.000269423	0.0585132
RNPEP	1.35841	20.5782	4.01779	0.000127355	0.000271753	0.0492294
SPTA1	1.11134	20.9538	3.99662	0.000137295	0.000292533	-0.0225214
DUSP3	0.996835	21.0253	3.99127	0.000139923	0.000297695	-0.0406182
PPA1	1.35108	20.4511	3.98802	0.000141545	0.000300265	-0.0516152
TCN1	1.22994	20.4462	3.98802	0.000141545	0.000300265	-0.0516157
WARS1	1.41715	21.1284	3.96916	0.000151302	0.000320495	-0.115217
EMILIN1	1.01247	25.3811	3.96863	0.000151584	0.000320625	-0.116996
HLA-C	1.51444	21.8992	3.96677	0.000152585	0.000322273	-0.123275
JUP	-1.89205	21.6441	-3.96594	0.000153032	0.000322747	-0.126065
TAGLN	0.711038	25.7209	3.9456	0.000164111	0.000345609	-0.193046
AGT	-0.974438	24.1245	-3.94138	0.000166859	0.000350888	-0.208545
HARS1	2.24843	23.1021	3.93859	0.000168508	0.000353346	-0.217914
GNA11	0.856732	22.1443	3.93857	0.000168515	0.000353346	-0.217957
RRBP1	1.14728	24.5555	3.93354	0.000171519	0.000359126	-0.234797
GDI2	0.787822	24.1279	3.93003	0.000173498	0.000362745	-0.245894
COPB2	1.04302	20.8651	3.92622	0.000175987	0.000366893	-0.259304
COL10A1	-0.69655	25.0862	-3.92574	0.000175979	0.000366893	-0.25959
RPLP2	1.10479	22.8864	3.92129	0.000179053	0.000372749	-0.275759
PPL	1.72392	21.1105	3.91925	0.000180339	0.000374888	-0.282579
CRKL	1.32551	21.2129	3.91131	0.000185426	0.000384911	-0.309077
FHL1	0.776987	22.6651	3.90826	0.000187257	0.000388157	-0.318601
SMOC1	-0.859595	24.062	-3.9013	0.000192034	0.000397491	-0.342426
MECP2	0.881289	20.9341	3.90085	0.000192333	0.000397544	-0.343911
KNG1	1.195	24.9375	3.89158	0.000198664	0.000409754	-0.374747
ARCN1	1.10947	20.7104	3.89137	0.000198805	0.000409754	-0.375423
CNN3	1.83507	19.8555	3.88851	0.000200802	0.000413283	-0.384938
CMPK1	1.08135	20.5171	3.8749	0.000210553	0.000432736	-0.430067
HSPB1	0.492977	25.4174	3.86074	0.000220817	0.00045319	-0.475677
PTPRS	-0.914704	21.1967	-3.79565	0.00027696	0.000567612	-0.690674
THBS1	0.703257	27.7429	3.79313	0.000278942	0.000570867	-0.697757
TNFRSF11B	-0.623288	26.5544	-3.78214	0.000289677	0.000592002	-0.73361
IGF1	0.918345	21.7831	3.77613	0.000296163	0.000604405	-0.754317
ITM2B	-1.43863	22.0806	-3.77034	0.000302093	0.000615642	-0.773133
PAIP1	0.843295	22.2949	3.76958	0.000302879	0.000616377	-0.775597
RBBP7	1.22464	20.3491	3.75417	0.000319269	0.000648823	-0.825598
DPT	-1.15807	20.689	-3.74337	0.000331255	0.000672239	-0.860551
CARS1	0.818057	20.5048	3.73883	0.00033641	0.000681747	-0.875193
NPTX2	-1.10165	20.9447	-3.73571	0.00034001	0.000688081	-0.885285
HSPG2	-0.692213	27.6614	-3.73167	0.000344211	0.000695613	-0.89723
DYNC1LI2	0.869094	20.3222	3.72872	0.000348191	0.000702677	-0.907824
HNRNPH1	0.870063	21.107	3.72803	0.000349014	0.00070336	-0.910061
NACA	0.756803	20.0919	3.72233	0.000355578	0.000715596	-0.927874
STX7	1.19291	22.7662	3.71906	0.000359813	0.000723115	-0.938942
ANXA2	0.554768	27.7811	3.71109	0.000369147	0.000740848	-0.963509
SELENOM	1.45804	20.7684	3.71009	0.000370938	0.000743412	-0.967792
CAPN1	0.922578	21.2955	3.70578	0.000376393	0.000753305	-0.981622
IL11	0.894912	20.7752	3.69359	0.000392245	0.00078395	-1.02069
LIN7C	0.637803	21.0187	3.6876	0.000399708	0.000797767	-1.03883
UQCRH	-1.47706	21.1921	-3.68212	0.000407737	0.000812674	-1.05737
MYL6	0.623726	25.0031	3.67969	0.000410535	0.000817128	-1.06413
DDAH2	0.850326	22.1802	3.67513	0.000417467	0.000829786	-1.07969
ARF3	0.86249	20.815	3.67321	0.000420179	0.000834035	-1.08581
GFRA1	1.27773	21.1957	3.67097	0.00042336	0.000839201	-1.09295
ORM1	1.49758	22.7216	3.66611	0.000430348	0.000851889	-1.10844
IGLL5	0.73388	24.5015	3.66187	0.000436243	0.000862382	-1.12146
CSRP1	0.942432	23.0446	3.65512	0.000446555	0.000881566	-1.14341
RBMX	0.840854	23.1034	3.65435	0.000447705	0.000882636	-1.14585
S100A4	0.754751	25.3673	3.65221	0.000450637	0.000887211	-1.15217
TUBB	1.03491	23.1019	3.65194	0.000451343	0.000887396	-1.1535
VWF	2.28945	25.5745	3.65071	0.000453215	0.000889871	-1.15741
GLUL	1.1212	21.2602	3.64793	0.000457461	0.000896204	-1.16623
ARHGDIA	0.532912	25.7654	3.64739	0.000457675	0.000896204	-1.16697
PDIA3	0.857976	25.2646	3.64548	0.000461242	0.00090197	-1.17402
GPC1	-1.08221	24.8752	-3.64211	0.000466483	0.000910991	-1.1847
COX6B1	1.14286	23.3108	3.63923	0.000471012	0.000918601	-1.19384
GMFG	0.807494	21.4765	3.62942	0.000486736	0.000947992	-1.22487
CD81	0.663974	22.0133	3.62771	0.000488872	0.000950875	-1.2293
ENPP2	-0.657403	25.4439	-3.59763	0.000540489	0.00104987	-1.32411
PTPRG	0.992738	20.6582	3.59641	0.000543392	0.00105409	-1.32888
OLA1	1.36692	20.6706	3.59487	0.000546185	0.0010581	-1.33372
IGKV2D-24	-1.08227	23.3997	-3.59243	0.000550639	0.0010653	-1.34139
IGFBP2	-0.741375	24.7729	-3.58905	0.000556497	0.0010752	-1.35152
ARSB	0.678076	20.6668	3.57049	0.000591517	0.00114135	-1.40923
ERH	1.16837	21.5509	3.56512	0.000602837	0.00116164	-1.42685
TSPAN4	1.7636	24.6207	3.55748	0.000618249	0.00118976	-1.45066
PSMB1	0.925171	22.9368	3.5245	0.000689205	0.00132455	-1.55306
GSTM3	1.45895	19.8457	3.51071	0.000721108	0.00138403	-1.59567
CD93	-1.20116	21.3534	-3.49833	0.000750921	0.00143935	-1.6338
TUBA1A	0.888585	23.6183	3.48683	0.00077967	0.00149248	-1.66916
ANXA5	0.577987	25.2363	3.48115	0.000793324	0.00151662	-1.68575
SCRG1	-0.700588	28.2994	-3.47988	0.000797066	0.00152177	-1.69005
NUCB1	0.438708	26.8549	3.46414	0.0008385	0.00159877	-1.73783
ITFG1	-1.09459	20.3358	-3.45091	0.000876285	0.00166862	-1.77899
APLP2	0.81246	21.479	3.4465	0.000888883	0.00169039	-1.7924
PLOD1	-0.958649	24.5121	-3.43765	0.000914708	0.00173723	-1.8193
CD36	0.831681	22.3175	3.43672	0.000917463	0.00174018	-1.82212
DYNLL2	-0.839814	28.6882	-3.42636	0.000948681	0.00179704	-1.85354
[truncated: 685 more rows]

## Sheet: ICD vs IC
	logFC	AveExpr	t	P.Value	adj.P.Val	B
[truncated: 1,451 more rows]

[truncated: 1 more sheets: ICD vs D]
