# Supplementary material for: Tissue catabolism and donor-specific dexamethasone response in a human osteochondral model of post-traumatic osteoarthritis
Source: Arthritis Res Ther. 2022 Jun 10;24:137. doi: 10.1186/s13075-022-02828-4 (PMC9185927; doi:10.1186/s13075-022-02828-4)
Supplement: Supplementary file 4 — Additional file 4. [file 13075_2022_2828_MOESM4_ESM.xlsx]

## Sheet: Media proteins
	N		N and D		N and ICD		D		IC and ICD		IC		ICD
	EPYC	Epiphycan	CGREF1	Cell growth regulator with EF hand domain protein 1	TSPAN6	Tetraspanin-6	ANGPTL7	Angiopoietin-related protein 7	ADAMDEC1	ADAM DEC1	ADAMTS5	A disintegrin and metalloproteinase with thrombospondin motifs 5	ADSS2	Adenylosuccinate synthetase isozyme 2
	IFITM5	Interferon-induced transmembrane protein 5	CST6	Cystatin-M			C1QTNF3	Complement C1q tumor necrosis factor-related protein 3	BLVRA	Biliverdin reductase A	ALDH2	Aldehyde dehydrogenase, mitochondrial	AK3	GTP:AMP phosphotransferase AK3, mitochondrial
	PCDHGC3	Protocadherin gamma-C3					TIMP4	Metalloproteinase inhibitor 4	BROX	BRO1 domain-containing protein BROX	BMP2	Bone morphogenetic protein 2	ALDH7A1	Alpha-aminoadipic semialdehyde dehydrogenase
	PTPRZ1	Receptor-type tyrosine-protein phosphatase zeta							CD82	CD82 antigen	CCL5	C-C motif chemokine 5	C11orf68	UPF0696 protein C11orf68
									CXCL10	C-X-C motif chemokine 10	CXCL6	C-X-C motif chemokine 6	CD74	HLA class II histocompatibility antigen gamma chain
									CXCL13	C-X-C motif chemokine 13	CZIB	CXXC motif containing zinc binding protein	CHMP2A	Charged multivesicular body protein 2a
									EIF4G1	Eukaryotic translation initiation factor 4 gamma 1	EIF4A2	Eukaryotic initiation factor 4A-II	CRISPLD2	Cysteine-rich secretory protein LCCL domain-containing 2
									GALM	Galactose mutarotase	ETF1	Eukaryotic peptide chain release factor subunit 1	DDX3X	ATP-dependent RNA helicase DDX3X
									GBP1	Guanylate-binding protein 1	HPRT1	Hypoxanthine-guanine phosphoribosyltransferase	HLA-F	HLA class I histocompatibility antigen, alpha chain F
									IGSF8	Immunoglobulin superfamily member 8	IGHV6-1	Immunoglobulin heavy variable 6-1	HYPK	Huntingtin-interacting protein K
									IPO5	Importin-5	IL1RN	Interleukin-1 receptor antagonist protein	ITGA3	Integrin alpha-3
									ISOC1	Isochorismatase domain-containing protein 1	ITGB3	Integrin beta-3	LYPD3	Ly6/PLAUR domain-containing protein 3
									LNPEP	Leucyl-cystinyl aminopeptidase	KYNU	Kynureninase	MAT2B	Methionine adenosyltransferase 2 subunit beta
									PDCD1LG2	Programmed cell death 1 ligand 2	MX1	Interferon-induced GTP-binding protein Mx1	MME	Neprilysin
									PDLIM4	PDZ and LIM domain protein 4	PLAU	Urokinase-type plasminogen activator	MMP7	Matrilysin
									ROBO1	Roundabout homolog 1	PREP	Prolyl endopeptidase	MRC1	Macrophage mannose receptor 1
									SERPINB2	Plasminogen activator inhibitor 2	PYGB	Glycogen phosphorylase, brain form	MT1E	Metallothionein-1E
									XPNPEP1	Xaa-Pro aminopeptidase 1	SORD	Sorbitol dehydrogenase	OPTN	Optineurin
													PPP2CB	Serine/threonine-protein phosphatase 2A catalytic subunit beta isoform
													RPL13A	60S ribosomal protein L13a
													RPL8	60S ribosomal protein L8
													SLC16A3	Monocarboxylate transporter 4
													TLR2	Toll-like receptor 2
													TNFRSF6B	Tumor necrosis factor receptor superfamily member 6B
													TNIP1	TNFAIP3-interacting protein 1
													TOR1AIP1	Torsin-1A-interacting protein 1
													VDAC2	Voltage-dependent anion-selective channel protein 2
													XPO1	Exportin-1
													YBX3	Y-box-binding protein 3

## Sheet: Tissue proteins
	N		N and D		N and ICD		D		D and IC or ICD		IC and ICD		IC		ICD
	ALAD	Delta-aminolevulinic acid dehydratase	BUB3	Mitotic checkpoint protein BUB3	IGHM	Immunoglobulin heavy constant mu	CRKL	Crk-like protein	PRR4	Proline-rich protein 4	CXCL5	C-X-C motif chemokine 5	CDSN	Corneodesmosin	CCL18	C-C motif chemokine 18
	ANOS1	Anosmin-1	CD99	CD99 antigen			DCTN1	Dynactin subunit 1	GLUL	Glutamine synthetase	CXCL8	Interleukin-8	GDF15	Growth/differentiation factor 15	CXCL1	Growth-regulated alpha protein
	CACYBP	Calcyclin-binding protein	DNPH1	2'-deoxynucleoside 5'-phosphate N-hydrolase 1			EIF4B	Eukaryotic translation initiation factor 4B			MMP13	Collagenase 3	MARCKS	Myristoylated alanine-rich C-kinase substrate	CXCL10	C-X-C motif chemokine 10
	COL9A2	Collagen alpha-2(IX) chain	ELOC	Elongin-C			FKBP5	Peptidyl-prolyl cis-trans isomerase FKBP5							CXCL6	C-X-C motif chemokine 6
	EPYC	Epiphycan	FKBP7	Peptidyl-prolyl cis-trans isomerase FKBP7			HAL	Histidine ammonia-lyase
	FABP7	Fatty acid-binding protein, brain	HNRNPUL1	Heterogeneous nuclear ribonucleoprotein U-like protein 1			IGF2	Insulin-like growth factor II
	HDLBP	Vigilin	HSPB6	Heat shock protein beta-6			IGFBP6	Insulin-like growth factor-binding protein 6
	LOXL4	Lysyl oxidase homolog 4	MAPRE1	Microtubule-associated protein RP/EB family member 1			ILK	Integrin-linked protein kinase
	MATN4	Matrilin-4	NDUFS1	NADH-ubiquinone oxidoreductase 75 kDa subunit, mitochondrial			MT1E	Metallothionein-1E
	MRPS35	28S ribosomal protein S35, mitochondrial	NDUFS3	NADH dehydrogenase [ubiquinone] iron-sulfur protein 3, mitochondrial			MT1X	Metallothionein-1X
	P3H3	Prolyl 3-hydroxylase 3	OXCT1	Succinyl-CoA:3-ketoacid coenzyme A transferase 1, mitochondrial			MT2A	Metallothionein-2
	SFN	14-3-3 protein sigma	PRKCA	Protein kinase C alpha type			NUDT4	Diphosphoinositol polyphosphate phosphohydrolase 2
	TGFB1	Transforming growth factor beta-1 proprotein	SDHB	Succinate dehydrogenase [ubiquinone] iron-sulfur subunit, mitochondrial			PKP1	Plakophilin-1
	THBS2	Thrombospondin-2	SEPTIN8	Septin-8			POF1B	Protein POF1B
	TMEM263	Transmembrane protein 263	SUB1	Activated RNA polymerase II transcriptional coactivator p15			REXO5	RNA exonuclease 5
	UBA2	SUMO-activating enzyme subunit 2	TBCB	Tubulin-folding cofactor B
			TKFC	Triokinase/FMN cyclase
			TUBB2A	Tubulin beta-2A chain

## Sheet: Media peptides
	N				N and D				N and ICD				D				D and IC				IC and ICD				IC				ICD
	Peptide	Modification	Protein	Name	Peptide	Modification	Protein	Name	Peptide	Modification	Protein	Name	Peptide	Modification	Protein	Name	Peptide	Modification	Protein	Name	Peptide	Modification	Protein	Name	Peptide	Modification	Protein	Name	Peptide	Modification	Protein	Name
	[R].NIVSDCSAFVK.[A]	1xCarbamidomethyl [C6]	ACSL1	Long-chain-fatty-acid--CoA ligase 1	[K].VSVQNEAPLQAAALR.[A]		CDH15	Cadherin-15	[K].KYFSTCK.[N]	1xCarbamidomethyl [C6]	POSTN	Periostin	[K].PVPGHVTVSICR.[K]	1xCarbamidomethyl [C11]	A2M	Alpha-2-macroglobulin	[K].GNQWVGYDDVK.[S]		CHI3L2	Chitinase-3-like protein 2	[R].ATWSGAVLAGR.[D]		A1BG	Alpha-1B-glycoprotein	[K].YLIVVRPAPPPSQK.[K]		ABI3BP	Target of Nesh-SH3	[K].VGAEDADGIDMAYR.[V]		AARS1	Alanine--tRNA ligase, cytoplasmic
	[K].SDDSVIQLLNPNR.[Q]		CADM1	Cell adhesion molecule 1	[R].DLPGSPNWVAR.[F]		CDH15	Cadherin-15	[K].LEDCTPQR.[D]	1xCarbamidomethyl [C4]	TSPAN6	Tetraspanin-6	[R].DIDVIMGGGR.[K]		ALPL	Alkaline phosphatase, tissue-nonspecific isozyme					[K].NIEVPFKPAR.[V]		ACO1	Cytoplasmic aconitate hydratase	[R].YPIVTPRPACGGDKPGVR.[T]	1xCarbamidomethyl [C10]	ACAN	Aggrecan core protein	[K].IETVNESWNALATPSDK.[L]		ACO1	Cytoplasmic aconitate hydratase
	[R].AEATDADDPETDNAALR.[F]		CDH15	Cadherin-15	[R].GEAGGQAEAEGDAPGPR.[G]		CGREF1	Cell growth regulator with EF hand domain protein 1					[K].TPAQPQLK.[A]		ANGPTL7	Angiopoietin-related protein 7					[K].YLQAVGMFR.[D]		ACO1	Cytoplasmic aconitate hydratase	[K].EAGVFVPR.[S]		ACLY	ATP-citrate synthase	[R].EFNSYGSR.[R]		ACO1	Cytoplasmic aconitate hydratase
	[K].YGQFDR.[E]		CDH5	Cadherin-5	[K].GDAGPPGPAGPAGPPGPIGNVGAPGAK.[G]		COL1A1	Collagen alpha-1(I) chain					[V].NHVTLSQPK.[I]		B2M	Beta-2-microglobulin					[R].SADGLTASCLCPATCR.[G]	3xCarbamidomethyl [C9; C11; C15]	AGRN	Agrin	[R].FGGALDAAAK.[M]		ACLY	ATP-citrate synthase	[R].IDFEKEPLGVNAK.[G]		ACO1	Cytoplasmic aconitate hydratase
	[R].QETQEAPGPR.[E]		CGREF1	Cell growth regulator with EF hand domain protein 1	[L].CDDVICDETK.[N]	2xCarbamidomethyl [C1; C6]	COL1A1	Collagen alpha-1(I) chain					[K].GDEVWLR.[M]		C1QTNF3	Complement C1q tumor necrosis factor-related protein 3					[K].MDAEVPDVNIEGPDAK.[L]		AHNAK	Neuroblast differentiation-associated protein AHNAK	[R].EHAALEPR.[H]		ACO2	Aconitate hydratase, mitochondrial	[R].QYVIPGMFK.[E]		ACO1	Cytoplasmic aconitate hydratase
	[C].ILCTCEDGR.[Q]	2xCarbamidomethyl [C3; C5]	CHRDL2	Chordin-like protein 2	[R].GLTGPIGPPGPAGAPGDKGESGPSGPAGPTGAR.[G]		COL1A1	Collagen alpha-1(I) chain					[K].ELEVAEGGK.[A]		CDC37	Hsp90 co-chaperone Cdc37					[R].QLEMILNKPGLK.[Y]	1xGln->pyro-Glu [N-Term]	AKR1C1	Aldo-keto reductase family 1 member C1	[R].VPENTMHAMQQK.[L]	1xOxidation [M]	ACTN1	Alpha-actinin-1	[K].SQFTITPGSEQIR.[A]		ACO2	Aconitate hydratase, mitochondrial
	[R].VLVHTSVSPSPDNLR.[R]		CHRDL2	Chordin-like protein 2	[R].GDPGEAGPQGDQGR.[E]	1xOxidation [P3]	COL6A1	Collagen alpha-1(VI) chain					[K].GDSGGPLVCGGVLEGVVTSGSR.[V]	1xCarbamidomethyl [C9]	CFD	Complement factor D					[R].QVLFSADDR.[V]		ALDOC	Fructose-bisphosphate aldolase C	[K].LKPGTDCGGDAPNHTTE.[-]	1xCarbamidomethyl [C7]	ADAMDEC1	ADAM DEC1	[R].GLAPEQPVTLR.[A]		ACOT1	Acyl-coenzyme A thioesterase 1
	[R].HIYDTK.[L]		CNN2	Calponin-2	[V].PGGLAEHK.[Y]		DCN	Decorin					[K].VQVLLGAH.[S]		CFD	Complement factor D					[K].QHGIPIPVTPK.[N]	1xGln->pyro-Glu [N-Term]	ASS1	Argininosuccinate synthase	[K].NSVASISTCDGLR.[G]	1xCarbamidomethyl [C9]	ADAMDEC1	ADAM DEC1	[R].PAFMPSEGR.[M]		ACTN1	Alpha-actinin-1
	[R].GEQGTPGPPGPAGPR.[G]	1xOxidation [P]	COL10A1	Collagen alpha-1(X) chain	[R].EEQYPCTR.[L]	1xCarbamidomethyl [C6]	MFAP2	Microfibrillar-associated protein 2					[K].VQVLLGAHSLSQPEPSK.[R]		CFD	Complement factor D					[R].NDLMEYAK.[Q]		ASS1	Argininosuccinate synthase	[K].KFDGPCDPCQGALPDPSR.[S]	2xCarbamidomethyl [C6; C9]	AGRN	Agrin	[R].PLLTGLR.[L]		ADGRF3	Adhesion G-protein coupled receptor F3
	[R].GLPGPQGPTGPSGPPGVGK.[R]		COL10A1	Collagen alpha-1(X) chain	[R].IPEDLDEITGK.[K]		MORC3	MORC family CW-type zinc finger protein 3					[K].LAQVVQAACGPAMR.[L]	1xCarbamidomethyl [C9]	CHST3	Carbohydrate sulfotransferase 3					[R].LDFNLIR.[V]		ATIC	Bifunctional purine biosynthesis protein ATIC	[K].VCGSDGVTYGNECQLK.[T]	2xCarbamidomethyl [C2; C13]	AGRN	Agrin	[R].IIGVDINK.[D]		ADH5	Alcohol dehydrogenase class-3
	[R].GLPGPQGPTGPSGPPGVGK.[R]	1xOxidation [P]	COL10A1	Collagen alpha-1(X) chain	[A].NYQDTIGR.[L]		VIM	Vimentin					[PR].PGPPGPPGAR.[G]		COL1A1	Collagen alpha-1(I) chain					[K].TVISQSLSK.[Y]		ATP6V1A	V-type proton ATPase catalytic subunit A	[R].ASCYNSALGCCSDGK.[T]	3xCarbamidomethyl [C3; C10; C11]	AGRN	Agrin	[R].MSSSYPTGLADVK.[A]	1xOxidation [M1]	ADM	Pro-adrenomedullin
	[K].DFSLLTVVR.[T]		COL11A2	Collagen alpha-2(XI) chain									[S].GPSGPAGPTGAR.[G]		COL1A1	Collagen alpha-1(I) chain					[K].AQGPAASAEEPKPVEAPAANSDQTVTVKE.[-]		BASP1	Brain acid soluble protein 1	[R].DDCEQMTGLCSCKPGVAGPK.[C]	3xCarbamidomethyl [C3; C10; C12]	AGRN	Agrin	[K].IGELLDQASVTR.[E]		ADPRS	ADP-ribose glycohydrolase ARH3
	[R].VSDPTTSTMK.[L]	1xOxidation [M9]	COL12A1	Collagen alpha-1(XII) chain									[G].IDGRPGPIGPAGAR.[G]		COL1A2	Collagen alpha-2(I) chain					[K].IPTEAPQLELK.[A]		BROX	BRO1 domain-containing protein BROX	[R].GMLCGFGAVCEPNAEGPGR.[A]	2xCarbamidomethyl [C4; C10]	AGRN	Agrin	[R].QAEMLDDLMEK.[R]	1xGln->pyro-Glu [N-Term]	AK2	Adenylate kinase 2, mitochondrial
	[F].PGADGVAGPK.[G]		COL1A1	Collagen alpha-1(I) chain									[K].DGPPGPAGNTGAPGSPGVSGPK.[G]	2xOxidation [P13; P16]	COL3A1	Collagen alpha-1(III) chain					[R].AELQCPQPAAR.[R]	1xCarbamidomethyl [C5]	C3	Complement C3	[R].QVDVTSFAGHPCTR.[A]	1xCarbamidomethyl [C12]; 1xGln->pyro-Glu [N-Term]	AGRN	Agrin	[R].AATIIEER.[S]		AKAP12	A-kinase anchor protein 12
	[K].GNSGEPGAPGSK.[G]		COL1A1	Collagen alpha-1(I) chain									[R].CEEPYLR.[I]	1xCarbamidomethyl [N-Term]; 1xCarbamidomethyl [C1]	FBLN5	Fibulin-5					[R].SIVVSPILIPENQR.[Q]		CDH13	Cadherin-13	[K].TDVDVSLPK.[V]		AHNAK	Neuroblast differentiation-associated protein AHNAK	[R].QIDDILSVASVR.[P]		AKR1A1	Aldo-keto reductase family 1 member A1
	[R].GEPGPPGPAGFAGPPGADGQPGAK.[G]		COL1A1	Collagen alpha-1(I) chain									[R].QSGQCLDIDECR.[T]	2xCarbamidomethyl [C5; C11]	FBLN5	Fibulin-5					[K].LVSLSAQNLVDCSTEK.[Y]	1xCarbamidomethyl [C12]	CTSS	Cathepsin S	[R].DAGHPLYPFNDPY.[-]		AKR1A1	Aldo-keto reductase family 1 member A1	[K].REELFIVSK.[L]		AKR1B1	Aldo-keto reductase family 1 member B1
	[R].GEQGPAGSPGFQGLPGPAGPPGEAGKPGEQGVPGDLGAPGPSGAR.[G]	2xOxidation [P]	COL1A1	Collagen alpha-1(I) chain									[R].QSGQCLDIDECR.[T]	2xCarbamidomethyl [C5; C11]; 1xGln->pyro-Glu [N-Term]	FBLN5	Fibulin-5					[K].ACLNPASPIVK.[K]	1xCarbamidomethyl [C2]	CXCL1	Growth-regulated alpha protein	[R].LQSIGTENTEENRR.[F]		ALDOA	Fructose-bisphosphate aldolase A	[K].EVNLAVQNAK.[A]		ALDH9A1	4-trimethylaminobutyraldehyde dehydrogenase
	[R].GEQGPAGSPGFQGLPGPAGPPGEAGKPGEQGVPGDLGAPGPSGAR.[G]	3xOxidation [P]	COL1A1	Collagen alpha-1(I) chain									[R].SCQDINECEHR.[N]	2xCarbamidomethyl [C2; C8]	FBLN5	Fibulin-5					[R].KACLNPASPIVK.[K]	1xCarbamidomethyl [C3]	CXCL1	Growth-regulated alpha protein	[R].YLSYTLNPDLIR.[K]		ANPEP	Aminopeptidase N	[K].GVVPLAGTNGETTTQGLDGLSER.[C]		ALDOA	Fructose-bisphosphate aldolase A
	[R].GLTGPIGPPGPAGAPGDK.[G]		COL1A1	Collagen alpha-1(I) chain									[R].SVPADIFQMQATTR.[Y]		FBLN5	Fibulin-5					[R].TQADLDSLVR.[E]		DCXR	L-xylulose reductase	[K].IEIPLPFGGK.[S]		APOB	Apolipoprotein B-100	[L].AGTDGETTTQGLDGLSER.[C]		ALDOC	Fructose-bisphosphate aldolase C
	[R].GNDGATGAAGPPGPTGPAGPPGFPGAVGAK.[G]		COL1A1	Collagen alpha-1(I) chain									[I].LGGHLDAK.[G]		HPR	Haptoglobin-related protein					[K].DFLPLVAK.[G]		DPYD	Dihydropyrimidine dehydrogenase [NADP(+)]	[K].LEQLGIPR.[Q]		ARHGAP1	Rho GTPase-activating protein 1	[R].AQIINDAFNLASAHK.[V]		ANPEP	Aminopeptidase N
	[R].GNDGATGAAGPPGPTGPAGPPGFPGAVGAK.[G]	1xOxidation [P]	COL1A1	Collagen alpha-1(I) chain									[P].GCGCCSVCAR.[L]	4xCarbamidomethyl [C2; C4; C5; C8]	IGFBP2	Insulin-like growth factor-binding protein 2					[K].QFAEMYVAK.[F]		EEF2	Elongation factor 2	[K].NMVPQQALVIR.[EGN]		ATP1A1	Sodium/potassium-transporting ATPase subunit alpha-1	[R].KVVATTQMQAADAR.[K]	1xOxidation [M8]	ANPEP	Aminopeptidase N
	[R].VGPPGPSGNAGPPGPPGPAGK.[E]	2xOxidation [P]	COL1A1	Collagen alpha-1(I) chain									[R].CPPCTPER.[L]	Carbamidomethyl [C]; 1xCarbamidomethyl [N-Term]	IGFBP2	Insulin-like growth factor-binding protein 2					[R].AAAEVNQDYGLDPK.[I]		FH	Fumarate hydratase, mitochondrial	[K].AVVQVFEGTSGIDAK.[K]		ATP6V1B2	V-type proton ATPase subunit B, brain isoform	[K].FLTVLCSR.[N]	1xCarbamidomethyl [C6]	ANXA4	Annexin A4
	[I].PGPVGAAGATGAR.[G]		COL1A2	Collagen alpha-2(I) chain									[K].CQGSSDLPCSGR.[G]	2xCarbamidomethyl [C1; C9]	ITGBL1	Integrin beta-like protein 1					[R].LLEFNQGK.[L]		GARS1	Glycine--tRNA ligase	[F].TPTEKDEYACR.[V]	1xCarbamidomethyl [C10]	B2M	Beta-2-microglobulin	[K].EIKDAISGIGTDEK.[C]		ANXA6	Annexin A6
	[R].GAPGAVGAPGPAGATGDRGEAGAAGPAGPAGPR.[G]		COL1A2	Collagen alpha-2(I) chain									[K].CYCGNCYCK.[A]	4xCarbamidomethyl [C1; C3; C6; C8]	ITGBL1	Integrin beta-like protein 1					[K].GELVGGLDIVK.[E]		GLRX3	Glutaredoxin-3	[K].AEPPKAPEQEQAAPGPAAGGEAPK.[A]		BASP1	Brain acid soluble protein 1	[R].EEGGENLDQAR.[E]		ANXA6	Annexin A6
	[R].GLPGVAGAVGEPGPLGIAGPPGAR.[G]	1xOxidation [P]	COL1A2	Collagen alpha-2(I) chain									[K].FCECDDR.[E]	2xCarbamidomethyl [C2; C4]	ITGBL1	Integrin beta-like protein 1					[R].QHCCPAGYTCNVK.[A]	3xCarbamidomethyl [C3; C4; C10]	GRN	Progranulin	[K].LDVGNAEVK.[L]		BCAP31	B-cell receptor-associated protein 31	[R].NLVTMTTAPR.[G]		AOC3	Membrane primary amine oxidase
	[R].TGPPGPSGISGPPGPPGPAGK.[E]	1xOxidation [P]	COL1A2	Collagen alpha-2(I) chain									[K].NSQDIICSNAGTCHCGR.[C]	3xCarbamidomethyl [C7; C13; C15]	ITGBL1	Integrin beta-like protein 1					[K].ELLLPGNNR.[K]		ICAM1	Intercellular adhesion molecule 1	[K].TMQENSTPR.[E]	1xOxidation [M2]	C1S	Complement C1s subcomponent	[K].VSYGIGDEEHDQEGR.[V]		APEX1	DNA-(apurinic or apyrimidinic site) endonuclease
	[K].DIVGPKGPPGPQGPAGEQGPR.[G]	2xOxidation [P]	COL2A1	Collagen alpha-1(II) chain									[P].GQPPGAALCHGR.[G]	1xCarbamidomethyl [C9]	ITGBL1	Integrin beta-like protein 1					[R].VELAPLPSWQPVGK.[N]		ICAM1	Intercellular adhesion molecule 1	[K].KGYTQQLAFR.[Q]		C3	Complement C3	[R].AELQEGAR.[Q]		APOA1	Apolipoprotein A-I
	[K].GPPGPQGPAGEQGPR.[G]	2xOxidation [P]	COL2A1	Collagen alpha-1(II) chain									[K].VTADGEQTGQDAER.[T]		LAMA2	Laminin subunit alpha-2					[K].AGAAAGGPGVSGVCVCK.[S]	2xCarbamidomethyl [C14; C16]; 1xOxidation [P8]	IGFBP7	Insulin-like growth factor-binding protein 7	[R].HQQTVTIPPK.[S]		C3	Complement C3	[K].NPDSLELIR.[S]		ASL	Argininosuccinate lyase
	[K].VFCNMETGETCVYPNPANVPK.[K]	2xCarbamidomethyl [C3; C11]; 1xOxidation [M5]	COL2A1	Collagen alpha-1(II) chain									[R].EPADAAIR.[E]		MAN1A1	Mannosyl-oligosaccharide 1,2-alpha-mannosidase IA					[K].LAVGDNNSK.[W]		IQGAP1	Ras GTPase-activating-like protein IQGAP1	[R].PSPPTCEK.[I]	1xCarbamidomethyl [C6]	C4BPA	C4b-binding protein alpha chain	[K].TLTPISAAYAR.[A]		ATIC	Bifunctional purine biosynthesis protein ATIC
	[K].SLSSQIETMR.[S]		COL5A2	Collagen alpha-2(V) chain									[K].ICCQFDFK.[R]	2xCarbamidomethyl [C2; C3]	MAN2A1	Alpha-mannosidase 2					[K].SAVTTVVNPK.[Y]		ITGB1	Integrin beta-1	[K].LIEFLSK.[F]		CAB39	Calcium-binding protein 39	[R].TALVANTSNMPVAAR.[E]		ATP6V1A	V-type proton ATPase catalytic subunit A
	[K].AQSQLVAGIK.[Y]		CST6	Cystatin-M									[R].NQILQNEK.[K]		MYH10	Myosin-10					[R].QVVDCQLADVNNIGK.[Y]	1xCarbamidomethyl [C5]	LAP3	Cytosol aminopeptidase	[K].GIGLAIVR.[D]		CBR1	Carbonyl reductase [NADPH] 1	[K].ASAYVFASPGCK.[K]	1xCarbamidomethyl [C11]	BPNT1	3'(2'),5'-bisphosphate nucleotidase 1
	[R].DLSPDDPQVQK.[A]		CST6	Cystatin-M									[R].EDDRHLCLAK.[L]	1xCarbamidomethyl [C7]	OLFML3	Olfactomedin-like protein 3					[R].ICEMIQK.[S]	1xCarbamidomethyl [C2]	LBP	Lipopolysaccharide-binding protein	[R].GQAAVQQLQAEGLSPR.[F]		CBR1	Carbonyl reductase [NADPH] 1	[R].VIAEGDLGIVEK.[T]		BPNT1	3'(2'),5'-bisphosphate nucleotidase 1
	[R].VTGDHVDLTTCPLAAGAQQEK.[L]	1xCarbamidomethyl [C11]	CST6	Cystatin-M									[K].LMQLNLCSNR.[L]	1xCarbamidomethyl [C7]; 1xOxidation [M2]	OMD	Osteomodulin					[A].AAAPEAGASPVEK.[E]		MARCKS	Myristoylated alanine-rich C-kinase substrate	[K].EYFYTSGK.[C]		CCL5	C-C motif chemokine 5	[R].LGVLEADSAIR.[A]		C11orf68	UPF0696 protein C11orf68
	[R].LDGNPINLSK.[T]		EPYC	Epiphycan									[R].IFYTVNR.[S]		PPP2R3A	Serine/threonine-protein phosphatase 2A regulatory subunit B'' subunit alpha					[K].VGEYATYEAIR.[K]		MMP14	Matrix metalloproteinase-14	[S].SLTETIEGVDAEDGHGPGEQQK.[R]		CFB	Complement factor B	[R].GSEAINAPGDNPAK.[V]		C1RL	Complement C1r subcomponent-like protein
	[K].LDTGIDR.[T]		EXOC5	Exocyst complex component 5									[R].QSTNAYPDLR.[S]		PROS1	Vitamin K-dependent protein S					[A].LMAPIYTYTK.[N]		MMP2	72 kDa type IV collagenase	[K].DKSEVMLYQTINSLK.[T]	1xOxidation [M6]	CHI3L2	Chitinase-3-like protein 2	[R].GYADSPSK.[A]		CAP1	Adenylyl cyclase-associated protein 1
	[R].VTGWGNLK.[E]		F2	Prothrombin									[K].ALEGQGACGAGQVLQDSK.[C]	1xCarbamidomethyl [C8]	SCUBE1	Signal peptide, CUB and EGF-like domain-containing protein 1					[R].FQTFEGDLK.[W]		MMP9	Matrix metalloproteinase-9	[K].FNVSYLK.[R]		CLC	Galectin-10	[K].DVQDSLTVSNEAQTAK.[E]		CAPZA1	F-actin-capping protein subunit alpha-1
	[R].GGPEVQQVPAGERPLWFICSGMGTQWR.[G]	1xCarbamidomethyl [C19]	FASN	Fatty acid synthase									[NK].VTLEYR.[VP]		SDK2	Protein sidekick-2					[P].NCSCAAGDSCTCAGSCK.[C]	3xCarbamidomethyl [C10; C12; C16]	MT2A	Metallothionein-2	[K].LAALNPESNTAGLDIFAK.[F]		CLIC1	Chloride intracellular channel protein 1	[R].TATQLAVNK.[I]		CCT7	T-complex protein 1 subunit eta
	[K].LVNLQCEETGVAK.[M]	1xCarbamidomethyl [C6]	FAT1	Protocadherin Fat 1									[K].ADLSGITGAR.[N]		SERPINA3	Alpha-1-antichymotrypsin					[K].DPVADPNKR.[S]		NAMPT	Nicotinamide phosphoribosyltransferase	[K].NSNPALNDNLEK.[G]		CLIC1	Chloride intracellular channel protein 1	[K].AIADTGANVVVTGGK.[V]		CCT8	T-complex protein 1 subunit theta
	[R].IVQQLDFEK.[K]		FAT1	Protocadherin Fat 1									[K].VGYTGEDCAK.[E]	1xCarbamidomethyl [C8]	SNED1	Sushi, nidogen and EGF-like domain-containing protein 1					[K].SSYYMIGEQK.[F]		NNMT	Nicotinamide N-methyltransferase	[K].NNRPSEGPLQTR.[L]		CLTC	Clathrin heavy chain 1	[KA].QSVELCK.[K]	1xCarbamidomethyl [C6]	CLTC	Clathrin heavy chain 1
	[A].YLWVGTGASEAEK.[T]		GSN	Gelsolin									[K].VCELDENNTPMCVCQD.[P]	3xCarbamidomethyl [C2; C12; C14]	SPARC	SPARC					[R].ETALLIDPK.[N]		NPEPPS	Puromycin-sensitive aminopeptidase	[K].VIQCFAETGQVQK.[I]	1xCarbamidomethyl [C4]	CLTC	Clathrin heavy chain 1	[R].MMEVAAADVK.[Q]		CNDP2	Cytosolic non-specific dipeptidase
	[K].DLFPYEESK.[E]		HDGF	Hepatoma-derived growth factor									[K].EDMSEPQEK.[K]		SPARCL1	SPARC-like protein 1					[K].SQTGPSVTVTCTEGK.[W]	1xCarbamidomethyl [C11]	PAPPA	Pappalysin-1	[R].CNEPAVWSQLAK.[A]	1xPyro-carbamidomethyl [N-Term]	CLTC	Clathrin heavy chain 1	[R].NFDDATMK.[A]		CNN2	Calponin-2
	[R].DDGIDVR.[L]		HECTD3	E3 ubiquitin-protein ligase HECTD3									[K].QEEDNTQSDDILEESDQPTQVSK.[M]		SPARCL1	SPARC-like protein 1					[R].GETYSPAEQSCVHFACEK.[T]	2xCarbamidomethyl [C11; C16]	PAPPA	Pappalysin-1	[D].GPSGAEGPPGPQGLAGQR.[G]		COL2A1	Collagen alpha-1(II) chain	[K].AGQSVIGLQMGTNK.[C]		CNN3	Calponin-3
	[L].TIEDGIFEVK.[S]		HSPA2	Heat shock-related 70 kDa protein 2									[K].SSSQELGLK.[D]		SPARCL1	SPARC-like protein 1					[R].LILANCDISK.[I]	1xCarbamidomethyl [C6]	PAPPA	Pappalysin-1	[R].GPEGPPGKPGEDGEPGR.[N]	2xOxidation [P]	COL5A2	Collagen alpha-2(V) chain	[G].VVGPQGPTGETGPMGER.[G]		COL5A1	Collagen alpha-1(V) chain
	[G].SSQLEFDPNAK.[K]		MMP3	Stromelysin-1									[K].TGLEAISNHKETEEK.[T]		SPARCL1	SPARC-like protein 1					[R].SFDNFDPVTLSSCQR.[G]	1xCarbamidomethyl [C13]	PAPPA	Pappalysin-1	[K].GPEGPPGPTGR.[Q]	1xOxidation [P]	COL7A1	Collagen alpha-1(VII) chain	[R].LESTLNYGMER.[V]		COPB2	Coatomer subunit beta'
	[K].LEISEAVAPGTR.[F]		PCDHGC3	Protocadherin gamma-C3									[K].TVSEALLMEPTDDGNTTPR.[N]		SPARCL1	SPARC-like protein 1					[R].ATLLEEQLPLGK.[A]		PDCD1LG2	Programmed cell death 1 ligand 2	[R].VAWGPVPGASGFR.[I]		COL7A1	Collagen alpha-1(VII) chain	[R].ENYNQYDLNR.[N]		CPM	Carboxypeptidase M
	[K].VSLAPNSR.[Y]		SEMA7A	Semaphorin-7A									[R].FFEECDPNK.[D]	1xCarbamidomethyl [C5]	SPARCL1	SPARC-like protein 1					[K].DSGDYECAAR.[Q]	1xCarbamidomethyl [C7]	PDGFRA	Platelet-derived growth factor receptor alpha	[K].HEEAPGHRPTTNPNASK.[F]		CSRP1	Cysteine and glycine-rich protein 1	[R].YYSLDELSEK.[G]		CPPED1	Serine/threonine-protein phosphatase CPPED1
	[K].AQLVEEWANSVK.[K]		SERPINI1	Neuroserpin									[R].NHGVDDDGDDDGDDGGTDGPR.[H]		SPARCL1	SPARC-like protein 1					[K].LVYTLTVPEATVK.[D]		PDGFRA	Platelet-derived growth factor receptor alpha	[K].PAPLTAEIQQK.[I]		CTSC	Dipeptidyl peptidase 1	[K].IGCAVNTCR.[K]	2xCarbamidomethyl [C3; C8]	CRISPLD2	Cysteine-rich secretory protein LCCL domain-containing 2
	[K].EFSNMVTAK.[E]		SERPINI1	Neuroserpin									[R].VHAVDSCMSFQCK.[R]	2xCarbamidomethyl [C7; C12]	SPARCL1	SPARC-like protein 1					[K].AGQAVDDFIEK.[L]		PGD	6-phosphogluconate dehydrogenase, decarboxylating	[M].NAFGDMTSEEFR.[Q]		CTSL	Procathepsin L	[L].IQGEYMIPCEK.[V]	1xCarbamidomethyl [C9]	CTSD	Cathepsin D
	[M].CVCQDPTSCPAPIGEFEK.[V]	3xCarbamidomethyl [C1; C3; C9]	SPARC	SPARC									[R].FESLEECK.[K]	1xCarbamidomethyl [C7]	TFPI	Tissue factor pathway inhibitor					[R].LYIDSYEK.[D]		PGM1	Phosphoglucomutase-1	[F].SAVGALEAQLK.[L]		CTSS	Cathepsin S	[K].EYWLVK.[N]		CTSS	Cathepsin S
	[T].FDSSCHFFATK.[C]	1xCarbamidomethyl [C5]	SPARC	SPARC									[K].QYLLTGQVLSDGK.[V]		TIMP4	Metalloproteinase inhibitor 4					[R].IEGDETSTEAATR.[L]		POLR2H	DNA-directed RNA polymerases I, II, and III subunit RPABC3	[R].ILPDSVDWR.[E]		CTSS	Cathepsin S	[K].MISNLQVFAIGPQCSK.[V]	1xCarbamidomethyl [C14]	CXCL5	C-X-C motif chemokine 5
	[K].SAATWDER.[F]		SPTBN1	Spectrin beta chain, non-erythrocytic 1									[R].SMEIPGLR.[A]	1xOxidation [M2]	TNC	Tenascin					[K].TDWLDGK.[H]		PPIF	Peptidyl-prolyl cis-trans isomerase F, mitochondrial	[K].LEIIPASQFCPR.[V]	1xCarbamidomethyl [C10]	CXCL10	C-X-C motif chemokine 10	[K].MISNLQVFAIGPQCSK.[V]	1xCarbamidomethyl [C14]; 1xOxidation [M1]	CXCL5	C-X-C motif chemokine 5
													[R].VSQTDNSITLEWR.[N]		TNC	Tenascin					[K].IEDGNDFGVAIQEK.[V]		PSME2	Proteasome activator complex subunit 2	[G].VLEVYYTSLR.[C]		CXCL13	C-X-C motif chemokine 13	[R].EAIQHPADEK.[L]		CYRIB	CYFIP-related Rac1 interactor B
																					[K].VLEQLTGQTPVFSK.[A]		RPL11	60S ribosomal protein L11	[K].QVCLDPEAPFLK.[K]	1xCarbamidomethyl [C3]	CXCL6	C-X-C motif chemokine 6	[K].LVFSNVNLK.[E]		DDB1	DNA damage-binding protein 1
																					[R].SCGDCLLAR.[D]	2xCarbamidomethyl [C2; C5]	SEMA4B	Semaphorin-4B	[K].AKPAEAPAAAAPK.[A]		DLST	Dihydrolipoyllysine-residue succinyltransferase component of 2-oxoglutarate dehydrogenase complex, mitochondrial	[K].DLINTANWR.[V]		DSC3	Desmocollin-3
																					[K].IPNLLPEGSVDGDTR.[M]		SERPINB2	Plasminogen activator inhibitor 2	[R].EIAEAYETLSDANR.[R]		DNAJB9	DnaJ homolog subfamily B member 9	[K].AITGFDDPFSGK.[T]		DSP	Desmoplakin
																					[R].ANFSGMSER.[N]		SERPINB2	Plasminogen activator inhibitor 2	[R].ASHPEDPASVVEAR.[K]		DPP7	Dipeptidyl peptidase 2	[K].EEDTSGYR.[A]		DSP	Desmoplakin
																					[R].SMGMEDAFNK.[G]		SERPINB2	Plasminogen activator inhibitor 2	[R].YIELLTR.[S]		DSP	Desmoplakin	[K].VTQLTDR.[W]		DSP	Desmoplakin
																					[R].TPVQMMYLR.[E]		SERPINB2	Plasminogen activator inhibitor 2	[R].TFLVGER.[V]		EEF1G	Elongation factor 1-gamma	[R].TLAEINANR.[A]		DYNC1I2	Cytoplasmic dynein 1 intermediate chain 2
																					[K].ELVLQR.[E]		SND1	Staphylococcal nuclease domain-containing protein 1	[RK].VEDMMK.[RK]		EEF2	Elongation factor 2	[R].CVCPVSNAMCR.[E]	Carbamidomethyl [C]; 1xCarbamidomethyl [N-Term]	EFEMP1	EGF-containing fibulin-like extracellular matrix protein 1
																					[K].YQEALAK.[G]		SOD2	Superoxide dismutase [Mn], mitochondrial	[R].GPITSAAELNDPQSILLR.[L]		ENG	Endoglin	[R].TGSESSQTGTSTTSSR.[N]		EIF4B	Eukaryotic translation initiation factor 4B
																					[K].DVGRPQPGR.[E]		TAGLN2	Transgelin-2	[Q].VVGDDLTVTNPK.[R]		ENO1	Alpha-enolase	[R].QVYGLNFGSK.[E]		ENAH	Protein enabled homolog
																					[K].IHLDEK.[S]		TALDO1	Transaldolase	[K].DGVMFQIDQATK.[Q]		EPDR1	Mammalian ependymin-related protein 1	[R].QVYGLNFGSK.[E]	1xGln->pyro-Glu [N-Term]	ENAH	Protein enabled homolog
																					[K].SSLGPVGLDK.[M]		TCP1	T-complex protein 1 subunit alpha	[V].CVDTHMR.[S]	1xCarbamidomethyl [C1]; 1xCarbamidomethyl [N-Term]	FBN1	Fibrillin-1	[K].YDLDFK.[S]		ENO3	Beta-enolase
																					[K].SGVGTALLLK.[L]		TFRC	Transferrin receptor protein 1	[C].GIADFLSTYQTK.[V]		FGG	Fibrinogen gamma chain	[NDS].GKYDLDFK.[S]		ENO3	Beta-enolase
																					[R].AVSVEAAVTPAEPYAR.[V]		TMEM132A	Transmembrane protein 132A	[L].CQCLGFGSGHFR.[C]	2xCarbamidomethyl [C1; C3]	FN1	Fibronectin	[R].LGAVDESLSEETQK.[A]		ERO1A	ERO1-like protein alpha
																					[R].EPGVTSIEVR.[S]		TMEM132A	Transmembrane protein 132A	[K].DTFYSIGDSWGR.[G]		FNDC1	Fibronectin type III domain-containing protein 1	[R].NLLQNIH.[-]		ERO1A	ERO1-like protein alpha
																					[R].PAQPTLWTAK.[L]		TMEM132A	Transmembrane protein 132A	[K].ISEEDELDVPDDISVR.[V]		FNDC1	Fibronectin type III domain-containing protein 1	[R].LGMLSPEGTCK.[A]	1xCarbamidomethyl [C10]	FASN	Fatty acid synthase
																					[K].YVAMDPVSK.[S]		TNFAIP6	Tumor necrosis factor-inducible gene 6 protein	[K].VNASASSLK.[K]		FSCN1	Fascin	[K].EGETCGAEDNDSCGISLYK.[Q]	2xCarbamidomethyl [C5; C13]	FBLN2	Fibulin-2
																					[K].LEEQRPER.[V]		TPT1	Translationally-controlled tumor protein	[P].DVSVVDLTCR.[L]	1xCarbamidomethyl [C9]	GAPDHS	Glyceraldehyde-3-phosphate dehydrogenase, testis-specific	[K].ENEALLLR.[F]		FERMT2	Fermitin family homolog 2
																					[K].QLPELIR.[M]	1xGln->pyro-Glu [N-Term]	TYMP	Thymidine phosphorylase	[K].CDFPIMK.[F]	1xCarbamidomethyl [N-Term]; 1xCarbamidomethyl [C1]	GLO1	Lactoylglutathione lyase	[R].AQITGYR.[L]		FN1	Fibronectin
																					[R].MLAAQGVDPGLAR.[A]		TYMP	Thymidine phosphorylase	[K].LEAEGVPEVSEK.[Y]		GLRX3	Glutaredoxin-3	[K].IQIAPDSGGLPER.[S]		FUBP1	Far upstream element-binding protein 1
																					[R].VAAALDDGSALGR.[F]		TYMP	Thymidine phosphorylase	[RHK].MFDVGGQR.[SD]		GNAI2	Guanine nucleotide-binding protein G(i) subunit alpha-2	[K].VGVNGFGR.[I]		GAPDH	Glyceraldehyde-3-phosphate dehydrogenase
																					[R].FLVEEK.[I]		USP5	Ubiquitin carboxyl-terminal hydrolase 5	[K].CLDEFPNLK.[A]	1xPyro-carbamidomethyl [N-Term]	GSTM3	Glutathione S-transferase Mu 3	[N].IIPASTGAAK.[A]		GAPDHS	Glyceraldehyde-3-phosphate dehydrogenase, testis-specific
																					[K].CTEIVDQFVCK.[-]	1xCarbamidomethyl [C10]; 1xPyro-carbamidomethyl [N-Term]	WNT5A	Protein Wnt-5a	[K].FQDGDLTLYQSNTILR.[H]		GSTP1	Glutathione S-transferase P	[K].ELSEALTR.[H]		GARS1	Glycine--tRNA ligase
																					[R].IENVVLVVPVK.[T]		XPNPEP1	Xaa-Pro aminopeptidase 1	[R].LVVLATPQVSDSMR.[K]		GYG1	Glycogenin-1	[K].TNYICR.[S]	1xCarbamidomethyl [C5]	GFRA1	GDNF family receptor alpha-1
																									[K].ASAELIEEEVAK.[L]		HARS1	Histidine--tRNA ligase, cytoplasmic	[K].DFLLQQTMLR.[V]	1xOxidation [M8]	GLO1	Lactoylglutathione lyase
																									[R].PGGDTIFGK.[I]		HINT1	Histidine triad nucleotide-binding protein 1	[R].DIVEAHYR.[A]		GLUL	Glutamine synthetase
																									[S].WTAADTAAQITQR.[K]		HLA-B	HLA class I histocompatibility antigen, B alpha chain	[K].QVEYLVNEK.[H]	1xGln->pyro-Glu [N-Term]	GOT1	Aspartate aminotransferase, cytoplasmic
																									[R].DTAQIFR.[V]		HLA-E	HLA class I histocompatibility antigen, alpha chain E	[K].MILELFSK.[V]		GSTO1	Glutathione S-transferase omega-1
																									[K].SDIDEIVLVGGSTR.[I]		HSPA5	Endoplasmic reticulum chaperone BiP	[K].GLAPEVADR.[I]		HARS1	Histidine--tRNA ligase, cytoplasmic
																									[K].RVPGSPTNLANR.[Q]		HSPG2	Basement membrane-specific heparan sulfate proteoglycan core protein	[K].QALEGLGDLK.[L]		HARS1	Histidine--tRNA ligase, cytoplasmic
																									[R].VGSSLPGR.[A]		HSPG2	Basement membrane-specific heparan sulfate proteoglycan core protein	[V].NVDEVGGEALGR.[L]		HBB	Hemoglobin subunit beta
																									[K].VYELSNVQEDSQPMCYSNCPDGQSTAK.[T]	2xCarbamidomethyl [C15; C19]	ICAM1	Intercellular adhesion molecule 1	[R].HYLPVK.[I]		HEXB	Beta-hexosaminidase subunit beta
																									[R].PLNPVPGCNR.[Y]	1xCarbamidomethyl [C8]	IGF2R	Cation-independent mannose-6-phosphate receptor	[F].IAVGYVDDTQFVR.[F]		HLA-A	HLA class I histocompatibility antigen, A alpha chain
																									[P].GCGCCATCALGLGMPCGVYTPR.[C]	5xCarbamidomethyl [C2; C4; C5; C8; C16]	IGFBP4	Insulin-like growth factor-binding protein 4	[R].DGEDQTQDTELVETRPAG.[D]		HLA-B	HLA class I histocompatibility antigen, B alpha chain
																									[R].PVPQGSCQSELHR.[A]	1xCarbamidomethyl [C7]	IGFBP4	Insulin-like growth factor-binding protein 4	[SA].VGYVDDTQFVR.[F]		HLA-B	HLA class I histocompatibility antigen, B alpha chain
																									[R].ADLLSYLR.[H]		IL11	Interleukin-11	[R].FDNDAASPR.[M]		HLA-E	HLA class I histocompatibility antigen, alpha chain E
																									[R].AELDSTVLLTR.[S]		IL11	Interleukin-11	[R].FDSDAAIPR.[M]		HLA-F	HLA class I histocompatibility antigen, alpha chain F
																									[K].IDVVPIEPH.[A]		IL1RN	Interleukin-1 receptor antagonist protein	[A].YEPQGGSGYDYSYAGGR.[G]		HNRNPK	Heterogeneous nuclear ribonucleoprotein K
																									[R].IWDVNQK.[T]		IL1RN	Interleukin-1 receptor antagonist protein	[K].VLATAFDTTLGGR.[K]		HSPA4	Heat shock 70 kDa protein 4
																									[K].DIQNMIVEECGCS.[-]	2xCarbamidomethyl [C10; C12]	INHBA	Inhibin beta A chain	[K].SFYPEEVSSMVLTK.[M]		HSPA8	Heat shock cognate 71 kDa protein
																									[K].KDIQNMIVEECGCS.[-]	2xCarbamidomethyl [C11; C13]	INHBA	Inhibin beta A chain	[K].VGLQVVAVK.[A]		HSPD1	60 kDa heat shock protein, mitochondrial
																									[S].SPTPGSEGHSAAPDCPSCALAALPK.[D]	2xCarbamidomethyl [C15; C18]	INHBA	Inhibin beta A chain	[R].AFNDPFIQK.[E]		HSPH1	Heat shock protein 105 kDa
																									[K].IFYPETTDIYDR.[K]		IQGAP1	Ras GTPase-activating-like protein IQGAP1	[R].AGGIETIANEFSDR.[C]		HSPH1	Heat shock protein 105 kDa
																									[K].ITLQDVVSHSK.[K]		IQGAP1	Ras GTPase-activating-like protein IQGAP1	[R].CTPSVISFGSK.[N]	1xPyro-carbamidomethyl [N-Term]	HSPH1	Heat shock protein 105 kDa
																									[K].FVQGLDIGPTK.[T]		ITGA2	Integrin alpha-2	[R].DKLCGPYEK.[F]	1xCarbamidomethyl [C4]	HSPH1	Heat shock protein 105 kDa
																									[K].IGQTSSSVSFK.[S]		ITGA2	Integrin alpha-2	[R].VTDYAEEK.[E]		HYPK	Huntingtin-interacting protein K
																									[K].FCECDNFNCDR.[S]	3xCarbamidomethyl [C2; C4; C9]	ITGB1	Integrin beta-1	[K].SVDIPENR.[V]		IAH1	Isoamyl acetate-hydrolyzing esterase 1 homolog
																									[K].WDTGENPIYK.[S]		ITGB1	Integrin beta-1	[K].SVTCHVK.[H]	1xCarbamidomethyl [C4]	IGHA1	Immunoglobulin heavy constant alpha 1
																									[R].QGPVNLLSDPEQGVEVTGQYER.[E]	1xGln->pyro-Glu [N-Term]	ITIH4	Inter-alpha-trypsin inhibitor heavy chain H4	[K].LQVSQQEDITK.[S]		IMPA1	Inositol monophosphatase 1
																									[R].GQLQLVEGNFR.[H]		LAMA5	Laminin subunit alpha-5	[EK].SLVEIADTVPK.[Y]		IPO5	Importin-5
																									[R].ILLVTDGAR.[A]		LAMA5	Laminin subunit alpha-5	[M].GWDLTVK.[M]		ISG15	Ubiquitin-like protein ISG15
																									[K].CFLCDSR.[R]	Carbamidomethyl [C]; 1xCarbamidomethyl [N-Term]	LAMB2	Laminin subunit beta-2	[K].GLGSTVQEIDLTGVK.[L]		ISOC1	Isochorismatase domain-containing protein 1
																									[R].CELCDDGYFGDPLGR.[N]	Carbamidomethyl [C]; 1xCarbamidomethyl [N-Term]	LAMC1	Laminin subunit gamma-1	[R].TNQIGTVNDR.[L]		IST1	IST1 homolog
																									[R].GCTPCFCFGHSSVCTN.[A]	4xCarbamidomethyl [C2; C5; C7; C14]	LAMC1	Laminin subunit gamma-1	[R].AAFVSEQQQK.[L]		ITGA3	Integrin alpha-3
																									[K].ILNPSALSLHSK.[L]		LIF	Leukemia inhibitory factor	[R].VTAPPEAEYSGLVR.[H]		ITGA5	Integrin alpha-5
																									[K].LGCQLLGK.[Y]	1xCarbamidomethyl [C3]	LIF	Leukemia inhibitory factor	[K].TSDIFGSPVTATSR.[L]		JPT2	Jupiter microtubule associated homolog 2
																									[RK].LVELYR.[SI]		LIF	Leukemia inhibitory factor	[R].IGGGIDVPVPR.[H]		KHSRP	Far upstream element-binding protein 2
																									[R].GLLENELK.[L]		LMCD1	LIM and cysteine-rich domains protein 1	[L].PDGYEFK.[F]		LGALS1	Galectin-1
																									[R].ITESEEVVSR.[E]		LMNA	Prelamin-A/C	[S].LLSLGSQYQPQR.[R]		LOX	Protein-lysine 6-oxidase
																									[R].SAFPCFDEPAFK.[A]	1xCarbamidomethyl [C5]	LNPEP	Leucyl-cystinyl aminopeptidase	[R].MVIPNQPPLTATK.[K]		LPP	Lipoma-preferred partner
																									[R].IEAASMSGAGR.[R]	1xOxidation [M6]	LRP1	Prolow-density lipoprotein receptor-related protein 1	[K].SSALQWLTPEQTSGK.[E]		LTA4H	Leukotriene A-4 hydrolase
																									[R].GQVFDVGPR.[Y]		MAPK1	Mitogen-activated protein kinase 1	[R].DGETPDPEDPSR.[K]		LTA4H	Leukotriene A-4 hydrolase
																									[R].DSFPWEVPK.[K]		MAT2A	S-adenosylmethionine synthase isoform type-2	[MK].DLYVLR.[LY]		MAGI1	Membrane-associated guanylate kinase, WW and PDZ domain-containing protein 1
																									[R].EKMDLTAK.[E]		MDH1	Malate dehydrogenase, cytoplasmic	[R].LPVSEGVFVVK.[D]		MAN2B1	Lysosomal alpha-mannosidase
																									[R].HSIIETSR.[S]		MFSD4B	Sodium-dependent glucose transporter 1	[K].TAGPIASAQK.[Q]		MAP4	Microtubule-associated protein 4
																									[K].KISELGLPK.[E]		MMP13	Collagenase 3	[R].ASPSKPASAPASR.[S]		MAP4	Microtubule-associated protein 4
																									[K].LDDNTLDVMK.[K]	1xOxidation [M9]	MMP13	Collagenase 3	[R].WPTETDVSSAK.[N]		MAP4	Microtubule-associated protein 4
																									[K].TLLFSGNQVWR.[Y]		MMP13	Collagenase 3	[S].LASGLVPAAPPK.[R]		MAP4	Microtubule-associated protein 4
																									[P].SGGDEDDLSEEDLQFAER.[Y]		MMP13	Collagenase 3	[R].YAIQGLK.[W]		MMP14	Matrix metalloproteinase-14
																									[R].CGVPDVGEYNVFPR.[T]	1xCarbamidomethyl [C1]	MMP13	Collagenase 3	[K].YLPTYR.[S]		MPO	Myeloperoxidase
																									[K].DTTGTNLFLVAAH.[E]		MMP3	Stromelysin-1	[-].MDPNCSCATGGSCTCAGSCK.[C]	1xAcetyl [N-Term]; 5xCarbamidomethyl [C5; C7; C13; C15; C19]	MT1E	Metallothionein-1E
																									[K].SISGAFPGIESK.[V]		MMP8	Neutrophil collagenase	[C].CSCCPVGCAK.[C]	Carbamidomethyl [C]; 1xCarbamidomethyl [N-Term]	MT1X	Metallothionein-1X
																									[R].GEILFFK.[D]		MMP8	Neutrophil collagenase	[-].MDPNCSCAAGDSCTCAGSCK.[C]	1xAcetyl [N-Term]; 5xCarbamidomethyl [C5; C7; C13; C15; C19]; 1xOxidation [P3]	MT2A	Metallothionein-2
																									[R].NYTPQLSEAEVER.[A]		MMP8	Neutrophil collagenase	[K].AQQLAEVEVK.[K]		MVP	Major vault protein
																									[K].LFGFCPTR.[A]	1xCarbamidomethyl [C5]	MMP9	Matrix metalloproteinase-9	[K].LFSVPDFVGDACK.[A]	1xCarbamidomethyl [C12]	MVP	Major vault protein
																									[K].QLSLPETGELDSATLK.[A]	1xGln->pyro-Glu [N-Term]	MMP9	Matrix metalloproteinase-9	[R].DLAVAGPEMQVK.[L]		MVP	Major vault protein
																									[K].SLGPALLLLQK.[Q]		MMP9	Matrix metalloproteinase-9	[R].GPLEYVPSAK.[V]		MVP	Major vault protein
																									[R].QSTLVLFPGDLR.[T]		MMP9	Matrix metalloproteinase-9	[R].VLFAPMR.[M]		MVP	Major vault protein
																									[R].WCATTANYDR.[D]	1xCarbamidomethyl [C2]	MMP9	Matrix metalloproteinase-9	[R].VLVQSPSTQPAEK.[D]		MXRA5	Matrix-remodeling-associated protein 5
																									[V].PEGFVIPR.[G]		NAMPT	Nicotinamide phosphoribosyltransferase	[K].DRPFFAGLVK.[Y]		NME1	Nucleoside diphosphate kinase A
																									[R].SLSLCNMFLDEMAK.[Q]	1xCarbamidomethyl [C5]	NCKAP1	Nck-associated protein 1	[FK].TLPFYK.[RQD]		NPEPPS	Puromycin-sensitive aminopeptidase
																									[K].SDFCWCVDKDGR.[E]	2xCarbamidomethyl [C4; C6]	NID2	Nidogen-2	[R].SPVYLTVLK.[H]		NPEPPS	Puromycin-sensitive aminopeptidase
																									[K].EIVVTDYSDQNLQELEK.[W]		NNMT	Nicotinamide N-methyltransferase	[K].SLPSEASEQYLTK.[A]		NRCAM	Neuronal cell adhesion molecule
																									[R].WSPAGIGMR.[L]		NRP2	Neuropilin-2	[R].ENIVIQCEAK.[G]	1xCarbamidomethyl [C7]	NRCAM	Neuronal cell adhesion molecule
																									[K].DQGEQCDDMNK.[I]	1xCarbamidomethyl [C6]	PAPPA	Pappalysin-1	[R].VFNTPEGVPSAPSSLK.[I]		NRCAM	Neuronal cell adhesion molecule
																									[R].AYLDVNELK.[N]		PAPPA	Pappalysin-1	[K].WSVLTSK.[T]		NRP1	Neuropilin-1
																									[R].IKCEDSDASQGLGSNVIHCR.[K]	2xCarbamidomethyl [C3; C19]	PAPPA	Pappalysin-1	[KD].FTSDYAR.[QN]		NRP2	Neuropilin-2
																									[R].QEVSFNCIDEPSR.[C]	1xCarbamidomethyl [C7]; 1xGln->pyro-Glu [N-Term]	PAPPA	Pappalysin-1	[K].GIVLFVSK.[V]		OSMR	Oncostatin-M-specific receptor subunit beta
																									[K].LNVAEVTQSEIAQK.[Q]		PARVA	Alpha-parvin	[K].MGGDIANR.[V]		PA2G4	Proliferation-associated protein 2G4
																									[R].TMVDPNSR.[S]		PARVA	Alpha-parvin	[K].DQITAGNAAR.[K]		PAICS	Multifunctional protein ADE2
																									[R].LSNLALVKPEK.[T]		PDCD5	Programmed cell death protein 5	[K].IISIFSGTEK.[G]		PAK2	Serine/threonine-protein kinase PAK 2
																									[K].VLNNMEIGTSLFDEEGAK.[I]		PGK1	Phosphoglycerate kinase 1	[R].LLQTSNITK.[LS]		PAK2	Serine/threonine-protein kinase PAK 2
																									[K].VLNNMEIGTSLFDEEGAK.[I]	1xOxidation [M5]	PGK1	Phosphoglycerate kinase 1	[R].SAMPFTASPASSTTAR.[V]		PDLIM1	PDZ and LIM domain protein 1
																									[K].IALYETPTGWK.[F]		PGM1	Phosphoglucomutase-1	[R].TVEEIEACMAGCDK.[A]	2xCarbamidomethyl [C8; C12]	PEPD	Xaa-Pro dipeptidase
																									[K].NLSLSQQLK.[A]		PGM2	Phosphoglucomutase-2	[K].IIETLTQQLQAK.[G]		PFDN2	Prefoldin subunit 2
																									[R].LFFPEDPVK.[I]		PHYKPL	5-phosphohydroxy-L-lysine phospho-lyase	[R].AACCLAGAR.[A]	2xCarbamidomethyl [C3; C4]	PGLS	6-phosphogluconolactonase
																									[R].PGSGFTNTMR.[V]		PKM	Pyruvate kinase PKM	[R].ITAAQHSVTGSAVSK.[T]		PICALM	Phosphatidylinositol-binding clathrin assembly protein
																									[K].MLCAADPQWK.[T]	1xCarbamidomethyl [C3]	PLAU	Urokinase-type plasminogen activator	[K].ASDVHEVR.[K]		PKM	Pyruvate kinase PKM
																									[R].LNSNTQGEMK.[F]		PLAU	Urokinase-type plasminogen activator	[K].VSIYEAMR.[R]		PLEC	Plectin
																									[R].YLECISCGSSDMSCER.[G]	3xCarbamidomethyl [C4; C7; C14]	PLAUR	Urokinase plasminogen activator surface receptor	[R].AGLVGPEFHEK.[L]		PLEC	Plectin
																									[K].FIEGGDGHLFEDEEIKR.[L]		POSTN	Periostin	[K].DTVATQLSEAVDATR.[G]		PLIN3	Perilipin-3
																									[R].AMVLDLR.[A]	1xOxidation [M2]	PSME2	Proteasome activator complex subunit 2	[R].TLTAAAVSGAQPILSK.[L]		PLIN3	Perilipin-3
																									[R].TPLPVDPR.[V]		PXDN	Peroxidasin homolog	[S].TGGGETEETLK.[K]		POSTN	Periostin
																									[R].WPVDLVEK.[L]		PYGL	Glycogen phosphorylase, liver form	[R].YVANLFPYK.[G]		PPA1	Inorganic pyrophosphatase
																									[K].NGSGAVFPVAGADVQTLR.[E]		QSOX1	Sulfhydryl oxidase 1	[R].LAYVAPTIPR.[R]		PPP1R12A	Protein phosphatase 1 regulatory subunit 12A
																									[K].FIDTTSK.[F]		RPL3	60S ribosomal protein L3	[K].SNPGDFTLSVR.[R]		PTPN11	Tyrosine-protein phosphatase non-receptor type 11
																									[K].TPVEPEVAIHR.[I]		RPS20	40S ribosomal protein S20	[R].YEFGIFNQK.[I]		PYGB	Glycogen phosphorylase, brain form
																									[K].LVFLGLDNAGK.[T]		SAR1A	GTP-binding protein SAR1a	[K].YMPQFMK.[H]		REXO2	Oligoribonuclease, mitochondrial
																									[R].MAPSIMK.[S]		SDCBP	Syntenin-1	[R].AAYQVAALPK.[G]		RIDA	2-iminobutanoate/2-iminopropanoate deaminase
																									[R].IIATSQGLLIR.[S]		SEMA3C	Semaphorin-3C	[R].AEFGPPGPGAGSR.[G]		RNPEP	Aminopeptidase B
																									[R].ILLMDEDQDR.[I]		SEMA3C	Semaphorin-3C	[K].NSVVIPDLR.[K]		ROBO1	Roundabout homolog 1
																									[V].NFGDTEEAKK.[Q]		SERPINA1	Alpha-1-antitrypsin	[K].YVCVGTNMVGER.[E]	1xCarbamidomethyl [C3]	ROBO1	Roundabout homolog 1
																									[R].ANFSGMSER.[N]	1xOxidation [M6]	SERPINB2	Plasminogen activator inhibitor 2	[R].TIGISVDPR.[R]		RPL13	60S ribosomal protein L13
																									[R].SMGMEDAFNK.[G]	1xOxidation [M]	SERPINB2	Plasminogen activator inhibitor 2	[R].DMLLANK.[V]		RPLP0	60S acidic ribosomal protein P0
																									[K].NASEIEVPFVTR.[N]		SERPINE2	Glia-derived nexin	[R].MGESDDSILR.[L]	1xOxidation [M1]	RPS21	40S ribosomal protein S21
																									[R].AFEGQAHGADR.[S]		SLC2A3	Solute carrier family 2, facilitated glucose transporter member 3	[R].YVDIAIPCNNK.[G]	1xCarbamidomethyl [C8]	RPSA	40S ribosomal protein SA
																									[R].TFEDITR.[A]		SLC2A3	Solute carrier family 2, facilitated glucose transporter member 3	[K].EGLPVALDK.[H]		RTRAF	RNA transcription, translation and transport factor protein
																									[R].FTDYCDLNK.[D]	1xCarbamidomethyl [C5]	SMOC1	SPARC-related modular calcium-binding protein 1	[R].DPWPVPQGK.[R]		SEC23A	Protein transport protein Sec23A
																									[R].SYESMCEYQR.[A]	1xCarbamidomethyl [C6]; 1xOxidation [M5]	SMOC1	SPARC-related modular calcium-binding protein 1	[K].VNFEDDSR.[G]		SEC31A	Protein transport protein Sec31A
																									[A].CQVQPSATLDAAQPR.[V]	1xCarbamidomethyl [C1]	SOD3	Extracellular superoxide dismutase [Cu-Zn]	[R].GAVVEVIQK.[N]		SH3PXD2B	SH3 and PX domain-containing protein 2B
																									[R].DLTSWVTEMK.[A]		SPTAN1	Spectrin alpha chain, non-erythrocytic 1	[K].SSDDGFPQIR.[W]		SIAE	Sialate O-acetylesterase
																									[N].FLDLGGGVK.[E]		SUCLG2	Succinate--CoA ligase [GDP-forming] subunit beta, mitochondrial	[K].EPQPEVAAAEEEK.[L]		SLC16A3	Monocarboxylate transporter 4
																									[K].QMEQISQFLQAAER.[Y]	1xGln->pyro-Glu [N-Term]; 1xOxidation [M2]	TAGLN2	Transgelin-2	[R].FTTYEVR.[M]		SNX12	Sorting nexin-12
																									[G].DAAQEPTGNNAEICLLPLDYGPCR.[A]	2xCarbamidomethyl [C14; C23]	TFPI2	Tissue factor pathway inhibitor 2	[R].CNPDSNSANCLEEK.[G]	Carbamidomethyl [C]; 1xCarbamidomethyl [N-Term]	SRGN	Serglycin
																									[K].DEGLCSANVTR.[Y]	1xCarbamidomethyl [C5]	TFPI2	Tissue factor pathway inhibitor 2	[K].AFSQFGK.[L]		SYNCRIP	Heterogeneous nuclear ribonucleoprotein Q
																									[R].FPDEATCMGFCAPK.[K]	2xCarbamidomethyl [C7; C11]	TFPI2	Tissue factor pathway inhibitor 2	[R].IDGVLIR.[M]		TIPRL	TIP41-like protein
																									[R].LQVSVDDQCEGSTEK.[Y]	1xCarbamidomethyl [C9]	TFPI2	Tissue factor pathway inhibitor 2	[K].ITDESLFQVMK.[L]		TLR2	Toll-like receptor 2
																									[R].TCDAFTYTGCGGNDNNFVSR.[E]	2xCarbamidomethyl [C2; C10]	TFPI2	Tissue factor pathway inhibitor 2	[R].GDASPGAPPR.[L]		TNXB	Tenascin-X
																									[K].AFTYINLDK.[A]		TFRC	Transferrin receptor protein 1	[K].TQETLSQAGQK.[T]		TPD52L2	Tumor protein D54
																									[K].DGFQPSR.[S]		TFRC	Transferrin receptor protein 1	[R].QLQMDVIR.[K]	1xGln->pyro-Glu [N-Term]	TWF1	Twinfilin-1
																									[K].DSAQNSVIIVDK.[N]		TFRC	Transferrin receptor protein 1	[K].QPAENVNQYLTDPK.[F]	1xGln->pyro-Glu [N-Term]	UBA1	Ubiquitin-like modifier-activating enzyme 1
																									[K].LTVSNVLK.[E]		TFRC	Transferrin receptor protein 1	[R].YDGQVAVFGSDLQEK.[L]		UBA1	Ubiquitin-like modifier-activating enzyme 1
																									[T].LLAPTNEAFEK.[I]		TGFBI	Transforming growth factor-beta-induced protein ig-h3	[R].QELELSVK.[K]		UGP2	UTP--glucose-1-phosphate uridylyltransferase
																									[R].NEFGEIQGDK.[S]		TGM2	Protein-glutamine gamma-glutamyltransferase 2	[K].GIPNVLR.[R]		UQCRQ	Cytochrome b-c1 complex subunit 8
																									[K].YQYLLTGR.[V]		TIMP3	Metalloproteinase inhibitor 3	[R].AAQDFFSTCR.[S]	1xCarbamidomethyl [C9]	UROD	Uroporphyrinogen decarboxylase
																									[K].ILADATAK.[M]		TLN1	Talin-1	[R].TVENVTVFGTASASK.[H]		VAT1	Synaptic vesicle membrane protein VAT-1 homolog
																									[K].AEELVNTAPLTGVPQHVPVR.[L]		TMEM132A	Transmembrane protein 132A	[K].SLLDASEEAIKK.[D]		VCL	Vinculin
																									[K].FLSDASVTAGGFQIK.[Y]		TNFAIP6	Tumor necrosis factor-inducible gene 6 protein	[K].FGMTPSK.[G]	1xOxidation [M3]	VCP	Transitional endoplasmic reticulum ATPase
																									[R].EIADGLCLEVEGK.[M]	1xCarbamidomethyl [C7]	TPT1	Translationally-controlled tumor protein	[K].PDLTAALR.[D]		VIM	Vimentin
																									[K].VPMISGR.[G]		TYMP	Thymidine phosphorylase	[R].LSQLEGVNVER.[Y]		VPS35	Vacuolar protein sorting-associated protein 35
																									[K].VSLVLAPALAACGCK.[V]	2xCarbamidomethyl [C12; C14]	TYMP	Thymidine phosphorylase	[K].GAEAANVTGPDGVPVEGSR.[Y]		YBX3	Y-box-binding protein 3
																									[R].ALCSGSPAER.[R]	1xCarbamidomethyl [C3]	TYMP	Thymidine phosphorylase	[N].PCDICGK.[T]	1xCarbamidomethyl [C2]	ZNF623	Zinc finger protein 623
																									[A].FKIETTPESR.[Y]		VCAM1	Vascular cell adhesion protein 1
																									[K].MEDSGVYLCEGINQAGR.[S]	1xCarbamidomethyl [C9]	VCAM1	Vascular cell adhesion protein 1
																									[K].YQIDPDACFSAK.[V]	1xCarbamidomethyl [C8]	VDAC1	Voltage-dependent anion-selective channel protein 1
																									[K].GIFGFTDSDCIGK.[I]	1xCarbamidomethyl [C10]	WARS1	Tryptophan--tRNA ligase, cytoplasmic

## Sheet: Tissue peptides
	N				N and D				N and IC or ICD				D				D and IC				D and ICD				IC and ICD				IC				ICD
	Peptide	Modification	Protein	Name	Peptide	Modification	Protein	Name	Peptide	Modification	Protein	Name	Peptide	Modification	Protein	Name	Peptide	Modification	Protein	Name	Peptide	Modification	Protein	Name	Peptide	Modification	Protein	Name	Peptide	Modification	Protein	Name	Peptide	Modification	Protein	Name
	[K].SLNEEAVK.[K]		A2M	Alpha-2-macroglobulin	[K].GIVNEQFLLQR.[L]		ACADVL	Very long-chain specific acyl-CoA dehydrogenase, mitochondrial	[K].HLSPDGQYVPR.[I]		AGR2	Anterior gradient protein 2 homolog	[R].ETDPLGKPR.[F]		ABI3BP	Target of Nesh-SH3	[R].EFSGYVESGLK.[T]		ANXA7	Annexin A7	[R].SEIDMNDIK.[A]	1xOxidation [M5]	ANXA1	Annexin A1	[T].LNELHLDHNK.[I]		BGN	Biglycan	[K].IIAPPER.[K]		ACTB	Actin, cytoplasmic 1	[R].QLLLTADDR.[V]	1xGln->pyro-Glu [N-Term]	ALDOA	Fructose-bisphosphate aldolase A
	[R].LLLQQVSLPELPGEYSMK.[V]	1xOxidation [M17]	A2M	Alpha-2-macroglobulin	[K].LGSIAIQGAIEK.[A]		ACAT1	Acetyl-CoA acetyltransferase, mitochondrial	[K].FSHEEIAMATVTALRR.[T]		ALDOA	Fructose-bisphosphate aldolase A	[K].IHMGSCAENTAK.[K]	1xCarbamidomethyl [C6]	ACAT1	Acetyl-CoA acetyltransferase, mitochondrial	[R].GAGSIAGASASPK.[E]		DSP	Desmoplakin	[R].LTDYISK.[V]		ARL6IP5	PRA1 family protein 3	[R].QLANEGCDINAIIFHTK.[K]	1xCarbamidomethyl [C7]	CCL20	C-C motif chemokine 20	[R].IMFVDPSLTVR.[A]		AGR2	Anterior gradient protein 2 homolog	[R].IPSAVGYQPTLATDMGTMQER.[I]		ATP5F1B	ATP synthase subunit beta, mitochondrial
	[K].LPPNVVEESAR.[A]		A2M	Alpha-2-macroglobulin	[K].DINQEVYNFLATAGAK.[Y]		ACO2	Aconitate hydratase, mitochondrial	[K].LKDEGVELFAIGIK.[N]		COL12A1	Collagen alpha-1(XII) chain	[R].GSTPYGGVK.[L]		ACAT1	Acetyl-CoA acetyltransferase, mitochondrial	[R].QLQNIIQATSR.[E]		DSP	Desmoplakin	[R].DIVEAHYR.[A]		GLUL	Glutamine synthetase	[S].AGPAAAVLR.[E]		CXCL5	C-X-C motif chemokine 5	[R].LLLNNGAK.[M]		AKR1B1	Aldo-keto reductase family 1 member B1	[K].PGVILLTK.[R]		CCL18	C-C motif chemokine 18
	[R].QTVSWAVTPK.[S]	1xGln->pyro-Glu [N-Term]	A2M	Alpha-2-macroglobulin	[K].LTGSLSGWSSPK.[D]		ACO2	Aconitate hydratase, mitochondrial	[R].AAVPSGASTGIYEALELRDNDKTR.[Y]		ENO1	Alpha-enolase	[K].VTAPDVDLHLK.[A]		AHNAK	Neuroblast differentiation-associated protein AHNAK	[R].NHYNEEMSNLR.[N]		DSP	Desmoplakin	[R].ARPEDVISEGR.[G]		MPST	3-mercaptopyruvate sulfurtransferase	[A].GPVSAVLTELR.[C]		CXCL6	C-X-C motif chemokine 6	[K].GIVVTAYSPLGSPDRPWAKPEDPSLLEDPR.[I]		AKR1B1	Aldo-keto reductase family 1 member B1	[K].AMTGVEQWPYR.[A]		CCT3	T-complex protein 1 subunit gamma
	[R].TPFGAYGGLLK.[D]		ACAA2	3-ketoacyl-CoA thiolase, mitochondrial	[R].GLAPEQPVTLR.[A]		ACOT1	Acyl-coenzyme A thioesterase 1	[R].DLYSELR.[L]		GPC1	Glypican-1	[R].KVETDHIVAAVGLEPNVELAK.[T]		AIFM1	Apoptosis-inducing factor 1, mitochondrial	[R].NLATTVTEEILEK.[S]		HNRNPR	Heterogeneous nuclear ribonucleoprotein R	[K].GPQYGTVEK.[A]		PACSIN2	Protein kinase C and casein kinase substrate in neurons protein 2	[R].VIESGPHCANTEIIVK.[L]	1xCarbamidomethyl [C8]	CXCL8	Interleukin-8	[R].GVNVSALSR.[D]		ATP6V1A	V-type proton ATPase catalytic subunit A	[G].HPSSPPVVDTVHGK.[V]		CES1	Liver carboxylesterase 1
	[K].TILSLMTR.[E]		ACLY	ATP-citrate synthase	[R].ELLLPNWQGSGSHGLTIAQR.[D]		AHNAK	Neuroblast differentiation-associated protein AHNAK	[A].VLHVALR.[N]		GPI	Glucose-6-phosphate isomerase	[R].IGQPTLLLYVDAGPETMTQR.[L]		AK1	Adenylate kinase isoenzyme 1	[K].LLNDEDPVVVTK.[A]		JUP	Junction plakoglobin	[R].TREEIQEVR.[S]		PDHA1	Pyruvate dehydrogenase E1 component subunit alpha, somatic form, mitochondrial	[R].HLAGLAVGR.[R]		EMILIN1	EMILIN-1	[L].LDLQNNDISELR.[K]		BGN	Biglycan	[F].SVDFRDEVTSEPLNAGK.[V]		CILP	Cartilage intermediate layer protein 1
	[K].TLAFTSVDLTNK.[A]		ACOT13	Acyl-coenzyme A thioesterase 13	[K].GPEVDIK.[G]		AHNAK	Neuroblast differentiation-associated protein AHNAK	[K].EPAHLMSLFGGK.[P]	1xOxidation [M6]	GSN	Gelsolin	[R].VVGNPFDSK.[T]		ALDH2	Aldehyde dehydrogenase, mitochondrial	[R].NEGTATYAAAVLFR.[I]		JUP	Junction plakoglobin	[K].NVPEAFK.[G]		WBP2	WW domain-binding protein 2	[K].EATIPGHLNSY.[T]		FN1	Fibronectin	[K].LVLSSEK.[TL]		C3	Complement C3	[R].LQSEPESIRK.[W]		CLTA	Clathrin light chain A
	[R].VAPEEHPTLLTEAPLNPK.[A]		ACTA1	Actin, alpha skeletal muscle	[R].ALGTEVIQLFPEK.[G]		AIFM1	Apoptosis-inducing factor 1, mitochondrial	[L].EGELHDLR.[G]		LMNA	Prelamin-A/C	[F].SSSVPTVK.[L]		ALDH6A1	Methylmalonate-semialdehyde dehydrogenase [acylating], mitochondrial	[H].SANTEALMYPLYHSLTDLTR.[F]		MMP3	Stromelysin-1					[K].TPDKCDPSLSLDAITSLR.[G]	1xCarbamidomethyl [C5]	MMP13	Collagenase 3	[K].GSPGVPSFAAGPPISEGK.[Y]		CDSN	Corneodesmosin	[Y].SHSQMQEHVSLR.[S]		COL6A1	Collagen alpha-1(VI) chain
	[K].GTVTGQVQGPEDK.[V]		ACYP2	Acylphosphatase-2	[K].ENTLNQLVGAAFGAAGQR.[C]		ALDH6A1	Methylmalonate-semialdehyde dehydrogenase [acylating], mitochondrial	[K].TAGPIASAQK.[Q]		MAP4	Microtubule-associated protein 4	[R].VPGATMLLAK.[L]		ALDH6A1	Methylmalonate-semialdehyde dehydrogenase [acylating], mitochondrial	[R].HPPPPPFQNQQRPPR.[R]		PRR4	Proline-rich protein 4					[R].SYYHPTNLAGILK.[E]		MMP13	Collagenase 3	[Q].QTHMLDVMQDHFSR.[A]	1xOxidation [M4]	CLU	Clusterin	[A].STPHELYR.[N]		COL6A2	Collagen alpha-2(VI) chain
	[K].VVNEECPTITR.[T]	1xCarbamidomethyl [C6]	AEBP1	Adipocyte enhancer-binding protein 1	[K].NHGVVMPDANKENTLNQLVGAAFGAAGQR.[C]		ALDH6A1	Methylmalonate-semialdehyde dehydrogenase [acylating], mitochondrial					[K].WIDIHNPATNEVIGR.[V]		ALDH6A1	Methylmalonate-semialdehyde dehydrogenase [acylating], mitochondrial	[D].VYCEVCEFLVK.[E]	2xCarbamidomethyl [C3; C6]	PSAP	Prosaposin					[K].ENAASSMTER.[L]		MMP13	Collagenase 3	[A].SSIIDELFQDR.[F]		CLU	Clusterin	[M].LRELQETNAALQDVR.[E]		COMP	Cartilage oligomeric matrix protein
	[K].WLNENAVEK.[V]		AHCY	Adenosylhomocysteinase	[R].VNAGDQPGADLGPLITPQAK.[E]		ALDH6A1	Methylmalonate-semialdehyde dehydrogenase [acylating], mitochondrial					[K].SDKWIDIHNPATNEVIGR.[V]		ALDH6A1	Methylmalonate-semialdehyde dehydrogenase [acylating], mitochondrial	[R].KIMSSPLSK.[E]		RPL26	60S ribosomal protein L26					[K].ISAAVHFEDTGK.[T]		MMP13	Collagenase 3	[K].DGEAGAQGPPGPAGPAGER.[G]	1xOxidation [P]	COL1A1	Collagen alpha-1(I) chain	[R].KGLVSGGLYESHVGCRPY.[S]	1xCarbamidomethyl [C15]	CTSB	Cathepsin B
	[K].VGGSGVNVNAK.[G]		AHNAK	Neuroblast differentiation-associated protein AHNAK	[K].GAPTTSLISVAVTK.[I]		ALDH7A1	Alpha-aminoadipic semialdehyde dehydrogenase					[R].AFPAWADTSVLSR.[Q]		ALDH6A1	Methylmalonate-semialdehyde dehydrogenase [acylating], mitochondrial									[R].LHPQQVDAELFLTK.[S]		MMP13	Collagenase 3	[R].GEPGPPGPAGFAGPPGADGQPGAK.[G]	3xOxidation [P8; P14; P15]	COL1A1	Collagen alpha-1(I) chain	[KR].SPGPHCAQTEVIATLK.[N]	1xCarbamidomethyl [C6]	CXCL1	Growth-regulated alpha protein
	[K].ISMPDLDLHLK.[S]		AHNAK	Neuroblast differentiation-associated protein AHNAK	[R].NHLLHVFDEYK.[R]		ANXA4	Annexin A4					[K].QAWFIENEEQEYVQTVK.[S]		ANXA1	Annexin A1									[R].YAIQGLK.[W]		MMP14	Matrix metalloproteinase-14	[R].GPTGPIGPPGPAGQPGDKGEGGAPGLPGIAGPR.[G]	3xOxidation [P15; P24; P]	COL3A1	Collagen alpha-1(III) chain	[K].LEIIPASQFCPR.[V]	1xCarbamidomethyl [C10]	CXCL10	C-X-C motif chemokine 10
	[R].GGVQVPAVDISSSLGGR.[A]		AHNAK	Neuroblast differentiation-associated protein AHNAK	[K].LSCVPVLIFANK.[Q]	1xCarbamidomethyl [C3]	ARL3	ADP-ribosylation factor-like protein 3					[R].VLVSLSAGGRDEGNYLDDALVR.[Q]		ANXA4	Annexin A4									[K].YGNADGEYCK.[F]	1xCarbamidomethyl [C9]	MMP2	72 kDa type IV collagenase	[R].GPAGPNGIPGEKGPAGER.[G]	2xOxidation [P9; P14]	COL3A1	Collagen alpha-1(III) chain	[K].LQVFPAGPQCSK.[V]	1xCarbamidomethyl [C10]	CXCL6	C-X-C motif chemokine 6
	[K].SATEQSGTGIR.[S]		AIFM1	Apoptosis-inducing factor 1, mitochondrial	[K].TGLVEFAR.[N]		ATIC	Bifunctional purine biosynthesis protein ATIC					[K].VLIEGSINSVR.[V]		ARPC4	Actin-related protein 2/3 complex subunit 4									[K].YGFCPHEALFTMGGNAEGQPCK.[F]	2xCarbamidomethyl [C4; C21]	MMP2	72 kDa type IV collagenase	[V].PSYQALLR.[G]		COL6A1	Collagen alpha-1(VI) chain	[R].TSTSQAVFR.[L]		DARS1	Aspartate--tRNA ligase, cytoplasmic
	[R].GSAADSEESPAIEAIHLLR.[K]		ALAD	Delta-aminolevulinic acid dehydratase	[R].LIVGTAGR.[R]		BUB3	Mitotic checkpoint protein BUB3					[R].MIENGSLSFLPTLR.[E]	1xOxidation [M1]	BGN	Biglycan									[K].MWCATTANYDDDRK.[W]	1xCarbamidomethyl [C3]	MMP2	72 kDa type IV collagenase	[K].NFVINVVNR.[L]		COL6A2	Collagen alpha-2(VI) chain	[K].FAETQPK.[K]		EEF1G	Elongation factor 1-gamma
	[R].QIAASSQDSVGR.[V]		ALDH18A1	Delta-1-pyrroline-5-carboxylate synthase	[K].FYGDEEKDKGLQTSQDAR.[F]		CALR	Calreticulin					[R].VTASDPLDTLGSEGALSPGGVASLLR.[L]		C4A	Complement C4-A									[K].QDIVFDGIAQIR.[G]		MMP2	72 kDa type IV collagenase	[E].CHEHADCVLER.[D]	2xCarbamidomethyl [C1; C7]	COMP	Cartilage oligomeric matrix protein	[K].KSDPVVSYR.[E]		EEF2	Elongation factor 2
	[R].GPVGLEGLLTTK.[W]		ALDH18A1	Delta-1-pyrroline-5-carboxylate synthase	[R].NVLLDPQLVPGGGASEMAVAHALTEK.[S]		CCT3	T-complex protein 1 subunit gamma					[K].DHAVDLIQK.[G]		C4A	Complement C4-A									[R].FQGTSYDSCTTEGR.[T]	1xCarbamidomethyl [C9]	MMP2	72 kDa type IV collagenase	[K].EVVQNFAK.[E]		COTL1	Coactosin-like protein	[K].GQPSVLQVVNLPIVERPVCK.[D]	1xCarbamidomethyl [C19]	F2	Prothrombin
	[K].ALSDHHIYLEGTLLKPNMVTPGH.[A]		ALDOA	Fructose-bisphosphate aldolase A	[R].LRENELTYYCCK.[K]	2xCarbamidomethyl [C10; C11]	CD59	CD59 glycoprotein					[K].LNMGITDLQGLR.[L]		C4A	Complement C4-A									[R].GYPKPLTSLGLPPDVQR.[V]		MMP2	72 kDa type IV collagenase	[R].GEESAVMLEPR.[I]		CPQ	Carboxypeptidase Q	[R].VEESTQVGGDPFPAVFGDFLGR.[E]		FLNC	Filamin-C
	[R].ESVTDHVNLITPLEK.[P]		APCS	Serum amyloid P-component	[R].NANAEPAVQR.[T]		CD99	CD99 antigen					[Y].WIASHTTEER.[G]		C4A	Complement C4-A									[R].WEHGDGYPFDGK.[D]		MMP2	72 kDa type IV collagenase	[K].EICLDPEAPFLKK.[V]	1xCarbamidomethyl [C3]	CXCL5	C-X-C motif chemokine 5	[R].TDPHLCDFLETHFLDEEVK.[L]	1xCarbamidomethyl [C6]	FTL	Ferritin light chain
	[R].VPATLQVLQTLPEENYQVLR.[F]		ARHGAP1	Rho GTPase-activating protein 1	[K].HNEETGDNVGPLIIK.[K]		CISD1	CDGSH iron-sulfur domain-containing protein 1					[R].LCMVRPCEADLEENIKK.[G]	2xCarbamidomethyl [C2; C7]	CCN2	CCN family member 2									[K].TYIFAGDK.[F]		MMP2	72 kDa type IV collagenase	[R].TPEEYPESAK.[V]		DDAH1	N(G),N(G)-dimethylarginine dimethylaminohydrolase 1	[R].CQVEGGAPR.[A]	1xCarbamidomethyl [N-Term]; 1xCarbamidomethyl [C1]	ICAM1	Intercellular adhesion molecule 1
	[K].QDLLTAAPASEIAEGLNLHTIR.[D]		ARL3	ADP-ribosylation factor-like protein 3	[K].LLIEMEQR.[L]		CKB	Creatine kinase B-type					[R].LEDTFGPDPTMIR.[A]		CCN2	CCN family member 2									[R].IHDGEADIMINFGR.[W]		MMP2	72 kDa type IV collagenase	[K].IHSDCAANQQVTYR.[I]	1xCarbamidomethyl [C5]	DSG1	Desmoglein-1	[R].SEPIYNSR.[C]		KPRP	Keratinocyte proline-rich protein
	[K].LGQYASPTAK.[R]		C4A	Complement C4-A	[K].RGTGGVDTAAVGGVFDVSNADR.[L]		CKB	Creatine kinase B-type					[K].DQTVVGPALAAYR.[L]		CCN2	CCN family member 2									[R].ALLVEPVINSYLLAER.[D]		TGM2	Protein-glutamine gamma-glutamyltransferase 2	[R].FAGHNFR.[N]		ENO2	Gamma-enolase	[R].SGAAPPTPPR.[G]		LTBP2	Latent-transforming growth factor beta-binding protein 2
	[R].LALEAEK.[V]		CACNA2D1	Voltage-dependent calcium channel subunit alpha-2/delta-1	[K].KTIQMGSFR.[I]		CNPY2	Protein canopy homolog 2					[R].RLGEPCDQLHVCDASQGLVCQPGAGPGGR.[G]	3xCarbamidomethyl [C6; C12; C20]	CCN5	CCN family member 5									[R].DGPALSGPQSR.[A]		TYMP	Thymidine phosphorylase	[R].QDGSVDFGR.[K]		FGB	Fibrinogen beta chain	[K].LDDNTLDVMK.[K]		MMP13	Collagenase 3
	[K].KAELLDNEKPAAVVAPITTGYTVK.[I]		CACYBP	Calcyclin-binding protein	[R].EVTLPLPRPQDLK.[L]		COL12A1	Collagen alpha-1(XII) chain					[K].IPGGIIEDSCVLR.[G]	1xCarbamidomethyl [C10]	CCT3	T-complex protein 1 subunit gamma									[K].QLPELIR.[M]		TYMP	Thymidine phosphorylase	[S].LGQGAGEVWLR.[V]		FGFBP2	Fibroblast growth factor-binding protein 2	[KL].NQITYR.[IF]		MMP2	72 kDa type IV collagenase
	[R].ILGGVISAISEAAAQYNPEPPPPR.[T]		CAPNS1	Calpain small subunit 1	[K].GLTGSPGSPGPDGK.[T]	1xOxidation [P]	COL1A1	Collagen alpha-1(I) chain					[R].TNIQVTVTGPSSPSPVK.[F]		CD109	CD109 antigen									[R].VAAALDDGSALGR.[F]		TYMP	Thymidine phosphorylase	[EKR].FTVETR.[SG]		FLNA	Filamin-A	[K].NAQLNIELEAAHH.[-]		NAMPT	Nicotinamide phosphoribosyltransferase
	[K].YLWNNIK.[RK]		CAPNS1	Calpain small subunit 1	[R].QHDAEVDATLK.[S]		COL2A1	Collagen alpha-1(II) chain					[R].EYTDIIR.[K]		CDC34	Ubiquitin-conjugating enzyme E2 R1									[R].AREQEELLAPADGTVELVR.[A]		TYMP	Thymidine phosphorylase	[V].LYGDEEVPR.[S]		FLNA	Filamin-A	[K].YIDDTVK.[H]		PHF3	PHD finger protein 3
	[K].LQAVEVVITHLAPGTK.[H]		CARHSP1	Calcium-regulated heat-stable protein 1	[R].ELCGGMISEQIAQLAAHLR.[K]	1xCarbamidomethyl [C3]; 1xOxidation [M6]	COL9A3	Collagen alpha-3(IX) chain					[R].AVPHPDSQPDTIDHDLLLLQLSEK.[A]		CFD	Complement factor D									[K].TLVGVGASLGLR.[V]		TYMP	Thymidine phosphorylase	[V].VSVSSVYEQHESTPLR.[G]		FN1	Fibronectin	[K].GPGEDFR.[M]		PTGDS	Prostaglandin-H2 D-isomerase
	[R].IADGYEQAAR.[V]		CCT5	T-complex protein 1 subunit epsilon	[K].SLYHSVEWRPAEEPR.[S]		COLGALT1	Procollagen galactosyltransferase 1					[R].LMCAESNRR.[D]	1xCarbamidomethyl [C3]	CFD	Complement factor D													[Y].ALKDTLTSRPAQGVVTTLENVSPPR.[R]		FN1	Fibronectin	[K].ELEVLLMCNK.[S]	1xCarbamidomethyl [C8]	RPL32	60S ribosomal protein L32
	[K].DSVICLK.[G]	1xCarbamidomethyl [C5]	CD55	Complement decay-accelerating factor	[K].GVNTGAVGSYIYDRDPEGK.[V]		CRIP2	Cysteine-rich protein 2					[K].CVEISCK.[S]	1xCarbamidomethyl [C6]; 1xCarbamidomethyl [N-Term]	CFH	Complement factor H													[Q].MQVTDVQDNSISVK.[W]		FN1	Fibronectin	[K].DILIQYDR.[T]		RPS16	40S ribosomal protein S16
	[Y].LSENALSSLQPGALDDVENLAK.[F]		CHAD	Chondroadherin	[K].TVYFAEK.[V]		CRIP2	Cysteine-rich protein 2					[K].LSYTCEGGFR.[I]	1xCarbamidomethyl [C5]	CFH	Complement factor H													[R].LSPPPSQSDQLLAESSSARPQLELHLRPQAAR.[G]		GDF15	Growth/differentiation factor 15	[-].MLTELEKAL.[N]		S100A8	Protein S100-A8
	[C].ILCTCEDGR.[Q]	2xCarbamidomethyl [C3; C5]	CHRDL2	Chordin-like protein 2	[V].LGDVIEVHGK.[H]		CRYAB	Alpha-crystallin B chain					[R].FLQVPGAALR.[A]		CHADL	Chondroadherin-like protein													[R].AALPEGLPEASR.[L]		GDF15	Growth/differentiation factor 15	[K].EQLSLLDR.[F]		SERPINA3	Alpha-1-antichymotrypsin
	[K].TYSHGEVWHPAFR.[A]		CHRDL2	Chordin-like protein 2	[R].NVDGVNYASITR.[N]		CTSZ	Cathepsin Z					[R].LSLHHNELQALPGPVLSQAR.[G]		CHADL	Chondroadherin-like protein													[M].SVSLVADENPFAQGALK.[S]		GSN	Gelsolin	[K].HSLPDLPYDYGALEPH.[I]		SOD2	Superoxide dismutase [Mn], mitochondrial
	[K].CVEPHTPSGLR.[A]	1xCarbamidomethyl [N-Term]	CHRDL2	Chordin-like protein 2	[R].RPQVTLLDPNEK.[Y]		CYB5R1	NADH-cytochrome b5 reductase 1					[R].LELGHNPLTYAGEEDGLALPGLR.[E]		CHADL	Chondroadherin-like protein													[R].KASGPPVSELITK.[A]		H1-4	Histone H1.4	[H].INAQIMQLHHSK.[H]		SOD2	Superoxide dismutase [Mn], mitochondrial
	[R].VTCPTEYPCR.[H]	2xCarbamidomethyl [C3; C9]	CHRDL2	Chordin-like protein 2	[R].LDDLVSTGK.[L]		DDX1	ATP-dependent RNA helicase DDX1					[R].GTGGVDTAAVGGVFDVSNADR.[L]		CKB	Creatine kinase B-type													[G].AAGVTDGNEVAK.[A]		HINT2	Histidine triad nucleotide-binding protein 2, mitochondrial	[V].TAQIALQPALK.[F]		SOD2	Superoxide dismutase [Mn], mitochondrial
	[K].ICPEDKADPGHSEISSTR.[C]	1xCarbamidomethyl [C2]	CHRDL2	Chordin-like protein 2	[R].FGTVLTEHVAAAELGAR.[G]		DNPH1	2'-deoxynucleoside 5'-phosphate N-hydrolase 1					[T].TVASHTSDSDVPSGVTEVVVK.[L]		CLU	Clusterin													[K].VGGTSDVEVNEK.[K]		HSPD1	60 kDa heat shock protein, mitochondrial	[K].TYTVGCEECTVFPCLSIPCK.[L]	4xCarbamidomethyl [C6; C9; C14; C19]	TIMP1	Metalloproteinase inhibitor 1
	[R].HPQDPCSSDAGR.[K]	1xCarbamidomethyl [C6]	CHRDL2	Chordin-like protein 2	[R].ILDLGITGPEGH.[V]		DPYSL2	Dihydropyrimidinase-related protein 2					[R].EMDQTMAANAQK.[N]	1xOxidation [M2]	CMPK1	UMP-CMP kinase													[K].ATLVCLISDFYPGAVTVAWK.[A]	1xCarbamidomethyl [C5]	IGLC2	Immunoglobulin lambda constant 2	[R].DKPHVNVGTIGHVDHGK.[T]		TUFM	Elongation factor Tu, mitochondrial
	[R].CTCSEGAHVSCYR.[L]	2xCarbamidomethyl [C3; C11]; 1xCarbamidomethyl [N-Term]	CHRDL2	Chordin-like protein 2	[R].NLHQSGFSLSGTQVDEGVR.[S]		DPYSL3	Dihydropyrimidinase-related protein 3					[-].MKPLVVFVLGGPGAGK.[G]		CMPK1	UMP-CMP kinase													[R].PLPSFCPPR.[R]	1xCarbamidomethyl [C6]	KPRP	Keratinocyte proline-rich protein	[R].ALQEALVLSDR.[A]		TYMP	Thymidine phosphorylase
	[R].LHCPPVHCPQPVTEPQQCCPK.[C]	4xCarbamidomethyl [C3; C8; C18; C19]	CHRDL2	Chordin-like protein 2	[K].QIGDNLIVPGGVK.[T]	1xGln->pyro-Glu [N-Term]	DPYSL3	Dihydropyrimidinase-related protein 3					[K].VMILITDGK.[S]		COL12A1	Collagen alpha-1(XII) chain													[K].GVLFASGQNLAR.[Q]		LAP3	Cytosol aminopeptidase	[RK].FTGSEIR.[HV]		UQCRC1	Cytochrome b-c1 complex subunit 1, mitochondrial
	[R].VLVHTSVSPSPDNLR.[R]		CHRDL2	Chordin-like protein 2	[K].AGGSPAPGPETPAISPSKR.[A]		DUT	Deoxyuridine 5'-triphosphate nucleotidohydrolase, mitochondrial					[R].VVYSPVDGTRPSESIVVPGNTR.[M]		COL12A1	Collagen alpha-1(XII) chain													[K].GEAAAERPGEAAVASSPSK.[A]		MARCKS	Myristoylated alanine-rich C-kinase substrate
	[R].VLVHTSVSPSPDNLRR.[F]		CHRDL2	Chordin-like protein 2	[K].ETQALVLAPTR.[E]		EIF4A2	Eukaryotic initiation factor 4A-II					[K].DKESKPAQGQFR.[I]		COL14A1	Collagen alpha-1(XIV) chain													[K].LSSAMSAAK.[A]		MDH1	Malate dehydrogenase, cytoplasmic
	[D].PMAELEIPSR.[S]	1xOxidation [M2]	CILP	Cartilage intermediate layer protein 1	[K].DANLYISGLPR.[T]		ELAVL1	ELAV-like protein 1					[K].PYGALVDK.[V]		COL6A1	Collagen alpha-1(VI) chain													[K].TLLFSGNQVWR.[Y]		MMP13	Collagenase 3
	[S].SIIDELFQDR.[F]		CLU	Clusterin	[R].EHALTSGTIK.[A]		ELOC	Elongin-C					[K].TALALEVGDIVK.[V]		CRKL	Crk-like protein													[K].FFGLPQTGDLDQNTIETMR.[K]		MMP2	72 kDa type IV collagenase
	[K].NVMLLPVGSADDGAHSQNEK.[L]		CNDP2	Cytosolic non-specific dipeptidase	[K].WDGQETTLVR.[E]		FABP3	Fatty acid-binding protein, heart					[K].FGVQTDR.[Q]		CTTN	Src substrate cortactin													[K].QIEEQTKK.[A]	1xGln->pyro-Glu [N-Term]	MSN	Moesin
	[K].TGPPGPGGVVGPQGPTGETGPIGER.[G]	2xOxidation [P4; P]	COL11A1	Collagen alpha-1(XI) chain	[K].SVLTGGLDALEFIGK.[K]		FAM114A1	Protein NOXP20					[R].YQEQGGEASPQR.[T]		DBNL	Drebrin-like protein													[K].DVYKEHFQDDVFNEK.[G]		NAMPT	Nicotinamide phosphoribosyltransferase
	[K].AAYDYCEHYSPDCDSSAPK.[A]	2xCarbamidomethyl [C6; C13]	COL11A1	Collagen alpha-1(XI) chain	[K].QVIGTGSFFPK.[G]		FHL1	Four and a half LIM domains protein 1					[R].KVTFNGLNQMIVIELGTNPLK.[S]	1xOxidation [M10]	DCN	Decorin													[K].NVDLLSDMVQEHDEPILK.[H]		NAP1L1	Nucleosome assembly protein 1-like 1
	[R].YGGDGSKGPTISAQEAQAQAILQQAR.[I]	1xOxidation [P9]	COL11A1	Collagen alpha-1(XI) chain	[K].TIGDMFQNQDR.[N]		FKBP10	Peptidyl-prolyl cis-trans isomerase FKBP10					[K].ASLASLPPLHVAK.[L]		DCTN1	Dynactin subunit 1													[K].VFESIGK.[F]		PHB	Prohibitin
	[K].TLYDGCASR.[K]	1xCarbamidomethyl [C6]	COL11A1	Collagen alpha-1(XI) chain	[K].AEINLYLQR.[E]		FKBP7	Peptidyl-prolyl cis-trans isomerase FKBP7					[R].TQADLDSLVR.[E]		DCXR	L-xylulose reductase													[R].IHVDFSQSVAK.[V]		PPIL4	Peptidyl-prolyl cis-trans isomerase-like 4
	[K].TGPPGPPGVVGPQGAAGETGPMGER.[G]	2xOxidation [P]	COL11A2	Collagen alpha-2(XI) chain	[R].TIQVSDFVR.[Y]		FKBP9	Peptidyl-prolyl cis-trans isomerase FKBP9					[R].VGSTSENITQK.[V]		DDX3X	ATP-dependent RNA helicase DDX3X													[L].PNVVTSAISLPNIR.[K]		PRG4	Proteoglycan 4
	[R].ITYQPSTGEGNEQTTTIGGR.[Q]		COL12A1	Collagen alpha-1(XII) chain	[R].HSWPENLACEELPVYDR.[G]	1xCarbamidomethyl [C9]	FRZB	Secreted frizzled-related protein 3					[K].TNADTDGMVK.[I]		DLD	Dihydrolipoyl dehydrogenase, mitochondrial													[K].DQYYNIDVPSRT.[A]		PRG4	Proteoglycan 4
	[K].DALVSQPTR.[Y]		COL14A1	Collagen alpha-1(XIV) chain	[R].AGYIIPLQGPGLTTTESR.[Q]		GAA	Lysosomal alpha-glucosidase					[R].GLYDGPVCEVSVTPK.[T]	1xCarbamidomethyl [C8]	DPYSL2	Dihydropyrimidinase-related protein 2													[R].LTWASHEK.[M]		S100A9	Protein S100-A9
	[K].RGPNGEAGSAGPPGPPGLR.[G]	2xOxidation [P13; P15]	COL1A2	Collagen alpha-2(I) chain	[R].TYLPDFR.[F]		GFUS	GDP-L-fucose synthase					[R].MSVIWDK.[A]		DPYSL2	Dihydropyrimidinase-related protein 2													[R].FSEPDPSHTLEER.[V]		SMOC1	SPARC-related modular calcium-binding protein 1
	[L].GVMQGPMGPMGPR.[G]		COL2A1	Collagen alpha-1(II) chain	[K].AGATLDLLVENMGR.[V]		GLB1	Beta-galactosidase					[K].MVIPGGIDVHTHFQMPYK.[G]		DPYSL3	Dihydropyrimidinase-related protein 3													[K].LTAASVGVQGSGWGWLGFNK.[E]		SOD2	Superoxide dismutase [Mn], mitochondrial
	[K].NSIAYLDEAAGNLK.[K]		COL2A1	Collagen alpha-1(II) chain	[R].AYVAVDGIPQGVLER.[N]		GLB1	Beta-galactosidase					[R].SSSDHHFNQTIGSASPSTAR.[S]		DSG1	Desmoglein-1													[R].AGLAASLAGPHS.[I]		SOD3	Extracellular superoxide dismutase [Cu-Zn]
	[K].ALLIQGSNDVEIR.[A]		COL2A1	Collagen alpha-1(II) chain	[K].WLGVLLPK.[M]		GLB1	Beta-galactosidase					[K].QEAFSIR.[M]		DSP	Desmoplakin													[T].WLNPDPSQK.[Q]		SPP1	Osteopontin
	[K].RLLLFSDGNSQGATPAAIEK.[A]		COL6A1	Collagen alpha-1(VI) chain	[R].DSNYHLLMSVQESLER.[K]	1xOxidation [M8]	GLUD1	Glutamate dehydrogenase 1, mitochondrial					[K].AITGFDDPFSGK.[T]		DSP	Desmoplakin													[R].FVYTPAMESVCGYFHR.[S]	1xCarbamidomethyl [C11]	TIMP1	Metalloproteinase inhibitor 1
	[R].GDPGEAGPQGDQGR.[E]	1xOxidation [P3]	COL6A1	Collagen alpha-1(VI) chain	[R].IESVLSSSGK.[R]		GM2A	Ganglioside GM2 activator					[R].FLSEMLK.[S]		DSP	Desmoplakin													[K].ESEVTVGGLEPGHK.[Y]		TNXB	Tenascin-X
	[R].GVQGEQGATGLPGVQGPPGR.[A]	2xOxidation [P12; P17]	COL9A1	Collagen alpha-1(IX) chain	[R].FVEKPQVFVSNK.[I]		GMPPB	Mannose-1-phosphate guanyltransferase beta					[R].NSQGSEMFGDDDKRK.[I]		DSP	Desmoplakin													[K].YMACCLLYR.[G]	2xCarbamidomethyl [C4; C5]	TUBA1B	Tubulin alpha-1B chain
	[K].MLQEQLAEVAVSAK.[R]		COL9A2	Collagen alpha-2(IX) chain	[R].DPDQTDGLGLSYLSSHIANVER.[V]		GSN	Gelsolin					[R].RVEEDIQQQK.[A]		DSP	Desmoplakin													[R].MLAAQGVDPGLAR.[A]		TYMP	Thymidine phosphorylase
	[R].DATDQHIVDVALK.[M]		COL9A2	Collagen alpha-2(IX) chain	[R].KTVTAMDVVYALKR.[Q]		H4C1	Histone H4					[R].QLQNIIQATSR.[E]	1xGln->pyro-Glu [N-Term]	DSP	Desmoplakin													[K].FLQEQNK.[T]		USP17L17	Ubiquitin carboxyl-terminal hydrolase 17-like protein 17
	[R].YECPAGCLDSK.[A]	2xCarbamidomethyl [C3; C7]	CRISPLD1	Cysteine-rich secretory protein LCCL domain-containing 1	[R].FAGLHFFNPVPVMK.[L]	1xOxidation [M13]	HADH	Hydroxyacyl-coenzyme A dehydrogenase, mitochondrial					[Y].TSGLETLLNIPIKR.[T]		DSP	Desmoplakin													[K].TAFDEAIAELDTLNEDSYK.[D]		YWHAQ	14-3-3 protein theta
	[R].AITDNDMQSILDLHNK.[L]		CRISPLD1	Cysteine-rich secretory protein LCCL domain-containing 1	[K].YEKDIAAYR.[A]		HMGB2	High mobility group protein B2					[R].ITTMQLER.[E]		EIF3A	Eukaryotic translation initiation factor 3 subunit A
	[R].NHGGYVDVMPVDK.[R]		CRISPLD1	Cysteine-rich secretory protein LCCL domain-containing 1	[V].LIGGKPDR.[V]		HNRNPK	Heterogeneous nuclear ribonucleoprotein K					[K].VAPAQPSEEGPGR.[K]		EIF4B	Eukaryotic translation initiation factor 4B
	[K].HGRPCSACPPSFGGGCR.[E]	3xCarbamidomethyl [C5; C8; C16]	CRISPLD1	Cysteine-rich secretory protein LCCL domain-containing 1	[R].MGPAIER.[M]		HNRNPM	Heterogeneous nuclear ribonucleoprotein M					[R].SLFSSIGEVESAK.[L]		ELAVL1	ELAV-like protein 1
	[R].AITDNDMQSILDLHNK.[L]	1xOxidation [M7]	CRISPLD1	Cysteine-rich secretory protein LCCL domain-containing 1	[R].GNFGGSFAGSFGGAGGHAPGVAR.[K]		HNRNPM	Heterogeneous nuclear ribonucleoprotein M					[R].DGDFENPVPYTGAVK.[V]		ERP29	Endoplasmic reticulum resident protein 29
	[K].AVYLVCNYSPK.[G]	1xCarbamidomethyl [C6]	CRISPLD1	Cysteine-rich secretory protein LCCL domain-containing 1	[K].HLPSTEPDPHVVR.[I]		HNRNPUL1	Heterogeneous nuclear ribonucleoprotein U-like protein 1					[K].ETFDVTLEPLSFK.[K]		F13A1	Coagulation factor XIII A chain
	[K].VTVQAVTCETTVEQLCPFHKPASHCPR.[V]	3xCarbamidomethyl [C8; C16; C25]	CRISPLD1	Cysteine-rich secretory protein LCCL domain-containing 1	[K].VEDSTMPIRR.[T]		HP1BP3	Heterochromatin protein 1-binding protein 3					[R].GMLSAITNVVQNTGK.[S]		FAM114A1	Protein NOXP20
	[R].CSGPVCTHYTQVVWATSNR.[I]	2xCarbamidomethyl [C1; C6]	CRISPLD1	Cysteine-rich secretory protein LCCL domain-containing 1	[K].YPSLELER.[R]		HP1BP3	Heterochromatin protein 1-binding protein 3					[K].DSHSLTTNIMEILR.[G]		FGA	Fibrinogen alpha chain
	[R].NEVISAQQMSQIVSCEVR.[L]	1xCarbamidomethyl [C15]	CRISPLD1	Cysteine-rich secretory protein LCCL domain-containing 1	[K].LGLLGLANSLAIEGR.[K]		HSD17B4	Peroxisomal multifunctional enzyme type 2					[K].QSGLYFIKPLK.[A]	1xGln->pyro-Glu [N-Term]	FGG	Fibrinogen gamma chain
	[R].SDDSSRNEVISAQQMSQIVSCEVR.[L]	1xCarbamidomethyl [C21]	CRISPLD1	Cysteine-rich secretory protein LCCL domain-containing 1	[R].LVNHFVEEFKR.[K]		HSPA1B	Heat shock 70 kDa protein 1B					[R].DPLVIELGQK.[Q]		FKBP11	Peptidyl-prolyl cis-trans isomerase FKBP11
	[K].GNWWGHAPYK.[H]		CRISPLD1	Cysteine-rich secretory protein LCCL domain-containing 1	[R].QDEHGYISR.[C]		HSPB1	Heat shock protein beta-1					[K].EKLEQAAIVK.[E]		FKBP5	Peptidyl-prolyl cis-trans isomerase FKBP5
	[R].AAIHYGIIDNDGGWVDITR.[Q]		CRISPLD1	Cysteine-rich secretory protein LCCL domain-containing 1	[R].VPFSLLR.[G]		HSPB1	Heat shock protein beta-1					[K].FAEQDAKEEANK.[A]		FKBP5	Peptidyl-prolyl cis-trans isomerase FKBP5
	[K].SYESLFIR.[A]		CRTAP	Cartilage-associated protein	[R].HEERPDEHGFVAR.[E]		HSPB6	Heat shock protein beta-6					[K].ALGLDSANEK.[G]		FKBP5	Peptidyl-prolyl cis-trans isomerase FKBP5
	[M].IPGGLSEAKPATPEIQEIVDK.[V]		CSTA	Cystatin-A	[K].KISGGSVVEMQGDEMTR.[I]		IDH1	Isocitrate dehydrogenase [NADP] cytoplasmic					[R].RGEAQLLMNEFESAK.[G]		FKBP5	Peptidyl-prolyl cis-trans isomerase FKBP5
	[K].VFSIGPVFR.[A]		DARS1	Aspartate--tRNA ligase, cytoplasmic	[K].GQETSTNPIASIFAWTR.[G]		IDH1	Isocitrate dehydrogenase [NADP] cytoplasmic					[K].AWDIGVATMK.[K]		FKBP5	Peptidyl-prolyl cis-trans isomerase FKBP5
	[K].YFHLINR.[F]		DBH	Dopamine beta-hydroxylase	[K].DKYPNLQVIGGNVVTAAQAK.[N]		IMPDH2	Inosine-5'-monophosphate dehydrogenase 2					[K].VLEVNPQNK.[A]		FKBP5	Peptidyl-prolyl cis-trans isomerase FKBP5
	[K].DYAVSTVPVADGLHLK.[S]		DDAH1	N(G),N(G)-dimethylarginine dimethylaminohydrolase 1	[K].MLVVGGIDR.[V]		KARS1	Lysine--tRNA ligase					[K].YMQAVIQYGK.[I]		FKBP5	Peptidyl-prolyl cis-trans isomerase FKBP5
	[K].QVSDLISVLR.[E]	1xGln->pyro-Glu [N-Term]	DDX5	Probable ATP-dependent RNA helicase DDX5	[K].VWVQAFK.[V]		LAMP1	Lysosome-associated membrane glycoprotein 1					[R].IYANMFK.[K]		FKBP5	Peptidyl-prolyl cis-trans isomerase FKBP5
	[K].AALAGGTTMIIDHVVPEPESSLTEAYEK.[W]		DPYSL3	Dihydropyrimidinase-related protein 3	[R].VSHQGYSTEAEFEEPR.[V]		LRPAP1	Alpha-2-macroglobulin receptor-associated protein					[K].LAQAYYESTRK.[E]		FLG	Filaggrin
	[R].TLNMDMFTWEPR.[K]		EDIL3	EGF-like repeat and discoidin I-like domain-containing protein 3	[R].NALGPGLSPELGPLPALR.[V]		LRRC47	Leucine-rich repeat-containing protein 47					[R].SGSGQSSGFGQHGSGSGQSSGFGQHESGSGK.[S]		FLG2	Filaggrin-2
	[K].EVSTYIKK.[I]		EEF1A1	Elongation factor 1-alpha 1	[R].TLTGTAALTVQSQEDNLR.[S]		LTA4H	Leukotriene A-4 hydrolase					[K].QVLLAQAEAEK.[I]		FLOT2	Flotillin-2
	[K].SGDAAIVDMVPGKPM.[C]		EEF1A1	Elongation factor 1-alpha 1	[R].SPCECESLVEFQGR.[T]	2xCarbamidomethyl [C3; C5]	MATN4	Matrilin-4					[L].DLPSTATSVNIPDLLPGRK.[Y]		FN1	Fibronectin
	[R].TGPPMGSR.[F]		EIF4H	Eukaryotic translation initiation factor 4H	[K].AECSAEQCYK.[I]	2xCarbamidomethyl [C3; C8]	ME1	NADP-dependent malic enzyme					[K].FLVYVANFDEKDPR.[T]		GDI2	Rab GDP dissociation inhibitor beta
	[R].SGETEDTFIADLVVGLCTGQIK.[T]	1xCarbamidomethyl [C17]	ENO2	Gamma-enolase	[K].YDTLLK.[A]		METAP2	Methionine aminopeptidase 2					[R].IPTRPFEEGKK.[I]		GORASP2	Golgi reassembly-stacking protein 2
	[NDS].GKYDLDFK.[S]		ENO2	Gamma-enolase	[R].RFQVVDSR.[A]		MPST	3-mercaptopyruvate sulfurtransferase					[R].TMFIGGSQLSQK.[H]		GPLD1	Phosphatidylinositol-glycan-specific phospholipase D
	[K].LALQQDLTSMAPGLVIQAVR.[V]		ERLIN2	Erlin-2	[R].NLLTGLVR.[H]		MRPL17	39S ribosomal protein L17, mitochondrial					[R].LLDAENK.[V]		GUSB	Beta-glucuronidase
	[K].LEVAPISDIIAIK.[S]		ETFA	Electron transfer flavoprotein subunit alpha, mitochondrial	[K].LDPTQTSFLK.[M]		NDRG2	Protein NDRG2					[R].EVILPER.[W]		GUSB	Beta-glucuronidase
	[R].QVASMTKPTTIIEK.[N]		FABP3	Fatty acid-binding protein, heart	[K].LVNQQLLADPLVPPQLTIK.[D]		NDUFS1	NADH-ubiquinone oxidoreductase 75 kDa subunit, mitochondrial					[R].LVVLATPQVSDSMR.[K]		GYG1	Glycogenin-1
	[K].SVVSLDGDKLVHIQK.[W]		FABP7	Fatty acid-binding protein, brain	[K].VALIGSPVDLTYTYDHLGDSPK.[I]		NDUFS1	NADH-ubiquinone oxidoreductase 75 kDa subunit, mitochondrial					[K].LMLDLNK.[A]		HADHB	Trifunctional enzyme subunit beta, mitochondrial
	[R].QVGNVTKPTVIISQEGDKVVIR.[T]		FABP7	Fatty acid-binding protein, brain	[K].SLVDLTAVDVPTR.[Q]		NDUFS3	NADH dehydrogenase [ubiquinone] iron-sulfur protein 3, mitochondrial					[R].LEQDEYALR.[S]		HADHB	Trifunctional enzyme subunit beta, mitochondrial
	[K].LAAAILGGVDQIHIKPGAK.[V]		FBL	rRNA 2'-O-methyltransferase fibrillarin	[K].NTQVVSDAAYK.[G]		NEBL	Nebulette					[K].LQELQVNLVR.[S]		HAL	Histidine ammonia-lyase
	[T].GEEFHFQTGGR.[D]		FGFBP2	Fibroblast growth factor-binding protein 2	[K].GVHPHIVEMDR.[R]		NEBL	Nebulette					[R].NLPLPPPPPPR.[G]		HNRNPK	Heterogeneous nuclear ribonucleoprotein K
	[K].YYGAQTVR.[S]		FH	Fumarate hydratase, mitochondrial	[R].GAPYNALTGK.[D]		NENF	Neudesin					[R].MVPAGMGAGLER.[M]		HNRNPM	Heterogeneous nuclear ribonucleoprotein M
	[R].GLMGMCVNER.[R]	1xCarbamidomethyl [C6]	FKBP10	Peptidyl-prolyl cis-trans isomerase FKBP10	[F].IAIKPDGVQR.[G]		NME1	Nucleoside diphosphate kinase A					[K].YVLENHPGTNSNYQMHLLK.[K]		HP1BP3	Heterochromatin protein 1-binding protein 3
	[K].GLLGMCVGEK.[R]	1xCarbamidomethyl [C6]	FKBP9	Peptidyl-prolyl cis-trans isomerase FKBP9	[K].EANLLNAVIVQR.[L]		NSFL1C	NSFL1 cofactor p47					[K].SSSGQSSGYTQHGSGSGHSSSYEQHGSR.[S]		HRNR	Hornerin
	[R].FVPDECPR.[T]	1xCarbamidomethyl [C6]	FKBP9	Peptidyl-prolyl cis-trans isomerase FKBP9	[R].QHDQLEAQK.[L]	1xGln->pyro-Glu [N-Term]	NUCB2	Nucleobindin-2					[K].VHSAVITVPAYFNDSQR.[Q]		HSPA2	Heat shock-related 70 kDa protein 2
	[K].LAPGFDAELIVK.[N]		FKBP9	Peptidyl-prolyl cis-trans isomerase FKBP9	[K].EQTADGVAVIPVLQR.[T]		NUDT5	ADP-sugar pyrophosphatase					[R].NQMAEKDEYEHK.[Q]		HSPA2	Heat shock-related 70 kDa protein 2
	[R].HRPRPYPPNVGEEIQIGHIPR.[E]		FN1	Fibronectin	[K].GMGGAMDLVSSAK.[T]		OXCT1	Succinyl-CoA:3-ketoacid coenzyme A transferase 1, mitochondrial					[R].PLPPAAIESPAVAAPAYSR.[A]		HSPB1	Heat shock protein beta-1
	[R].VDVIPVNLPGEHG.[Q]		FN1	Fibronectin	[K].QNCVTELASHPSR.[E]	1xCarbamidomethyl [C3]	P3H1	Prolyl 3-hydroxylase 1					[R].LVSGWVK.[P]		IDH1	Isocitrate dehydrogenase [NADP] cytoplasmic
	[S].TPVVIQQETTGTPR.[S]		FN1	Fibronectin	[K].ENLLDFIK.[H]	1xGlu->pyro-Glu [N-Term]	P4HB	Protein disulfide-isomerase					[R].GIVEECCFR.[S]	2xCarbamidomethyl [C6; C7]	IGF2	Insulin-like growth factor II
	[N].TEVTETTIVITWTPAPR.[I]		FN1	Fibronectin	[YR].WNDGLDQYR.[L]		PAPSS1	Bifunctional 3'-phosphoadenosine 5'-phosphosulfate synthase 1					[R].HLDSVLQQLQTEVYR.[G]		IGFBP6	Insulin-like growth factor-binding protein 6
	[R].PADEIAVDR.[D]		FSCN1	Fascin	[R].HNEFDFISGTR.[M]		PAPSS2	Bifunctional 3'-phosphoadenosine 5'-phosphosulfate synthase 2					[K].SRYPVCGSDGTTYPSGCQLR.[A]	2xCarbamidomethyl [C6; C17]	IGFBP7	Insulin-like growth factor-binding protein 7
	[R].REPWLLPSQHNDIIR.[D]		GANAB	Neutral alpha-glucosidase AB	[R].FIGPSPEVVR.[K]		PC	Pyruvate carboxylase, mitochondrial					[K].FDMIVPILEK.[M]		ILK	Integrin-linked protein kinase
	[R].LLMLDDQR.[L]		GBA	Lysosomal acid glucosylceramidase	[K].YREWHHFLVVNMK.[G]		PEBP1	Phosphatidylethanolamine-binding protein 1					[K].SSPVDLVTATDQK.[V]		IMPA1	Inositol monophosphatase 1
	[R].KEEGSFQSCSFCKPK.[K]	2xCarbamidomethyl [C9; C12]	GREM1	Gremlin-1	[K].CDEPILSNR.[S]	1xCarbamidomethyl [N-Term]; 1xCarbamidomethyl [C1]	PEBP1	Phosphatidylethanolamine-binding protein 1					[K].IVCQVGR.[L]	1xCarbamidomethyl [C3]	ITGAV	Integrin alpha-V
	[K].QTIHEEGCNSR.[T]	1xCarbamidomethyl [C8]; 1xGln->pyro-Glu [N-Term]	GREM1	Gremlin-1	[R].DLQANVEHLVQK.[M]		PFKM	ATP-dependent 6-phosphofructokinase, muscle type					[K].LLWTTSR.[V]		JUP	Junction plakoglobin
	[R].GTAMPGEEVLESSQEALHVTER.[K]		GREM1	Gremlin-1	[K].IVAPISDSPKPPPQR.[V]		PGLS	6-phosphogluconolactonase					[R].TMQNTSDLDTAR.[C]	1xOxidation [M2]	JUP	Junction plakoglobin
	[R].FCYGQCNSFYIPR.[H]	2xCarbamidomethyl [C2; C6]	GREM1	Gremlin-1	[K].VTADVINAAEK.[L]		PHGDH	D-3-phosphoglycerate dehydrogenase					[R].ALMGSPQLVAAVVR.[T]	1xOxidation [M3]	JUP	Junction plakoglobin
	[R].VHVSEEGTEPEAMLQVLGPKPALPAGTEDTAKEDAANR.[K]		GSN	Gelsolin	[K].ILQDGGLQVVEK.[Q]		PHGDH	D-3-phosphoglycerate dehydrogenase					[K].SFEDIHHYR.[E]		KRAS	GTPase KRas
	[K].EPAHLMSLFGGKPM.[I]	1xOxidation [M14]	GSN	Gelsolin	[R].NTLDLIAPSPADAQHWVLGLHK.[I]		PLCD1	1-phosphatidylinositol 4,5-bisphosphate phosphodiesterase delta-1					[K].SSLPEGIRPGTVLR.[I]		LGALS7	Galectin-7
	[K].LKPEYLQALPEMLK.[L]		GSTM2	Glutathione S-transferase Mu 2	[K].ALLNVVDNAR.[S]		PLD3	5'-3' exonuclease PLD3					[R].KLLEGEEER.[L]		LMNA	Prelamin-A/C
	[R].SQNKEDYAGLK.[E]		GSTO1	Glutathione S-transferase omega-1	[K].DTVATQLSEAVDATR.[G]		PLIN3	Perilipin-3					[K].QAPTWPSK.[-]		LORICRIN	Loricrin
	[R].EIQTAVR.[L]		H2BC21	Histone H2B type 2-E	[R].LAGGYENVPTVDIHMK.[Q]		PLOD3	Multifunctional procollagen lysine hydroxylase and glycosyltransferase LH3					[K].ELVALMSAIR.[D]		LTA4H	Leukotriene A-4 hydrolase
	[K].GFYIYQEGVK.[R]		HADHA	Trifunctional enzyme subunit alpha, mitochondrial	[R].TREEECHFYAGGQVYPGEASR.[V]	1xCarbamidomethyl [C6]	PRDX4	Peroxiredoxin-4					[Y].YLEVNQLEK.[F]		LUM	Lumican
	[K].ASVITQVFHVPLEER.[K]		HDLBP	Vigilin	[K].LWGIDR.[D]		PRKAR1A	cAMP-dependent protein kinase type I-alpha regulatory subunit					[K].KPLTSSSAAPQRPISTQR.[T]		MAPRE1	Microtubule-associated protein RP/EB family member 1
	[R].GLETFSQLVWK.[S]		HEXA	Beta-hexosaminidase subunit alpha	[K].MPASGWYK.[L]		PRKCA	Protein kinase C alpha type					[R].DFYFGK.[L]		MAPRE1	Microtubule-associated protein RP/EB family member 1
	[K].GSIVWQEVFDDK.[A]		HEXB	Beta-hexosaminidase subunit beta	[K].GVAGNPMVK.[S]		PRRC1	Protein PRRC1					[K].AVLENNLGAAVLR.[I]		MAT2B	Methionine adenosyltransferase 2 subunit beta
	[K].DSAYPEELSR.[V]		HEXB	Beta-hexosaminidase subunit beta	[K].VLMATNRPDTLDPALMRPGR.[L]		PSMC2	26S proteasome regulatory subunit 7					[K].CAQGCVCK.[G]	2xCarbamidomethyl [C5; C7]; 1xPyro-carbamidomethyl [N-Term]	MT1E	Metallothionein-1E
	[RK].ATENDIYNFFSPLNPVR.[V]		HNRNPH1	Heterogeneous nuclear ribonucleoprotein H	[K].NNQFQALLQYADPVSAQHAK.[L]		PTBP1	Polypyrimidine tract-binding protein 1					[-].MDPNCSCSPVGSCACAGSCK.[C]	1xAcetyl [N-Term]; 5xCarbamidomethyl [C5; C7; C13; C15; C19]	MT1X	Metallothionein-1X
	[R].MGANNLER.[M]		HNRNPM	Heterogeneous nuclear ribonucleoprotein M	[K].EYYEALPELK.[L]		PYGL	Glycogen phosphorylase, liver form					[-].MDPNCSCAAGDSCTCAGSCK.[C]	1xAcetyl [N-Term]; 5xCarbamidomethyl [C5; C7; C13; C15; C19]	MT2A	Metallothionein-2
	[K].AEGGGGGGRPGAPAAGDGK.[T]		HNRNPU	Heterogeneous nuclear ribonucleoprotein U	[K].VFADYEAYVK.[C]		PYGL	Glycogen phosphorylase, liver form					[R].LLGIFENQDR.[K]		NUDT4	Diphosphoinositol polyphosphate phosphohydrolase 2
	[K].ALPLIVGAQLIHADK.[L]		HP1BP3	Heterochromatin protein 1-binding protein 3	[K].TFAYTNHTVLPEALER.[W]		PYGL	Glycogen phosphorylase, liver form					[K].TTYMDPTGK.[T]		NUDT5	ADP-sugar pyrophosphatase
	[RH].TLTLVDTGIGMTK.[A]	1xOxidation [M11]	HSP90AB1	Heat shock protein HSP 90-beta	[K].DIINMLFYHDR.[F]		PYGL	Glycogen phosphorylase, liver form					[Y].LDHNALESVPLNLPESLR.[V]		OGN	Mimecan
	[RWQ].ELISNASDALDKIR.[LY]		HSP90B1	Endoplasmin	[K].LITSVADVVNNDPMVGSK.[L]		PYGL	Glycogen phosphorylase, liver form					[R].LAALEER.[L]		OLFML3	Olfactomedin-like protein 3
	[R].VINEPTAAALAYGLDK.[S]		HSPA9	Stress-70 protein, mitochondrial	[K].VIPATDLSEQISTAGTEASGTGNMK.[F]		PYGL	Glycogen phosphorylase, liver form					[R].ALYTFEPR.[T]		OSTF1	Osteoclast-stimulating factor 1
	[K].HEERQDEHGYISR.[C]		HSPB1	Heat shock protein beta-1	[K].QEKPAEKPAETPVATSPTATDSTSGDSSR.[S]		RAD23B	UV excision repair protein RAD23 homolog B					[K].SGVLDESTIATILR.[E]		OXSR1	Serine/threonine-protein kinase OSR1
	[R].QDEHGYISR.[C]	1xGln->pyro-Glu [N-Term]	HSPB1	Heat shock protein beta-1	[K].EIHKPGYLANDR.[L]		RDX	Radixin					[K].QEDEWDKPR.[I]		P4HA1	Prolyl 4-hydroxylase subunit alpha-1
	[R].AQAGANTRPCPS.[-]	1xCarbamidomethyl [C10]	HSPG2	Basement membrane-specific heparan sulfate proteoglycan core protein	[R].QVLIRPC.[S]	1xCarbamidomethyl [C7]	RPS15A	40S ribosomal protein S15a					[K].HLDLSNVAGYK.[A]		PACSIN2	Protein kinase C and casein kinase substrate in neurons protein 2
	[R].DGFKGDLCEHEENPCQLR.[E]	2xCarbamidomethyl [C8; C15]	HSPG2	Basement membrane-specific heparan sulfate proteoglycan core protein	[K].IEDFLER.[R]		RPS9	40S ribosomal protein S9					[K].HPVLLLHPLGGWTK.[D]		PAPSS2	Bifunctional 3'-phosphoadenosine 5'-phosphosulfate synthase 2
	[K].LNEHFLNTTDFLDTIK.[S]		IDH2	Isocitrate dehydrogenase [NADP], mitochondrial	[R].GTEDITSPHGIPLDLLDR.[V]		RUVBL1	RuvB-like 1					[K].EILKEQENRK.[G]		PARK7	Parkinson disease protein 7
	[R].LIDDMVAQVLK.[S]		IDH2	Isocitrate dehydrogenase [NADP], mitochondrial	[K].QIPFDASK.[L]		SCIN	Adseverin					[K].GVSYLLMGQVEENR.[G]		PCOLCE	Procollagen C-endopeptidase enhancer 1
	[R].SPLSWGLLR.[H]		IDUA	Alpha-L-iduronidase	[R].FADGSIR.[T]		SDHA	Succinate dehydrogenase [ubiquinone] flavoprotein subunit, mitochondrial					[R].RGLNYIIMGQVGEDGR.[G]		PCOLCE2	Procollagen C-endopeptidase enhancer 2
	[R].SLADVDAILAR.[T]		LAMB2	Laminin subunit beta-2	[K].LQDPFSLYR.[C]		SDHB	Succinate dehydrogenase [ubiquinone] iron-sulfur subunit, mitochondrial					[R].KNPAVQAGSIVVLQGGEETQR.[Y]		PEPD	Xaa-Pro dipeptidase
	[K].AGQVVTIWAAGAGATHSPPTDLVWK.[A]		LMNA	Prelamin-A/C	[K].EPLGPALAHELR.[Y]		SELENBP1	Methanethiol oxidase					[R].LLTVPFEK.[H]		PGLS	6-phosphogluconolactonase
	[R].LGQGLGPIHLSEVR.[C]		LOXL4	Lysyl oxidase homolog 4	[K].GGPVQVLEDEELK.[S]		SELENBP1	Methanethiol oxidase					[R].LLQSGNSDVVR.[S]		PKP1	Plakophilin-1
	[R].RPSPAAPDGAPASGTSEPGR.[A]	1xOxidation [P11]	MATN3	Matrilin-3	[R].IYVVDVGSEPR.[A]		SELENBP1	Methanethiol oxidase					[K].GLMSSGMSQLIGLK.[E]		PKP1	Plakophilin-1
	[R].HMVEHSFSEAQGARPR.[A]		MATN4	Matrilin-4	[R].LRPQTYDLQESNVQLK.[L]		SEPTIN8	Septin-8					[R].SPNQNVQQAAAGALR.[N]		PKP1	Plakophilin-1
	[R].QFLMGLLR.[G]		MATN4	Matrilin-4	[R].GPPPPPGDENR.[E]		SF3B2	Splicing factor 3B subunit 2					[R].HKPLLIDMNK.[V]		PLEC	Plectin
	[R].VGLVQFSSR.[V]		MATN4	Matrilin-4	[R].RPERPVGPLTHTR.[G]		SH3KBP1	SH3 domain-containing kinase-binding protein 1					[K].FLLEYIAPMTEK.[L]		PLOD1	Procollagen-lysine,2-oxoglutarate 5-dioxygenase 1
	[K].SVRPQNFELVK.[R]		MATN4	Matrilin-4	[K].MVLSGCAIIVR.[G]	1xCarbamidomethyl [C6]	SND1	Staphylococcal nuclease domain-containing protein 1					[R].LVLSTFSNIR.[E]		POF1B	Protein POF1B
	[R].FVNQIVDFLDVSPEGTR.[V]		MATN4	Matrilin-4	[K].YIPPCLDSELTEFPLR.[M]	1xCarbamidomethyl [C5]	SPARC	SPARC					[K].KQGGLGPMNIPLVSDPK.[R]	1xOxidation [M8]	PRDX1	Peroxiredoxin-1
	[R].GTMTGLALR.[H]		MATN4	Matrilin-4	[R].DLSSVQTLLTK.[Q]		SPTAN1	Spectrin alpha chain, non-erythrocytic 1					[R].LVQAFQYTDEHGEVCPAGWKPGSDTIKPNVDDSK.[E]	1xCarbamidomethyl [C15]	PRDX2	Peroxiredoxin-2
	[RK].VGIVFTDGR.[S]		MATN4	Matrilin-4	[K].QDPSVLHTEEMR.[F]		ST13	Hsc70-interacting protein					[N].GTQICPNDLVAFHDFSSDLENVPHLR.[Y]	1xCarbamidomethyl [C5]	PRELP	Prolargin
	[R].GIEIYAVGVQR.[A]		MATN4	Matrilin-4	[K].QDPSVLHTEEMR.[F]	1xGln->pyro-Glu [N-Term]	ST13	Hsc70-interacting protein					[KE].EPAPTTPK.[EKAG]		PRG4	Proteoglycan 4
	[R].SVRPFEFETMR.[Q]		MATN4	Matrilin-4	[K].GISLNPEQWSQLK.[E]		SUB1	Activated RNA polymerase II transcriptional coactivator p15					[K].EVIELPVKHPELFEALGIAQPK.[G]		PSMC5	26S proteasome regulatory subunit 8
	[R].VGVIQYSSQVQSVFPLR.[A]		MATN4	Matrilin-4	[K].LYNLFLK.[I]		SUCLG2	Succinate--CoA ligase [GDP-forming] subunit beta, mitochondrial					[K].FSQFLETEYK.[V]		PYGL	Glycogen phosphorylase, liver form
	[K].QAVLAVEYMER.[G]		MATN4	Matrilin-4	[R].LEGTNVQEAQK.[I]		SUCLG2	Succinate--CoA ligase [GDP-forming] subunit beta, mitochondrial					[R].YEYGIFNQK.[I]		PYGL	Glycogen phosphorylase, liver form
	[K].RFVNQIVDFLDVSPEGTR.[V]		MATN4	Matrilin-4	[K].AQASSIPVGSR.[C]		TBCB	Tubulin-folding cofactor B					[R].FASENDLPEWK.[E]		RANBP1	Ran-specific GTPase-activating protein
	[R].AKEEGIVMYAVGVGK.[A]		MATN4	Matrilin-4	[R].EQLAIAEFAR.[S]		TCP1	T-complex protein 1 subunit alpha					[K].EVLEQAR.[V]		REXO5	RNA exonuclease 5
	[R].EGHVDLVLLVDGSK.[S]		MATN4	Matrilin-4	[K].TKDLQAICGISCDELSSMVLELR.[G]	2xCarbamidomethyl [C8; C12]	THBS1	Thrombospondin-1					[K].LSLQNCCLTGAGCGVLSSTLR.[T]	3xCarbamidomethyl [C6; C7; C13]	RNH1	Ribonuclease inhibitor
	[R].GSICPEEGISAGTELR.[S]	1xCarbamidomethyl [C4]	MATN4	Matrilin-4	[K].SPGADLLQVLTK.[A]		TKFC	Triokinase/FMN cyclase					[K].GDTNIKPILQVINIRPITTGNSPPR.[Y]		RPA1	Replication protein A 70 kDa DNA-binding subunit
	[R].HMVEHSFSEAQGAR.[P]		MATN4	Matrilin-4	[K].VEEEIQTLSQVLAAK.[E]		TPD52	Tumor protein D52					[R].SGQGAFGNMCR.[G]	1xCarbamidomethyl [C10]	RPL4	60S ribosomal protein L4
	[R].LEDLENQLANQK.[-]		MATN4	Matrilin-4	[K].TSAALSTVGSAISR.[K]		TPD52L2	Tumor protein D54					[K].TALIHDGLAR.[G]		RPS12	40S ribosomal protein S12
	[R].SQDDISVWAAR.[A]		MATN4	Matrilin-4	[K].VAVLLLAGGQGTR.[L]		UAP1	UDP-N-acetylhexosamine pyrophosphorylase					[EKH].LEAELEK.[LAH]		RRBP1	Ribosome-binding protein 1
	[R].VAVIVTDGRPQDR.[V]		MATN4	Matrilin-4	[K].WYYNAAGFNK.[L]		UQCRB	Cytochrome b-c1 complex subunit 7					[R].DKIIVNDR.[Q]		RTCB	RNA-splicing ligase RtcB homolog
	[Y].SSQVQSVFPLR.[A]		MATN4	Matrilin-4	[R].FLVEEK.[I]		USP5	Ubiquitin carboxyl-terminal hydrolase 5					[R].MLQADPNK.[V]		RTCB	RNA-splicing ligase RtcB homolog
	[R].WEQTHLTYR.[I]		MMP1	Interstitial collagenase	[K].IVILPDYLEIAR.[D]		USP5	Ubiquitin carboxyl-terminal hydrolase 5					[K].VIEGINR.[G]		SBSN	Suprabasin
	[R].NILETLLQMK.[A]		MRPS35	28S ribosomal protein S35, mitochondrial									[R].LYASENHQEILK.[D]		SCUBE2	Signal peptide, CUB and EGF-like domain-containing protein 2
	[R].RALELEQER.[K]		MSN	Moesin									[R].RIDTNLNK.[V]		SDHB	Succinate dehydrogenase [ubiquinone] iron-sulfur subunit, mitochondrial
	[R].AKFYPEDVSEELIQDITQR.[L]		MSN	Moesin									[K].TTFEDLIQR.[C]		SEC31A	Protein transport protein Sec31A
	[R].NTNPNFVR.[C]		MYH9	Myosin-9									[K].QFYPDLIR.[E]	1xGln->pyro-Glu [N-Term]	SELENBP1	Methanethiol oxidase
	[R].VISEYQK.[L]		NANS	Sialic acid synthase									[K].ITLLSALVETR.[T]		SERPINA3	Alpha-1-antichymotrypsin
	[R].LDGLVETPTGYIESLPR.[V]		NAP1L1	Nucleosome assembly protein 1-like 1									[R].EIGELYLPK.[F]		SERPINA3	Alpha-1-antichymotrypsin
	[K].YFPEYAEK.[I]		NIT2	Omega-amidase NIT2									[K].EGIPGLYR.[G]		SLC25A24	Calcium-binding mitochondrial carrier protein SCaMC-1
	[K].AVVHGILMGVPVPFPIPEPDGCK.[S]	1xCarbamidomethyl [C22]; 1xOxidation [M8]	NPC2	NPC intracellular cholesterol transporter 2									[R].TDAVDSVVR.[D]		SND1	Staphylococcal nuclease domain-containing protein 1
	[K].IIALGHSGFEMDK.[L]		NT5E	5'-nucleotidase									[R].GGADVNIR.[H]		SNRNP70	U1 small nuclear ribonucleoprotein 70 kDa
	[K].EKETVIIPNEK.[S]		OGN	Mimecan									[R].HVGDLGNVTADKDGVADVSIEDSVISLSGDHCIIGR.[T]	1xCarbamidomethyl [C32]	SOD1	Superoxide dismutase [Cu-Zn]
	[T].QDPAMVHYIYQR.[F]	1xGln->pyro-Glu [N-Term]	OLFML1	Olfactomedin-like protein 1									[K].WSQTAFPK.[Q]		SPON2	Spondin-2
	[K].DGSVAIASKPR.[E]		OXCT1	Succinyl-CoA:3-ketoacid coenzyme A transferase 1, mitochondrial									[R].LQLGMLQQAQCGLDLR.[H]	1xCarbamidomethyl [C11]	SRPX	Sushi repeat-containing protein SRPX
	[R].LTNVAATSGDGYR.[G]		P3H1	Prolyl 3-hydroxylase 1									[K].DLSLEEIQK.[K]		STMN1	Stathmin
	[K].TVTAEVQPQCGR.[A]	1xCarbamidomethyl [C10]	P3H1	Prolyl 3-hydroxylase 1									[G].QATSMVQLQGGR.[F]	1xGln->pyro-Glu [N-Term]	SUMF2	Inactive C-alpha-formylglycine-generating enzyme 2
	[R].QEAGLALPR.[L]		P3H3	Prolyl 3-hydroxylase 3									[I].VTTLQDSIR.[K]		THBS1	Thrombospondin-1
	[R].AYAAGAWAPAVALLR.[E]		P3H3	Prolyl 3-hydroxylase 3									[R].AQVVSNLK.[G]		TLN1	Talin-1
	[K].YEMLCR.[G]	1xCarbamidomethyl [C5]	P4HA1	Prolyl 4-hydroxylase subunit alpha-1									[K].IQALNGPLR.[S]		TNC	Tenascin
	[R].QKYEMLCR.[G]	1xCarbamidomethyl [C7]; 1xGln->pyro-Glu [N-Term]	P4HA1	Prolyl 4-hydroxylase subunit alpha-1									[K].KQSEPLEITLLAPER.[T]		TNC	Tenascin
	[A].HPGFFTSIGQMTDLIHTEK.[D]	1xOxidation [M11]	P4HA1	Prolyl 4-hydroxylase subunit alpha-1									[R].AVDIPGLK.[A]		TNC	Tenascin
	[K].IKPHLMSQELPEDWDKQPVK.[V]	1xOxidation [M6]	P4HB	Protein disulfide-isomerase									[R].REEFWLGLDNLNK.[I]		TNC	Tenascin
	[RL].LEEGPPVTTVLTR.[EA]		PDHA1	Pyruvate dehydrogenase E1 component subunit alpha, somatic form, mitochondrial									[K].DRDGQPQVVPVEGSLR.[E]		TNXB	Tenascin-X
	[K].TFSHELSDFGLESTAGEIPVVAIR.[T]		PDIA3	Protein disulfide-isomerase A3									[R].DRDPNSLLISCAVSYR.[G]	1xCarbamidomethyl [C11]	TNXB	Tenascin-X
	[K].IFRDGEEAGAYDGPR.[T]		PDIA3	Protein disulfide-isomerase A3									[R].LEILEELVK.[G]		TNXB	Tenascin-X
	[R].GSTAPVGGGAFPTIVEREPWDGR.[D]		PDIA6	Protein disulfide-isomerase A6									[R].LQVVPVAANQR.[E]		TNXB	Tenascin-X
	[K].KAATALKDVVK.[V]		PDIA6	Protein disulfide-isomerase A6									[R].TLSPVLESPR.[D]		TNXB	Tenascin-X
	[K].GAVSAEQVIAGFNR.[L]		PFDN2	Prefoldin subunit 2									[K].FLLYGLLGGK.[R]		TNXB	Tenascin-X
	[R].SYDVPPPPMEPDHPFYSNISK.[D]	1xOxidation [M9]	PGAM1	Phosphoglycerate mutase 1									[K].ILISGLEPSTPYR.[F]		TNXB	Tenascin-X
	[H].LGRPDGVPMPDKYSLEPVAVELK.[S]		PGK1	Phosphoglycerate kinase 1									[R].FGVPSPSTLEPHPR.[P]		TNXB	Tenascin-X
	[L].ESPERPFLAILGGAK.[V]		PGK1	Phosphoglycerate kinase 1									[R].LGPISADSTTAPLEK.[E]		TNXB	Tenascin-X
	[R].IAVSKPSGPQPQADLQALLQSGAQVR.[M]		PLD3	5'-3' exonuclease PLD3									[R].VVAVTPTTLELGWLRPQAEVDR.[F]		TNXB	Tenascin-X
	[R].EFIAPVTLK.[V]		PLOD2	Procollagen-lysine,2-oxoglutarate 5-dioxygenase 2									[R].MRVPEGPGAHEEVLPGDVR.[Q]		TNXB	Tenascin-X
	[K].ACEQPTHWK.[I]	1xCarbamidomethyl [C2]	POFUT2	GDP-fucose protein O-fucosyltransferase 2									[R].AGQCVCVEGFR.[G]	2xCarbamidomethyl [C4; C6]	TNXB	Tenascin-X
	[K].VFVATDAVR.[K]		POFUT2	GDP-fucose protein O-fucosyltransferase 2									[R].FLLYGLHEGKR.[L]		TNXB	Tenascin-X
	[K].VLEGMEVVR.[K]	1xOxidation [M5]	PPIB	Peptidyl-prolyl cis-trans isomerase B									[R].LHFFMPGFAPLTSR.[G]		TUBB2A	Tubulin beta-2A chain
	[R].IITEGASILR.[Q]		PPP3CA	Serine/threonine-protein phosphatase 2B catalytic subunit alpha isoform									[K].SWCGACK.[A]	2xCarbamidomethyl [C3; C6]	TXNDC12	Thioredoxin domain-containing protein 12
	[K].QVLGQMVIDEELLGDGHSYSPR.[A]		PSMB4	Proteasome subunit beta type-4									[K].HYIQEDNWR.[F]		USP28	Ubiquitin carboxyl-terminal hydrolase 28
	[K].RYQEALHLGSQLLR.[E]		PSMD11	26S proteasome non-ATPase regulatory subunit 11									[R].DYLIDGSR.[G]		VCL	Vinculin
	[R].IIAFVGSPVEDNEKDLVK.[L]		PSMD4	26S proteasome non-ATPase regulatory subunit 4									[K].MLGQMTDQVADLR.[A]		VCL	Vinculin
	[RH].SLIPSYIR.[D]		RAB6B	Ras-related protein Rab-6B									[K].MSAEINEIIR.[V]		VCL	Vinculin
	[R].EKEELMER.[L]		RDX	Radixin									[L].DSLPLVDTHSK.[R]		VIM	Vimentin
	[R].YLMEEDEDAYKK.[Q]		RPL5	60S ribosomal protein L5									[R].VHFEESSKLEDLLR.[K]		XRCC6	X-ray repair cross-complementing protein 6
	[K].TILSNQTVDIPENVDITLK.[G]		RPL9	60S ribosomal protein L9									[K].YLPALGYSK.[R]		YARS1	Tyrosine--tRNA ligase, cytoplasmic
	[R].VLLGETGKEK.[L]		RPS11	40S ribosomal protein S11									[R].YLAEVASGEKK.[N]		YWHAH	14-3-3 protein eta
	[K].LMELHGEGSSSGK.[A]	1xOxidation [M2]	RPS3A	40S ribosomal protein S3a									[QK].EAFEISK.[KE]		YWHAZ	14-3-3 protein zeta/delta
	[K].QIGNVAALPGIVHR.[S]		RTCB	RNA-splicing ligase RtcB homolog
	[K].KDYQTSPLLETQAEDHPPR.[L]		SCIN	Adseverin
	[K].ITGNMGLAMK.[L]		SCP2	Non-specific lipid-transfer protein
	[R].DLQQYQSQAK.[Q]		SEC22B	Vesicle-trafficking protein SEC22b
	[R].AQGEPVAGHESPK.[I]		SEC31A	Protein transport protein Sec31A
	[K].GGPVQVLEDEELKSQPEPLVVK.[G]		SELENBP1	Methanethiol oxidase
	[K].SPLAQMEEERR.[E]		SEPTIN7	Septin-7
	[K].RLGMFNIQHCK.[K]	1xCarbamidomethyl [C10]	SERPINA1	Alpha-1-antitrypsin
	[R].SYTVGVMMMHR.[T]		SERPINH1	Serpin H1
	[R].YLAEVATGDDKKR.[I]		SFN	14-3-3 protein sigma
	[R].NLLLSGAQLEASR.[N]		SFXN3	Sideroflexin-3
	[K].TGLIDYNQLALTAR.[L]		SHMT2	Serine hydroxymethyltransferase, mitochondrial
	[R].YVMPSCESDAR.[A]	1xCarbamidomethyl [C6]	SMOC1	SPARC-related modular calcium-binding protein 1
	[K].KHEFLTSVLDALSTDMVHAASDPSSSSGR.[L]	1xOxidation [M16]	SMOC2	SPARC-related modular calcium-binding protein 2
	[A].SLAGPHSIVGR.[A]		SOD3	Extracellular superoxide dismutase [Cu-Zn]
	[R].QATTIIADNIIFLSDQTK.[E]	1xGln->pyro-Glu [N-Term]	SSBP1	Single-stranded DNA-binding protein, mitochondrial
	[R].EWVESMGGK.[V]		ST13	Hsc70-interacting protein
	[K].KTSYLTELIDR.[YF]		STK26	Serine/threonine-protein kinase 26
	[K].YYGSYLK.[DG]		STK26	Serine/threonine-protein kinase 26
	[K].SIAVAEAACPGITDK.[M]	1xCarbamidomethyl [C9]	STK26	Serine/threonine-protein kinase 26
	[K].AANVLLSEQGDVK.[L]		STK26	Serine/threonine-protein kinase 26
	[K].LADFGVAGQLTDTQIKR.[N]		STK26	Serine/threonine-protein kinase 26
	[K].LADFGVAGQLTDTQIK.[R]		STK26	Serine/threonine-protein kinase 26
	[R].AGPFDEFQIATMLK.[E]		STK26	Serine/threonine-protein kinase 26
	[R].ENNTHPEWSFTTVR.[K]		STK26	Serine/threonine-protein kinase 26
	[R].EAVPEPVLLSR.[A]		TGFB1	Transforming growth factor beta-1 proprotein
	[R].GTLLALEGPGLSQR.[Q]		THBS2	Thrombospondin-2
	[R].AYGYSGVSLK.[V]		THBS2	Thrombospondin-2
	[K].GTQVSGVGIDYAR.[A]		THBS3	Thrombospondin-3
	[R].KPQDFLEELK.[L]		THBS4	Thrombospondin-4
	[R].CGPCKPGYTGDQIR.[G]	1xCarbamidomethyl [C4]; 1xCarbamidomethyl [N-Term]	THBS4	Thrombospondin-4
	[K].MFGIDRDAIAQAVR.[G]		TKT	Transketolase
	[K].NLGTALAELR.[T]		TLN1	Talin-1
	[R].TVTVEDLEPGKK.[Y]		TNXB	Tenascin-X
	[R].AVCMLSNTTAIAEAWAR.[L]	1xCarbamidomethyl [C3]	TUBA1B	Tubulin alpha-1B chain
	[K].EDAANNYAR.[G]		TUBA1B	Tubulin alpha-1B chain
	[R].IMNTFSVMPSPK.[V]		TUBB2A	Tubulin beta-2A chain
	[RC].YLTVAAIFR.[G]		TUBB2A	Tubulin beta-2A chain
	[R].TIGTGLVTNTLAMTEEEK.[N]		TUFM	Elongation factor Tu, mitochondrial
	[R].ELAEAVAGGR.[V]		UBA2	SUMO-activating enzyme subunit 2
	[K].TDQVIQSLIALVNDPQPEHPLR.[A]		UBE2L5	Ubiquitin-conjugating enzyme E2 L5
	[R].LGEPNYGAEIR.[G]		VCAN	Versican core protein
	[R].LDQLIYIPLPDEK.[S]		VCP	Transitional endoplasmic reticulum ATPase
	[K].VLIQEMDLR.[L]		VPS13A	Vacuolar protein sorting-associated protein 13A
