# Supplementary material for: Tissue catabolism and donor-specific dexamethasone response in a human osteochondral model of post-traumatic osteoarthritis
Source: Arthritis Res Ther. 2022 Jun 10;24:137. doi: 10.1186/s13075-022-02828-4 (PMC9185927; doi:10.1186/s13075-022-02828-4)
Supplement: Supplementary file 5 — Additional file 5. [file 13075_2022_2828_MOESM5_ESM.xlsx]

## Sheet: Tissue proteome summary_DNA
		D	IC	ICD	ctICD...ctIC	ctICD...ctD	AveExpr	F	P.Value	adj.P.Val
CHRDL2	Chordin-like protein 2	-6.69059	-5.06065	-5.81501	-0.754366	0.875582	12.9288	54.258	9.17604e-09	1.04515e-05
NDUFV2	NADH dehydrogenase [ubiquinone] flavoprotein 2, mitochondrial	-0.12819	-2.31436	-2.00006	0.314306	-1.87187	13.9173	41.4497	4.92633e-08	2.80554e-05
P3H1	Prolyl 3-hydroxylase 1	-2.66169	-4.38856	-3.98727	0.401288	-1.32558	11.0222	38.9361	9.22625e-08	3.4715e-05
C1R	Complement C1r subcomponent	1.17449	3.12666	3.10871	-0.0179513	1.93422	12.4139	36.6507	1.21914e-07	3.4715e-05
CRIP2	Cysteine-rich protein 2	-1.06148	-3.30748	-3.80675	-0.499265	-2.74527	14.9222	35.4759	1.58135e-07	3.60231e-05
NDUFS4	NADH dehydrogenase [ubiquinone] iron-sulfur protein 4, mitochondrial	-0.217554	-2.32026	-1.90814	0.412116	-1.69059	14.0014	32.4077	2.9699e-07	4.52232e-05
CTSS	Cathepsin S	0.518077	3.36245	2.55465	-0.8078	2.03658	13.2649	32.0805	3.19384e-07	4.52232e-05
AKR1B1	Aldo-keto reductase family 1 member B1	-0.449479	2.08209	1.52703	-0.555061	1.97651	17.1799	31.7804	3.41587e-07	4.52232e-05
CNPY4	Protein canopy homolog 4	-0.721875	-2.66328	-2.9494	-0.286117	-2.22753	13.9943	31.2479	3.85374e-07	4.52232e-05
RNASET2	Ribonuclease T2	-2.01276	-2.1678	-2.67079	-0.50299	-0.658034	15.5589	30.9245	4.15009e-07	4.52232e-05
HSPB1	Heat shock protein beta-1	0.673604	-1.79307	-1.52476	0.268312	-2.19837	18.7754	30.7032	4.36747e-07	4.52232e-05
SEPTIN5	Septin-5	-0.596291	-2.75101	-2.28013	0.470886	-1.68384	13.3047	29.9931	5.15602e-07	4.89392e-05
TNFAIP6	Tumor necrosis factor-inducible gene 6 protein	-1.61289	5.1444	3.84196	-1.30243	5.45485	15.8426	30.4465	5.89983e-07	5.16916e-05
SERPINE2	Glia-derived nexin	-0.446841	1.79433	1.64243	-0.1519	2.08927	20.0237	28.5194	7.35436e-07	5.98329e-05
SOD2	Superoxide dismutase [Mn], mitochondrial	1.92483	3.42023	2.98849	-0.431738	1.06366	22.5735	27.7864	8.82508e-07	6.53038e-05
PSMB9	Proteasome subunit beta type-9	-0.299042	2.47215	1.44914	-1.02301	1.74818	13.0451	27.6328	9.17349e-07	6.53038e-05
CRISPLD1	Cysteine-rich secretory protein LCCL domain-containing 1	-4.5458	-6.44694	-5.62926	0.817675	-1.08347	15.6083	28.1412	1.01389e-06	6.79306e-05
ALDH18A1	Delta-1-pyrroline-5-carboxylate synthase	-1.06591	-3.56496	-3.42357	0.141395	-2.35766	12.6663	26.6719	1.4105e-06	8.45816e-05
POGLUT3	Protein O-glucosyltransferase 3	-1.59397	-2.58268	-2.22292	0.359757	-0.628954	14.5522	25.9704	1.41093e-06	8.45816e-05
ALDH6A1	Methylmalonate-semialdehyde dehydrogenase [acylating], mitochondrial	1.20256	-2.39454	-2.2103	0.184243	-3.41285	14.1949	26.2484	1.57224e-06	8.93861e-05
DDX3X	ATP-dependent RNA helicase DDX3X	0.308841	-1.95058	-1.91448	0.0360935	-2.22333	11.8025	25.3909	1.64803e-06	8.93861e-05
GFUS	GDP-L-fucose synthase	-0.112909	-2.08258	-1.00819	1.07438	-0.895285	13.3524	23.9666	2.44459e-06	0.000122506
PLOD3	Multifunctional procollagen lysine hydroxylase and glycosyltransferase LH3	0.623406	-1.77397	-1.09305	0.680916	-1.71646	12.7189	23.9247	2.47379e-06	0.000122506
STK26	Serine/threonine-protein kinase 26	-2.64391	-4.25611	-3.45041	0.805706	-0.806497	14.5248	24.1894	2.81059e-06	0.000128256
COLGALT1	Procollagen galactosyltransferase 1	-1.06488	-3.0716	-2.33256	0.739034	-1.26769	13.5113	23.4726	2.81511e-06	0.000128256
TPD52L2	Tumor protein D54	-0.301754	-1.78364	-2.3411	-0.557452	-2.03934	15.0608	23.1976	3.04834e-06	0.000133286
RAD23B	UV excision repair protein RAD23 homolog B	0.133241	-1.78225	-2.0058	-0.223554	-2.13904	13.5313	23.0747	3.15954e-06	0.000133286
LOXL2	Lysyl oxidase homolog 2	-0.488923	1.79152	1.02027	-0.77125	1.50919	12.6345	22.3548	3.90887e-06	0.000158313
FHL1	Four and a half LIM domains protein 1	-0.49486	-1.67329	-2.11441	-0.441112	-1.61955	14.6074	22.2524	4.03079e-06	0.000158313
JCHAIN	Immunoglobulin J chain	2.04524	4.14028	3.06751	-1.07277	1.02227	16.401	22.1491	5.02035e-06	0.000190606
MMP3	Stromelysin-1	3.30122	5.54948	4.42374	-1.12574	1.12252	20.9545	21.9317	5.35373e-06	0.000196706
PRRC1	Protein PRRC1	-0.182672	-1.1257	-2.46208	-1.33638	-2.27941	13.8062	21.1854	5.58861e-06	0.00019892
GREM1	Gremlin-1	-4.27569	-4.37836	-3.75208	0.626278	0.523607	13.9058	21.3993	6.27985e-06	0.00021675
SDF4	45 kDa calcium-binding protein	-0.0498932	-2.6972	-1.93157	0.76563	-1.88168	13.9643	20.3557	7.2701e-06	0.000243549
H1-1	Histone H1.1	-1.77599	-2.84683	-2.76923	0.0776031	-0.993242	14.1021	19.8938	8.44684e-06	0.000274884
MMP2	72 kDa type IV collagenase	1.15888	5.63349	4.33205	-1.30144	3.17317	15.5544	20.3329	8.72763e-06	0.000276133
NENF	Neudesin	-0.0988315	-1.92276	-1.6431	0.279667	-1.54427	14.4165	19.6864	9.04332e-06	0.000278387
SSB	Lupus La protein	2.69895	4.73518	3.62937	-1.10582	0.930416	18.9215	19.3511	1.19597e-05	0.000358477
SCIN	Adseverin	-1.33922	-2.1386	-2.13025	0.00835371	-0.79103	17.6105	18.4571	1.37091e-05	0.000400376
PRKAR1A	cAMP-dependent protein kinase type I-alpha regulatory subunit	-1.01825	-2.04869	-2.68436	-0.635673	-1.66611	14.032	18.1933	1.50297e-05	0.000421627
DYRK4	Dual specificity tyrosine-phosphorylation-regulated kinase 4	1.75	3.39294	2.9474	-0.445543	1.1974	19.4064	18.5727	1.51771e-05	0.000421627
HNRNPR	Heterogeneous nuclear ribonucleoprotein R	-0.437745	-1.63098	-1.26551	0.365463	-0.827769	14.4632	18.019	1.59801e-05	0.000433365
SFPQ	Splicing factor, proline- and glutamine-rich	0.254849	-1.90703	-1.88565	0.0213833	-2.1405	13.7352	17.6634	1.81348e-05	0.00048036
IGFBP7	Insulin-like growth factor-binding protein 7	2.53429	0.880328	-0.0320127	-0.91234	-2.5663	14.3577	17.3825	2.00673e-05	0.000519469
PTGES3	Prostaglandin E synthase 3	-0.676387	-1.48661	-1.98254	-0.495927	-1.30615	14.9895	17.3045	2.06445e-05	0.000522535
CKB	Creatine kinase B-type	0.883852	-2.43971	-3.50815	-1.06844	-4.392	15.2768	17.408	2.31686e-05	0.000573675
SELENBP1	Methanethiol oxidase	0.531778	-1.51416	-1.61965	-0.105486	-2.15143	16.9025	16.5096	2.77057e-05	0.000671421
FAM114A1	Protein NOXP20	-0.426038	-1.94289	-1.97736	-0.0344625	-1.55132	13.8564	16.2892	3.01156e-05	0.000714619
HSPA1B	Heat shock 70 kDa protein 1B	-0.640099	-1.16104	-1.64583	-0.484791	-1.00573	17.6546	16.1889	3.12893e-05	0.000721557
TUFM	Elongation factor Tu, mitochondrial	0.332718	-1.8944	-0.506258	1.38814	-0.838976	14.5078	16.1523	3.17297e-05	0.000721557
TYMP	Thymidine phosphorylase	0.460259	3.88677	2.92836	-0.95841	2.4681	13.2763	16.4765	3.24437e-05	0.000721557
NUCB2	Nucleobindin-2	-0.875574	-1.50116	-1.48903	0.0121328	-0.613452	15.7903	16.0546	3.2942e-05	0.000721557
NIT2	Omega-amidase NIT2	-0.627828	-2.36664	-2.08929	0.27735	-1.46146	12.3019	15.5271	4.04422e-05	0.000869127
CRISPLD2	Cysteine-rich secretory protein LCCL domain-containing 2	-2.37097	-1.84777	-1.15364	0.694126	1.21733	13.3981	15.449	4.17081e-05	0.000879733
MATR3	Matrin-3	-0.600237	-1.74937	-2.17773	-0.428357	-1.57749	13.415	15.1275	4.74004e-05	0.000981619
HSPA2	Heat shock-related 70 kDa protein 2	0.455245	-1.63202	-1.39463	0.237385	-1.84988	14.7906	14.8364	5.3312e-05	0.00108433
TGM2	Protein-glutamine gamma-glutamyltransferase 2	-1.09554	1.4071	1.13031	-0.276791	2.22585	14.182	14.6812	5.67976e-05	0.00113496
FBXO2	F-box only protein 2	-0.270436	-1.501	-1.40388	0.0971142	-1.13345	16.4384	14.4544	6.23566e-05	0.00122076
IDUA	Alpha-L-iduronidase	-1.24107	-1.98097	-2.40461	-0.423645	-1.16354	13.0514	14.4207	6.3235e-05	0.00122076
RPS24	40S ribosomal protein S24	-0.809206	-0.590203	-1.82505	-1.23485	-1.01585	15.0128	14.3781	6.43629e-05	0.00122182
COL11A1	Collagen alpha-1(XI) chain	-1.53288	-1.08889	-2.38206	-1.29317	-0.849183	16.6427	14.2161	6.88629e-05	0.00128582
AKR1C2	Aldo-keto reductase family 1 member C2	-1.00996	1.58262	0.692338	-0.890278	1.7023	15.6379	14.129	7.14275e-05	0.00131219
AKR7A2	Aflatoxin B1 aldehyde reductase member 2	-0.250462	-1.36804	-1.61685	-0.248803	-1.36638	12.9463	14.0767	7.30169e-05	0.0013201
DLAT	Dihydrolipoyllysine-residue acetyltransferase component of pyruvate dehydrogenase complex, mitochondrial	-1.2415	-0.623714	-3.22367	-2.59996	-1.98218	16.5138	14.1651	7.97766e-05	0.00141977
ABHD10	Palmitoyl-protein thioesterase ABHD10, mitochondrial	-0.179793	-2.06713	-1.83104	0.236089	-1.65125	14.4713	13.8179	8.14951e-05	0.00142642
SDHA	Succinate dehydrogenase [ubiquinone] flavoprotein subunit, mitochondrial	-0.251883	-2.51334	-2.0113	0.502044	-1.75942	13.1154	13.9833	8.37098e-05	0.00142642
FKBP9	Peptidyl-prolyl cis-trans isomerase FKBP9	-0.879245	-2.47769	-2.87908	-0.401394	-1.99984	13.1616	14.0123	8.49675e-05	0.00142642
CST3	Cystatin-C	2.65653	-0.0988631	0.396396	0.495259	-2.26013	14.799	13.9597	8.51595e-05	0.00142642
PRDX4	Peroxiredoxin-4	-0.344913	-1.7439	-1.61262	0.131281	-1.26771	17.7183	13.6037	8.9348e-05	0.00147489
COL3A1	Collagen alpha-1(III) chain	0.00367758	1.92143	0.0903183	-1.83112	0.0866407	19.5204	13.5665	9.07954e-05	0.00147737
SKP1	S-phase kinase-associated protein 1	-0.237983	-1.26374	-1.44029	-0.17655	-1.20231	15.5497	13.3966	9.77522e-05	0.00156817
PDIA5	Protein disulfide-isomerase A5	-0.723027	-1.43265	-1.84206	-0.409411	-1.11903	14.2821	13.3051	0.000101742	0.00159884
TPD52	Tumor protein D52	-1.37209	-2.47449	-2.84246	-0.367962	-1.47036	12.9965	13.5205	0.000102472	0.00159884
AGR2	Anterior gradient protein 2 homolog	-3.69432	-0.489184	-2.5751	-2.08592	1.11922	12.9408	13.5153	0.000104665	0.001611
ST13	Hsc70-interacting protein	-0.230983	-1.27061	-1.56389	-0.293278	-1.33291	15.8676	13.1116	0.000110798	0.00168265
CYB5R1	NADH-cytochrome b5 reductase 1	0.0504418	-1.52603	-1.60539	-0.0793515	-1.65583	15.2404	12.8409	0.000125011	0.00187353
USP5	Ubiquitin carboxyl-terminal hydrolase 5	-0.473206	-2.08641	-2.08504	0.00137542	-1.61183	12.7415	12.7055	0.000134143	0.00198427
CTBP1	C-terminal-binding protein 1	-0.571298	-1.35962	-1.67395	-0.314332	-1.10265	13.0358	12.5936	0.000139795	0.00204137
NEBL	Nebulette	0.121688	-1.73456	-1.59321	0.141349	-1.7149	14.2	12.4281	0.000150775	0.00216648
NAMPT	Nicotinamide phosphoribosyltransferase	2.00175	3.42096	3.11363	-0.307329	1.11188	18.0436	12.6538	0.000152167	0.00216648
ERP29	Endoplasmic reticulum resident protein 29	-0.482163	-1.35953	-1.46563	-0.106092	-0.983462	17.6046	12.2539	0.000163381	0.00229101
H6PD	GDH/6PGL endoplasmic bifunctional protein	-0.0582586	-1.66806	-1.33671	0.331354	-1.27845	13.1387	12.2126	0.00016654	0.00229101
HNRNPUL2	Heterogeneous nuclear ribonucleoprotein U-like protein 2	0.0736793	-0.939944	-1.17713	-0.23719	-1.25081	13.0084	12.2074	0.000166948	0.00229101
DPYSL3	Dihydropyrimidinase-related protein 3	0.296979	-0.969629	-1.15158	-0.181952	-1.44856	15.8813	12.1188	0.000173976	0.00234575
CKAP4	Cytoskeleton-associated protein 4	-1.27784	-1.32272	-1.90829	-0.585571	-0.630447	12.0301	12.1055	0.000175056	0.00234575
CNPY2	Protein canopy homolog 2	-0.459508	-1.05701	-1.50596	-0.448953	-1.04645	16.3746	12.051	0.000179578	0.00237836
IDH1	Isocitrate dehydrogenase [NADP] cytoplasmic	-0.52433	-1.06691	-1.41861	-0.351696	-0.894279	17.0525	11.959	0.000187506	0.00244234
PSMD4	26S proteasome non-ATPase regulatory subunit 4	-0.780687	-1.62201	-1.70063	-0.078616	-0.919944	12.5805	11.9337	0.000189758	0.00244234
PYGL	Glycogen phosphorylase, liver form	0.412156	-1.53223	-1.41515	0.117071	-1.82731	15.0698	11.9216	0.000190841	0.00244234
FRZB	Secreted frizzled-related protein 3	-0.888478	-1.86251	-2.00777	-0.145266	-1.1193	18.8899	11.8371	0.000198617	0.00251361
SHMT1	Serine hydroxymethyltransferase, cytosolic	0.166597	-1.41142	-1.3663	0.0451251	-1.53289	12.9927	11.6813	0.000213903	0.00267731
TIMP1	Metalloproteinase inhibitor 1	-0.609936	1.15619	0.420895	-0.735291	1.03083	17.8748	11.6367	0.000218523	0.00270541
SEC31A	Protein transport protein Sec31A	-0.197211	-2.57389	-2.12754	0.446345	-1.93033	13.63	11.7308	0.000231713	0.00283787
TXNDC5	Thioredoxin domain-containing protein 5	-0.904973	-1.41066	-1.50955	-0.0988948	-0.604581	15.4092	11.4663	0.000237203	0.00287419
SH3BGRL	SH3 domain-binding glutamic acid-rich-like protein	0.0803555	-1.0659	-1.05685	0.00904728	-1.13721	16.2275	11.3891	0.000246252	0.00295243
ILF3	Interleukin enhancer-binding factor 3	-0.0930388	-1.47122	-1.15809	0.313134	-1.06505	14.5158	11.263	0.000261867	0.00310694
GALM	Galactose mutarotase	-1.15376	-1.18203	-1.54629	-0.36426	-0.392526	14.5565	11.2013	0.000269911	0.00315172
CTBS	Di-N-acetylchitobiase	-0.656933	-0.882155	-1.51633	-0.634179	-0.859401	14.3775	11.191	0.000271287	0.00315172
CARHSP1	Calcium-regulated heat-stable protein 1	-3.07147	-1.80421	-1.95525	-0.151039	1.11622	14.6881	11.3761	0.000273943	0.00315172
RO60	60 kDa SS-A/Ro ribonucleoprotein	-0.230711	-0.908602	-1.8044	-0.895802	-1.57369	14.1978	11.0838	0.000286005	0.00325239
RNH1	Ribonuclease inhibitor	0.066305	-1.92823	-1.20955	0.718682	-1.27586	15.363	11.0669	0.000288403	0.00325239
BCAT1	Branched-chain-amino-acid aminotransferase, cytosolic	0.193907	-1.11019	-0.740544	0.369651	-0.934451	16.1909	10.9606	0.000304028	0.00339497
COL11A2	Collagen alpha-2(XI) chain	-1.84659	-2.05693	-2.32365	-0.266722	-0.477059	18.3205	10.8853	0.000333513	0.00368807
PCYT2	Ethanolamine-phosphate cytidylyltransferase	0.392	-0.78096	-1.03405	-0.253094	-1.42605	12.9708	10.6808	0.000349884	0.0038319
ITPA	Inosine triphosphate pyrophosphatase	-0.22476	-1.90109	-0.766061	1.13503	-0.5413	14.1253	10.6259	0.000359765	0.00390259
IMPA1	Inositol monophosphatase 1	2.87134	-0.748804	-1.01898	-0.270174	-3.89032	14.7741	10.5293	0.000414335	0.00445214
PDIA6	Protein disulfide-isomerase A6	-0.409564	-1.28886	-1.34753	-0.0586743	-0.937968	18.5731	10.3226	0.000420235	0.00447334
IQGAP1	Ras GTPase-activating-like protein IQGAP1	-0.0531452	0.1125	-1.06173	-1.17423	-1.00858	16.3684	10.2349	0.000439793	0.00461115
PRCP	Lysosomal Pro-X carboxypeptidase	-0.511225	-1.24096	-1.4181	-0.177133	-0.906872	13.8215	10.2284	0.000441278	0.00461115
PHGDH	D-3-phosphoglycerate dehydrogenase	-0.986832	-2.92807	-2.57969	0.348376	-1.59286	14.6331	10.2341	0.000481021	0.00498075
PACSIN2	Protein kinase C and casein kinase substrate in neurons protein 2	2.69014	0.842232	2.00365	1.16142	-0.686482	13.4958	10.0544	0.000527439	0.0053604
PDHB	Pyruvate dehydrogenase E1 component subunit beta, mitochondrial	-0.221564	-1.74181	-1.21202	0.529793	-0.990454	14.1524	9.87876	0.000530277	0.0053604
WIF1	Wnt inhibitory factor 1	-2.74384	-2.42766	-0.736044	1.69162	2.00779	13.4324	10.0384	0.000531805	0.0053604
PLCD1	1-phosphatidylinositol 4,5-bisphosphate phosphodiesterase delta-1	-0.512708	-1.47845	-1.77188	-0.293435	-1.25917	12.9306	9.81488	0.000548615	0.00548134
HSP90AA1	Heat shock protein HSP 90-alpha	-1.43042	-1.50575	-1.8526	-0.346857	-0.422187	17.1761	9.75056	0.000567797	0.00562366
SPON2	Spondin-2	1.35463	-0.42368	-1.39142	-0.967743	-2.74605	12.9507	9.83205	0.000591983	0.00581266
VCP	Transitional endoplasmic reticulum ATPase	-0.807894	-1.42892	-1.94276	-0.513834	-1.13486	15.5271	9.6318	0.000605209	0.00589174
AIFM1	Apoptosis-inducing factor 1, mitochondrial	0.225546	-0.406863	-1.69137	-1.28451	-1.91692	13.1219	9.52613	0.000640824	0.00618558
DPYSL2	Dihydropyrimidinase-related protein 2	-0.090871	-1.17491	-1.36432	-0.18941	-1.27345	16.613	9.46366	0.000662973	0.00628302
PSAP	Prosaposin	0.0193064	1.35317	0.931339	-0.421835	0.912032	15.6849	9.45914	0.000664611	0.00628302
FUCA1	Tissue alpha-L-fucosidase	-0.925919	-1.36949	-1.6809	-0.31141	-0.754979	13.9881	9.45127	0.000667467	0.00628302
MPST	3-mercaptopyruvate sulfurtransferase	0.625732	-1.43516	-0.998898	0.436261	-1.62463	12.9908	9.40438	0.000691897	0.00644312
CD164	Sialomucin core protein 24	0.191959	-0.825786	-1.13353	-0.307743	-1.32549	13.3071	9.37527	0.000695789	0.00644312
PLD3	5-3 exonuclease PLD3	-1.38497	-1.14615	-1.12764	0.0185108	0.257333	15.2194	9.26973	0.000737366	0.00676349
RNASE7	Ribonuclease 7	-1.03795	-2.18457	-1.96344	0.22113	-0.925492	12.0944	9.35282	0.000742262	0.00676349
SCUBE2	Signal peptide, CUB and EGF-like domain-containing protein 2	2.27909	-0.0391729	-0.317058	-0.277885	-2.59614	13.0044	9.32976	0.000772982	0.00694481
NNMT	Nicotinamide N-methyltransferase	2.58355	2.31599	2.27571	-0.0402727	-0.307839	16.6018	9.32617	0.00077448	0.00694481
GSR	Glutathione reductase, mitochondrial	-0.231577	-0.905656	-1.79183	-0.886172	-1.56025	12.8193	9.16715	0.000780452	0.00694481
ACO2	Aconitate hydratase, mitochondrial	-0.308276	-1.96274	-1.68587	0.276877	-1.37759	13.7194	9.22838	0.000790067	0.00697587
AHSG	Alpha-2-HS-glycoprotein	0.168292	2.39481	2.30615	-0.0886533	2.13786	14.088	9.2566	0.000804187	0.00704591
YWHAQ	14-3-3 protein theta	0.498405	-0.662465	-0.826226	-0.163761	-1.32463	14.6965	8.98751	0.000862841	0.00750211
PFKP	ATP-dependent 6-phosphofructokinase, platelet type	-1.68426	-2.35346	-3.04133	-0.687869	-1.35707	13.9555	9.08037	0.000885303	0.00763378
RCN3	Reticulocalbin-3	-0.463606	-2.75323	-2.82464	-0.0714129	-2.36104	15.5781	9.05877	0.000895862	0.00763378
PCBP2	Poly(rC)-binding protein 2	-0.29967	-1.50658	-1.90544	-0.398861	-1.60577	13.9766	8.94319	0.000898092	0.00763378
DSTN	Destrin	0.12591	-1.0562	-0.996372	0.0598313	-1.12228	15.6637	8.89529	0.000908868	0.00766815
MMP1	Interstitial collagenase	-2.70034	3.88264	2.14254	-1.7401	4.84288	16.4843	9.00798	0.000921244	0.00771542
ANP32B	Acidic leucine-rich nuclear phosphoprotein 32 family member B	-0.340563	-0.877623	-1.45825	-0.580626	-1.11769	16.7924	8.8249	0.000945846	0.00786364
U2AF2	Splicing factor U2AF 65 kDa subunit	-0.417005	-1.58255	-1.32475	0.2578	-0.907744	14.002	8.69181	0.00102044	0.00842234
STOML2	Stomatin-like protein 2, mitochondrial	0.0471832	1.11862	0.320082	-0.798538	0.272899	13.4927	8.66212	0.00103796	0.00850532
CTSA	Lysosomal protective protein	-0.168382	-2.13845	-1.10641	1.03205	-0.938026	14.9479	8.72218	0.00106272	0.00861473
TIMP2	Metalloproteinase inhibitor 2	0.139733	2.07487	1.16534	-0.909531	1.02561	14.697	8.70852	0.00106644	0.00861473
RPL18A	60S ribosomal protein L18a	-0.602357	-2.29514	-1.28568	1.00946	-0.683321	14.5653	8.65076	0.00110649	0.00882988
HMGA1	High mobility group protein HMG-I/HMG-Y	-0.219488	1.29573	0.732589	-0.563143	0.952078	16.9351	8.54788	0.00110858	0.00882988
CLTB	Clathrin light chain B	0.192466	-1.7772	-1.25102	0.526189	-1.44348	13.4751	8.61505	0.0011183	0.00884543
ATP6V1A	V-type proton ATPase catalytic subunit A	-0.304655	0.969679	0.303867	-0.665812	0.608522	14.5588	8.42695	0.00118923	0.00934161
NAP1L1	Nucleosome assembly protein 1-like 1	-1.5251	-0.346372	-2.77926	-2.43289	-1.25417	12.9367	8.53163	0.00120279	0.00938343
CHADL	Chondroadherin-like protein	0.577387	-0.91375	-1.00762	-0.0938677	-1.58501	14.4626	8.36672	0.00123183	0.00954456
NSFL1C	NSFL1 cofactor p47	-0.557546	-2.02256	-2.55687	-0.534313	-1.99933	13.1972	8.45793	0.00125442	0.00965393
EIF4A2	Eukaryotic initiation factor 4A-II	-0.0965287	-1.52518	-1.76455	-0.239368	-1.66802	13.8274	8.38794	0.00126713	0.00967524
TAGLN2	Transgelin-2	0.319888	1.63859	1.39092	-0.247678	1.07103	16.3788	8.30909	0.00127418	0.00967524
OGDH	2-oxoglutarate dehydrogenase, mitochondrial	-0.49229	-1.89039	-1.32062	0.569767	-0.828329	14.286	8.27396	0.00130078	0.0097483
FN1	Fibronectin	-0.569749	0.901595	0.58026	-0.321335	1.15001	23.1736	8.27379	0.00130091	0.0097483
CZIB	CXXC motif containing zinc binding protein	-0.483623	-1.9622	-1.58445	0.37775	-1.10083	14.6094	8.309	0.00132652	0.00987519
POFUT2	GDP-fucose protein O-fucosyltransferase 2	-1.29543	-2.05859	-2.04994	0.00864966	-0.754514	12.6854	8.30973	0.00134528	0.00994984
PEPD	Xaa-Pro dipeptidase	0.137636	-0.974428	-0.914001	0.0604266	-1.05164	14.7479	8.1433	0.00140534	0.010327
HLA-B	HLA class I histocompatibility antigen, B alpha chain	0.0754672	2.96336	1.58434	-1.37902	1.50887	12.992	8.23866	0.00142326	0.0103916
FABP3	Fatty acid-binding protein, heart	-1.27744	-2.64286	-3.1419	-0.499039	-1.86446	13.685	8.22608	0.0014337	0.0104012
SH3KBP1	SH3 domain-containing kinase-binding protein 1	0.527141	-0.733202	-0.768417	-0.0352146	-1.29556	12.9396	8.09848	0.00144335	0.0104049
GAA	Lysosomal alpha-glucosidase	-0.362835	-1.11318	-0.930802	0.182377	-0.567968	15.0514	8.0727	0.00146573	0.0104998
RPL17	60S ribosomal protein L17	-0.47978	-0.915648	-1.15964	-0.243995	-0.679863	16.9025	8.03502	0.00149912	0.0106719
COL9A3	Collagen alpha-3(IX) chain	-1.04709	-0.557305	-2.0754	-1.51809	-1.02831	15.842	8.04834	0.001521	0.0107604
COL2A1	Collagen alpha-1(II) chain	-0.360056	1.25522	-0.668637	-1.92386	-0.308581	22.7472	7.91154	0.00161468	0.0113526
ELAVL1	ELAV-like protein 1	0.161745	-0.842362	-1.24482	-0.402459	-1.40657	12.7153	7.81623	0.00171067	0.0119537
P4HA2	Prolyl 4-hydroxylase subunit alpha-2	-0.065288	-1.1804	-1.30867	-0.128271	-1.24338	13.5969	7.74123	0.0017907	0.0124091
PRDX1	Peroxiredoxin-1	-0.107017	-0.829345	-1.13675	-0.307405	-1.02973	18.9126	7.73491	0.00179763	0.0124091
ATP6V1B2	V-type proton ATPase subunit B, brain isoform	0.423452	1.57491	0.608434	-0.966478	0.184982	13.4623	7.6943	0.00184288	0.0126448
CHI3L1	Chitinase-3-like protein 1	-0.982505	2.4064	2.26085	-0.145551	3.24335	15.4077	7.78392	0.00186085	0.0126916
S100B	Protein S100-B	0.419256	-0.562075	-1.57071	-1.00863	-1.98996	16.1911	7.61754	0.00197565	0.0133945
TFG	Protein TFG	0.279718	-0.180283	-1.24777	-1.06749	-1.52749	14.0928	7.56264	0.00199857	0.0134697
PEBP1	Phosphatidylethanolamine-binding protein 1	0.104077	-0.757941	-0.918826	-0.160886	-1.0229	19.5211	7.5384	0.00202881	0.013593
GLOD4	Glyoxalase domain-containing protein 4	-0.00314173	-0.967302	-1.07054	-0.103234	-1.06739	15.1742	7.50045	0.00207717	0.0138357
RARRES2	Retinoic acid receptor responder protein 2	-0.650147	1.42057	1.345	-0.0755613	1.99515	16.7141	7.55506	0.00213664	0.014149
CCN2	CCN family member 2	1.85827	-1.73325	-0.401113	1.33214	-2.25938	15.7571	7.53773	0.00215932	0.0142166
AIMP1	Aminoacyl tRNA synthase complex-interacting multifunctional protein 1	-0.289743	-1.92748	-1.07894	0.848538	-0.789197	13.5155	7.45146	0.00221743	0.0145153
RPL4	60S ribosomal protein L4	-0.6327	-1.3129	-1.12754	0.185359	-0.494844	17.5666	7.36759	0.00225689	0.0146891
TXNL1	Thioredoxin-like protein 1	-0.939092	-0.556134	-1.0819	-0.525767	-0.142809	13.7139	7.34523	0.00228881	0.0147643
GFPT1	Glutamine--fructose-6-phosphate aminotransferase [isomerizing] 1	-0.436613	-0.932566	-1.24762	-0.315058	-0.81101	13.9135	7.34137	0.00229436	0.0147643
CTSZ	Cathepsin Z	-0.304505	-1.23384	-1.01239	0.221449	-0.707884	14.7662	7.32666	0.0023157	0.0148179
COPA	Coatomer subunit alpha	-0.333619	-1.0616	-1.20791	-0.146314	-0.874295	13.3291	7.30142	0.00235282	0.014908
EDIL3	EGF-like repeat and discoidin I-like domain-containing protein 3	-1.38349	-0.786512	-1.16005	-0.373534	0.223446	19.8052	7.2993	0.00235597	0.014908
SCRN1	Secernin-1	-0.462156	-0.690236	-1.189	-0.498766	-0.726846	12.805	7.2572	0.00241944	0.0152251
GLB1	Beta-galactosidase	-0.432359	-1.1082	-1.74308	-0.634883	-1.31072	14.4767	7.15948	0.00257428	0.016073
ACLY	ATP-citrate synthase	-0.458982	-1.52347	-2.03593	-0.51246	-1.57695	14.1322	7.23531	0.0025824	0.016073
PLOD2	Procollagen-lysine,2-oxoglutarate 5-dioxygenase 2	-2.16262	-1.46234	-1.46194	0.000403968	0.700683	13.018	7.21164	0.00261607	0.016194
RTRAF	RNA transcription, translation and transport factor protein	-0.223986	-1.02399	-1.33851	-0.314516	-1.11452	13.0549	7.10149	0.00267138	0.016447
HYI	Putative hydroxypyruvate isomerase	-0.704922	-1.21065	-1.8041	-0.593443	-1.09917	12.9032	7.09039	0.00269041	0.0164752
PDCD6IP	Programmed cell death 6-interacting protein	-0.337532	-1.4662	-1.50082	-0.0346213	-1.16329	13.8175	7.04628	0.00276761	0.0168572
ADH5	Alcohol dehydrogenase class-3	0.293075	-0.774573	-0.996376	-0.221803	-1.28945	16.3136	7.02736	0.00280148	0.0169728
GSN	Gelsolin	-0.661684	-0.988047	-1.16414	-0.176093	-0.502456	18.9138	7.00973	0.00283345	0.0170756
PPA2	Inorganic pyrophosphatase 2, mitochondrial	0.154013	-0.660076	-1.56173	-0.901653	-1.71574	13.7599	6.98176	0.002885	0.0172948
SARNP	SAP domain-containing ribonucleoprotein	0.0991409	-0.883978	-1.14801	-0.264033	-1.24715	12.9513	6.96105	0.00292386	0.0174291
NAP1L4	Nucleosome assembly protein 1-like 4	-0.0757272	-0.298482	-0.878958	-0.580476	-0.803231	13.8732	6.95358	0.00293801	0.0174291
ATAD3A	ATPase family AAA domain-containing protein 3A	-0.520627	-0.943921	-1.43549	-0.491565	-0.91486	13.4235	6.93199	0.00297935	0.0174631
LRPAP1	Alpha-2-macroglobulin receptor-associated protein	-0.359565	-0.81478	-1.32643	-0.511646	-0.966861	14.8627	6.92344	0.00299591	0.0174631
REXO2	Oligoribonuclease, mitochondrial	0.719697	-0.774397	-0.291826	0.482571	-1.01152	13.8111	6.91972	0.00300314	0.0174631
RALB	Ras-related protein Ral-B	-0.0487198	1.35681	0.491945	-0.864862	0.540665	14.6259	6.91189	0.00301842	0.0174631
CA2	Carbonic anhydrase 2	1.63764	0.5254	-1.0662	-1.5916	-2.70384	13.0849	6.99369	0.00302859	0.0174631
ANP32A	Acidic leucine-rich nuclear phosphoprotein 32 family member A	-0.282302	-0.487811	-1.08855	-0.600741	-0.80625	15.3028	6.90308	0.00303573	0.0174631
LTBP1	Latent-transforming growth factor beta-binding protein 1	-1.76346	0.478751	0.312986	-0.165764	2.07645	15.5391	6.96093	0.00309227	0.0175441
VIM	Vimentin	0.0123534	-1.03222	-0.863111	0.169111	-0.875465	23.0725	6.87453	0.00309258	0.0175441
FUBP1	Far upstream element-binding protein 1	-0.273483	-1.25023	-2.10676	-0.856536	-1.83328	14.2935	6.95903	0.00309602	0.0175441
COPS4	COP9 signalosome complex subunit 4	-0.503198	-1.20798	-1.18222	0.0257624	-0.679018	13.5368	6.84286	0.00315703	0.0177618
ALDH7A1	Alpha-aminoadipic semialdehyde dehydrogenase	-0.17903	-2.06679	-1.81804	0.248754	-1.63901	13.1815	6.92412	0.00316562	0.0177618
COL9A1	Collagen alpha-1(IX) chain	-0.871445	-2.28768	-0.400566	1.88712	0.470879	19.0198	6.91194	0.0031903	0.0178125
POFUT1	GDP-fucose protein O-fucosyltransferase 1	-1.19199	-2.21255	-1.95797	0.254585	-0.765972	14.0547	6.81215	0.00340094	0.0188072
NUDT5	ADP-sugar pyrophosphatase	0.436321	-0.974886	-1.35235	-0.377466	-1.78867	14.2725	6.77032	0.00341464	0.0188072
PSMC2	26S proteasome regulatory subunit 7	-0.848908	-2.20166	-1.79565	0.406003	-0.946747	14.2042	6.80438	0.00341798	0.0188072
COTL1	Coactosin-like protein	0.310344	1.6745	1.83698	0.162481	1.52664	13.6654	6.78821	0.00345375	0.0189126
DCXR	L-xylulose reductase	1.40266	-0.912289	-0.0953621	0.816927	-1.49803	13.7278	6.77248	0.00348895	0.0190139
PC	Pyruvate carboxylase, mitochondrial	-0.0438762	-1.52673	-1.08282	0.443913	-1.03894	14.0247	6.62301	0.00364796	0.0197028
SOD1	Superoxide dismutase [Cu-Zn]	-0.606924	-0.766953	-0.97803	-0.211077	-0.371107	19.4615	6.62219	0.00364994	0.0197028
P4HB	Protein disulfide-isomerase	-0.552893	-1.11486	-1.07041	0.0444487	-0.517514	19.296	6.58982	0.00372921	0.0200357
BCAN	Brevican core protein	-0.287492	-1.39133	-0.61189	0.779439	-0.324398	18.3355	6.55761	0.00380998	0.0203208
SRM	Spermidine synthase	0.332457	-2.31377	-1.74355	0.570214	-2.07601	13.9481	6.62708	0.00383399	0.0203208
PDLIM5	PDZ and LIM domain protein 5	0.415675	-0.288664	-0.802455	-0.513792	-1.21813	13.9396	6.54748	0.0038358	0.0203208
LZIC	Protein LZIC	-0.33061	-1.16787	-1.26004	-0.0921697	-0.929433	13.5162	6.48291	0.00400494	0.0210357
IDH3A	Isocitrate dehydrogenase [NAD] subunit alpha, mitochondrial	-0.0667327	-1.37768	-1.34976	0.0279172	-1.28303	12.7521	6.48174	0.00400808	0.0210357
SPTBN4	Spectrin beta chain, non-erythrocytic 4	-0.00754023	0.868822	0.647566	-0.221256	0.655106	21.6216	6.46509	0.00405307	0.0210357
PSMC5	26S proteasome regulatory subunit 8	-0.354043	-1.0587	-1.38068	-0.321984	-1.02664	14.9331	6.46317	0.0040583	0.0210357
RPL10	60S ribosomal protein L10	-0.535622	-1.15233	-1.00543	0.146895	-0.469813	15.8226	6.46141	0.00406308	0.0210357
HIBADH	3-hydroxyisobutyrate dehydrogenase, mitochondrial	-0.383881	-1.4668	-1.86561	-0.398815	-1.48173	14.098	6.51585	0.00409036	0.0210811
VPS4A	Vacuolar protein sorting-associated protein 4A	-0.245259	-1.43076	-1.74114	-0.310378	-1.49588	12.1205	6.4993	0.00413526	0.0212165
NDUFB10	NADH dehydrogenase [ubiquinone] 1 beta subcomplex subunit 10	-0.287691	-1.70346	-0.980693	0.722768	-0.693002	13.6986	6.41541	0.00419067	0.0214044
OSTF1	Osteoclast-stimulating factor 1	0.155488	-1.24182	-0.807989	0.433836	-0.963476	12.6923	6.39828	0.00423933	0.0215562
ADK	Adenosine kinase	-0.632262	-1.04315	-1.1483	-0.105146	-0.516036	14.4322	6.36255	0.00434284	0.0219844
THBS4	Thrombospondin-4	0.0458412	-1.60184	-1.52891	0.0729355	-1.57475	14.111	6.40343	0.00444166	0.0223416
AHCY	Adenosylhomocysteinase	-0.283453	-1.20906	-1.03897	0.170097	-0.755513	15.0782	6.32568	0.00445262	0.0223416
ANP32E	Acidic leucine-rich nuclear phosphoprotein 32 family member E	-0.763396	-1.26474	-1.27839	-0.0136486	-0.51499	14.6169	6.29164	0.00455671	0.0227636
CEMIP	Cell migration-inducing and hyaluronan-binding protein	-1.6843	-0.45129	-0.517896	-0.0666062	1.16641	13.4468	6.26723	0.00463303	0.0230438
PSMC1	26S proteasome regulatory subunit 4	-0.455269	-0.940704	-1.41616	-0.475458	-0.960893	13.744	6.25853	0.00466058	0.02308
PSMD14	26S proteasome non-ATPase regulatory subunit 14	-0.223946	-0.406045	-1.0355	-0.629451	-0.811551	15.0273	6.23933	0.00472203	0.0232831
NME1	Nucleoside diphosphate kinase A	-0.458799	-0.913735	-1.01154	-0.0978012	-0.552737	15.7806	6.21343	0.00480633	0.0235966
AGPAT5	1-acyl-sn-glycerol-3-phosphate acyltransferase epsilon	-2.05042	0.0923275	0.304611	0.212283	2.35503	15.0516	6.23569	0.00496818	0.0242865
ARCN1	Coatomer subunit delta	-0.258607	-0.946753	-1.57435	-0.627594	-1.31574	14.8656	6.14536	0.00503596	0.0245127
PABPN1	Polyadenylate-binding protein 2	-0.0768549	-1.07024	-1.11002	-0.0397867	-1.03317	13.2	6.1354	0.0050706	0.0245762
SHMT2	Serine hydroxymethyltransferase, mitochondrial	-0.557702	-0.720312	-1.25121	-0.530895	-0.693504	15.3238	6.11407	0.00514563	0.0248342
HNRNPU	Heterogeneous nuclear ribonucleoprotein U	-0.112979	-1.41767	-1.00626	0.411403	-0.893283	15.3463	6.09041	0.0052303	0.0251326
DUT	Deoxyuridine 5-triphosphate nucleotidohydrolase, mitochondrial	0.236042	-0.904948	-1.2241	-0.319155	-1.46014	12.9902	6.08453	0.0052516	0.0251326
PLOD1	Procollagen-lysine,2-oxoglutarate 5-dioxygenase 1	-1.69986	-1.38727	-1.21886	0.168407	0.481002	14.6079	6.06565	0.00532056	0.0253562
NPNT	Nephronectin	-1.69144	-0.331456	-0.310597	0.0208593	1.38085	13.9947	6.04602	0.00543878	0.0257847
RPL36	60S ribosomal protein L36	-0.598763	-0.855886	-1.01928	-0.163392	-0.420515	16.3216	6.02943	0.00545576	0.0257847
YARS1	Tyrosine--tRNA ligase, cytoplasmic	-0.105766	-1.31574	-1.61386	-0.298116	-1.50809	12.917	6.02705	0.00566564	0.0266028
PSMC4	26S proteasome regulatory subunit 6B	-0.306782	-0.692959	-1.47205	-0.779092	-1.16527	14.3235	5.97262	0.00567557	0.0266028
HAGH	Hydroxyacylglutathione hydrolase, mitochondrial	-1.4936	-1.22404	-0.777175	0.446863	0.716421	14.8006	5.96347	0.00571193	0.0266635
A2M	Alpha-2-macroglobulin	-0.254382	0.763641	0.44465	-0.318991	0.699032	19.2668	5.95642	0.00574006	0.0266854
RPL8	60S ribosomal protein L8	-0.694612	-1.00776	-0.922875	0.0848825	-0.228263	16.3275	5.94077	0.00580314	0.026869
ICAM1	Intercellular adhesion molecule 1	-0.519308	1.09966	0.468374	-0.631283	0.987682	15.0965	5.92293	0.00587594	0.027096
F13A1	Coagulation factor XIII A chain	-0.793305	0.168366	-0.237254	-0.405619	0.556052	18.5421	5.9098	0.00593022	0.027236
ARL3	ADP-ribosylation factor-like protein 3	-0.772355	-1.77628	-1.86054	-0.084256	-1.08818	13.5062	5.96534	0.00597005	0.0272753
HNRNPM	Heterogeneous nuclear ribonucleoprotein M	0.0183567	-0.671666	-1.39255	-0.720888	-1.41091	14.7033	5.89628	0.00598667	0.0272753
COL15A1	Collagen alpha-1(XV) chain	-0.918274	-1.64254	-1.2752	0.367341	-0.356927	13.8942	5.87831	0.00606263	0.0275113
RPS14	40S ribosomal protein S14	-0.232865	-0.527185	-0.970786	-0.443601	-0.737921	16.0705	5.86959	0.00609984	0.0275703
RPL39	60S ribosomal protein L39	-0.352092	-0.990632	-0.91638	0.0742519	-0.564288	14.6892	5.85742	0.00615224	0.0276972
PCBP1	Poly(rC)-binding protein 1	-0.494569	-0.983336	-1.21419	-0.230854	-0.719621	14.8497	5.8295	0.00627439	0.0280876
SERPINH1	Serpin H1	-2.04956	-1.2406	-2.35161	-1.11101	-0.302045	18.1306	5.88995	0.00628826	0.0280876
DDX5	Probable ATP-dependent RNA helicase DDX5	-0.0669035	-1.13706	-1.79314	-0.656079	-1.72623	12.7215	5.86651	0.00639106	0.0284352
ACAT1	Acetyl-CoA acetyltransferase, mitochondrial	-0.23269	-1.65902	-1.66007	-0.00104373	-1.42738	14.0612	5.84147	0.00650289	0.0288202
KHDRBS1	KH domain-containing, RNA-binding, signal transduction-associated protein 1	-0.134837	-1.02934	-1.38577	-0.356428	-1.25093	12.8895	5.75941	0.00659303	0.0290812
EEF1G	Elongation factor 1-gamma	-0.0324218	0.508106	-1.398	-1.90611	-1.36558	13.8317	5.80733	0.00661284	0.0290812
FAT1	Protocadherin Fat 1	-0.171754	-1.08599	-0.824729	0.261256	-0.652975	15.3232	5.72682	0.00674726	0.0295582
FUS	RNA-binding protein FUS	-0.175445	-0.87603	-1.0991	-0.223066	-0.92365	14.6924	5.70378	0.00685873	0.0298217
DDX1	ATP-dependent RNA helicase DDX1	-0.564509	-1.4266	-1.41772	0.00887961	-0.853211	14.4944	5.70357	0.00685977	0.0298217
MYO1D	Unconventional myosin-Id	0.188353	1.87419	1.13751	-0.736681	0.949159	13.9199	5.73965	0.00698081	0.030226
B2M	Beta-2-microglobulin	-0.130672	1.48277	1.14491	-0.33786	1.27558	16.0514	5.7248	0.00700584	0.030226
XRCC6	X-ray repair cross-complementing protein 6	-0.341991	-0.890841	-1.29997	-0.409127	-0.957977	15.557	5.66697	0.00704109	0.0302634
PCMT1	Protein-L-isoaspartate(D-aspartate) O-methyltransferase	-0.244206	-1.05256	-1.09302	-0.0404586	-0.848815	14.903	5.66106	0.00707092	0.0302774
GSTM3	Glutathione S-transferase Mu 3	-0.594825	-1.21561	-1.13769	0.0779238	-0.542865	13.9495	5.63379	0.00721016	0.0307579
GSTP1	Glutathione S-transferase P	-0.144604	-0.870537	-1.08069	-0.210153	-0.936085	20.1942	5.6216	0.00727335	0.0309117
CAPS	Calcyphosin	-0.704021	-0.58469	-1.20075	-0.616058	-0.496727	15.0146	5.60389	0.00736632	0.0311905
CCT6A	T-complex protein 1 subunit zeta	-0.431823	-0.899323	-1.7773	-0.877973	-1.34547	14.3733	5.62827	0.00741786	0.0312924
ANGPTL4	Angiopoietin-related protein 4	0.710915	1.41036	1.53326	0.122891	0.82234	14.4131	5.55593	0.00762475	0.0320465
HSPA4	Heat shock 70 kDa protein 4	-0.27729	-0.851582	-1.20054	-0.348957	-0.923249	13.4516	5.47631	0.00807638	0.0337775
ATAD3B	ATPase family AAA domain-containing protein 3B	-1.76477	-0.0829886	0.169844	0.252833	1.93462	15.2711	5.52633	0.00811457	0.0337775
EZR	Ezrin	0.632089	-0.494214	-0.628234	-0.13402	-1.26032	13.9655	5.46325	0.00815326	0.0337775
GSTM2	Glutathione S-transferase Mu 2	-1.62789	-3.33535	-3.22529	0.11006	-1.5974	12.7375	5.51931	0.00815524	0.0337775
STIP1	Stress-induced-phosphoprotein 1	-0.329818	-1.01042	-1.05439	-0.0439685	-0.724574	14.7346	5.4488	0.00823927	0.0340019
ALDOC	Fructose-bisphosphate aldolase C	-0.745622	-0.851764	-1.09813	-0.246362	-0.352503	16.258	5.43207	0.00834009	0.0342018
RTCB	RNA-splicing ligase RtcB homolog	-0.318286	-1.01414	-1.29383	-0.279694	-0.975547	12.9473	5.4308	0.00834777	0.0342018
ECHS1	Enoyl-CoA hydratase, mitochondrial	0.118617	-0.759726	-0.872297	-0.112571	-0.990913	15.1369	5.42419	0.00838809	0.0342253
CCL20	C-C motif chemokine 20	0.0689526	1.81208	1.60205	-0.210029	1.5331	16.615	5.47386	0.008424	0.0342253
CCT5	T-complex protein 1 subunit epsilon	-1.15707	-1.36989	-1.82399	-0.454103	-0.66692	13.6234	5.45442	0.00846744	0.0342253
RPS23	40S ribosomal protein S23	-0.493114	-0.900026	-0.920188	-0.0201625	-0.427075	16.35	5.40313	0.00851776	0.0342253
MTHFD1	C-1-tetrahydrofolate synthase, cytoplasmic	-0.00492903	-0.968891	-1.36721	-0.398316	-1.36228	11.9948	5.40304	0.00851837	0.0342253
PSMD12	26S proteasome non-ATPase regulatory subunit 12	0.273959	-0.687994	-0.757331	-0.0693368	-1.03129	13.4488	5.40056	0.0085338	0.0342253
AKR1A1	Aldo-keto reductase family 1 member A1	-0.124522	-1.07754	-1.0124	0.0651409	-0.887876	16.4867	5.39564	0.00856444	0.0342277
OCIAD1	OCIA domain-containing protein 1	-0.874787	0.415052	-2.00318	-2.41823	-1.12839	14.1789	5.43693	0.00864964	0.0344474
FARSB	Phenylalanine--tRNA ligase beta subunit	-0.359376	-0.780242	-1.29436	-0.51412	-0.934987	14.5311	5.36339	0.00876869	0.0347998
SARS1	Serine--tRNA ligase, cytoplasmic	-0.205234	-1.08363	-1.19311	-0.109481	-0.987881	15.1349	5.35075	0.00885018	0.0350012
TXNDC12	Thioredoxin domain-containing protein 12	-0.342059	-0.735457	-0.836136	-0.100679	-0.494077	15.1589	5.3273	0.00900369	0.0354396
PPIB	Peptidyl-prolyl cis-trans isomerase B	-0.0311761	-0.752233	-0.911593	-0.15936	-0.880417	18.8425	5.32434	0.00902325	0.0354396
HNRNPA0	Heterogeneous nuclear ribonucleoprotein A0	-0.574818	-1.1186	-2.0056	-0.886998	-1.43078	14.0782	5.35044	0.00920503	0.0360293
PDAP1	28 kDa heat- and acid-stable phosphoprotein	-0.053149	-1.01551	-1.1341	-0.118583	-1.08095	13.174	5.27587	0.00935075	0.0364743
HNRNPK	Heterogeneous nuclear ribonucleoprotein K	-0.265847	-0.844471	-1.18073	-0.336264	-0.914888	16.7744	5.26154	0.00945012	0.0367361
AGA	N(4)-(beta-N-acetylglucosaminyl)-L-asparaginase	-0.407602	-0.819944	-1.1909	-0.370954	-0.783296	13.4092	5.2519	0.0095176	0.0368726
RPL9	60S ribosomal protein L9	-0.758534	-0.880816	-1.16867	-0.287849	-0.410131	14.3052	5.24394	0.00957368	0.0369641
SPTAN1	Spectrin alpha chain, non-erythrocytic 1	-2.5331	-2.02156	-1.3617	0.659863	1.1714	13.9319	5.28745	0.00963453	0.0370734
AKR1C1	Aldo-keto reductase family 1 member C1	-0.344965	0.793951	0.412932	-0.381019	0.757897	18.1146	5.20622	0.00984472	0.0377547
RPL27A	60S ribosomal protein L27a	-0.480529	-1.02887	-0.925282	0.103587	-0.444753	16.3967	5.19416	0.00993316	0.0379618
MMP14	Matrix metalloproteinase-14	-1.64087	3.7161	2.02446	-1.69164	3.66533	14.5239	5.23398	0.0100167	0.0379618
IDH2	Isocitrate dehydrogenase [NADP], mitochondrial	-0.592463	-1.44894	-2.16674	-0.7178	-1.57428	14.0646	5.23211	0.0100303	0.0379618
HSD17B4	Peroxisomal multifunctional enzyme type 2	0.957801	-0.178321	-0.601416	-0.423096	-1.55922	12.3835	5.18082	0.010032	0.0379618
SYNCRIP	Heterogeneous nuclear ribonucleoprotein Q	-0.348606	-0.783156	-1.3419	-0.558746	-0.993297	15.5034	5.17342	0.0100873	0.0380445
C1QTNF8	Complement C1q tumor necrosis factor-related protein 8	-0.234777	0.845115	0.722997	-0.122118	0.957774	15.656	5.16677	0.0101373	0.038107
HEXB	Beta-hexosaminidase subunit beta	-0.654497	-1.18806	-1.21929	-0.0312332	-0.564793	16.8675	5.1589	0.0101968	0.0382045
MAT2A	S-adenosylmethionine synthase isoform type-2	-0.0718455	-0.867886	-1.25048	-0.382597	-1.17864	13.179	5.124	0.0104655	0.0390408
S100A9	Protein S100-A9	-2.9529	-1.50069	-1.72177	-0.22108	1.23113	11.7743	5.17101	0.0104886	0.0390408
ARHGDIA	Rho GDP-dissociation inhibitor 1	-0.290275	0.0574551	-0.798235	-0.85569	-0.50796	17.1889	5.10643	0.0106038	0.039341
GYG1	Glycogenin-1	2.1683	1.8867	1.48335	-0.403349	-0.684951	13.1262	5.12978	0.0108109	0.0399568
UGP2	UTP--glucose-1-phosphate uridylyltransferase	-0.0252403	-1.0891	-1.17598	-0.0868782	-1.15074	18.5292	5.07699	0.0108399	0.0399568
CILP	Cartilage intermediate layer protein 1	-1.01393	0.43005	0.150524	-0.279527	1.16445	24.4665	5.07208	0.0108799	0.0399749
PPP6R1	Serine/threonine-protein phosphatase 6 regulatory subunit 1	0.0742225	-0.374555	-1.09732	-0.722764	-1.17154	14.2916	5.04758	0.0110817	0.0404742
CBR1	Carbonyl reductase [NADPH] 1	-1.02832	-0.938425	-1.30903	-0.370602	-0.280707	16.2054	5.04696	0.0110869	0.0404742
CSRP1	Cysteine and glycine-rich protein 1	-0.327402	-0.672359	-1.15049	-0.478136	-0.823092	14.8818	5.01545	0.0113527	0.0413123
CORO1B	Coronin-1B	-0.242176	0.740365	0.484352	-0.256013	0.726529	17.2564	4.99279	0.0115483	0.041762
COPE	Coatomer subunit epsilon	-0.606244	-0.784949	0.206925	0.991874	0.813169	13.8387	4.99264	0.0115496	0.041762
COL1A1	Collagen alpha-1(I) chain	-0.436214	0.953403	-0.727203	-1.68061	-0.290989	19.7564	5.01995	0.0116105	0.0418493
ACTR1B	Beta-centractin	-0.395071	-1.16966	-0.982233	0.187428	-0.587162	14.2644	4.96501	0.0117932	0.0423737
GPR4	G-protein coupled receptor 4	0.209148	0.949822	0.42454	-0.525282	0.215392	21.1813	4.92567	0.0121499	0.0434673
NDRG1	Protein NDRG1	0.229849	1.23313	1.14849	-0.0846372	0.91864	13.8159	4.92307	0.0121739	0.0434673
S100A1	Protein S100-A1	-0.483272	-1.28369	-1.68179	-0.398095	-1.19852	18.4095	4.94869	0.0122957	0.0437649
GNPDA2	Glucosamine-6-phosphate isomerase 2	-0.565245	-0.692103	-1.30542	-0.613313	-0.74017	12.8893	4.89822	0.0124059	0.0439469
PSMC3	26S proteasome regulatory subunit 6A	-0.432737	-1.10919	-1.17607	-0.066883	-0.743331	14.9799	4.8963	0.012424	0.0439469
HINT1	Histidine triad nucleotide-binding protein 1	-0.536871	-1.01314	-1.21601	-0.202866	-0.679136	16.8003	4.88379	0.0125428	0.0442299
EIF4H	Eukaryotic translation initiation factor 4H	-0.351719	-0.334398	-1.1351	-0.800703	-0.783382	14.3782	4.87172	0.0126587	0.0445007
PTBP1	Polypyrimidine tract-binding protein 1	0.0335259	-0.332701	-0.902731	-0.57003	-0.936257	14.7963	4.86455	0.0127281	0.0446072
GALE	UDP-glucose 4-epimerase	-0.738372	-0.924541	-1.05741	-0.132873	-0.319041	14.6712	4.85959	0.0127763	0.0446387
NIPSNAP1	Protein NipSnap homolog 1	-0.44522	-0.974129	-1.75983	-0.7857	-1.31461	13.1204	4.86886	0.0130554	0.0454744
HNRNPDL	Heterogeneous nuclear ribonucleoprotein D-like	-0.169787	-0.834139	-0.901923	-0.0677839	-0.732135	14.8962	4.81289	0.0132407	0.0459792
LRRC59	Leucine-rich repeat-containing protein 59	-0.441177	-1.02022	-0.874555	0.145669	-0.433378	15.5181	4.78728	0.0135033	0.0467155
TGFBI	Transforming growth factor-beta-induced protein ig-h3	0.24111	1.07762	0.66255	-0.415073	0.42144	17.8095	4.78424	0.0135348	0.0467155
PABPC3	Polyadenylate-binding protein 3	0.0797708	-0.9876	-1.44713	-0.459531	-1.5269	13.5641	4.81226	0.0136257	0.0468873
PPIA	Peptidyl-prolyl cis-trans isomerase A	-0.248468	-0.818519	-0.79369	0.0248292	-0.545221	19.1917	4.76519	0.0137344	0.047119
CHMP4B	Charged multivesicular body protein 4b	0.132718	0.820929	0.353598	-0.467331	0.22088	15.1781	4.7609	0.0137797	0.0471325
SERPINE1	Plasminogen activator inhibitor 1	1.74988	2.36704	2.18526	-0.181771	0.435384	13.9734	4.79544	0.0138738	0.0473122
RPS12	40S ribosomal protein S12	-0.285323	-0.959613	-0.889839	0.0697743	-0.604516	14.3931	4.74361	0.0139645	0.0474792
RANBP1	Ran-specific GTPase-activating protein	-0.203686	-0.807424	-0.937603	-0.130178	-0.733917	14.0683	4.7045	0.0143923	0.0487883
RRP1	Ribosomal RNA processing protein 1 homolog A	-0.600039	0.520181	0.104705	-0.415476	0.704744	17.5282	4.65433	0.0149627	0.0505714
MECR	Enoyl-[acyl-carrier-protein] reductase, mitochondrial	-0.574191	0.433987	0.244201	-0.189787	0.818391	17.832	4.64995	0.0150137	0.0505934
SF3A3	Splicing factor 3A subunit 3	-0.924356	-1.10932	-1.16559	-0.0562716	-0.241237	13.2531	4.60816	0.0155098	0.0521112
RPS19	40S ribosomal protein S19	-0.615015	-0.81334	-0.974716	-0.161376	-0.359701	17.0881	4.60312	0.0155709	0.0521624
COL6A2	Collagen alpha-2(VI) chain	-0.234956	1.05806	0.258944	-0.799112	0.4939	19.0905	4.58382	0.0158072	0.0526955
HNRNPA3	Heterogeneous nuclear ribonucleoprotein A3	-0.143161	-0.402003	-0.845712	-0.443709	-0.702551	15.4995	4.58257	0.0158225	0.0526955
PSMC6	26S proteasome regulatory subunit 10B	-0.137296	-0.701065	-0.981831	-0.280766	-0.844535	15.3636	4.57579	0.0159066	0.0528209
DDT	D-dopachrome decarboxylase	1.11868	0.0234602	-0.458199	-0.48166	-1.57688	13.7807	4.57142	0.016162	0.053513
RPL7	60S ribosomal protein L7	-0.597269	-0.736283	-0.900419	-0.164136	-0.30315	16.636	4.54797	0.0162566	0.0536705
MTAP	S-methyl-5-thioadenosine phosphorylase	-0.293855	-0.529967	-1.21785	-0.687881	-0.923993	14.3093	4.50928	0.0167578	0.055165
ACAT2	Acetyl-CoA acetyltransferase, cytosolic	0.61868	-0.190941	-0.320547	-0.129606	-0.939227	15.406	4.48312	0.0171063	0.0561502
HP1BP3	Heterochromatin protein 1-binding protein 3	-0.1862	-0.581527	-0.931231	-0.349704	-0.745031	15.5179	4.46611	0.0173373	0.0567448
RPL5	60S ribosomal protein L5	-0.455038	-0.615255	-0.915139	-0.299884	-0.460101	15.4315	4.45531	0.0174857	0.0570666
PLS3	Plastin-3	0.290377	-0.688193	-0.761466	-0.0732722	-1.05184	15.2834	4.44705	0.0176001	0.0572759
HEXA	Beta-hexosaminidase subunit alpha	-0.68502	-2.24523	-0.901464	1.34376	-0.216444	12.6016	4.45287	0.0180499	0.0585723
PRPS1	Ribose-phosphate pyrophosphokinase 1	-0.247837	-0.800647	-1.08111	-0.280465	-0.833274	14.8024	4.39187	0.0183864	0.0594249
UBE2L5	Ubiquitin-conjugating enzyme E2 L5	-0.378835	-0.649203	-1.01779	-0.368589	-0.638956	15.0557	4.38978	0.018417	0.0594249
IMPDH2	Inosine-5-monophosphate dehydrogenase 2	-0.0471718	-1.0228	-1.10235	-0.0795513	-1.05518	13.7029	4.37576	0.0186234	0.0599209
CILP2	Cartilage intermediate layer protein 2	-0.236733	0.891218	0.32897	-0.562248	0.565703	20.9877	4.34717	0.0190519	0.0611272
CTSC	Dipeptidyl peptidase 1	-0.584777	0.678088	0.238098	-0.439989	0.822876	14.6325	4.33696	0.0192078	0.0614542
PGLS	6-phosphogluconolactonase	-0.0565426	-0.860229	-1.04106	-0.180832	-0.984519	15.606	4.32528	0.0193876	0.061809
RRBP1	Ribosome-binding protein 1	0.0325978	0.808488	0.335722	-0.472766	0.303124	19.6921	4.32273	0.0194272	0.061809
PTMS	Parathymosin	-0.574917	-0.607438	-1.12188	-0.514439	-0.54696	17.0735	4.31698	0.0195167	0.0619206
UQCRC2	Cytochrome b-c1 complex subunit 2, mitochondrial	-0.386957	-1.1369	-1.13468	0.00222116	-0.747719	15.2081	4.28003	0.0201024	0.0636017
CCT4	T-complex protein 1 subunit delta	-0.0690922	-0.657752	-1.17134	-0.513592	-1.10225	14.2291	4.26653	0.0203214	0.0641164
HADHA	Trifunctional enzyme subunit alpha, mitochondrial	-0.238054	-1.81999	-1.37296	0.447029	-1.1349	13.6962	4.28594	0.0205785	0.0647484
DSP	Desmoplakin	2.45234	1.39884	0.878124	-0.520712	-1.57422	16.0735	4.28012	0.0206735	0.0648578
ARL6IP5	PRA1 family protein 3	0.753638	0.596739	1.29254	0.695799	0.538901	15.781	4.24192	0.0207272	0.0648578
NME2	Nucleoside diphosphate kinase B	-0.210346	-0.85175	-0.702476	0.149275	-0.49213	17.1461	4.23818	0.0207897	0.0648751
HBA1	Hemoglobin subunit alpha	-0.124987	1.42364	0.712326	-0.711312	0.837313	17.6961	4.2468	0.0211335	0.065768
NONO	Non-POU domain-containing octamer-binding protein	-0.0206522	-1.68396	-1.07508	0.608878	-1.05443	13.9363	4.24459	0.0212641	0.0659941
WDR1	WD repeat-containing protein 1	0.0074958	-0.380938	-0.857387	-0.476449	-0.864883	16.7689	4.20547	0.0213448	0.0660645
RAB6B	Ras-related protein Rab-6B	-0.871229	-0.0374185	-1.04489	-1.00747	-0.173658	12.6438	4.19151	0.0215868	0.0666325
FKBP10	Peptidyl-prolyl cis-trans isomerase FKBP10	-0.458283	-1.03762	-1.23749	-0.199867	-0.779204	16.3561	4.18296	0.0217366	0.0669134
ALDH2	Aldehyde dehydrogenase, mitochondrial	1.14908	-0.974891	-1.36039	-0.385495	-2.50946	14.0645	4.21126	0.0218354	0.0670364
NUCB1	Nucleobindin-1	1.52584	0.244792	0.678833	0.43404	-0.847011	13.9129	4.17208	0.0223618	0.0684681
CMAS	N-acylneuraminate cytidylyltransferase	-0.164351	-0.579816	-0.857129	-0.277313	-0.692777	13.2289	4.1348	0.0226013	0.0690159
ALDOA	Fructose-bisphosphate aldolase A	-0.805464	-0.157841	-0.476742	-0.318901	0.328722	19.0251	4.11335	0.0229988	0.0698955
RPL23	60S ribosomal protein L23	-0.444083	-0.813227	-0.805344	0.00788287	-0.361262	16.3042	4.11264	0.0230121	0.0698955
HTRA3	Serine protease HTRA3	-0.635052	0.514669	0.104684	-0.409984	0.739737	16.5841	4.1038	0.0231782	0.0702128
IGFBP4	Insulin-like growth factor-binding protein 4	-0.657228	1.08488	0.896026	-0.188855	1.55325	14.219	4.12703	0.0233564	0.0704655
YWHAH	14-3-3 protein eta	0.533731	-0.354878	-0.187396	0.167482	-0.721127	14.8065	4.09288	0.0233854	0.0704655
NACA	Nascent polypeptide-associated complex subunit alpha	-0.181203	-0.511198	-1.29001	-0.778815	-1.10881	13.9745	4.08896	0.0234602	0.0705045
LASP1	LIM and SH3 domain protein 1	0.0651828	-0.752537	-0.793755	-0.0412184	-0.858938	14.3054	4.08369	0.0235612	0.070606
CTTN	Src substrate cortactin	0.0240562	-0.976049	-1.09842	-0.122369	-1.12247	12.9693	4.08074	0.023618	0.070606
EIF3A	Eukaryotic translation initiation factor 3 subunit A	-0.0784254	-1.2438	-1.25441	-0.010617	-1.17599	12.7203	4.04795	0.0247905	0.0739173
ATIC	Bifunctional purine biosynthesis protein ATIC	-0.199341	-0.777958	-1.01154	-0.233583	-0.812199	15.3331	4.00136	0.0252037	0.0749531
GBE1	1,4-alpha-glucan-branching enzyme	-0.75519	-0.11512	0.0321513	0.147271	0.787341	13.7872	3.98834	0.0254749	0.0754634
YBX1	Y-box-binding protein 1	0.626744	-0.465472	-0.639903	-0.174431	-1.26665	14.4277	3.98584	0.0255273	0.0754634
SLPI	Antileukoproteinase	-0.602286	0.537972	0.34242	-0.195551	0.944706	20.3548	3.98361	0.0255741	0.0754634
FABP4	Fatty acid-binding protein, adipocyte	1.63174	0.850533	0.892251	0.041718	-0.739486	14.4072	3.99302	0.025882	0.0759086
IL1RN	Interleukin-1 receptor antagonist protein	-0.289545	0.678347	-0.268898	-0.947245	0.0206476	15.3813	3.9663	0.0259411	0.0759086
HDHD2	Haloacid dehalogenase-like hydrolase domain-containing protein 2	-0.3759	-1.02409	-1.25982	-0.235728	-0.883923	15.05	3.96533	0.025962	0.0759086
ECRG4	Augurin	-0.162698	0.772659	-0.116119	-0.888777	0.0465795	21.4485	3.95884	0.0261013	0.0759086
RPL24	60S ribosomal protein L24	-0.495577	-0.770365	-0.912378	-0.142014	-0.416802	16.4288	3.95713	0.026138	0.0759086
GMPPB	Mannose-1-phosphate guanyltransferase beta	-0.249114	-1.04225	-1.09618	-0.0539288	-0.847062	14.0188	3.95687	0.0261436	0.0759086
ARSA	Arylsulfatase A	-0.0805265	-0.548875	-0.792183	-0.243308	-0.711656	14.4104	3.95368	0.0262126	0.0759086
CLEC3A	C-type lectin domain family 3 member A	-1.31954	-0.829847	-0.806707	0.0231398	0.512834	19.7605	3.95157	0.0262581	0.0759086
SEMA3C	Semaphorin-3C	0.0841852	1.62426	0.455365	-1.16889	0.37118	14.2822	3.96541	0.0266157	0.0767477
UAP1	UDP-N-acetylhexosamine pyrophosphorylase	-0.196144	-0.569996	-0.90669	-0.336693	-0.710545	13.4807	3.90244	0.0273468	0.0786166
ZBTB14	Zinc finger and BTB domain-containing protein 14	0.117861	1.60613	1.01403	-0.592094	0.896173	17.0303	3.92971	0.0274019	0.0786166
RAB11A	Ras-related protein Rab-11A	-0.255539	0.829875	0.0469361	-0.782939	0.302475	14.1206	3.89539	0.0275072	0.0787204
NIF3L1	NIF3-like protein 1	-0.175028	-0.639923	-1.05281	-0.412886	-0.877782	13.66	3.88864	0.0276615	0.0789635
RPS11	40S ribosomal protein S11	-0.61251	-0.799358	-0.731479	0.0678791	-0.11897	16.0857	3.88505	0.0277441	0.0790014
HNRNPH1	Heterogeneous nuclear ribonucleoprotein H	-0.14712	-0.900465	-0.835154	0.0653109	-0.688035	15.4853	3.87742	0.0279204	0.079305
LIMCH1	LIM and calponin homology domains-containing protein 1	-0.409723	0.613656	0.408949	-0.204707	0.818672	16.145	3.87322	0.0280179	0.0793783
PSMB8	Proteasome subunit beta type-8	-0.394981	1.14378	0.483724	-0.660056	0.878705	13.4303	3.89313	0.0280856	0.0793783
PLA2G2A	Phospholipase A2, membrane associated	-1.09756	0.451116	-0.120425	-0.571541	0.977134	26.1587	3.88449	0.0282856	0.0796312
SND1	Staphylococcal nuclease domain-containing protein 1	-0.238897	-0.605564	-0.914105	-0.308541	-0.675208	15.2869	3.85835	0.0283665	0.0796312
PSMD11	26S proteasome non-ATPase regulatory subunit 11	-0.416988	-0.798713	-1.00741	-0.208702	-0.590427	15.3109	3.85757	0.0283848	0.0796312
CAT	Catalase	1.09066	0.643117	0.446764	-0.196353	-0.643893	12.9921	3.84165	0.0287635	0.080341
HNRNPL	Heterogeneous nuclear ribonucleoprotein L	-0.352539	-1.11641	-1.17226	-0.0558488	-0.819724	14.4348	3.84101	0.0287789	0.080341
GLO1	Lactoylglutathione lyase	-0.171906	-0.714408	-0.834405	-0.119997	-0.662499	16.3551	3.83644	0.0288888	0.0804507
RPS4X	40S ribosomal protein S4, X isoform	-0.421099	-0.717456	-0.895634	-0.178178	-0.474536	16.6125	3.82608	0.0291395	0.080951
JUP	Junction plakoglobin	1.99209	1.2146	1.1741	-0.0404965	-0.817992	15.8836	3.84127	0.0294632	0.0816511
SBSN	Suprabasin	1.85255	1.39726	1.65131	0.254054	-0.201239	13.8613	3.81947	0.0299972	0.0829292
UGDH	UDP-glucose 6-dehydrogenase	-0.436148	-0.633477	-1.05317	-0.419698	-0.617027	16.6271	3.77874	0.0303157	0.0836068
ERP44	Endoplasmic reticulum resident protein 44	0.0366765	-0.762749	-1.07348	-0.310729	-1.11015	14.8339	3.74166	0.0312738	0.0858794
TIMM44	Mitochondrial import inner membrane translocase subunit TIM44	-1.18008	-0.155809	-0.201986	-0.0461765	0.978096	13.2073	3.73853	0.0313561	0.0858794
RPL18	60S ribosomal protein L18	-0.508127	-0.668903	-0.799671	-0.130768	-0.291544	16.9496	3.73816	0.031366	0.0858794
EPHX2	Bifunctional epoxide hydrolase 2	1.05501	-0.498142	0.707909	1.20605	-0.347105	15.7977	3.73254	0.0322367	0.0880517
LAMTOR5	Ragulator complex protein LAMTOR5	-0.964437	-0.174374	-0.79427	-0.619896	0.170167	13.8157	3.70078	0.0323691	0.0882018
KARS1	Lysine--tRNA ligase	0.221378	-0.649198	-0.85572	-0.206522	-1.0771	12.2036	3.69766	0.0324546	0.0882238
ANXA1	Annexin A1	0.685676	0.00951032	-0.149171	-0.158681	-0.834846	20.5216	3.69118	0.0326324	0.0882256
MAT2B	Methionine adenosyltransferase 2 subunit beta	0.234018	-0.533985	-1.15011	-0.616124	-1.38413	13.6795	3.70378	0.0327047	0.0882256
SDCBP	Syntenin-1	0.497292	1.32493	0.243738	-1.08119	-0.253553	14.735	3.68671	0.0327558	0.0882256
TFPI2	Tissue factor pathway inhibitor 2	-0.358743	1.21409	0.753886	-0.460207	1.11263	16.911	3.713	0.0327651	0.0882256
RPS16	40S ribosomal protein S16	-0.455135	-0.784293	-0.696094	0.0881988	-0.240959	17.4904	3.67254	0.0331504	0.0890525
LTBP2	Latent-transforming growth factor beta-binding protein 2	0.952504	1.14968	1.48752	0.337842	0.535014	15.603	3.66447	0.0339562	0.0910027
GARS1	Glycine--tRNA ligase	-0.0127543	-0.473717	-0.789823	-0.316106	-0.777069	13.639	3.63314	0.0342757	0.0914724
TCP1	T-complex protein 1 subunit alpha	-0.305892	-0.622077	-1.0156	-0.393518	-0.709703	13.8848	3.63258	0.0342921	0.0914724
CLU	Clusterin	-0.23987	0.584509	0.35348	-0.231029	0.59335	24.4753	3.62607	0.0344821	0.0917643
FH	Fumarate hydratase, mitochondrial	-0.276373	0.215377	-0.846543	-1.06192	-0.57017	12.5987	3.62066	0.0346407	0.0917664
HLA-A	HLA class I histocompatibility antigen, A alpha chain	-0.105545	0.991441	0.621707	-0.369734	0.727253	14.2092	3.62055	0.034644	0.0917664
ANXA11	Annexin A11	-0.462308	-0.742424	-0.989265	-0.246841	-0.526956	14.3308	3.60586	0.0350793	0.0927039
TNXB	Tenascin-X	0.989714	-1.52221	-1.46187	0.0603442	-2.45158	15.6416	3.62185	0.0353607	0.0932311
PI4K2A	Phosphatidylinositol 4-kinase type 2-alpha	2.29397	3.16243	2.27208	-0.890349	-0.0218844	15.4264	3.60433	0.0358851	0.0943953
PLIN3	Perilipin-3	0.173542	-0.532701	-0.854718	-0.322016	-1.02826	15.6605	3.57074	0.0361449	0.0948156
HADH	Hydroxyacyl-coenzyme A dehydrogenase, mitochondrial	0.668447	-0.643413	-0.579389	0.0640241	-1.24784	14.888	3.58238	0.0362322	0.0948156
GATD3B	Glutamine amidotransferase-like class 1 domain-containing protein 3B, mitochondrial	0.160092	0.665407	-0.0374288	-0.702836	-0.197521	15.768	3.5659	0.0362947	0.0948156
RPS6	40S ribosomal protein S6	-0.285573	-0.712776	-0.707815	0.00496106	-0.422242	16.4257	3.56087	0.0364511	0.0950063
SRSF2	Serine/arginine-rich splicing factor 2	-0.267573	0.533928	-0.126661	-0.660589	0.140913	15.1185	3.55683	0.0365769	0.0951167
H1-0	Histone H1.0	-0.0696351	0.658066	0.221533	-0.436533	0.291168	19.8221	3.54875	0.0368304	0.0955578
ACAN	Aggrecan core protein	-0.480191	0.401007	0.265477	-0.13553	0.745668	27.7968	3.53853	0.0371538	0.0961775
COL16A1	Collagen alpha-1(XVI) chain	0.0987056	0.959092	0.077513	-0.881579	-0.0211926	14.9531	3.53107	0.0373919	0.0965746
RPL36AL	60S ribosomal protein L36a-like	-0.352055	-0.455519	-1.27454	-0.81902	-0.922484	14.5669	3.51754	0.0378279	0.0973396
CD109	CD109 antigen	0.615673	-0.0685663	-0.282199	-0.213632	-0.897872	16.0723	3.51658	0.037859	0.0973396
RACK1	Receptor of activated protein C kinase 1	-0.470705	-0.660545	-0.82127	-0.160725	-0.350565	16.8821	3.5086	0.038119	0.0977873
C4A	Complement C4-A	-1.35035	-0.370995	-0.535954	-0.164959	0.814401	13.819	3.49572	0.0386219	0.0987686
SNRNP70	U1 small nuclear ribonucleoprotein 70 kDa	-0.75039	0.0215743	-2.04915	-2.07073	-1.29876	14.1269	3.51569	0.038675	0.0987686
RAB8A	Ras-related protein Rab-8A	-0.030544	0.920644	0.2435	-0.677144	0.274044	14.3418	3.47667	0.0391798	0.0998339
LGALS7	Galectin-7	-0.46882	-2.39547	-1.4646	0.930864	-0.995784	13.0099	3.49013	0.0395234	0.100485
PAFAH1B3	Platelet-activating factor acetylhydrolase IB subunit alpha1	-0.924875	-1.00483	-0.74755	0.257283	0.177325	13.6387	3.45798	0.0398155	0.101002
OAT	Ornithine aminotransferase, mitochondrial	-0.0948878	-0.93298	-0.588311	0.344669	-0.493423	15.5132	3.45355	0.0399678	0.101163
FIBIN	Fin bud initiation factor homolog	-0.622878	-0.708528	-1.17261	-0.464085	-0.549734	15.4281	3.40984	0.0415061	0.104689
PKM	Pyruvate kinase PKM	-0.709505	-0.578617	-0.910219	-0.331602	-0.200714	20.983	3.40748	0.041591	0.104689
PEF1	Peflin	0.395927	1.09718	-0.0984949	-1.19568	-0.494422	12.8023	3.40622	0.0416365	0.104689
SPR	Sepiapterin reductase	-0.0657953	-1.26308	-1.2664	-0.00331573	-1.2006	12.8677	3.42216	0.0418816	0.105073
RPL11	60S ribosomal protein L11	-0.409548	-0.813503	-0.735845	0.0776573	-0.326297	16.2396	3.39494	0.0420453	0.105252
DPP7	Dipeptidyl peptidase 2	-0.273904	-1.09624	-1.04368	0.0525606	-0.769776	14.0826	3.38954	0.0422428	0.105514
DLD	Dihydrolipoyl dehydrogenase, mitochondrial	-0.336349	-0.588462	-1.15032	-0.561862	-0.813974	16.0074	3.38081	0.0425638	0.106083
OGN	Mimecan	0.407759	0.998034	0.384811	-0.613223	-0.0229473	23.6076	3.37308	0.0428505	0.106511
UBA1	Ubiquitin-like modifier-activating enzyme 1	-0.316541	-0.747692	-1.00757	-0.259882	-0.691033	16.0512	3.37116	0.0429221	0.106511
SGSH	N-sulphoglucosamine sulphohydrolase	-0.277855	-1.0628	-0.9744	0.0884004	-0.696545	15.4879	3.34123	0.0440544	0.109082
SERBP1	Plasminogen activator inhibitor 1 RNA-binding protein	-0.414343	-0.68429	-0.749706	-0.0654154	-0.335362	14.6388	3.33235	0.0443964	0.109691
CRTAP	Cartilage-associated protein	0.0338089	-0.943963	-0.264386	0.679577	-0.298195	12.4795	3.2897	0.0460814	0.113608
CRYAB	Alpha-crystallin B chain	0.34138	-0.380891	-0.427103	-0.0462121	-0.768483	18.9901	3.2862	0.046223	0.113711
CCDC80	Coiled-coil domain-containing protein 80	-0.42138	-1.08926	-0.625831	0.463424	-0.204451	17.5178	3.27888	0.04652	0.114195
PTN	Pleiotrophin	-1.16332	0.61352	0.318962	-0.294558	1.48228	16.4891	3.29224	0.0468353	0.114399
PYGB	Glycogen phosphorylase, brain form	-0.324229	-0.803046	-0.779251	0.0237949	-0.455022	17.2942	3.26864	0.0469393	0.114399
CFD	Complement factor D	0.436871	-0.734239	-0.828113	-0.0938735	-1.26498	15.1156	3.28424	0.0469716	0.114399
SUCLG2	Succinate--CoA ligase [GDP-forming] subunit beta, mitochondrial	0.113813	-0.652588	-0.831766	-0.179178	-0.945579	12.5689	3.26705	0.0470049	0.114399
HNRNPC	Heterogeneous nuclear ribonucleoproteins C1/C2	-0.197474	-0.701317	-0.74701	-0.0456931	-0.549537	17.5912	3.24142	0.0480744	0.116752
RPL21	60S ribosomal protein L21	-0.43069	-0.460511	-0.803261	-0.34275	-0.372571	16.3531	3.23895	0.048179	0.116757
ABI3BP	Target of Nesh-SH3	0.646265	1.27077	0.368159	-0.902615	-0.278106	18.7725	3.22672	0.0487001	0.117769
RPS29	40S ribosomal protein S29	-0.320895	-0.216987	-1.19794	-0.980958	-0.87705	14.5571	3.22317	0.0488527	0.117796
RPS25	40S ribosomal protein S25	-0.486742	-0.682228	-0.783042	-0.100814	-0.2963	17.4579	3.22165	0.048918	0.117796
MYOC	Myocilin	-1.7401	-1.98386	-1.5764	0.407457	0.163695	13.7671	3.23436	0.0492476	0.11834
AK1	Adenylate kinase isoenzyme 1	-0.485637	-0.504081	-0.856088	-0.352006	-0.370451	17.8205	3.20135	0.0498007	0.119184
IL1RAP	Interleukin-1 receptor accessory protein	1.8482	1.02612	1.83849	0.812369	-0.00970748	13.5114	3.22137	0.0498081	0.119184
TPP1	Tripeptidyl-peptidase 1	0.224229	-0.523238	-0.53039	-0.00715234	-0.754619	16.4833	3.19794	0.049951	0.119275
PPP1R7	Protein phosphatase 1 regulatory subunit 7	-0.113037	-0.826313	-0.835922	-0.00960972	-0.722885	15.1375	3.19137	0.0502416	0.119481
CALM3	Calmodulin-3	-0.911977	-0.644969	-0.856524	-0.211554	0.0554536	15.6638	3.19124	0.0502469	0.119481
SERPINA1	Alpha-1-antitrypsin	-0.751475	-0.738308	-0.363945	0.374364	0.38753	19.2671	3.185	0.0505247	0.119891
ENO2	Gamma-enolase	-0.871496	0.169913	-0.0608842	-0.230797	0.810612	15.8842	3.17928	0.0507807	0.12021
DCTN2	Dynactin subunit 2	-0.0249936	-0.878416	-0.561615	0.316801	-0.536621	14.3005	3.17729	0.0508701	0.12021
ACOT7	Cytosolic acyl coenzyme A thioester hydrolase	1.16021	1.36709	1.1974	-0.169687	0.0371893	13.5515	3.18332	0.0513762	0.121154
MDK	Midkine	-0.847654	0.624129	0.257171	-0.366958	1.10482	16.2589	3.17645	0.0516861	0.121633
HSD17B10	3-hydroxyacyl-CoA dehydrogenase type-2	-0.0360169	-1.06199	-1.00442	0.0575727	-0.968402	15.4669	3.16548	0.0520897	0.12233
HNRNPA2B1	Heterogeneous nuclear ribonucleoproteins A2/B1	-0.792402	-0.0774489	-0.0740491	0.00339987	0.718353	18.5076	3.14698	0.0522533	0.122412
FGF2	Fibroblast growth factor 2	-0.412441	0.713074	0.0222177	-0.690856	0.434658	16.0269	3.14512	0.0523397	0.122412
MAP2K1	Dual specificity mitogen-activated protein kinase kinase 1	-0.63812	0.233007	-0.076864	-0.309871	0.561256	12.8773	3.1406	0.0525496	0.122652
SPP1	Osteopontin	0.21287	1.12559	0.0374286	-1.08816	-0.175441	18.3113	3.13518	0.052803	0.122991
HNRNPA1	Heterogeneous nuclear ribonucleoprotein A1	0.374764	-0.319246	-0.574736	-0.25549	-0.9495	16.0244	3.13263	0.0529224	0.123018
IL17D	Interleukin-17D	-1.1666	-0.827134	-0.987364	-0.160231	0.179238	14.837	3.12725	0.0531758	0.123355
RPS9	40S ribosomal protein S9	-0.488618	-0.702067	-0.858321	-0.156254	-0.369703	16.4731	3.12305	0.0533747	0.123564
ATOX1	Copper transport protein ATOX1	-0.152287	-0.990246	-0.276121	0.714125	-0.123833	15.4965	3.11896	0.0535688	0.123762
RPSA	40S ribosomal protein SA	-0.30464	-0.593897	-0.834182	-0.240285	-0.529542	16.197	3.10271	0.0543488	0.12531
DDAH1	N(G),N(G)-dimethylarginine dimethylaminohydrolase 1	-1.00839	-0.976751	-1.5151	-0.538348	-0.506712	13.6544	3.11746	0.0545507	0.125522
HEBP2	Heme-binding protein 2	0.247191	-0.101567	-0.537992	-0.436425	-0.785183	15.0638	3.09411	0.0547662	0.125764
EIF2S1	Eukaryotic translation initiation factor 2 subunit 1	0.0367247	-0.153379	-0.784841	-0.631462	-0.821566	14.176	3.08051	0.0554338	0.126659
SLC25A6	ADP/ATP translocase 3	-0.0718322	0.805846	0.0955606	-0.710286	0.167393	13.43	3.07856	0.0555307	0.126659
ACOT1	Acyl-coenzyme A thioesterase 1	0.157279	-0.486979	-1.03678	-0.549798	-1.19406	12.6233	3.08157	0.0555466	0.126659
CMPK1	UMP-CMP kinase	0.79938	-0.315796	-0.311095	0.00470066	-1.11047	16.685	3.07714	0.0556011	0.126659
CAPZB	F-actin-capping protein subunit beta	0.137518	-0.361449	-0.547412	-0.185963	-0.684929	14.1306	3.06368	0.0562726	0.127858
HAPLN3	Hyaluronan and proteoglycan link protein 3	-0.278593	0.563962	0.32408	-0.239882	0.602673	16.5377	3.06211	0.0563517	0.127858
RABGGTA	Geranylgeranyl transferase type-2 subunit alpha	0.0943113	0.762357	0.405111	-0.357246	0.3108	15.6077	3.05558	0.0566812	0.12835
S100A8	Protein S100-A8	-1.91304	0.438367	-1.47924	-1.91761	0.433799	11.5879	3.05823	0.057476	0.129659
PFDN2	Prefoldin subunit 2	-0.773039	-0.207425	-0.555363	-0.347937	0.217676	14.5773	3.0398	0.057487	0.129659
EIF3J	Eukaryotic translation initiation factor 3 subunit J	0.0681507	0.465434	-0.625881	-1.09132	-0.694031	13.0117	3.03207	0.0578863	0.130301
ACTN4	Alpha-actinin-4	-0.206912	-0.23634	-0.785332	-0.548992	-0.578421	14.6722	3.02685	0.0581575	0.130654
OLFML3	Olfactomedin-like protein 3	1.95319	-0.514879	-0.378389	0.13649	-2.33158	12.6696	3.02552	0.0591651	0.132656
TNC	Tenascin	2.44092	0.227703	1.54073	1.31303	-0.900189	16.1235	3.01505	0.0597174	0.133631
MATN3	Matrilin-3	-1.07045	-0.0532424	-0.115776	-0.0625337	0.954678	20.3149	2.99088	0.0600651	0.134145
PDGFRL	Platelet-derived growth factor receptor-like protein	-0.482084	-0.347247	-0.846626	-0.499379	-0.364542	15.8183	2.98407	0.0604339	0.134649
SNX3	Sorting nexin-3	0.236944	-0.635256	-0.678718	-0.0434617	-0.915662	13.411	2.97992	0.0606599	0.134649
RPL3	60S ribosomal protein L3	-0.462567	-0.0493733	-0.793455	-0.744081	-0.330888	16.6234	2.97966	0.0606741	0.134649
ACADVL	Very long-chain specific acyl-CoA dehydrogenase, mitochondrial	0.0816982	-1.02585	-0.855235	0.170614	-0.936933	15.4126	2.99166	0.0607632	0.134649
SUCLG1	Succinate--CoA ligase [ADP/GDP-forming] subunit alpha, mitochondrial	0.705092	-1.30928	-0.842813	0.466464	-1.5479	15.3164	2.98857	0.0611398	0.13522
GMPPA	Mannose-1-phosphate guanyltransferase alpha	-0.305541	-0.620486	-0.733022	-0.112536	-0.427481	13.241	2.96525	0.0614664	0.135679
G6PD	Glucose-6-phosphate 1-dehydrogenase	0.161461	-0.637533	-0.416957	0.220575	-0.578418	14.0072	2.95069	0.0622786	0.137206
COL1A2	Collagen alpha-2(I) chain	-0.115215	1.11347	0.154881	-0.958587	0.270096	18.3961	2.95771	0.0625063	0.137256
SLC25A24	Calcium-binding mitochondrial carrier protein SCaMC-1	1.01162	0.583517	0.0363131	-0.547204	-0.975306	13.615	2.94591	0.0625475	0.137256
NUCKS1	Nuclear ubiquitous casein and cyclin-dependent kinase substrate 1	-0.408717	-0.0179497	-0.589301	-0.571351	-0.180584	16.1045	2.94387	0.0626628	0.137256
NOG	Noggin	-1.221	-0.0812628	-0.764288	-0.683025	0.456716	14.4649	2.9229	0.0646752	0.141392
HSP90AB1	Heat shock protein HSP 90-beta	-0.63533	-0.413382	-0.839833	-0.426451	-0.204503	16.2097	2.89533	0.0654754	0.142867
SAP18	Histone deacetylase complex subunit SAP18	-0.489329	-0.328161	-0.705496	-0.377335	-0.216168	14.1688	2.89135	0.0657119	0.14288
ETFB	Electron transfer flavoprotein subunit beta	0.0181491	-0.810381	-0.849009	-0.0386273	-0.867158	15.2	2.89066	0.0657531	0.14288
GET3	ATPase GET3	-0.285446	-1.01173	-1.24815	-0.236419	-0.962707	12.3351	2.90272	0.0658576	0.14288
SERPINA5	Plasma serine protease inhibitor	-0.340679	-1.75811	-0.884367	0.873747	-0.543688	14.534	2.89594	0.0664163	0.143818
AK3	GTP:AMP phosphotransferase AK3, mitochondrial	-0.853684	0.692456	-0.407597	-1.10005	0.446088	15.5731	2.88496	0.0670746	0.144705
H2AC20	Histone H2A type 2-C	-0.418563	-0.167838	-1.12581	-0.95797	-0.707245	16.1946	2.86864	0.0670803	0.144705
RPL28	60S ribosomal protein L28	-0.331028	-0.166999	-0.713321	-0.546322	-0.382293	15.5172	2.86473	0.0673194	0.144916
ETF1	Eukaryotic peptide chain release factor subunit 1	-0.485271	-0.807669	-0.655628	0.152042	-0.170357	14.6762	2.86288	0.0674325	0.144916
DSG1	Desmoglein-1	1.89414	1.24392	1.20618	-0.0377395	-0.687961	15.5554	2.86576	0.0682424	0.146381
SEPTIN7	Septin-7	0.0977241	-0.823319	-0.604002	0.219317	-0.701727	13.7216	2.83951	0.0688816	0.147474
GRPEL1	GrpE protein homolog 1, mitochondrial	0.45067	0.935919	0.474619	-0.4613	0.0239491	13.1841	2.83177	0.0693695	0.148116
COL5A2	Collagen alpha-2(V) chain	0.0123023	0.805941	0.456175	-0.349765	0.443873	18.6548	2.83063	0.0694418	0.148116
RPL23A	60S ribosomal protein L23a	-0.494826	-0.0622266	-0.531208	-0.468982	-0.036382	16.389	2.82107	0.0700497	0.149134
SFRP4	Secreted frizzled-related protein 4	-1.73904	-1.41851	-1.47995	-0.0614385	0.259087	12.8217	2.82563	0.0707569	0.150358
SNRPD3	Small nuclear ribonucleoprotein Sm D3	-1.08874	0.190958	0.0064346	-0.184524	1.09518	17.2942	2.81822	0.071072	0.150747
NANS	Sialic acid synthase	-0.318232	-0.810301	-1.47902	-0.66872	-1.16079	14.1925	2.81745	0.0712815	0.15091
ANXA4	Annexin A4	0.19506	-0.15432	-0.515972	-0.361652	-0.711032	17.9475	2.79733	0.0715854	0.151272
ANG	Angiogenin	-0.86156	0.346247	0.310568	-0.0356797	1.17213	22.2431	2.80611	0.0717957	0.151436
SMOC2	SPARC-related modular calcium-binding protein 2	-0.487184	-1.08928	-0.96718	0.122096	-0.479996	17.8818	2.79112	0.0719933	0.151572
DSG2	Desmoglein-2	1.34201	1.29588	0.327411	-0.968471	-1.0146	14.8114	2.77415	0.0741331	0.155789
TAGLN	Transgelin	0.174147	-0.812121	-1.03081	-0.218688	-1.20496	14.2557	2.77014	0.0744031	0.156068
RSU1	Ras suppressor protein 1	0.152249	-0.600887	-0.594939	0.00594767	-0.747188	15.104	2.7341	0.0758584	0.158661
HMGB2	High mobility group protein B2	0.212742	-0.185672	-0.748718	-0.563046	-0.961459	14.5688	2.73325	0.0759178	0.158661
FGFBP2	Fibroblast growth factor-binding protein 2	-0.747916	-0.093192	-0.19287	-0.0996781	0.555046	22.0416	2.71953	0.0768816	0.160381
GPNMB	Transmembrane glycoprotein NMB	0.671353	-0.819241	-0.348837	0.470404	-1.02019	14.7515	2.72213	0.0777253	0.161845
U2AF1	Splicing factor U2AF 35 kDa subunit	-0.131553	-0.309042	-1.09331	-0.784272	-0.96176	12.442	2.69314	0.0787747	0.163731
PRSS1	Trypsin-1	-0.814673	0.0420601	-0.0195421	-0.0616023	0.795131	14.1304	2.68735	0.0791967	0.164308
SNRPA	U1 small nuclear ribonucleoprotein A	-0.843994	-0.913636	-0.372892	0.540744	0.471102	13.8037	2.68163	0.0796165	0.164879
FSCN1	Fascin	-0.475972	-0.327795	-0.667233	-0.339438	-0.191261	16.2244	2.6747	0.0801279	0.165636
PPP1CA	Serine/threonine-protein phosphatase PP1-alpha catalytic subunit	-0.496545	0.386595	-0.188291	-0.574887	0.308253	13.4567	2.65691	0.0814572	0.168079
COPS6	COP9 signalosome complex subunit 6	-0.437812	-0.669154	-0.881441	-0.212287	-0.443629	14.3064	2.65013	0.0819701	0.168832
TUBA1B	Tubulin alpha-1B chain	-0.251042	-0.377959	-0.937123	-0.559164	-0.686081	17.2989	2.6302	0.0834987	0.171588
ACOT8	Acyl-coenzyme A thioesterase 8	-0.403574	0.362578	0.0626153	-0.299963	0.466189	13.7214	2.62877	0.0836098	0.171588
H1-5	Histone H1.5	-1.21199	-0.394563	-0.418925	-0.0243627	0.793067	16.2829	2.62748	0.0841315	0.172349
FUT4	Alpha-(1,3)-fucosyltransferase 4	-0.864401	0.318572	-0.467773	-0.786345	0.396627	14.662	2.61035	0.0856647	0.174707
TARS1	Threonine--tRNA ligase 1, cytoplasmic	-0.285195	-1.34893	-1.22802	0.120906	-0.942826	13.042	2.61544	0.0857064	0.174707
GOT2	Aspartate aminotransferase, mitochondrial	-0.197521	-0.454838	-0.912428	-0.45759	-0.714907	16.9598	2.60165	0.0857431	0.174707
HRNR	Hornerin	1.65957	1.58407	1.6705	0.0864264	0.0109275	18.6833	2.60213	0.0867633	0.17647
TUBB4A	Tubulin beta-4A chain	-0.735355	-0.81791	-1.09324	-0.275325	-0.35788	12.6878	2.58043	0.0874542	0.177559
RPS15A	40S ribosomal protein S15a	-0.489406	-0.614551	-0.74137	-0.126818	-0.251963	15.9548	2.56133	0.0890258	0.180428
GRHPR	Glyoxylate reductase/hydroxypyruvate reductase	-0.371638	-0.74537	-0.74283	0.00253985	-0.371192	15.4377	2.5348	0.0912606	0.184628
SERF2	Small EDRK-rich factor 2	-0.166863	-1.02467	-1.37452	-0.349845	-1.20766	12.2962	2.54091	0.0918137	0.185418
ACO1	Cytoplasmic aconitate hydratase	-0.121714	0.531148	0.78323	0.252082	0.904944	14.3336	2.5244	0.0921533	0.18565
DECR1	2,4-dienoyl-CoA reductase, mitochondrial	0.385571	-0.285125	-0.631013	-0.345889	-1.01658	13.8748	2.52323	0.0922546	0.18565
RBMX	RNA-binding motif protein, X chromosome	-0.202109	-0.40923	-0.649692	-0.240462	-0.447584	15.5508	2.51171	0.093256	0.187226
RNASE1	Ribonuclease pancreatic	-0.541202	0.173793	0.445385	0.271591	0.986587	16.9295	2.51044	0.0933663	0.187226
NIPSNAP3A	Protein NipSnap homolog 3A	-0.0640684	-1.03679	-0.795936	0.240855	-0.731868	13.4017	2.51578	0.0936812	0.187527
SH3BGRL3	SH3 domain-binding glutamic acid-rich-like protein 3	-0.682013	-0.662926	-0.796415	-0.133489	-0.114402	17.5778	2.49419	0.0948012	0.189436
PSMD7	26S proteasome non-ATPase regulatory subunit 7	-0.0987553	-0.0450411	-0.704374	-0.659333	-0.605619	14.2355	2.48809	0.0953454	0.19019
PCNP	PEST proteolytic signal-containing nuclear protein	-0.144248	-0.305866	-0.812878	-0.507012	-0.66863	13.8605	2.47263	0.0967417	0.192638
GOT1	Aspartate aminotransferase, cytoplasmic	-0.00394366	-0.737662	-0.885171	-0.147509	-0.881227	14.0241	2.46466	0.09747	0.193611
HMGN4	High mobility group nucleosome-binding domain-containing protein 4	0.00110393	0.74913	0.0910613	-0.658069	0.0899573	14.0606	2.46356	0.0975702	0.193611
RPL13	60S ribosomal protein L13	-0.461884	-0.558729	-0.695106	-0.136377	-0.233223	17.0171	2.46002	0.0978964	0.193866
CRTAC1	Cartilage acidic protein 1	-0.684736	0.587603	-1.00331	-1.59091	-0.31857	14.1917	2.47034	0.0980395	0.193866
HAPLN1	Hyaluronan and proteoglycan link protein 1	-0.498269	0.150278	0.0842456	-0.0660323	0.582515	25.7074	2.45623	0.0982468	0.193939
PARK7	Parkinson disease protein 7	-0.00698852	-0.472895	-0.539184	-0.0662885	-0.532195	17.8564	2.44798	0.0990134	0.195115
EIF3I	Eukaryotic translation initiation factor 3 subunit I	-0.119976	-0.496435	-0.672712	-0.176277	-0.552736	13.2204	2.44561	0.0992349	0.195213
CES1	Liver carboxylesterase 1	0.684014	0.434233	-0.43167	-0.865903	-1.11568	14.9155	2.43918	0.100343	0.196869
IKBIP	Inhibitor of nuclear factor kappa-B kinase-interacting protein	-0.499819	-0.445774	0.667701	1.11347	1.16752	15.1377	2.43881	0.100794	0.196869
ERLIN2	Erlin-2	-0.595006	-0.413731	-0.80465	-0.390919	-0.209645	13.4417	2.42851	0.100849	0.196869
RPL29	60S ribosomal protein L29	-0.318568	-0.399749	-0.604831	-0.205082	-0.286263	15.9318	2.42733	0.100961	0.196869
MDH2	Malate dehydrogenase, mitochondrial	-0.167937	-0.724999	-0.727398	-0.00239829	-0.559461	18.0981	2.42419	0.101261	0.196869
SPRYD4	SPRY domain-containing protein 4	-0.131363	0.495417	0.0351951	-0.460222	0.166558	13.079	2.42313	0.101363	0.196869
FXR1	Fragile X mental retardation syndrome-related protein 1	-0.0316522	0.560682	0.404158	-0.156524	0.43581	22.5855	2.42277	0.101397	0.196869
SPARC	SPARC	0.205653	0.122738	-0.570483	-0.693221	-0.776136	17.4425	2.42212	0.101459	0.196869
PSMB5	Proteasome subunit beta type-5	-0.119278	-0.101511	-0.559601	-0.45809	-0.440323	15.6078	2.41195	0.102439	0.198184
CACNG6	Voltage-dependent calcium channel gamma-6 subunit	-0.0487334	0.521317	0.65018	0.128863	0.698913	16.8474	2.41147	0.102485	0.198184
STXBP3	Syntaxin-binding protein 3	-0.116246	0.0682183	-0.834715	-0.902934	-0.71847	15.8503	2.38992	0.104597	0.201925
FBLN7	Fibulin-7	-0.285953	-0.908384	-0.642364	0.26602	-0.35641	15.5441	2.38489	0.105097	0.202547
RPL14	60S ribosomal protein L14	-0.337155	-0.657705	-0.656622	0.00108277	-0.319466	16.4037	2.37633	0.105953	0.203851
SRPX	Sushi repeat-containing protein SRPX	1.12333	-0.0646319	0.184273	0.248905	-0.939057	16.038	2.37842	0.106852	0.205126
PCOLCE2	Procollagen C-endopeptidase enhancer 2	0.409112	-0.269364	-0.363239	-0.0938753	-0.77235	19.3351	2.36621	0.106975	0.205126
LSM1	U6 snRNA-associated Sm-like protein LSm1	-0.158836	-0.684788	-0.469567	0.215221	-0.310731	13.0731	2.35043	0.10859	0.207873
DSC1	Desmocollin-1	1.69494	1.54367	1.07385	-0.469817	-0.621082	15.1831	2.35818	0.108905	0.208123
SFXN3	Sideroflexin-3	-1.68852	-0.362371	-0.791793	-0.429421	0.896726	12.8518	2.35642	0.109086	0.208123
CALR	Calreticulin	-0.302007	-0.286478	-0.67788	-0.391402	-0.375873	18.4363	2.34077	0.109592	0.208738
GAPDH	Glyceraldehyde-3-phosphate dehydrogenase	-0.585156	0.0838956	-0.271588	-0.355484	0.313568	21.7216	2.33461	0.110237	0.20928
RCN1	Reticulocalbin-1	-0.412199	-0.583517	-0.557889	0.0256286	-0.14569	16.1876	2.33454	0.110244	0.20928
SRSF1	Serine/arginine-rich splicing factor 1	-0.277847	0.400425	-0.0529255	-0.45335	0.224922	15.4844	2.33158	0.110555	0.209521
SMAD5	Mothers against decapentaplegic homolog 5	-0.117739	0.544413	0.515176	-0.0292376	0.632914	23.4439	2.32221	0.111546	0.210595
FBL	rRNA 2-O-methyltransferase fibrillarin	-0.41865	-0.769758	-1.50151	-0.731747	-1.08286	13.2354	2.33277	0.111546	0.210595
TOR1AIP1	Torsin-1A-interacting protein 1	-0.138949	-0.415099	-0.620361	-0.205263	-0.481412	12.5561	2.32099	0.111676	0.210595
CWC22	Pre-mRNA-splicing factor CWC22 homolog	-0.151541	0.240321	-0.331849	-0.572169	-0.180308	19.1813	2.31021	0.11283	0.211565
AKAP9	A-kinase anchor protein 9	-1.13179	-1.23288	-0.759866	0.473013	0.371927	15.6108	2.32001	0.112898	0.211565
ITGAV	Integrin alpha-V	-0.324001	0.436294	0.287894	-0.1484	0.611895	16.48	2.30939	0.112917	0.211565
OLA1	Obg-like ATPase 1	-0.745614	-0.468501	-0.508268	-0.0397666	0.237346	13.7499	2.30924	0.112934	0.211565
MFGE8	Lactadherin	-0.26773	0.348879	0.273089	-0.0757904	0.540819	23.196	2.30011	0.113921	0.213065
HSP90B1	Endoplasmin	-0.403174	-0.184984	-0.652081	-0.467097	-0.248908	18.8432	2.28432	0.115653	0.215949
ESD	S-formylglutathione hydrolase	-0.065607	-0.316958	-0.647554	-0.330596	-0.581947	16.2737	2.27379	0.116823	0.217777
CCT2	T-complex protein 1 subunit beta	-0.322216	-0.784728	-1.52202	-0.737295	-1.19981	14.686	2.27308	0.118028	0.219533
MYDGF	Myeloid-derived growth factor	0.0604843	-0.362048	-0.498489	-0.13644	-0.558973	16.6876	2.26198	0.118151	0.219533
S100A11	Protein S100-A11	0.061758	0.764277	0.42143	-0.342847	0.359672	17.3647	2.25695	0.118722	0.220234
GLUD1	Glutamate dehydrogenase 1, mitochondrial	-0.611225	-1.16811	-0.962592	0.205518	-0.351366	14.9176	2.26176	0.119123	0.22062
RDX	Radixin	-0.00661605	-0.665262	-0.504311	0.160951	-0.497695	13.636	2.25109	0.119389	0.220717
RPS15	40S ribosomal protein S15	-0.0843541	0.503286	-0.157505	-0.66079	-0.0731504	17.6336	2.24958	0.119563	0.220717
COL8A1	Collagen alpha-1(VIII) chain	1.19837	1.03516	0.773906	-0.261256	-0.424462	15.3805	2.24442	0.121276	0.223518
RPL6	60S ribosomal protein L6	-0.410806	-0.467614	-0.655088	-0.187474	-0.244283	16.7605	2.22746	0.122127	0.224722
RPS8	40S ribosomal protein S8	-0.80029	-0.294813	-0.289986	0.00482623	0.510304	17.6057	2.20659	0.124601	0.228904
LYZ	Lysozyme C	-1.31445	-0.0267787	-0.071424	-0.0446453	1.24303	23.7796	2.21168	0.125128	0.228959
HSPG2	Basement membrane-specific heparan sulfate proteoglycan core protein	-0.760099	-0.865543	-0.974633	-0.10909	-0.214533	17.6347	2.20168	0.125191	0.228959
HTRA1	Serine protease HTRA1	-0.642073	-0.0434585	-0.241117	-0.197659	0.400956	20.1916	2.20132	0.125234	0.228959
CHMP2B	Charged multivesicular body protein 2b	-0.0696379	0.809967	0.0551156	-0.754851	0.124753	12.3794	2.19917	0.125494	0.229067
SEMA3B	Semaphorin-3B	-0.105206	0.673961	0.692105	0.018144	0.797311	14.6961	2.19526	0.125968	0.229563
AEBP1	Adipocyte enhancer-binding protein 1	-0.711369	-0.502776	-0.918717	-0.415941	-0.207348	14.6035	2.19194	0.126371	0.229915
XRCC5	X-ray repair cross-complementing protein 5	0.175002	-0.711379	-1.36451	-0.653132	-1.53951	15.853	2.19872	0.126684	0.229915
NUTF2	Nuclear transport factor 2	0.174492	-0.383831	-0.726086	-0.342255	-0.900578	14.9401	2.18781	0.126874	0.229915
PSME1	Proteasome activator complex subunit 1	0.564834	0.673979	-0.637321	-1.3113	-1.20215	13.1503	2.19637	0.126968	0.229915
CLTA	Clathrin light chain A	-0.545967	0.104875	-0.296244	-0.401119	0.249723	14.4541	2.17215	0.128803	0.232868
GNPDA1	Glucosamine-6-phosphate isomerase 1	-0.260388	-0.460567	-0.619786	-0.159219	-0.359399	15.3277	2.1594	0.130399	0.235379
MDH1	Malate dehydrogenase, cytoplasmic	-0.146191	-0.606726	-0.525992	0.0807334	-0.379801	16.564	2.15579	0.130854	0.235828
PDHA1	Pyruvate dehydrogenase E1 component subunit alpha, somatic form, mitochondrial	-0.0909834	-0.580745	-0.820029	-0.239284	-0.729046	14.4943	2.14863	0.131763	0.236832
HMGB1	High mobility group protein B1	-0.136677	0.477505	-0.156321	-0.633826	-0.0196442	17.883	2.14812	0.131827	0.236832
IGFBP5	Insulin-like growth factor-binding protein 5	-1.12052	-1.14323	-0.702644	0.440589	0.417877	15.5551	2.15369	0.13226	0.237236
ACTR1A	Alpha-centractin	-0.0993683	-0.340412	-0.854644	-0.514232	-0.755276	15.406	2.13611	0.133367	0.238481
HBB	Hemoglobin subunit beta	-0.202922	0.958142	0.54325	-0.414891	0.746172	17.9331	2.14495	0.133373	0.238481
FGA	Fibrinogen alpha chain	0.218063	0.32684	-0.711158	-1.038	-0.92922	14.2801	2.13312	0.134407	0.239952
SCRG1	Scrapie-responsive protein 1	0.727828	0.436831	0.0932781	-0.343553	-0.63455	17.2893	2.12425	0.134906	0.240466
LECT2	Leukocyte cell-derived chemotaxin-2	-1.0197	-0.119756	0.102832	0.222587	1.12253	18.4941	2.1245	0.135967	0.241893
PURA	Transcriptional activator protein Pur-alpha	0.186053	-0.075961	-0.590635	-0.514674	-0.776688	14.8457	2.11492	0.136131	0.241893
ITIH6	Inter-alpha-trypsin inhibitor heavy chain H6	-0.206079	0.597141	0.278671	-0.31847	0.48475	17.682	2.11032	0.136739	0.242595
SEPTIN2	Septin-2	-0.680781	-0.718524	-0.993899	-0.275374	-0.313118	13.6999	2.10634	0.137267	0.243034
CP	Ceruloplasmin	0.408589	-0.0852233	0.565715	0.650938	0.157126	13.4029	2.10364	0.137628	0.243034
RPLP0	60S acidic ribosomal protein P0	-0.478141	-0.51032	-0.647225	-0.136905	-0.169084	16.9843	2.10331	0.137672	0.243034
RPLP1	60S acidic ribosomal protein P1	0.104621	-1.77065	-1.14605	0.624601	-1.25067	15.1694	2.11065	0.13784	0.243034
RPL19	60S ribosomal protein L19	-0.282114	-0.431636	-0.5726	-0.140964	-0.290486	16.4504	2.09996	0.13812	0.24315
PLCH1	1-phosphatidylinositol 4,5-bisphosphate phosphodiesterase eta-1	-0.466273	-0.623092	-0.667191	-0.0440995	-0.200918	15.9354	2.09701	0.138515	0.243471
HEBP1	Heme-binding protein 1	-0.489838	-0.0301919	-0.560466	-0.530274	-0.0706278	14.2528	2.08489	0.140156	0.245468
CFL2	Cofilin-2	-0.0016713	-0.340021	-0.498176	-0.158156	-0.496505	13.807	2.08484	0.140163	0.245468
RPL38	60S ribosomal protein L38	-0.402513	-0.878997	-0.601501	0.277496	-0.198988	15.403	2.08384	0.140298	0.245468
UQCRFS1P1	Putative cytochrome b-c1 complex subunit Rieske-like protein 1	0.0197288	-0.636174	-0.550063	0.0861114	-0.569792	14.2171	2.07473	0.141546	0.24727
ETFA	Electron transfer flavoprotein subunit alpha, mitochondrial	0.285547	-1.05861	-1.56108	-0.50247	-1.84663	13.7129	2.07215	0.143048	0.249512
RPLP2	60S acidic ribosomal protein P2	-0.386219	-0.406278	-0.664461	-0.258183	-0.278242	18.1143	2.04745	0.145354	0.252733
RPL15	60S ribosomal protein L15	-0.377299	-0.333106	-0.596739	-0.263633	-0.21944	16.1316	2.04743	0.145356	0.252733
SRSF6	Serine/arginine-rich splicing factor 6	-0.301616	-0.216532	-0.722596	-0.506064	-0.42098	13.9091	2.04599	0.14556	0.252733
KPRP	Keratinocyte proline-rich protein	1.94304	1.68782	1.29566	-0.39216	-0.647379	14.9076	2.04393	0.147	0.254845
APOC1	Apolipoprotein C-I	-0.0711323	0.475556	0.555724	0.0801681	0.626856	18.1985	2.0301	0.147833	0.2559
GPI	Glucose-6-phosphate isomerase	-0.621373	0.189269	-0.230789	-0.420058	0.390584	15.0751	2.02739	0.148225	0.256188
CTHRC1	Collagen triple helix repeat-containing protein 1	0.0216595	0.577903	0.240208	-0.337696	0.218548	20.0192	2.02376	0.148751	0.256707
APOD	Apolipoprotein D	0.629749	0.282039	0.630864	0.348825	0.00111527	20.1883	2.02145	0.149087	0.256814
GGH	Gamma-glutamyl hydrolase	-0.422601	0.364771	-0.0139286	-0.378699	0.408672	14.7272	2.02024	0.149263	0.256814
NCL	Nucleolin	-0.46259	-0.454377	-0.752743	-0.298366	-0.290153	15.9964	2.01568	0.149928	0.257569
FGG	Fibrinogen gamma chain	-0.110803	0.111986	-0.933329	-1.04531	-0.822526	14.8645	2.01564	0.15083	0.258728
USP28	Ubiquitin carboxyl-terminal hydrolase 28	-0.851781	-1.20169	0.408594	1.61028	1.26038	15.0897	2.00776	0.152241	0.260755
TWF2	Twinfilin-2	-0.306168	-0.927177	-0.668928	0.258249	-0.36276	13.1429	1.99815	0.152518	0.260838
ABHD14B	Protein ABHD14B	-0.17694	-0.497269	-0.663797	-0.166529	-0.486857	15.4317	1.99413	0.15312	0.261475
HSPA5	Endoplasmic reticulum chaperone BiP	-0.47915	-0.120429	-0.614917	-0.494488	-0.135768	18.9874	1.98937	0.153834	0.262017
PRKCSH	Glucosidase 2 subunit beta	0.0159182	-0.532949	-0.495614	0.0373359	-0.511532	15.8887	1.98895	0.153897	0.262017
TFAM	Transcription factor A, mitochondrial	0.13204	-0.455323	-0.0231893	0.432134	-0.15523	12.7958	1.98528	0.154451	0.262493
ATP6V1E1	V-type proton ATPase subunit E 1	-0.181635	0.720859	0.293017	-0.427843	0.474652	15.3926	1.98368	0.154693	0.262493
LUM	Lumican	-0.295899	0.38935	-0.0202601	-0.40961	0.275639	24.2976	1.98253	0.154868	0.262493
SEPTIN6	Septin-6	-0.16567	-0.874882	-0.959354	-0.0844721	-0.793685	14.195	1.98306	0.155752	0.263598
RALY	RNA-binding protein Raly	-0.505889	-1.32975	-0.814001	0.515744	-0.308112	13.9205	1.97834	0.156653	0.26473
C3	Complement C3	-1.06925	-0.164098	0.236939	0.401037	1.30619	17.519	1.96474	0.158739	0.267561
RPS2	40S ribosomal protein S2	-0.377567	-0.565308	-0.644653	-0.0793448	-0.267086	16.6776	1.95631	0.158898	0.267561
RPL27	60S ribosomal protein L27	-0.232097	-0.181851	-0.751275	-0.569423	-0.519178	16.1904	1.95478	0.159138	0.267561
ECH1	Delta(3,5)-Delta(2,4)-dienoyl-CoA isomerase, mitochondrial	0.339345	-0.308182	-0.442633	-0.13445	-0.781978	15.0685	1.95395	0.159268	0.267561
S100A4	Protein S100-A4	-0.614337	-0.199301	-0.629069	-0.429767	-0.0147319	16.12	1.95221	0.159539	0.267621
ARPC5	Actin-related protein 2/3 complex subunit 5	0.110504	-0.33121	-0.40047	-0.0692604	-0.510974	15.5703	1.94739	0.160296	0.268496
BLVRB	Flavin reductase (NADPH)	-0.121367	-0.369702	-0.675388	-0.305686	-0.55402	16.8847	1.92792	0.163391	0.273278
SRP9	Signal recognition particle 9 kDa protein	0.196909	-0.960431	-0.85009	0.110341	-1.047	13.4699	1.92143	0.165585	0.276142
EIF2S3	Eukaryotic translation initiation factor 2 subunit 3	-0.0764323	-0.821372	-0.741541	0.0798312	-0.665108	13.1215	1.91684	0.165588	0.276142
DRG1	Developmentally-regulated GTP-binding protein 1	-0.280841	-0.653369	-0.663838	-0.0104693	-0.382997	11.7912	1.91152	0.166048	0.276504
PDIA3	Protein disulfide-isomerase A3	-0.193294	-0.274758	-0.613964	-0.339206	-0.42067	18.7321	1.90748	0.16671	0.2772
LIMS1	LIM and senescent cell antigen-like-containing domain protein 1	0.193546	0.0809439	-0.42008	-0.501024	-0.613626	13.7007	1.88736	0.170048	0.282339
LRP1	Prolow-density lipoprotein receptor-related protein 1	-0.258587	-0.295323	-0.692254	-0.396931	-0.433667	15.6641	1.88041	0.171217	0.283867
TUBB4B	Tubulin beta-4B chain	-0.235026	-0.494095	-0.8621	-0.368005	-0.627075	14.4639	1.87729	0.171746	0.284329
ARHGAP1	Rho GTPase-activating protein 1	-0.694036	-0.869319	-0.96561	-0.0962911	-0.271573	13.1577	1.87746	0.172372	0.284952
RPL37	60S ribosomal protein L37	-0.19217	-0.371927	-0.697629	-0.325703	-0.505459	15.1203	1.87211	0.172625	0.284956
FAU	40S ribosomal protein S30	-0.438235	-0.418489	-0.596134	-0.177646	-0.157899	16.7628	1.86683	0.173529	0.286033
EGLN3	Prolyl hydroxylase EGLN3	-0.338271	0.416168	0.135248	-0.280921	0.473519	13.5868	1.86395	0.174023	0.286292
BANF1	Barrier-to-autointegration factor	-0.582492	-0.71188	-1.45883	-0.746954	-0.876343	15.0295	1.86965	0.174188	0.286292
PDIA4	Protein disulfide-isomerase A4	-0.476299	0.044301	-0.179937	-0.224238	0.296362	18.142	1.85627	0.175348	0.287784
FLG2	Filaggrin-2	1.59334	1.56389	0.818541	-0.745352	-0.774794	14.6457	1.85702	0.17636	0.289027
CAPNS1	Calpain small subunit 1	-0.0858285	-0.134142	-0.69512	-0.560978	-0.609291	14.6061	1.84504	0.177305	0.290158
CNN1	Calponin-1	-0.743792	-0.831624	-0.270116	0.561508	0.473676	14.711	1.83686	0.178747	0.292098
PRDX6	Peroxiredoxin-6	-0.0871457	-0.280943	-0.566135	-0.285192	-0.478989	17.7888	1.83511	0.179056	0.292184
MANF	Mesencephalic astrocyte-derived neurotrophic factor	-0.681945	-0.346877	-0.604291	-0.257414	0.0776539	14.9619	1.8336	0.179323	0.292202
CFH	Complement factor H	0.194126	-0.299866	-0.34276	-0.042894	-0.536886	15.9701	1.8307	0.179839	0.292623
VCAN	Versican core protein	-0.850757	0.0560843	-0.319842	-0.375927	0.530915	17.31	1.82956	0.180266	0.2929
CSPG4	Chondroitin sulfate proteoglycan 4	-0.210122	0.439896	0.263935	-0.175961	0.474057	15.983	1.82556	0.180758	0.29328
EEF2	Elongation factor 2	-0.129015	0.163178	-0.400959	-0.564137	-0.271943	16.2711	1.81448	0.182752	0.296094
ME1	NADP-dependent malic enzyme	-0.560883	-0.0166241	-0.328373	-0.311749	0.23251	16.2863	1.80747	0.184027	0.297737
CCN6	Cellular communication network factor 6	-0.530143	-0.445951	-0.598057	-0.152107	-0.0679145	14.1961	1.80028	0.185343	0.29944
CPPED1	Serine/threonine-protein phosphatase CPPED1	-0.123165	-0.0215628	-0.666397	-0.644834	-0.543232	13.5426	1.79512	0.186294	0.300552
RPL32	60S ribosomal protein L32	-0.612567	-0.380047	-0.511366	-0.131319	0.1012	14.7914	1.79326	0.18664	0.300683
EIF5A	Eukaryotic translation initiation factor 5A-1	-0.152833	-0.259859	-0.561072	-0.301213	-0.408239	16.7815	1.7891	0.187411	0.301499
SERPINA3	Alpha-1-antichymotrypsin	1.37896	0.232805	0.210849	-0.0219556	-1.16811	14.7226	1.79275	0.187868	0.301808
UQCRC1	Cytochrome b-c1 complex subunit 1, mitochondrial	0.346065	1.33525	1.52205	0.186798	1.17598	15.9778	1.781	0.190058	0.304896
OLFML1	Olfactomedin-like protein 1	1.07025	0.221343	0.712415	0.491072	-0.35784	14.4049	1.77426	0.191326	0.30617
SUMO2	Small ubiquitin-related modifier 2	-0.361431	0.178134	-0.198362	-0.376495	0.163069	14.5436	1.76796	0.19139	0.30617
PFKL	ATP-dependent 6-phosphofructokinase, liver type	0.485997	0.511243	0.729726	0.218483	0.243729	18.209	1.76324	0.19229	0.306966
ADGRG2	Adhesion G-protein coupled receptor G2	-0.536637	-0.437847	-0.861812	-0.423964	-0.325174	13.5172	1.76191	0.192545	0.306966
COMP	Cartilage oligomeric matrix protein	-0.353899	0.317877	0.260458	-0.0574186	0.614358	25.569	1.76112	0.192696	0.306966
HMGN2	Non-histone chromosomal protein HMG-17	-0.107385	0.350428	-0.184918	-0.535346	-0.0775334	17.4166	1.75718	0.193453	0.307554
PAFAH1B2	Platelet-activating factor acetylhydrolase IB subunit alpha2	-0.140634	-0.555652	-0.662322	-0.10667	-0.521688	16.5243	1.75639	0.193605	0.307554
SOST	Sclerostin	-0.38995	0.949102	0.467615	-0.481487	0.857564	14.9066	1.7567	0.194674	0.308822
MYL12B	Myosin regulatory light chain 12B	-0.716244	0.097859	-0.00572064	-0.10358	0.710524	16.5086	1.74656	0.195509	0.309714
RPL12	60S ribosomal protein L12	-0.248828	-0.437041	-0.554088	-0.117047	-0.30526	16.7676	1.74129	0.196538	0.310912
RNASE4	Ribonuclease 4	-0.725708	0.138139	0.180149	0.0420098	0.905856	19.5429	1.74275	0.196898	0.31105
TKT	Transketolase	-0.460167	-0.0397239	-0.45463	-0.414906	0.00553708	17.7162	1.73009	0.198745	0.313298
HADHB	Trifunctional enzyme subunit beta, mitochondrial	0.110596	-0.26693	-0.58642	-0.31949	-0.697015	15.873	1.72945	0.198871	0.313298
GSS	Glutathione synthetase	-0.686242	-0.337303	-0.503678	-0.166375	0.182564	14.2775	1.72395	0.199964	0.314267
CXCL12	Stromal cell-derived factor 1	-0.621035	-0.0995199	0.327599	0.427119	0.948635	15.6878	1.72358	0.200038	0.314267
LDHB	L-lactate dehydrogenase B chain	-0.847951	-0.0935993	-0.698103	-0.604503	0.149849	18.0912	1.72048	0.201384	0.315759
SHC1	SHC-transforming protein 1	-0.125	0.510153	0.168893	-0.34126	0.293892	13.0559	1.71607	0.201542	0.315759
SCP2	Non-specific lipid-transfer protein	0.115418	-0.633042	-0.0974713	0.535571	-0.212889	12.8773	1.71332	0.202095	0.31619
RPS20	40S ribosomal protein S20	-0.462003	-0.393186	-0.455617	-0.0624312	0.00638573	17.3497	1.71072	0.202621	0.316543
RPS5	40S ribosomal protein S5	-0.534989	-0.565221	-0.814685	-0.249464	-0.279696	14.0138	1.70946	0.202877	0.316543
WBP2	WW domain-binding protein 2	0.138069	0.663469	0.54092	-0.122549	0.402851	15.6337	1.70773	0.203226	0.316655
PSMB7	Proteasome subunit beta type-7	-0.10243	0.0545874	-0.429824	-0.484411	-0.327394	15.6833	1.69901	0.205004	0.318989
LIN7C	Protein lin-7 homolog C	-0.542158	-0.234587	-0.800957	-0.56637	-0.258799	13.3552	1.69553	0.205718	0.319662
GMDS	GDP-mannose 4,6 dehydratase	-0.602306	-0.375212	-0.599144	-0.223933	0.00316139	13.3141	1.6862	0.207646	0.321935
PDGFC	Platelet-derived growth factor C	-0.695264	-0.445053	-0.99218	-0.547126	-0.296916	14.3041	1.68884	0.207745	0.321935
H1-10	Histone H1.10	-0.0118785	0.395011	-0.152165	-0.547176	-0.140287	16.0092	1.68314	0.208281	0.322002
LMNA	Prelamin-A/C	-0.373252	-0.558908	-0.600443	-0.0415344	-0.22719	19.7704	1.68279	0.208354	0.322002
WARS1	Tryptophan--tRNA ligase, cytoplasmic	-0.485551	0.692298	0.430845	-0.261454	0.916395	15.7298	1.6739	0.211326	0.325831
LGALS1	Galectin-1	-0.249924	0.327455	0.316238	-0.0112169	0.566161	18.6845	1.66826	0.211404	0.325831
SET	Protein SET	-0.11288	0.105654	-0.426188	-0.531842	-0.313308	15.0864	1.66659	0.21176	0.325938
RPS26	40S ribosomal protein S26	-0.545238	-0.114886	-0.392158	-0.277273	0.153079	17.4771	1.65817	0.213551	0.328251
GBA	Lysosomal acid glucosylceramidase	-0.331042	0.335396	0.175322	-0.160074	0.506364	15.3985	1.65439	0.214361	0.329053
CCT3	T-complex protein 1 subunit gamma	-0.639986	-1.31539	-0.247905	1.06748	0.392081	14.5358	1.65586	0.215152	0.329823
GPX3	Glutathione peroxidase 3	0.677079	0.442617	0.369577	-0.0730405	-0.307502	14.8994	1.64844	0.215643	0.330132
RAB1A	Ras-related protein Rab-1A	-0.079561	0.241148	-0.30778	-0.548929	-0.228219	12.5161	1.64429	0.216542	0.331062
PPP2R1A	Serine/threonine-protein phosphatase 2A 65 kDa regulatory subunit A alpha isoform	-0.215837	-0.606936	-0.89493	-0.287995	-0.679093	16.0436	1.64013	0.217838	0.332598
ITM2B	Integral membrane protein 2B	-0.247499	0.233026	-0.334732	-0.567758	-0.0872327	14.9192	1.63412	0.218761	0.333559
ATP5F1C	ATP synthase subunit gamma, mitochondrial	-0.258376	0.439394	-0.120307	-0.5597	0.138069	16.2304	1.63253	0.21911	0.333644
CIRBP	Cold-inducible RNA-binding protein	-0.0364515	-0.827086	-0.834015	-0.00692884	-0.797563	14.6285	1.63254	0.220209	0.334871
EMILIN1	EMILIN-1	-0.364654	0.40968	0.420812	0.0111321	0.785466	14.763	1.62085	0.221692	0.336447
PA2G4	Proliferation-associated protein 2G4	0.262676	0.241813	-0.353382	-0.595196	-0.616058	13.7292	1.62021	0.221836	0.336447
HS3ST1	Heparan sulfate glucosamine 3-O-sulfotransferase 1	-0.958963	0.20108	0.193198	-0.00788161	1.15216	14.8294	1.61431	0.224249	0.339653
RPS3	40S ribosomal protein S3	-0.396704	-0.488861	-0.537177	-0.0483166	-0.140473	16.5206	1.60723	0.224747	0.339956
PRELP	Prolargin	-0.0165271	0.515825	0.113128	-0.402697	0.129655	28.3484	1.5997	0.226453	0.342083
MFAP2	Microfibrillar-associated protein 2	-0.420561	-0.632216	-0.725971	-0.0937551	-0.30541	13.3606	1.58341	0.230194	0.347273
ADGRF3	Adhesion G-protein coupled receptor F3	-0.292776	0.318962	0.476479	0.157517	0.769255	16.548	1.57917	0.231177	0.347806
HSPD1	60 kDa heat shock protein, mitochondrial	-0.464579	0.142138	-0.257918	-0.400056	0.206661	18.6548	1.57858	0.231314	0.347806
CHMP2A	Charged multivesicular body protein 2a	0.149277	0.647259	0.147239	-0.50002	-0.00203824	15.7256	1.57794	0.231464	0.347806
MFAP4	Microfibril-associated glycoprotein 4	-0.354328	0.50467	0.0935234	-0.411147	0.447852	16.1301	1.57594	0.23193	0.348048
PRDX2	Peroxiredoxin-2	-0.305675	0.00962089	-0.419802	-0.429423	-0.114127	18.6217	1.56739	0.233934	0.350519
EEF1A1	Elongation factor 1-alpha 1	-0.0043959	-0.187453	-0.496953	-0.3095	-0.492557	19.9334	1.5663	0.234192	0.350519
MACROH2A1	Core histone macro-H2A.1	-0.407518	-0.0168774	-0.568915	-0.552038	-0.161397	16.3761	1.56186	0.235241	0.351626
TMEM63A	CSC1-like protein 1	-0.461918	-0.188744	-0.444987	-0.256242	0.0169317	19.5298	1.55675	0.236455	0.3529
SYNE1	Nesprin-1	-0.280551	0.239986	0.405937	0.165951	0.686487	21.5675	1.55567	0.236712	0.3529
CLIC1	Chloride intracellular channel protein 1	-0.0693647	-0.827838	-0.285014	0.542825	-0.215649	16.7491	1.55088	0.237857	0.354142
THBS1	Thrombospondin-1	0.188632	-0.770845	-0.460383	0.310462	-0.649015	21.5594	1.55205	0.238513	0.354656
COL6A1	Collagen alpha-1(VI) chain	-0.477788	0.265637	-0.119458	-0.385094	0.35833	20.0605	1.54151	0.240115	0.356573
FABP5	Fatty acid-binding protein 5	-0.687814	-0.303038	-1.07823	-0.775189	-0.390413	17.4046	1.54386	0.240617	0.356852
CDH1	Cadherin-1	0.0838946	0.597091	0.745844	0.148753	0.66195	17.3928	1.53548	0.241581	0.357816
UFM1	Ubiquitin-fold modifier 1	-0.388432	-0.727668	-0.528489	0.199179	-0.140057	13.2186	1.53029	0.242848	0.359226
EPB41L2	Band 4.1-like protein 2	-0.445316	-0.0781539	-0.693504	-0.61535	-0.248187	12.4482	1.52683	0.243698	0.359765
PDXK	Pyridoxal kinase	-0.0678682	0.392159	-0.148338	-0.540497	-0.0804697	14.7855	1.52623	0.243844	0.359765
FTL	Ferritin light chain	-0.579213	-0.439038	-0.625875	-0.186837	-0.0466622	17.7582	1.52474	0.244213	0.359842
VDAC3	Voltage-dependent anion-selective channel protein 3	-0.292578	0.0315977	-0.726716	-0.758314	-0.434138	13.6171	1.51996	0.245393	0.361114
CRYZ	Quinone oxidoreductase	-0.285982	-0.335553	-0.516292	-0.18074	-0.230311	16.0451	1.51761	0.245975	0.361504
PDCD5	Programmed cell death protein 5	-0.179398	-0.387058	-0.76425	-0.377192	-0.584852	14.6303	1.51278	0.247178	0.362804
AKAP13	A-kinase anchor protein 13	-0.189945	0.408786	0.46597	0.0571834	0.655915	20.0946	1.51	0.247875	0.363358
EEF1D	Elongation factor 1-delta	-0.130272	-0.0349972	-0.574895	-0.539898	-0.444623	17.6375	1.5077	0.24845	0.363733
COL14A1	Collagen alpha-1(XIV) chain	-0.629316	-1.07602	-0.918116	0.1579	-0.2888	13.1863	1.51056	0.248791	0.363765
TOLLIP	Toll-interacting protein	0.0756071	-0.466821	-0.383936	0.0828848	-0.459543	13.7724	1.5043	0.249306	0.364051
HMGN1	Non-histone chromosomal protein HMG-14	0.105496	0.451825	-0.00418989	-0.456014	-0.109686	15.8408	1.49708	0.251132	0.366247
GMPR2	GMP reductase 2	-0.158422	-0.654061	-1.10087	-0.446809	-0.942448	14.4903	1.49941	0.251593	0.366339
PAFAH1B1	Platelet-activating factor acetylhydrolase IB subunit beta	0.455919	0.705485	0.297626	-0.407858	-0.158293	14.6569	1.4943	0.251838	0.366339
CAPZA1	F-actin-capping protein subunit alpha-1	0.115715	-0.246879	-0.519291	-0.272412	-0.635006	14.73	1.47567	0.256627	0.372613
SERPINB6	Serpin B6	0.128883	-1.03254	-0.151886	0.880658	-0.280769	15.4999	1.47805	0.257053	0.372613
CHMP1B	Charged multivesicular body protein 1b	0.346485	0.739879	0.66136	-0.0785188	0.314875	14.8485	1.47372	0.257133	0.372613
APOA1	Apolipoprotein A-I	-0.286677	0.85346	0.802655	-0.050805	1.08933	14.4937	1.47046	0.259023	0.374693
PRDX5	Peroxiredoxin-5, mitochondrial	0.0492348	-0.699364	-0.403975	0.295389	-0.45321	16.8873	1.46572	0.259226	0.374693
TRA2B	Transformer-2 protein homolog beta	-0.151892	0.292478	-0.176436	-0.468913	-0.0245438	14.4946	1.46396	0.259686	0.374882
GNB1	Guanine nucleotide-binding protein G(I)/G(S)/G(T) subunit beta-1	0.773226	-0.41322	-0.478934	-0.0657146	-1.25216	12.9128	1.46613	0.260155	0.375084
SNRPD1	Small nuclear ribonucleoprotein Sm D1	0.0303195	0.521319	0.00389615	-0.517423	-0.0264234	16.29	1.45667	0.26161	0.376705
BDH2	3-hydroxybutyrate dehydrogenase type 2	-0.329132	-0.308432	-0.558406	-0.249974	-0.229273	15.712	1.45283	0.262629	0.377695
CAVIN1	Caveolae-associated protein 1	0.447388	0.127207	-0.146678	-0.273885	-0.594066	17.6909	1.45075	0.263184	0.378015
CAPZA2	F-actin-capping protein subunit alpha-2	-0.128308	-0.166299	-0.533269	-0.366969	-0.404961	15.3916	1.43565	0.267241	0.383191
IGFBP3	Insulin-like growth factor-binding protein 3	-0.157258	0.81501	0.680304	-0.134706	0.837562	14.3544	1.43856	0.267479	0.383191
LTA4H	Leukotriene A-4 hydrolase	-0.325385	-1.02981	-1.0001	0.0297126	-0.67471	14.0895	1.43739	0.267796	0.383191
H2BC18	Histone H2B type 2-F	-0.111199	0.468035	0.102425	-0.36561	0.213624	18.1099	1.43052	0.268635	0.383909
CPQ	Carboxypeptidase Q	-0.614356	-0.250229	-0.227167	0.0230618	0.387189	15.2848	1.42539	0.270036	0.385413
CTSB	Cathepsin B	0.0219834	0.35597	0.535316	0.179346	0.513333	17.0562	1.42419	0.270365	0.385413
RHOC	Rho-related GTP-binding protein RhoC	-1.01017	-0.0581552	-0.584403	-0.526248	0.425771	15.3705	1.42469	0.271246	0.386186
LSM4	U6 snRNA-associated Sm-like protein LSm4	-0.266245	-0.61591	-0.613721	0.00218864	-0.347476	13.4134	1.40829	0.274764	0.390706
LOX	Protein-lysine 6-oxidase	0.0531902	0.760458	0.258499	-0.501959	0.205309	17.4958	1.4051	0.275655	0.391485
PSMD10	26S proteasome non-ATPase regulatory subunit 10	0.119731	-0.246796	-0.64567	-0.398874	-0.765401	13.3984	1.40201	0.276521	0.392226
HYOU1	Hypoxia up-regulated protein 1	-0.137754	0.534739	0.134928	-0.399811	0.272682	15.6706	1.40017	0.277037	0.392469
CUTA	Protein CutA	-0.324492	-0.584312	-0.163179	0.421133	0.161313	15.3093	1.3982	0.277593	0.392768
H3-3A	Histone H3.3	-0.0460523	0.441723	0.0365925	-0.405131	0.0826448	21.3891	1.39164	0.279447	0.394901
NPC1	NPC intracellular cholesterol transporter 1	0.37245	0.576522	0.694951	0.118429	0.322502	11.9088	1.37664	0.283738	0.400197
ACAA2	3-ketoacyl-CoA thiolase, mitochondrial	-0.501939	-0.00980643	0.058698	0.0685044	0.560637	14.9526	1.37609	0.283897	0.400197
TMED10	Transmembrane emp24 domain-containing protein 10	-0.171434	0.388645	-0.191165	-0.57981	-0.0197312	14.359	1.37005	0.285647	0.401482
PSMD2	26S proteasome non-ATPase regulatory subunit 2	-0.229391	-0.687737	-0.576727	0.11101	-0.347336	14.7377	1.36752	0.286382	0.401482
CYTL1	Cytokine-like protein 1	-0.170831	-0.851194	-0.976055	-0.124862	-0.805224	14.8848	1.3707	0.286445	0.401482
EHD2	EH domain-containing protein 2	0.318969	0.366278	-0.22888	-0.595158	-0.547849	15.0896	1.3673	0.286445	0.401482
UAP1L1	UDP-N-acetylhexosamine pyrophosphorylase-like protein 1	-0.0528831	0.447889	0.252413	-0.195476	0.305296	17.8826	1.36687	0.286571	0.401482
CAPG	Macrophage-capping protein	0.132915	-0.202359	-0.408493	-0.206134	-0.541408	17.2804	1.36217	0.287944	0.40291
FBN1	Fibrillin-1	-0.000824304	0.739003	-0.346246	-1.08525	-0.345421	13.8638	1.35641	0.290616	0.406149
PGM2	Phosphoglucomutase-2	-0.0893149	0.326553	-0.119932	-0.446485	-0.0306172	15.1036	1.34129	0.294126	0.410551
H2AC21	Histone H2A type 2-B	0.0965584	0.481405	0.0142868	-0.467118	-0.0822716	17.1307	1.33978	0.294577	0.410677
GLS	Glutaminase kidney isoform, mitochondrial	-1.10277	-0.886138	-0.573425	0.312713	0.529348	15.1326	1.33585	0.296726	0.413167
DCN	Decorin	-0.0587015	0.381617	0.0400694	-0.341548	0.0987709	26.7545	1.33067	0.297321	0.41349
CFL1	Cofilin-1	-0.208282	-0.476461	-0.415585	0.060876	-0.207303	17.6113	1.32913	0.297789	0.413637
FLG	Filaggrin	1.36925	0.939238	0.683951	-0.255287	-0.685303	14.9525	1.3275	0.299247	0.414679
RPS3A	40S ribosomal protein S3a	-0.337244	-0.396473	-0.509327	-0.112854	-0.172083	16.7694	1.32426	0.299268	0.414679
ASS1	Argininosuccinate synthase	-0.0324873	-0.096531	-0.528795	-0.432264	-0.496308	17.22	1.31882	0.300931	0.416476
CNDP2	Cytosolic non-specific dipeptidase	0.0275047	-0.306108	-0.533302	-0.227194	-0.560807	15.1951	1.31507	0.302083	0.417564
DHX30	ATP-dependent RNA helicase DHX30	-0.170603	0.108826	-0.503428	-0.612254	-0.332826	13.3896	1.31234	0.302925	0.41822
POLR2A	DNA-directed RNA polymerase II subunit RPB1	-0.0664157	0.584573	0.411802	-0.172771	0.478218	18.4761	1.30999	0.303652	0.418716
H2BC21	Histone H2B type 2-E	0.0112574	0.41175	-0.124034	-0.535784	-0.135291	19.5266	1.29716	0.307647	0.423407
FGB	Fibrinogen beta chain	0.596492	0.0766015	-0.784205	-0.860807	-1.3807	13.5397	1.29852	0.308164	0.423407
ANGPTL2	Angiopoietin-related protein 2	-0.586638	-0.407805	-0.364635	0.0431698	0.222003	18.0258	1.2955	0.308169	0.423407
ACTR3	Actin-related protein 3	-0.0774192	0.323476	-0.233104	-0.55658	-0.155685	15.0177	1.27685	0.314083	0.431013
MAOB	Amine oxidase [flavin-containing] B	-0.493002	0.100201	-0.639513	-0.739714	-0.14651	14.6911	1.26944	0.317002	0.434494
ITIH5	Inter-alpha-trypsin inhibitor heavy chain H5	1.03798	0.395378	0.163779	-0.231599	-0.874205	12.2195	1.2689	0.317564	0.434742
S100A10	Protein S100-A10	-0.300398	-0.27508	-0.586444	-0.311363	-0.286045	17.081	1.26382	0.318285	0.435206
TRNT1	CCA tRNA nucleotidyltransferase 1, mitochondrial	-0.375529	-0.50473	-0.598741	-0.0940109	-0.223212	13.1968	1.24998	0.322814	0.440869
MAMDC2	MAM domain-containing protein 2	0.656105	0.484041	-0.491702	-0.975743	-1.14781	13.8889	1.24958	0.323855	0.441762
PRSS3	Trypsin-3	-0.387282	-0.293216	0.28524	0.578456	0.672522	16.1264	1.24179	0.325522	0.443505
AK4	Adenylate kinase 4, mitochondrial	-0.667035	-0.757073	-0.83808	-0.0810074	-0.171045	15.2712	1.24284	0.325936	0.443537
DEFA1	Neutrophil defensin 1	0.0434109	0.841256	0.614617	-0.226639	0.571206	14.3153	1.24046	0.326869	0.444277
HS3ST3A1	Heparan sulfate glucosamine 3-O-sulfotransferase 3A1	-0.594264	-0.0297069	0.233344	0.263051	0.827608	16.4357	1.23689	0.327639	0.444792
RPL26	60S ribosomal protein L26	-0.337837	-0.071747	-0.396601	-0.324854	-0.0587645	16.4916	1.23298	0.328464	0.445382
CD55	Complement decay-accelerating factor	-0.176084	0.450213	0.111674	-0.338539	0.287759	14.9031	1.23096	0.329141	0.445768
YWHAB	14-3-3 protein beta/alpha	-0.00989411	-0.0841884	-0.399755	-0.315567	-0.389861	15.7709	1.22201	0.332163	0.449327
CHST14	Carbohydrate sulfotransferase 14	-0.178794	-0.761935	-0.66446	0.0974751	-0.485666	13.3503	1.21995	0.333558	0.450349
ANXA7	Annexin A7	-0.02118	0.112648	-0.339346	-0.451994	-0.318166	15.6931	1.21747	0.333709	0.450349
PSMA1	Proteasome subunit alpha type-1	-0.196403	0.0650831	-0.36859	-0.433673	-0.172187	16.2564	1.2152	0.334483	0.450859
VPS16	Vacuolar protein sorting-associated protein 16 homolog	-0.0480844	0.460147	0.265211	-0.194936	0.313296	16.9828	1.21402	0.334887	0.45087
RPL22	60S ribosomal protein L22	-0.341661	-0.172953	-0.410765	-0.237812	-0.0691037	16.7442	1.20128	0.339272	0.455935
PSMB4	Proteasome subunit beta type-4	-0.0765911	0.249225	-0.210783	-0.460008	-0.134192	15.5223	1.20077	0.339449	0.455935
TMSB4X	Thymosin beta-4	0.52515	0.578563	0.645769	0.0672061	0.120619	14.8685	1.19895	0.340079	0.455977
RPS7	40S ribosomal protein S7	-0.461816	-0.0948742	-0.27427	-0.179396	0.187546	16.6914	1.19837	0.340281	0.455977
SBDS	Ribosome maturation protein SBDS	-0.0744632	-0.169482	-0.470715	-0.301233	-0.396252	12.4756	1.19509	0.341425	0.456972
RUVBL2	RuvB-like 2	-0.209578	-0.492429	-0.580857	-0.0884275	-0.371279	13.1922	1.19162	0.342638	0.458057
PDCD6	Programmed cell death protein 6	0.105825	0.496	0.449976	-0.0460237	0.344151	19.535	1.19006	0.343184	0.45825
OMD	Osteomodulin	-0.0862898	0.497646	0.160587	-0.337059	0.246877	17.8576	1.188	0.343906	0.458676
NPEPPS	Puromycin-sensitive aminopeptidase	-0.550868	-0.178121	-0.24857	-0.0704491	0.302298	13.2398	1.18594	0.34463	0.459104
SERPING1	Plasma protease C1 inhibitor	0.222076	-0.684266	-0.256149	0.428118	-0.478224	14.7183	1.18692	0.34515	0.45926
PPP1R10	Serine/threonine-protein phosphatase 1 regulatory subunit 10	-0.328027	0.252658	0.0987481	-0.15391	0.426775	16.9808	1.183	0.345671	0.459415
BAZ1A	Bromodomain adjacent to zinc finger domain protein 1A	-0.145008	0.236497	-0.344117	-0.580615	-0.19911	13.3381	1.17891	0.347118	0.460179
RPS13	40S ribosomal protein S13	-0.214772	-0.394303	-0.610113	-0.215809	-0.395341	16.3995	1.17744	0.34764	0.460179
THBS3	Thrombospondin-3	0.546238	0.806013	0.493846	-0.312167	-0.052392	13.132	1.17813	0.347664	0.460179
LFNG	Beta-1,3-N-acetylglucosaminyltransferase lunatic fringe	0.309385	1.07061	0.749829	-0.320783	0.440444	14.0137	1.17923	0.347861	0.460179
PODNL1	Podocan-like protein 1	-0.67016	-0.654249	-0.485271	0.168977	0.184889	14.8914	1.16552	0.351902	0.464984
COPS5	COP9 signalosome complex subunit 5	0.189235	-0.666811	-0.824404	-0.157593	-1.01364	15.4127	1.16292	0.353683	0.466796
SEC23A	Protein transport protein Sec23A	-0.293672	-0.845555	-0.907759	-0.0622042	-0.614087	13.9626	1.16038	0.354599	0.467463
VAT1	Synaptic vesicle membrane protein VAT-1 homolog	0.17153	-0.558984	-0.635233	-0.0762485	-0.806763	12.6894	1.15596	0.356198	0.469028
FMOD	Fibromodulin	-0.096877	0.403048	0.114558	-0.28849	0.211436	27.4036	1.14724	0.35854	0.471567
DLST	Dihydrolipoyllysine-residue succinyltransferase component of 2-oxoglutarate dehydrogenase complex, mitochondrial	0.12898	0.543547	0.0354454	-0.508101	-0.0935341	15.2402	1.14161	0.36061	0.473743
POSTN	Periostin	0.00908978	1.04563	0.439613	-0.606014	0.430523	13.753	1.13671	0.363242	0.476651
HSPA8	Heat shock cognate 71 kDa protein	-0.209025	-0.33183	-0.475956	-0.144126	-0.266931	17.9947	1.13256	0.36396	0.477043
IGHG1	Immunoglobulin heavy constant gamma 1	-0.221756	0.282473	0.139932	-0.142541	0.361687	16.8805	1.12878	0.365369	0.477875
MSN	Moesin	-0.01152	0.218434	-0.213599	-0.432034	-0.202079	20.9451	1.12771	0.365769	0.477875
MATN2	Matrilin-2	-0.429189	0.398009	-0.165536	-0.563546	0.263653	14.6975	1.1289	0.365853	0.477875
PSMA4	Proteasome subunit alpha type-4	-0.247877	-0.111676	-0.453707	-0.342031	-0.20583	15.6601	1.126	0.366411	0.478056
YWHAZ	14-3-3 protein zeta/delta	-0.320469	-0.217844	-0.555986	-0.338142	-0.235517	17.2761	1.12281	0.367609	0.47907
ARPC1A	Actin-related protein 2/3 complex subunit 1A	-0.206801	-0.251689	-0.500659	-0.24897	-0.293858	14.0979	1.11288	0.371361	0.483406
GDI1	Rab GDP dissociation inhibitor alpha	-0.248558	-0.407228	-0.51284	-0.105612	-0.264282	14.5836	1.10774	0.373317	0.485398
RPL31	60S ribosomal protein L31	-0.372864	-0.0376568	-0.451621	-0.413964	-0.0787573	15.7678	1.10317	0.375065	0.487114
SRPX2	Sushi repeat-containing protein SRPX2	-0.233979	0.295077	-0.194682	-0.489759	0.0392972	21.9546	1.10172	0.375623	0.487283
CSNK2A1	Casein kinase II subunit alpha	-1.20475	-1.01203	-1.09192	-0.0798934	0.112826	12.7404	1.09949	0.377272	0.488865
PRDX3	Thioredoxin-dependent peroxide reductase, mitochondrial	-0.143047	-0.175156	-0.513677	-0.338521	-0.37063	16.0681	1.09615	0.377768	0.488951
AK2	Adenylate kinase 2, mitochondrial	0.626024	-0.321664	0.10068	0.422343	-0.525344	14.0578	1.09107	0.380521	0.491037
ELOB	Elongin-B	0.00262701	-0.498647	-0.463619	0.0350287	-0.466246	14.5238	1.08842	0.380767	0.491037
CORO1C	Coronin-1C	0.181341	-0.230756	-0.488239	-0.257483	-0.66958	13.0887	1.08835	0.380793	0.491037
CYC1	Cytochrome c1, heme protein, mitochondrial	-0.523805	-0.533588	-0.554231	-0.0206425	-0.0304258	15.4224	1.08649	0.38152	0.491037
PSMA7	Proteasome subunit alpha type-7	-0.144668	-0.164182	-0.448103	-0.283921	-0.303436	16.3239	1.08645	0.381534	0.491037
CS	Citrate synthase, mitochondrial	-0.0158999	-0.871967	0.0738482	0.945816	0.0897481	13.0773	1.08651	0.382291	0.491456
MVP	Major vault protein	-0.346919	0.387173	0.286021	-0.101152	0.63294	16.0502	1.08374	0.38302	0.491837
IVD	Isovaleryl-CoA dehydrogenase, mitochondrial	-0.210728	-0.553226	-0.555757	-0.00253055	-0.345029	12.6085	1.08012	0.384013	0.492557
TNFSF13	Tumor necrosis factor ligand superfamily member 13	0.117464	0.481787	0.583989	0.102202	0.466525	19.1263	1.07303	0.386805	0.494756
PSMB2	Proteasome subunit beta type-2	0.311474	0.53701	0.193548	-0.343462	-0.117926	14.4189	1.07268	0.386944	0.494756
LAMA5	Laminin subunit alpha-5	0.143656	0.848755	1.03492	0.186161	0.89126	16.683	1.07441	0.387031	0.494756
ASPN	Asporin	-0.0845179	0.249189	-0.41948	-0.668669	-0.334962	20.467	1.06961	0.38816	0.495644
RAP1B	Ras-related protein Rap-1b	0.0227483	0.462006	0.144789	-0.317217	0.12204	16.0247	1.06695	0.389218	0.496439
MYO1C	Unconventional myosin-Ic	0.397526	0.211544	-0.0732612	-0.284805	-0.470787	13.0135	1.05521	0.393921	0.501875
TIMP3	Metalloproteinase inhibitor 3	-0.675165	-0.412019	-0.365637	0.0463814	0.309527	17.8972	1.05289	0.394855	0.501981
COX4I1	Cytochrome c oxidase subunit 4 isoform 1, mitochondrial	-0.256508	-0.509705	-0.515855	-0.00615018	-0.259347	14.3124	1.05281	0.394886	0.501981
PHB2	Prohibitin-2	-0.169994	0.313643	-0.0750645	-0.388708	0.0949295	17.1005	1.05001	0.39602	0.502862
CHCHD2	Coiled-coil-helix-coiled-coil-helix domain-containing protein 2	0.595146	0.625818	0.132575	-0.493243	-0.462571	12.7381	1.04928	0.396579	0.503011
DERA	Deoxyribose-phosphate aldolase	-0.249652	0.357402	-0.162471	-0.519873	0.0871814	13.8871	1.04499	0.398059	0.504326
CCT7	T-complex protein 1 subunit eta	0.118035	-0.151484	-0.469143	-0.31766	-0.587178	14.1746	1.04308	0.398834	0.504374
RPL34	60S ribosomal protein L34	-0.291218	-0.384088	-0.485159	-0.10107	-0.193941	15.9501	1.04272	0.398982	0.504374
UBE2D3	Ubiquitin-conjugating enzyme E2 D3	0.184607	0.109217	-0.287598	-0.396815	-0.472205	13.9519	1.03595	0.401753	0.507313
TMA7	Translation machinery-associated protein 7	-0.0782663	-0.436045	-0.256842	0.179203	-0.178575	15.4345	1.03463	0.402298	0.507439
S100A13	Protein S100-A13	-0.34243	-0.583795	-0.571714	0.0120811	-0.229284	19.0792	1.02854	0.404806	0.510038
NT5E	5-nucleotidase	-1.48486	-0.866812	-0.59894	0.267872	0.885916	13.0259	1.02793	0.405786	0.510708
TLN1	Talin-1	-0.554689	0.0661154	0.0291489	-0.0369666	0.583838	17.0473	1.02239	0.407363	0.512001
PLEC	Plectin	-0.0157504	0.326697	-0.114372	-0.441068	-0.0986213	15.7075	1.02155	0.407713	0.512001
CLIC4	Chloride intracellular channel protein 4	0.224746	0.396857	0.0311928	-0.365664	-0.193553	15.6494	1.01744	0.409428	0.513449
ARG1	Arginase-1	0.412787	0.773736	0.116149	-0.657587	-0.296638	14.3473	1.01737	0.410059	0.513449
RAC3	Ras-related C3 botulinum toxin substrate 3	-0.34251	0.199382	-0.427611	-0.626993	-0.0851014	14.2263	1.01527	0.410338	0.513449
RAB7A	Ras-related protein Rab-7a	0.329037	0.42569	-0.0792374	-0.504928	-0.408275	13.989	1.01448	0.410669	0.513449
RPL35	60S ribosomal protein L35	-0.398865	-0.0966258	-0.352948	-0.256322	0.045917	17.1218	1.01314	0.411229	0.513586
PGK1	Phosphoglycerate kinase 1	-0.271482	-0.197618	-0.571739	-0.374121	-0.300257	20.2048	1.00913	0.412919	0.515132
MECP2	Methyl-CpG-binding protein 2	-0.113959	0.108303	-0.305628	-0.413931	-0.19167	14.0249	1.00538	0.414502	0.516541
MYH9	Myosin-9	0.0936515	0.601449	0.376198	-0.225251	0.282546	18.6559	1.00403	0.415074	0.516688
HK1	Hexokinase-1	0.0915105	-0.031191	-0.548277	-0.517086	-0.639788	14.8429	1.00256	0.415701	0.516903
HSPE1	10 kDa heat shock protein, mitochondrial	0.242744	0.443656	0.0512248	-0.392431	-0.191519	17.6125	0.998072	0.417611	0.518712
OBSCN	Obscurin	0.463938	0.671246	0.252384	-0.418862	-0.211554	15.8259	0.995772	0.418593	0.519365
PSMB1	Proteasome subunit beta type-1	-0.142498	0.179885	-0.318275	-0.49816	-0.175777	15.7278	0.99461	0.41909	0.519416
VCL	Vinculin	0.00738005	0.00958572	-0.369798	-0.379384	-0.377178	16.3601	0.992786	0.419872	0.519819
SGK1	Serine/threonine-protein kinase Sgk1	-0.314289	0.262019	-0.147536	-0.409555	0.166753	19.2468	0.983164	0.424018	0.524383
PGAM1	Phosphoglycerate mutase 1	0.0537694	0.142094	-0.379283	-0.521377	-0.433052	18.1845	0.974718	0.427691	0.528351
COL6A3	Collagen alpha-3(VI) chain	-0.434853	0.152028	-0.189643	-0.341671	0.24521	20.1464	0.972659	0.428591	0.52889
CALU	Calumenin	0.815095	0.0122629	-0.23428	-0.246543	-1.04938	17.4316	0.971291	0.429859	0.529881
RPS18	40S ribosomal protein S18	-0.345332	-0.0712886	-0.333747	-0.262458	0.0115852	16.7138	0.958041	0.435034	0.53568
MIA	Melanoma-derived growth regulatory protein	-0.284982	-0.286518	-0.441362	-0.154844	-0.15638	18.2468	0.950974	0.438182	0.538974
IST1	IST1 homolog	0.267473	0.348795	-0.191079	-0.539874	-0.458552	13.9758	0.947024	0.439952	0.540418
CALD1	Caldesmon	-0.394562	-0.832561	-0.583005	0.249556	-0.188442	12.3409	0.947608	0.440334	0.540418
PPIC	Peptidyl-prolyl cis-trans isomerase C	-0.154641	-0.476273	-0.39746	0.0788132	-0.242819	15.6721	0.945181	0.44078	0.540418
DEFA5	Defensin-5	0.264557	0.76657	0.730361	-0.0362085	0.465804	15.3307	0.94102	0.443292	0.542914
GLRX	Glutaredoxin-1	0.497728	-0.0395062	0.931653	0.971159	0.433924	14.2702	0.939814	0.443836	0.542996
IMMT	MICOS complex subunit MIC60	-0.105117	0.333763	0.109099	-0.224664	0.214216	13.2059	0.937103	0.444426	0.543134
PSMA3	Proteasome subunit alpha type-3	-0.250782	0.2198	0.0801162	-0.139683	0.330898	16.1986	0.933952	0.445856	0.543449
APEX1	DNA-(apurinic or apyrimidinic site) endonuclease	-0.0661056	0.111674	-0.241913	-0.353587	-0.175807	13.7614	0.933317	0.446145	0.543449
H3-2	Histone HIST2H3PS2	0.0353662	0.380876	-0.058625	-0.439501	-0.0939912	19.558	0.933307	0.44615	0.543449
TUBB	Tubulin beta chain	-0.267216	-0.430138	-0.648532	-0.218393	-0.381315	17.0026	0.932335	0.446592	0.543449
SHROOM3	Protein Shroom3	-0.0731924	0.0803468	0.695517	0.615171	0.76871	16.9033	0.923533	0.451236	0.548514
KCNT2	Potassium channel subfamily T member 2	-0.395673	0.173159	0.0933647	-0.0797939	0.489038	19.0061	0.920774	0.451886	0.548718
PGM1	Phosphoglucomutase-1	-0.387756	-0.278936	-0.419976	-0.14104	-0.0322202	16.4516	0.918686	0.452848	0.549302
LMNB2	Lamin-B2	-0.263304	-0.118095	-0.462826	-0.34473	-0.199522	14.5404	0.916076	0.454054	0.550178
TXNDC17	Thioredoxin domain-containing protein 17	0.196981	0.205361	-0.278711	-0.484072	-0.475692	14.806	0.91089	0.456459	0.552504
LAMP1	Lysosome-associated membrane glycoprotein 1	0.170509	0.0292428	-0.300561	-0.329804	-0.47107	16.3418	0.901991	0.460615	0.556943
MNDA	Myeloid cell nuclear differentiation antigen	0.318331	0.694016	0.669641	-0.0243752	0.35131	14.5957	0.901462	0.461363	0.557256
VDAC2	Voltage-dependent anion-selective channel protein 2	-0.0663261	-0.227801	-0.525564	-0.297763	-0.459238	15.6775	0.897712	0.462625	0.558189
FKBP2	Peptidyl-prolyl cis-trans isomerase FKBP2	0.320541	0.307042	0.0157924	-0.29125	-0.304748	15.2672	0.886424	0.46797	0.56404
EIF6	Eukaryotic translation initiation factor 6	-0.00934295	-0.102574	-0.448591	-0.346017	-0.439248	13.778	0.885134	0.468584	0.564184
PSMB6	Proteasome subunit beta type-6	-0.0798252	0.121675	-0.2576	-0.379275	-0.177775	15.4531	0.883329	0.469446	0.564621
ATP5F1A	ATP synthase subunit alpha, mitochondrial	-0.262835	-0.353098	-0.43241	-0.0793115	-0.169574	18.5237	0.882296	0.469939	0.564621
CTSD	Cathepsin D	-0.426522	0.145787	-0.174725	-0.320511	0.251797	17.664	0.876365	0.472782	0.567438
ACTN1	Alpha-actinin-1	-0.521646	-0.154856	-0.0248342	0.130022	0.496812	14.3336	0.870307	0.475702	0.570068
UQCRB	Cytochrome b-c1 complex subunit 7	0.241495	-0.424917	-0.314153	0.110764	-0.555648	14.0385	0.870498	0.475974	0.570068
PHB	Prohibitin	0.131372	0.231208	0.46147	0.230262	0.330098	16.0286	0.868096	0.476773	0.570202
RPS10	40S ribosomal protein S10	0.0652984	0.306289	-0.162813	-0.469102	-0.228111	18.7627	0.867446	0.477087	0.570202
IGKC	Immunoglobulin kappa constant	-0.401537	-1.25222	-0.0691872	1.18304	0.33235	14.1085	0.863197	0.479705	0.57273
IGKV4-1	Immunoglobulin kappa variable 4-1	-0.427997	-0.0043396	0.591607	0.595947	1.0196	14.2248	0.862005	0.480285	0.572822
ALDH9A1	4-trimethylaminobutyraldehyde dehydrogenase	-0.0199371	-0.104679	-0.395775	-0.291096	-0.375838	15.1372	0.859184	0.481108	0.573203
IGLC2	Immunoglobulin lambda constant 2	0.0875978	0.844376	0.542187	-0.302189	0.454589	13.6731	0.858486	0.481999	0.573664
CCT8	T-complex protein 1 subunit theta	-0.139688	-0.106172	-0.586447	-0.480274	-0.446758	13.5991	0.854886	0.483213	0.574509
PSMA6	Proteasome subunit alpha type-6	-0.313203	-0.161235	-0.396639	-0.235404	-0.0834367	16.8322	0.845095	0.488039	0.579642
RPL7A	60S ribosomal protein L7a	-0.267166	-0.00144666	-0.324222	-0.322775	-0.0570554	18.6388	0.843471	0.488844	0.579976
SMOC1	SPARC-related modular calcium-binding protein 1	-0.830062	0.544599	-0.386127	-0.930726	0.443934	14.1181	0.843547	0.489339	0.579976
CAVIN3	Caveolae-associated protein 3	0.409745	0.106433	-0.0513332	-0.157766	-0.461078	16.4658	0.83801	0.491559	0.581167
ARPC4	Actin-related protein 2/3 complex subunit 4	-0.506191	0.125652	0.263197	0.137545	0.769388	14.0987	0.838976	0.491605	0.581167
PSMA5	Proteasome subunit alpha type-5	-0.11344	0.0435853	-0.324098	-0.367683	-0.210658	16.452	0.837377	0.491875	0.581167
MAGED2	Melanoma-associated antigen D2	0.11344	0.418649	-0.096373	-0.515022	-0.209813	16.0889	0.82835	0.496397	0.585902
ACOT13	Acyl-coenzyme A thioesterase 13	0.0736219	0.219298	-0.761757	-0.981055	-0.835379	12.9739	0.824511	0.498842	0.587892
CASP8	Caspase-8	0.36396	0.789986	0.239449	-0.550537	-0.124511	14.4516	0.823972	0.499114	0.587892
CNMD	Leukocyte cell-derived chemotaxin 1	-0.400987	0.164761	0.0390635	-0.125698	0.440051	20.783	0.81401	0.503659	0.592632
SRI	Sorcin	0.405119	-0.031953	-0.194772	-0.162819	-0.599891	14.0635	0.810458	0.505473	0.594084
VDAC1	Voltage-dependent anion-selective channel protein 1	-0.174786	0.256348	-0.192852	-0.4492	-0.0180664	17.567	0.809553	0.505936	0.594084
ARF3	ADP-ribosylation factor 3	-0.00153628	0.633782	0.021784	-0.611998	0.0233203	16.9062	0.798239	0.512179	0.600795
BLVRA	Biliverdin reductase A	-0.0261288	-0.153983	-0.526457	-0.372473	-0.500328	12.7443	0.788722	0.516703	0.605478
SEMG2	Semenogelin-2	-0.616113	-0.329906	-0.777608	-0.447702	-0.161494	19.288	0.788015	0.517542	0.605838
CPNE3	Copine-3	-0.364485	-0.435239	-0.39571	0.0395298	-0.0312246	14.2731	0.78318	0.519603	0.607626
SH3GLB2	Endophilin-B2	-0.194825	0.255617	-0.0260096	-0.281627	0.168816	17.3729	0.778054	0.522298	0.610151
MXRA5	Matrix-remodeling-associated protein 5	-0.0861521	0.371442	0.211656	-0.159786	0.297808	18.2649	0.766023	0.528672	0.616965
SIL1	Nucleotide exchange factor SIL1	-0.554753	-0.485123	-0.219664	0.265459	0.335089	13.4747	0.762403	0.530603	0.618112
P4HA1	Prolyl 4-hydroxylase subunit alpha-1	-0.432467	-0.257049	-0.327969	-0.0709196	0.104499	16.7816	0.762147	0.53074	0.618112
TPT1	Translationally-controlled tumor protein	0.23453	0.276188	-0.0263914	-0.30258	-0.260921	16.0532	0.761054	0.531325	0.618161
FTH1	Ferritin heavy chain	-0.144293	0.311403	-0.0713984	-0.382802	0.0728949	16.8309	0.758748	0.53256	0.618965
HDDC2	5-deoxynucleotidase HDDC2	0.549568	0.0521384	0.304455	0.252316	-0.245113	13.187	0.754531	0.534826	0.620965
GUSB	Beta-glucuronidase	0.189777	0.158788	-0.4084	-0.567188	-0.598176	14.804	0.752332	0.536254	0.621989
TPI1	Triosephosphate isomerase	-0.259916	-0.269726	-0.394537	-0.124811	-0.134621	20.0054	0.749879	0.537335	0.622609
HMGCL	Hydroxymethylglutaryl-CoA lyase, mitochondrial	0.203611	0.305449	-0.087292	-0.392741	-0.290903	12.4385	0.746334	0.539254	0.624198
PAPSS2	Bifunctional 3-phosphoadenosine 5-phosphosulfate synthase 2	0.00707776	0.437891	0.0262102	-0.411681	0.0191324	21.294	0.744262	0.540379	0.624864
RPL13A	60S ribosomal protein L13a	-0.123207	0.2663	0.0285674	-0.237732	0.151774	17.8332	0.739249	0.543108	0.626767
SUMF2	Inactive C-alpha-formylglycine-generating enzyme 2	-0.163929	-0.0236405	-0.373736	-0.350095	-0.209807	16.7304	0.739217	0.543125	0.626767
ATP5PD	ATP synthase subunit d, mitochondrial	0.0337006	-0.411302	-0.5304	-0.119098	-0.564101	14.6302	0.73709	0.544607	0.62716
MACROH2A2	Core histone macro-H2A.2	-0.252877	0.338434	0.000738056	-0.337696	0.253615	13.6883	0.735998	0.544884	0.62716
H2AZ2	Histone H2A.V	-0.172273	0.218508	0.197532	-0.0209769	0.369804	16.4594	0.735118	0.545366	0.62716
SRP14	Signal recognition particle 14 kDa protein	0.137905	-0.0546241	-0.36297	-0.308346	-0.500875	14.2757	0.734567	0.545668	0.62716
GALNT2	Polypeptide N-acetylgalactosaminyltransferase 2	0.371985	-0.0800066	0.298207	0.378214	-0.0737783	12.6326	0.731398	0.547406	0.627597
RPL35A	60S ribosomal protein L35a	-0.290568	-0.221927	-0.415797	-0.193871	-0.125229	16.3146	0.731081	0.54758	0.627597
ACP1	Low molecular weight phosphotyrosine protein phosphatase	0.23133	0.272999	-0.234669	-0.507668	-0.465999	14.7383	0.730861	0.547701	0.627597
PLXDC2	Plexin domain-containing protein 2	-0.580859	-0.0793236	-0.363681	-0.284358	0.217178	13.5383	0.726247	0.550402	0.630058
PCOLCE	Procollagen C-endopeptidase enhancer 1	0.261211	0.442185	0.605878	0.163694	0.344668	17.7603	0.71	0.559348	0.639656
PPA1	Inorganic pyrophosphatase	-0.0770669	0.302782	-0.537029	-0.839811	-0.459962	14.0749	0.704129	0.56294	0.643118
HNRNPD	Heterogeneous nuclear ribonucleoprotein D0	-0.0144854	-0.0847017	-0.339173	-0.254471	-0.324687	16.227	0.699296	0.565293	0.645159
CTSF	Cathepsin F	0.181512	0.457429	-0.0338835	-0.491313	-0.215396	13.994	0.693716	0.568453	0.648116
DARS1	Aspartate--tRNA ligase, cytoplasmic	-0.874078	-0.368	-0.405023	-0.0370231	0.469055	14.8465	0.692393	0.569563	0.648732
ACTR2	Actin-related protein 2	-0.216664	0.144812	-0.13725	-0.282061	0.0794142	14.7679	0.665841	0.584463	0.665038
MGP	Matrix Gla protein	-0.142977	0.0713801	-0.328372	-0.399752	-0.185394	21.0417	0.661071	0.58724	0.666889
SRSF7	Serine/arginine-rich splicing factor 7	-0.229176	0.210854	-0.0227198	-0.233574	0.206456	14.6318	0.661036	0.58726	0.666889
NPC2	NPC intracellular cholesterol transporter 2	0.249772	-0.101311	-0.166682	-0.0653705	-0.416454	16.0635	0.653296	0.59179	0.671364
CD59	CD59 glycoprotein	0.0196289	0.381298	-0.0996277	-0.480926	-0.119257	14.5906	0.648517	0.594601	0.673142
SFRP1	Secreted frizzled-related protein 1	-0.189522	0.286808	-0.307012	-0.59382	-0.117489	14.3038	0.648733	0.594653	0.673142
SELENOM	Selenoprotein M	-0.0813239	-0.349978	-0.451623	-0.101644	-0.370299	14.1865	0.647618	0.595131	0.673142
LGALS3	Galectin-3	-0.353752	-0.332726	-0.228271	0.104455	0.125481	18.7359	0.643753	0.597415	0.675055
ANXA5	Annexin A5	-0.12414	0.0124258	-0.331315	-0.343741	-0.207175	21.0458	0.621679	0.610591	0.68926
GNG12	Guanine nucleotide-binding protein G(I)/G(S)/G(O) subunit gamma-12	-0.17033	0.134083	-0.189269	-0.323352	-0.0189392	13.9747	0.617989	0.612817	0.691087
ARPC1B	Actin-related protein 2/3 complex subunit 1B	-0.0636862	-0.0509515	-0.32214	-0.271189	-0.258454	15.925	0.616294	0.613841	0.691558
CCN1	CCN family member 1	-0.491395	-0.306355	-0.383472	-0.0771166	0.107923	13.8802	0.614969	0.614643	0.691777
HINT2	Histidine triad nucleotide-binding protein 2, mitochondrial	0.196566	-0.019255	-0.601805	-0.582551	-0.798372	13.505	0.611187	0.617202	0.692854
COL5A1	Collagen alpha-1(V) chain	0.0598387	0.619443	-0.0961778	-0.715621	-0.156016	13.8489	0.611014	0.617307	0.692854
CYCS	Cytochrome c	-0.0196766	0.384009	0.14339	-0.240619	0.163067	15.9319	0.610382	0.617424	0.692854
C17orf58	UPF0450 protein C17orf58	0.313119	-0.18233	0.241463	0.423792	-0.0716569	15.146	0.599397	0.624126	0.699685
SERPINB12	Serpin B12	1.19807	0.165055	0.41418	0.249125	-0.783891	12.7356	0.591166	0.629428	0.704935
QSOX1	Sulfhydryl oxidase 1	-0.0151319	0.22723	0.304132	0.0769021	0.319264	14.2322	0.577186	0.637848	0.713663
ITIH3	Inter-alpha-trypsin inhibitor heavy chain H3	0.377207	0.840562	0.637181	-0.203382	0.259974	14.7052	0.574316	0.639863	0.715112
TPM4	Tropomyosin alpha-4 chain	-0.407655	-0.353984	0.168832	0.522816	0.576487	14.6918	0.573216	0.640549	0.715112
AMBP	Protein AMBP	0.366123	-0.388268	-0.202976	0.185292	-0.5691	14.5159	0.57245	0.641026	0.715112
SYNE2	Nesprin-2	0.42624	-0.495171	0.240718	0.735889	-0.185522	17.6928	0.570592	0.642187	0.715705
DPT	Dermatopontin	0.425611	0.0848427	0.365731	0.280888	-0.0598799	16.7889	0.56741	0.64396	0.716442
TXN	Thioredoxin	-0.0518429	0.237035	-0.0837527	-0.320788	-0.0319098	17.7567	0.567177	0.644106	0.716442
FARSA	Phenylalanine--tRNA ligase alpha subunit	-0.578772	-0.193814	-0.33095	-0.137136	0.247822	13.238	0.556823	0.650761	0.72274
SRSF3	Serine/arginine-rich splicing factor 3	-0.314476	-0.0459435	-0.359957	-0.314014	-0.0454809	15.4689	0.554908	0.651839	0.72274
PNP	Purine nucleoside phosphorylase	-0.29899	-0.0913675	-0.301948	-0.21058	-0.00295813	15.6391	0.554701	0.65197	0.72274
GRN	Progranulin	0.315549	0.148106	0.212653	0.0645467	-0.102896	16.0045	0.55417	0.652306	0.72274
TINAGL1	Tubulointerstitial nephritis antigen-like	-0.443498	-0.309909	-0.455522	-0.145613	-0.0120247	14.1156	0.551728	0.653854	0.723751
EEF1B2	Elongation factor 1-beta	-0.134643	-0.224291	-0.362213	-0.137922	-0.22757	17.3157	0.547922	0.656272	0.725722
SLC25A1	Tricarboxylate transport protein, mitochondrial	-0.110812	0.492648	-0.101189	-0.593837	0.0096227	12.3351	0.544517	0.658633	0.727627
CPNE1	Copine-1	0.000968555	-0.278334	-0.383708	-0.105374	-0.384677	12.559	0.535916	0.663941	0.73278
RPS17	40S ribosomal protein S17	-0.23844	-0.302218	-0.424068	-0.121851	-0.185629	15.4108	0.532442	0.666172	0.734032
SSBP1	Single-stranded DNA-binding protein, mitochondrial	0.0585748	0.281614	-0.031881	-0.313495	-0.0904557	15.6176	0.532143	0.666364	0.734032
WDR5	WD repeat-containing protein 5	0.0589772	0.200555	-0.101484	-0.302039	-0.160461	15.5913	0.528859	0.668478	0.735649
COL10A1	Collagen alpha-1(X) chain	-0.558817	-0.151354	-0.306665	-0.155311	0.252152	17.4296	0.526989	0.66981	0.736403
SERPINF1	Pigment epithelium-derived factor	0.466207	-0.0746295	-0.409998	-0.335369	-0.876205	12.3175	0.523203	0.6723	0.738428
DNPEP	Aspartyl aminopeptidase	-0.180369	-0.17827	-0.36988	-0.19161	-0.189511	14.4473	0.519947	0.674239	0.739844
ANXA2	Annexin A2	-0.137876	0.0333964	-0.233922	-0.267318	-0.0960455	20.8751	0.517879	0.67558	0.740602
BGN	Biglycan	-0.165531	0.20771	0.0640329	-0.143677	0.229564	28.731	0.516686	0.676355	0.740738
GNS	N-acetylglucosamine-6-sulfatase	0.298355	0.411853	0.0610901	-0.350763	-0.237265	15.7788	0.507351	0.682438	0.746682
HMX3	Homeobox protein HMX3	-0.485625	-0.0696103	-0.267372	-0.197762	0.218253	14.8614	0.502141	0.685878	0.749726
GDF10	Growth/differentiation factor 10	-0.559101	-0.434178	-0.447651	-0.0134732	0.111449	17.116	0.493507	0.691647	0.755308
PSMB3	Proteasome subunit beta type-3	-0.101517	-0.00404491	0.287056	0.291101	0.388573	13.9247	0.490167	0.693729	0.756856
GANAB	Neutral alpha-glucosidase AB	-0.315279	0.00377134	-0.16756	-0.171332	0.147719	16.4236	0.487374	0.695575	0.758144
MYL6	Myosin light polypeptide 6	-0.0612657	0.0464686	-0.228866	-0.275335	-0.1676	15.9716	0.483084	0.698418	0.760514
AARS1	Alanine--tRNA ligase, cytoplasmic	0.267712	-0.208823	-0.229877	-0.0210547	-0.49759	12.631	0.480317	0.700353	0.761893
GNB2	Guanine nucleotide-binding protein G(I)/G(S)/G(T) subunit beta-2	-0.202659	-0.345743	-0.300169	0.0455737	-0.0975098	14.1395	0.47491	0.703853	0.76497
PCYOX1	Prenylcysteine oxidase 1	-0.521528	-0.357677	-0.0926872	0.26499	0.428841	13.1499	0.471186	0.70644	0.76705
SPP2	Secreted phosphoprotein 24	-0.391574	0.412139	-0.107231	-0.519371	0.284342	16.6093	0.466822	0.70937	0.769498
CLEC11A	C-type lectin domain family 11 member A	-0.410525	-0.303035	-0.375831	-0.0727955	0.0346943	18.2652	0.463315	0.711607	0.77119
S100A6	Protein S100-A6	-0.0839214	0.295397	-0.0466537	-0.342051	0.0372678	18.5098	0.455209	0.717057	0.776357
IGHA1	Immunoglobulin heavy constant alpha 1	0.486917	0.368471	0.586127	0.217656	0.0992105	12.409	0.448871	0.721432	0.780352
HDGF	Hepatoma-derived growth factor	-0.148258	0.0426923	-0.213457	-0.256149	-0.0651984	15.0319	0.445916	0.723335	0.781668
PAH	Phenylalanine-4-hydroxylase	-0.181329	-0.300682	-0.213406	0.0872764	-0.0320767	17.0701	0.442801	0.725445	0.783206
ARPC2	Actin-related protein 2/3 complex subunit 2	0.0139239	-0.0217219	-0.256423	-0.234701	-0.270347	16.2538	0.440488	0.727015	0.784157
TNFRSF11B	Tumor necrosis factor receptor superfamily member 11B	-0.166099	0.0867077	0.158832	0.072124	0.324931	18.9804	0.433689	0.73164	0.788399
ANXA6	Annexin A6	-0.167558	0.0376632	0.190923	0.153259	0.35848	19.9578	0.430255	0.733981	0.790174
GSTO1	Glutathione S-transferase omega-1	-0.135975	0.122989	-0.168168	-0.291157	-0.0321932	17.4009	0.428477	0.735195	0.790732
SOD3	Extracellular superoxide dismutase [Cu-Zn]	-0.285343	-0.0707296	-0.423037	-0.352307	-0.137694	20.5748	0.427463	0.735888	0.790732
YWHAG	14-3-3 protein gamma	-0.00820662	0.143046	-0.160168	-0.303214	-0.151962	16.0582	0.425502	0.737229	0.791426
C1QB	Complement C1q subcomponent subunit B	0.431126	0.155234	0.517306	0.362072	0.0861796	13.628	0.413433	0.745572	0.799629
SNRPD2	Small nuclear ribonucleoprotein Sm D2	-0.167054	0.137464	-0.142869	-0.280333	0.0241846	15.61	0.404101	0.751937	0.805697
CASP14	Caspase-14	0.358957	-0.137207	0.356729	0.493936	-0.00222748	13.396	0.40202	0.753431	0.806539
HNRNPH3	Heterogeneous nuclear ribonucleoprotein H3	-0.191253	-0.25281	-0.364893	-0.112083	-0.17364	14.5438	0.392175	0.76019	0.813011
SERPINB1	Leukocyte elastase inhibitor	0.215758	0.181299	-0.0135731	-0.194872	-0.229331	14.5783	0.389407	0.762112	0.814301
DYNLL1	Dynein light chain 1, cytoplasmic	-0.0812587	0.241944	-0.0197302	-0.261675	0.0615285	14.0341	0.38095	0.767993	0.819816
NPM1	Nucleophosmin	-0.107554	0.152574	-0.0683462	-0.22092	0.0392078	17.9091	0.379073	0.7693	0.820443
IRGC	Interferon-inducible GTPase 5	-0.0799459	-0.276685	0.196765	0.47345	0.276711	17.1975	0.374254	0.772682	0.823278
AHNAK	Neuroblast differentiation-associated protein AHNAK	-0.138586	-0.195238	-0.269848	-0.0746101	-0.131263	18.5915	0.372539	0.773859	0.823762
YWHAE	14-3-3 protein epsilon	0.0309909	-0.0249396	-0.204994	-0.180055	-0.235985	17.2316	0.369217	0.77618	0.824768
PRG4	Proteoglycan 4	-0.129632	0.331939	0.0153067	-0.316633	0.144938	20.5119	0.369139	0.776253	0.824768
CNPY3	Protein canopy homolog 3	-0.0894321	0.194992	-0.0471817	-0.242174	0.0422504	16.889	0.363455	0.780211	0.828202
PRSS23	Serine protease 23	-0.258469	-0.667975	-0.21239	0.455586	0.0460791	13.9198	0.360503	0.782305	0.829651
LAP3	Cytosol aminopeptidase	-0.105671	0.182959	-0.240525	-0.423484	-0.134854	14.0787	0.357776	0.784192	0.830228
CYB5R3	NADH-cytochrome b5 reductase 3	0.24063	0.00123574	-0.0685321	-0.0697678	-0.309162	15.3008	0.35756	0.784343	0.830228
RPL10A	60S ribosomal protein L10a	0.506173	0.229398	0.249707	0.020309	-0.256466	17.4724	0.356601	0.785035	0.830228
HSPA9	Stress-70 protein, mitochondrial	-0.225904	-0.208372	-0.301051	-0.0926789	-0.0751476	17.0869	0.35434	0.786603	0.831114
F2	Prothrombin	0.346039	0.131214	0.817113	0.685899	0.471074	12.8227	0.351908	0.78833	0.832167
ALYREF	THO complex subunit 4	-0.00537096	0.280449	-0.0498045	-0.330254	-0.0444335	15.856	0.348314	0.790836	0.834039
PODN	Podocan	-0.214386	0.137994	-0.244725	-0.382719	-0.0303386	14.322	0.347224	0.791606	0.834079
MAP4	Microtubule-associated protein 4	-0.331146	-0.409033	-0.222818	0.186215	0.108328	14.1614	0.345949	0.792499	0.834248
CAP1	Adenylyl cyclase-associated protein 1	0.315996	0.131048	0.112082	-0.0189657	-0.203913	17.4621	0.332471	0.801992	0.843461
HARS1	Histidine--tRNA ligase, cytoplasmic	-0.0997037	-0.258928	-0.364497	-0.105569	-0.264793	13.8698	0.315978	0.813635	0.854917
ENO1	Alpha-enolase	-0.0722731	-0.153707	-0.249413	-0.0957055	-0.17714	21.3369	0.305864	0.820785	0.861635
ERH	Enhancer of rudimentary homolog	0.0432524	-0.179242	-0.27	-0.0907581	-0.313252	14.4298	0.296435	0.827453	0.867019
LORICRIN	Loricrin	-0.570655	-0.357986	-0.357432	0.000553655	0.213224	12.6704	0.295413	0.828163	0.867019
ARPC3	Actin-related protein 2/3 complex subunit 3	0.0842374	0.269102	0.130975	-0.138127	0.0467374	15.8755	0.294881	0.828552	0.867019
ATP5F1D	ATP synthase subunit delta, mitochondrial	-0.089197	0.144494	-0.119355	-0.263849	-0.0301579	15.5255	0.294307	0.828958	0.867019
ACTA1	Actin, alpha skeletal muscle	0.0272033	0.0282073	-0.194937	-0.223144	-0.22214	18.4647	0.291304	0.831081	0.868442
PLBD2	Putative phospholipase B-like 2	0.0752398	0.1308	-0.135703	-0.266504	-0.210943	17.1411	0.289303	0.832497	0.869123
APOE	Apolipoprotein E	0.0671422	0.442556	0.204664	-0.237892	0.137522	16.2156	0.28607	0.834765	0.870694
EMILIN3	EMILIN-3	-0.34375	-0.588232	-0.155274	0.432958	0.188476	13.9322	0.283374	0.83667	0.871882
EFEMP2	EGF-containing fibulin-like extracellular matrix protein 2	-0.129834	0.00770134	0.186165	0.178464	0.316	14.4416	0.280619	0.838635	0.873131
MIF	Macrophage migration inhibitory factor	0.0268446	-0.290706	-0.0388331	0.251873	-0.0656777	17.4774	0.2774	0.840909	0.874582
ATP5F1B	ATP synthase subunit beta, mitochondrial	0.0566095	0.00959114	-0.209209	-0.2188	-0.265818	18.5526	0.276472	0.841565	0.874582
VIT	Vitrin	-0.166471	-0.617401	-0.30353	0.313871	-0.137059	18.0748	0.262857	0.851144	0.883625
GPX1	Glutathione peroxidase 1	-0.446309	-0.0589453	-0.146147	-0.0872019	0.300161	13.5371	0.261901	0.851817	0.883625
CCN5	CCN family member 5	0.0184665	0.284642	0.122553	-0.162088	0.104087	16.4832	0.257131	0.855203	0.885686
RAN	GTP-binding nuclear protein Ran	-0.0614391	-0.076302	-0.228346	-0.152044	-0.166907	16.7807	0.256909	0.855359	0.885686
EIF4A1	Eukaryotic initiation factor 4A-I	0.0991905	0.231732	-0.0156981	-0.24743	-0.114889	14.8612	0.253696	0.857619	0.886927
APRT	Adenine phosphoribosyltransferase	0.0471837	-0.217847	0.101914	0.319761	0.0547308	15.7173	0.252989	0.858116	0.886927
PFN1	Profilin-1	0.205027	0.207393	0.0835875	-0.123805	-0.121439	18.0066	0.247074	0.862269	0.890412
LAMP2	Lysosome-associated membrane glycoprotein 2	-0.161704	-0.193574	-0.227807	-0.0342332	-0.0661028	16.342	0.243445	0.864814	0.892231
UBE2V1	Ubiquitin-conjugating enzyme E2 variant 1	0.0948346	0.19419	-0.0452834	-0.239474	-0.140118	14.88	0.241123	0.866441	0.893101
GPLD1	Phosphatidylinositol-glycan-specific phospholipase D	0.349381	0.0886777	0.186167	0.097489	-0.163214	14.5199	0.237817	0.868748	0.894669
TSKU	Tsukushin	0.262848	0.219917	0.336214	0.116297	0.0733656	13.805	0.235236	0.870558	0.895723
GDI2	Rab GDP dissociation inhibitor beta	0.232143	-0.066479	0.107362	0.173841	-0.124781	16.5565	0.221506	0.880117	0.904741
UBE2N	Ubiquitin-conjugating enzyme E2 N	-0.154275	-0.101235	-0.218166	-0.116932	-0.0638916	15.3638	0.219178	0.88173	0.905582
COL12A1	Collagen alpha-1(XII) chain	0.0337579	0.239163	0.0348432	-0.20432	0.00108526	19.0893	0.215218	0.88447	0.907578
TBCA	Tubulin-specific chaperone A	-0.0655709	-0.140053	-0.234867	-0.0948143	-0.169296	14.6446	0.205032	0.891488	0.913955
TPM1	Tropomyosin alpha-1 chain	-0.127327	-0.313908	-0.0932721	0.220636	0.0340546	14.8561	0.202603	0.893153	0.91484
CHAD	Chondroadherin	0.0684179	0.261941	0.140783	-0.121158	0.072365	24.1387	0.197527	0.896624	0.91757
TTR	Transthyretin	-0.081532	0.19271	0.281899	0.0891888	0.363431	14.993	0.16876	0.915945	0.9365
FLNA	Filamin-A	0.0690374	0.0315192	0.230233	0.198714	0.161196	14.505	0.167003	0.91715	0.936891
UBA52	Ubiquitin-60S ribosomal protein L40	-0.0855725	0.0558441	-0.105414	-0.161259	-0.0198419	18.5224	0.164759	0.918632	0.937564
DDX39B	Spliceosome RNA helicase DDX39B	-0.21039	-0.252057	-0.075943	0.176114	0.134447	15.3852	0.152488	0.926651	0.944509
ACTB	Actin, cytoplasmic 1	0.108869	0.170573	0.123726	-0.0468466	0.0148574	20.0884	0.151802	0.927095	0.944509
VTN	Vitronectin	0.419335	0.258032	0.115095	-0.142937	-0.30424	17.2377	0.149304	0.928666	0.945264
H4C1	Histone H4	0.0525975	0.119528	0.215858	0.09633	0.163261	20.4683	0.1431	0.932685	0.948507
ECM2	Extracellular matrix protein 2	0.00416423	0.0269144	0.174923	0.148009	0.170759	15.9935	0.14085	0.934117	0.949116
RRAS	Ras-related protein R-Ras	-0.0439286	0.103332	0.173289	0.0699577	0.217218	14.2962	0.133832	0.938543	0.952392
LGI4	Leucine-rich repeat LGI family member 4	-0.198255	0.166184	0.157268	-0.00891598	0.355523	14.6433	0.133018	0.939014	0.952392
APCS	Serum amyloid P-component	0.706823	0.325473	0.183692	-0.141781	-0.523131	17.1966	0.121171	0.946333	0.956471
TALDO1	Transaldolase	-0.07923	0.0413998	-0.122855	-0.164255	-0.0436255	18.0467	0.120761	0.94662	0.956471
VWA1	von Willebrand factor A domain-containing protein 1	-0.282058	0.0998989	0.00954539	-0.0903535	0.291604	13.7786	0.120109	0.946979	0.956471
SYTL4	Synaptotagmin-like protein 4	0.0774146	-0.10455	-0.0800894	0.024461	-0.157504	16.292	0.119409	0.947441	0.956471
RNASE3	Eosinophil cationic protein	0.11061	0.0694714	0.27698	0.207508	0.166369	15.3242	0.118965	0.947679	0.956471
CSTB	Cystatin-B	0.0769387	-0.137487	-0.0977076	0.0397796	-0.174646	16.1121	0.118365	0.948074	0.956471
ERVFC1	Endogenous retrovirus group FC1 Env polyprotein	-0.021119	-0.252691	-0.139089	0.113601	-0.11797	13.907	0.113837	0.950768	0.95834
COL18A1	Collagen alpha-1(XVIII) chain	-0.136448	0.0518031	0.0559002	0.00409709	0.192348	13.7379	0.0994211	0.959245	0.96603
QDPR	Dihydropteridine reductase	0.0121114	0.073348	-0.103959	-0.177307	-0.116071	17.5448	0.0768407	0.971658	0.977148
DBI	Acyl-CoA-binding protein	0.147287	-0.0209909	0.129985	0.150975	-0.0173029	15.756	0.0761635	0.972001	0.977148
VAPA	Vesicle-associated membrane protein-associated protein A	-0.116344	0.0409529	-0.176804	-0.217757	-0.0604602	13.1122	0.0738884	0.97317	0.977461
DNAJB11	DnaJ homolog subfamily B member 11	-0.185164	-0.192496	-0.0865663	0.105929	0.0985978	14.3215	0.0714032	0.97445	0.977884
HHIPL2	HHIP-like protein 2	-0.156226	-0.031531	-0.0247206	0.00681035	0.131505	18.0881	0.0360035	0.990506	0.992662
ATP5PO	ATP synthase subunit O, mitochondrial	0.0617705	0.0180787	-0.0454219	-0.0635006	-0.107192	15.0952	0.0349508	0.990919	0.992662
LDHA	L-lactate dehydrogenase A chain	0.0841774	0.0494068	0.0512814	0.0018746	-0.0328961	20.2607	0.0221448	0.995358	0.995478
CRLF1	Cytokine receptor-like factor 1	-0.0703319	-0.00679356	0.011958	0.0187515	0.0822898	14.7402	0.0217567	0.995478	0.995478

## Sheet: D vs N
	logFC	AveExpr	t	P.Value	adj.P.Val	B
CHRDL2	-6.69059	12.9288	-11.6064	2.34717e-09	2.67342e-06	11.2635
RNASET2	-2.01276	15.5589	-6.73048	3.5251e-06	0.00163468	4.66393
GREM1	-4.27569	13.9058	-6.70531	4.30557e-06	0.00163468	4.48726
CRISPLD2	-2.37097	13.3981	-6.42977	6.22691e-06	0.00177311	4.12524
IGFBP7	2.53429	14.3577	6.21309	9.45453e-06	0.00215374	3.72853
P3H1	-2.66169	11.0222	-5.92519	1.78362e-05	0.00305446	3.13158
CRISPLD1	-4.5458	15.6083	-5.92548	1.87719e-05	0.00305446	3.0886
CARHSP1	-3.07147	14.6881	-5.76322	2.57654e-05	0.00366835	2.78619
AGR2	-3.69432	12.9408	-5.51444	4.21489e-05	0.00533417	2.3153
CST3	2.65653	14.799	5.41351	5.07549e-05	0.00578098	2.13511
PACSIN2	2.69014	13.4958	5.0387	0.000110362	0.0104752	1.39211
POGLUT3	-1.59397	14.5522	-5.02886	0.000103184	0.0104752	1.4431
STK26	-2.64391	14.5248	-4.97997	0.000124513	0.0109093	1.27625
PLD3	-1.38497	15.2194	-4.80177	0.000166269	0.0135271	0.985165
SOD2	1.92483	22.5735	4.70626	0.000203525	0.0154544	0.791065
NNMT	2.58355	16.6018	4.63503	0.000254749	0.0170682	0.588557
WIF1	-2.74384	13.4324	-4.65163	0.000246055	0.0170682	0.621917
MMP3	3.30122	20.9545	4.56401	0.000295626	0.0187066	0.445592
PLOD2	-2.16262	13.018	-4.51348	0.000325157	0.0194923	0.352094
EDIL3	-1.38349	19.8052	-4.35287	0.000432919	0.0246548	0.0667367
H1-1	-1.77599	14.1021	-4.22745	0.000567115	0.0307592	-0.192141
SSB	2.69895	18.9215	4.14977	0.000709791	0.0338508	-0.395165
COL11A1	-1.53288	16.6427	-4.12125	0.000713275	0.0338508	-0.41182
CEMIP	-1.6843	13.4468	-4.15	0.000670318	0.0338508	-0.35233
SCUBE2	2.27909	13.0044	4.07759	0.000827745	0.0346032	-0.542525
GALM	-1.15376	14.5565	-4.06772	0.000800841	0.0346032	-0.522682
SCIN	-1.33922	17.6105	-4.03985	0.000850649	0.0346032	-0.580427
COL11A2	-1.84659	18.3205	-4.07932	0.000805815	0.0346032	-0.521842
PLOD1	-1.69986	14.6079	-3.97453	0.000979954	0.0384885	-0.71579
HAGH	-1.4936	14.8006	-3.94892	0.00103589	0.0393295	-0.76887
CKAP4	-1.27784	12.0301	-3.90783	0.00113245	0.0401221	-0.854041
NPNT	-1.69144	13.9947	-3.89984	0.00116245	0.0401221	-0.876987
S100A9	-2.9529	11.7743	-3.91955	0.00115998	0.0401221	-0.865636
HSP90AA1	-1.43042	17.1761	-3.85622	0.00126661	0.0424313	-0.960986
JCHAIN	2.04524	16.401	3.85949	0.00131902	0.0429247	-0.988516
SPTAN1	-2.5331	13.9319	-3.75635	0.00164493	0.0520437	-1.19946
TXNL1	-0.939092	13.7139	-3.72226	0.00169413	0.0521518	-1.23843
IMPA1	2.87134	14.7741	3.69467	0.00187726	0.0562684	-1.32552
GYG1	2.1683	13.1262	3.59887	0.00230493	0.0673157	-1.5211
NUCB2	-0.875574	15.7903	-3.50676	0.00270435	0.07597	-1.6833
DYRK4	1.75	19.4064	3.51683	0.00273465	0.07597	-1.68503
DSP	2.45234	16.0735	3.50092	0.00284292	0.0770973	-1.72065
FABP4	1.63174	14.4072	3.45595	0.00310555	0.082261	-1.80676
CLEC3A	-1.31954	19.7605	-3.39393	0.00345313	0.0893891	-1.91501
JUP	1.99209	15.8836	3.36085	0.00383595	0.0957011	-2.00489
CAT	1.09066	12.9921	3.34113	0.00387082	0.0957011	-2.02304
SERPINH1	-2.04956	18.1306	-3.34724	0.00394904	0.0957011	-2.03241
AGPAT5	-2.05042	15.0516	-3.29499	0.00441494	0.102801	-2.13794
NUCB1	1.52584	13.9129	3.28649	0.00445668	0.102801	-2.14942
C1R	1.17449	12.4139	3.2698	0.00451528	0.102801	-2.16851
F13A1	-0.793305	18.5421	-3.25015	0.00471066	0.102801	-2.20847
NAMPT	2.00175	18.0436	3.25297	0.00482871	0.102801	-2.2226
ATAD3B	-1.76477	15.2711	-3.24861	0.00487381	0.102801	-2.23138
ALDOA	-0.805464	19.0251	-3.23485	0.0048686	0.102801	-2.23957
LTBP1	-1.76346	15.5391	-3.185	0.00558039	0.115565	-2.35911
IDUA	-1.24107	13.0514	-3.16222	0.00569207	0.115773	-2.38672
TXNDC5	-0.904973	15.4092	-3.13888	0.00598459	0.11951	-2.43384
C4A	-1.35035	13.819	-3.13238	0.00608569	0.11951	-2.44871
SBSN	1.85255	13.8613	3.05564	0.00734206	0.141739	-2.61718
TIMM44	-1.18008	13.2073	-3.00226	0.00801641	0.152178	-2.70793
GBE1	-0.75519	13.7872	-2.88836	0.0102118	0.190676	-2.93383
CBR1	-1.02832	16.2054	-2.87432	0.0105199	0.193261	-2.96149
DSG1	1.89414	15.5554	2.87038	0.0108443	0.195736	-2.98195
RPS24	-0.809206	15.0128	-2.85328	0.0109983	0.195736	-3.00286
IL17D	-1.1666	14.837	-2.82799	0.0116014	0.203292	-3.05245
LAMTOR5	-0.964437	13.8157	-2.80294	0.01223	0.21106	-3.10142
TPD52	-1.37209	12.9965	-2.79158	0.0127431	0.216632	-3.13321
PFDN2	-0.773039	14.5773	-2.75366	0.0135643	0.221739	-3.19734
CALM3	-0.911977	15.6638	-2.75349	0.0135689	0.221739	-3.19766
FUCA1	-0.925919	13.9881	-2.75144	0.0136275	0.221739	-3.20164
PFKP	-1.68426	13.9555	-2.75328	0.0138445	0.222098	-3.20891
H1-5	-1.21199	16.2829	-2.73411	0.0142415	0.225292	-3.23947
POFUT2	-1.29543	12.6854	-2.72471	0.0146288	0.226837	-3.26152
CA2	1.63764	13.0849	2.72316	0.0147374	0.226837	-3.26678
COLGALT1	-1.06488	13.5113	-2.68275	0.0157316	0.237288	-3.33424
DCXR	1.40266	13.7278	2.68626	0.0159068	0.237288	-3.33736
IL1RAP	1.8482	13.5114	2.6811	0.0160772	0.237288	-3.34719
HNRNPA2B1	-0.792402	18.5076	-2.6672	0.0162497	0.237288	-3.3641
SERPINA1	-0.751475	19.2671	-2.65342	0.016722	0.239962	-3.39048
PAFAH1B3	-0.924875	13.6387	-2.64963	0.0168542	0.239962	-3.39772
SPON2	1.35463	12.9507	2.63506	0.0176773	0.242617	-3.43467
SFRP4	-1.73904	12.8217	-2.63219	0.0177821	0.242617	-3.44011
SOD1	-0.606924	19.4615	-2.62688	0.0176694	0.242617	-3.44115
RPL8	-0.694612	16.3275	-2.61909	0.0179568	0.242617	-3.45598
TNC	2.44092	16.1235	2.61048	0.0185929	0.242617	-3.48114
PRKAR1A	-1.01825	14.032	-2.60476	0.018498	0.242617	-3.48324
ALDOC	-0.745622	16.258	-2.5985	0.018739	0.242617	-3.49512
FGFBP2	-0.747916	22.0416	-2.59835	0.0187447	0.242617	-3.4954
TGM2	-1.09554	14.182	-2.59069	0.0190439	0.243253	-3.50992
SF3A3	-0.924356	13.2531	-2.5836	0.0193248	0.243253	-3.52335
HSPA1B	-0.640099	17.6546	-2.57882	0.0195162	0.243253	-3.53238
MATN3	-1.07045	20.3149	-2.57047	0.0198554	0.243253	-3.54817
OLA1	-0.745614	13.7499	-2.56752	0.0199765	0.243253	-3.55374
CILP	-1.01393	24.4665	-2.56513	0.0200753	0.243253	-3.55825
SLC25A24	1.01162	13.615	2.5421	0.02105	0.252378	-3.60163
NOG	-1.221	14.4649	-2.53902	0.0214652	0.254509	-3.614
RPS8	-0.80029	17.6057	-2.52744	0.0216934	0.254509	-3.62914
DDT	1.11868	13.7807	2.5259	0.0218981	0.254509	-3.63512
SFXN3	-1.68852	12.8518	-2.51825	0.0224487	0.258274	-3.65395
SERPINE1	1.74988	13.9734	2.5047	0.0230753	0.260191	-3.67911
NAP1L1	-1.5251	12.9367	-2.49991	0.0233007	0.260191	-3.68799
ANXA1	0.685676	20.5216	2.49563	0.023155	0.260191	-3.68864
ALDH6A1	1.20256	14.1949	2.49163	0.0236395	0.260278	-3.70218
CTBS	-0.656933	14.3775	-2.48289	0.0237655	0.260278	-3.71235
CRIP2	-1.06148	14.9222	-2.46759	0.0245492	0.265676	-3.74136
RPL9	-0.758534	14.3052	-2.4635	0.0247249	0.265676	-3.74837
MYOC	-1.7401	13.7671	-2.46115	0.025204	0.265809	-3.7596
CCT5	-1.15707	13.6234	-2.46027	0.0251695	0.265809	-3.75972
AKR1C2	-1.00996	15.6379	-2.44914	0.0254583	0.266028	-3.77494
GALE	-0.738372	14.6712	-2.43903	0.0259874	0.269088	-3.79363
CCN2	1.85827	15.7571	2.43237	0.0267107	0.274086	-3.81244
GSN	-0.661684	18.9138	-2.41426	0.0273272	0.277908	-3.83923
DSC1	1.69494	15.1831	2.40318	0.0283261	0.284109	-3.86576
CAPS	-0.704021	15.0146	-2.38907	0.0287558	0.284109	-3.88537
COL8A1	1.19837	15.3805	2.39141	0.0289994	0.284109	-3.88711
COL9A3	-1.04709	15.842	-2.38393	0.029183	0.284109	-3.89675
PSMD4	-0.780687	12.5805	-2.38175	0.0291841	0.284109	-3.89875
PKM	-0.709505	20.983	-2.36886	0.0299522	0.288043	-3.92223
ENO2	-0.871496	15.8842	-2.36652	0.0300941	0.288043	-3.92649
DLAT	-1.2415	16.5138	-2.36641	0.0304912	0.289412	-3.93248
PLA2G2A	-1.09756	26.1587	-2.34574	0.0316881	0.296421	-3.96856
HSD17B4	0.957801	12.3835	2.33913	0.0317972	0.296421	-3.97616
RPS11	-0.61251	16.0857	-2.33581	0.0320103	0.296421	-3.98218
ACOT7	1.16021	13.5515	2.33346	0.032511	0.298148	-3.99116
RPL36	-0.598763	16.3216	-2.32486	0.0327204	0.298148	-4.00194
DSG2	1.34201	14.8114	2.32261	0.0332724	0.298817	-4.01132
FRZB	-0.888478	18.8899	-2.3094	0.0337483	0.298817	-4.02977
HRNR	1.65957	18.6833	2.30872	0.0342029	0.298817	-4.03617
RAB6B	-0.871229	12.6438	-2.30509	0.0340404	0.298817	-4.03751
PDIA5	-0.723027	14.2821	-2.29959	0.0344163	0.298817	-4.04738
HTRA1	-0.642073	20.1916	-2.29872	0.0344757	0.298817	-4.04893
RPL7	-0.597269	16.636	-2.29526	0.034715	0.298817	-4.05515
PRSS1	-0.814673	14.1304	-2.2927	0.0348926	0.298817	-4.05973
SNRPA	-0.843994	13.8037	-2.27972	0.035807	0.303614	-4.08294
PI4K2A	2.29397	15.4264	2.27578	0.0365076	0.303614	-4.09482
KPRP	1.94304	14.9076	2.27562	0.036519	0.303614	-4.0951
PTGES3	-0.676387	14.9895	-2.27145	0.0364004	0.303614	-4.09768
ANP32E	-0.763396	14.6169	-2.25318	0.0377454	0.310285	-4.13017
RNASE7	-1.03795	12.0944	-2.25162	0.0381386	0.310285	-4.13594
SCRG1	0.727828	17.2893	2.24921	0.0380439	0.310285	-4.13722
COL15A1	-0.918274	13.8942	-2.23492	0.0391353	0.316136	-4.16251
ACAT2	0.61868	15.406	2.22677	0.0397705	0.319004	-4.17688
HSPB1	0.673604	18.7754	2.21853	0.0404232	0.32172	-4.19141
SRPX	1.12333	16.038	2.21963	0.0407712	0.32172	-4.19378
POFUT1	-1.19199	14.0547	-2.21443	0.0411886	0.32172	-4.20288
SNRPD3	-1.08874	17.2942	-2.21294	0.041239	0.32172	-4.20481
ALDH18A1	-1.06591	12.6663	-2.20519	0.0418696	0.324418	-4.21836
GPX3	0.677079	14.8994	2.18954	0.042797	0.328474	-4.24225
RPS19	-0.615015	17.0881	-2.18676	0.0430306	0.328474	-4.24709
GSS	-0.686242	14.2775	-2.18408	0.0432582	0.328474	-4.25179
AKAP9	-1.13179	15.6108	-2.1804	0.0440192	0.331089	-4.26216
IGFBP5	-1.12052	15.5551	-2.17633	0.0443696	0.331089	-4.26922
ADK	-0.632262	14.4322	-2.16604	0.0448142	0.331089	-4.28319
MAP2K1	-0.63812	12.8773	-2.16482	0.0449213	0.331089	-4.2853
RPL32	-0.612567	14.7914	-2.16329	0.045056	0.331089	-4.28796
LYZ	-1.31445	23.7796	-2.15461	0.0462819	0.337917	-4.30674
REXO2	0.719697	13.8111	2.14106	0.0470549	0.341373	-4.32645
HSP90AB1	-0.63533	16.2097	-2.12504	0.048545	0.348368	-4.35404
MANF	-0.681945	14.9619	-2.12305	0.0487332	0.348368	-4.35746
VCP	-0.807894	15.5271	-2.11825	0.0491893	0.348368	-4.36569
CD109	0.615673	16.0723	2.1177	0.0492426	0.348368	-4.36665
SH3BGRL3	-0.682013	17.5778	-2.10553	0.0504185	0.354486	-4.38748
RPL23A	-0.494826	16.389	-2.10053	0.0509086	0.355736	-4.39602
OLFML3	1.95319	12.6696	2.09561	0.0518669	0.357649	-4.40765
GAPDH	-0.585156	21.7216	-2.09239	0.0517168	0.357649	-4.4099
SERPINA3	1.37896	14.7226	2.09083	0.0523459	0.357649	-4.41577
OLFML1	1.07025	14.4049	2.08991	0.0524384	0.357649	-4.41733
S100A8	-1.91304	11.5879	-2.08587	0.0528464	0.358286	-4.42417
APOD	0.629749	20.1883	2.07542	0.053439	0.36016	-4.43875
RPL4	-0.6327	17.5666	-2.06813	0.0541942	0.362613	-4.45109
ARL6IP5	0.753638	15.781	2.06381	0.0546465	0.362613	-4.45839
EPHX2	1.05501	15.7977	2.06429	0.0550765	0.362613	-4.46059
IDH1	-0.52433	17.0525	-2.06113	0.0549294	0.362613	-4.46293
CPQ	-0.614356	15.2848	-2.04127	0.0570637	0.373537	-4.49637
LECT2	-1.0197	18.4941	-2.04021	0.0576442	0.374844	-4.50084
FLG2	1.59334	14.6457	2.03788	0.0579215	0.374844	-4.50485
LTBP2	0.952504	15.603	2.0216	0.059634	0.381736	-4.5314
COPE	-0.606244	13.8387	-2.01802	0.0596568	0.381736	-4.53527
MMP1	-2.70034	16.4843	-2.01803	0.0601471	0.382724	-4.53791
PLOD3	0.623406	12.7189	2.00427	0.0612402	0.385775	-4.55815
MECR	-0.574191	17.832	-1.99988	0.0617543	0.385775	-4.56544
DDAH1	-1.00839	13.6544	-1.9877	0.0636978	0.385775	-4.58805
RPS26	-0.545238	17.4771	-1.98613	0.0633876	0.385775	-4.5882
RPL18	-0.508127	16.9496	-1.98275	0.0637944	0.385775	-4.59377
TIMP1	-0.609936	17.8748	-1.98256	0.0638177	0.385775	-4.59408
TNFAIP6	-1.61289	15.8426	-1.98228	0.0643523	0.385775	-4.59696
YWHAH	0.533731	14.8065	1.98044	0.0640752	0.385775	-4.59759
ME1	-0.560883	16.2863	-1.98008	0.0641182	0.385775	-4.59817
SAP18	-0.489329	14.1688	-1.97964	0.0641724	0.385775	-4.59891
RRP1	-0.600039	17.5282	-1.97959	0.0641785	0.385775	-4.59899
CNPY4	-0.721875	13.9943	-1.97191	0.065118	0.388322	-4.61163
VCAN	-0.850757	17.31	-1.9569	0.0670896	0.397729	-4.6367
FSCN1	-0.475972	16.2244	-1.95325	0.0674523	0.397729	-4.64222
GMDS	-0.602306	13.3141	-1.95097	0.0677432	0.397729	-4.64595
FLG	1.36925	14.9525	1.94571	0.0689251	0.398744	-4.6567
S100A4	-0.614337	16.12	-1.94378	0.0686657	0.398744	-4.65767
PDIA4	-0.476299	18.142	-1.94146	0.0689662	0.398744	-4.66146
RPS20	-0.462003	17.3497	-1.93638	0.0696277	0.400535	-4.66972
CLTA	-0.545967	14.4541	-1.92931	0.0705583	0.403849	-4.68121
P4HB	-0.552893	19.296	-1.91964	0.0718481	0.406374	-4.69687
ANGPTL2	-0.586638	18.0258	-1.91882	0.0719577	0.406374	-4.69819
ERLIN2	-0.595006	13.4417	-1.91799	0.0720699	0.406374	-4.69953
PTN	-1.16332	16.4891	-1.91724	0.0726849	0.406916	-4.70273
HTRA3	-0.635052	16.5841	-1.91201	0.0728804	0.406916	-4.70919
FUT4	-0.864401	14.662	-1.89975	0.0748678	0.41592	-4.73002
SHMT2	-0.557702	15.3238	-1.89284	0.0755342	0.41592	-4.74001
AEBP1	-0.711369	14.6035	-1.89038	0.0758797	0.41592	-4.74394
CTBP1	-0.571298	13.0358	-1.88875	0.0761113	0.41592	-4.74656
CMPK1	0.79938	16.685	1.88728	0.076319	0.41592	-4.74891
RPL17	-0.47978	16.9025	-1.88443	0.0767252	0.416143	-4.75347
GLS	-1.10277	15.1326	-1.88093	0.0777459	0.419487	-4.76082
HAPLN1	-0.498269	25.7074	-1.87365	0.078276	0.419487	-4.77067
RPS23	-0.493114	16.35	-1.87247	0.0784467	0.419487	-4.77254
CCN6	-0.530143	14.1961	-1.8654	0.0794805	0.423029	-4.78377
C3	-1.06925	17.519	-1.85598	0.0814029	0.429905	-4.80033
RPL10	-0.535622	15.8226	-1.85042	0.081712	0.429905	-4.80749
NPEPPS	-0.550868	13.2398	-1.84803	0.0820736	0.429905	-4.81127
LDHB	-0.847951	18.0912	-1.84857	0.0823322	0.429905	-4.81144
PTMS	-0.574917	17.0735	-1.8421	0.0829753	0.429905	-4.82062
TMEM63A	-0.461918	19.5298	-1.8417	0.083037	0.429905	-4.82125
HEXB	-0.654497	16.8675	-1.83654	0.0838281	0.432037	-4.82935
EZR	0.632089	13.9655	1.82937	0.0849404	0.435798	-4.84061
FABP3	-1.27744	13.685	-1.82896	0.0855338	0.436875	-4.84273
ANG	-0.86156	22.2431	-1.81529	0.0875771	0.444552	-4.86372
ITIH5	1.03798	12.2195	1.81452	0.0878176	0.444552	-4.86523
CNN1	-0.743792	14.711	-1.80803	0.088328	0.445157	-4.87393
HSPG2	-0.760099	17.6347	-1.80373	0.089025	0.446694	-4.88061
GPI	-0.621373	15.0751	-1.79276	0.090825	0.453715	-4.89762
TUBB4A	-0.735355	12.6878	-1.7891	0.0914323	0.453715	-4.90327
RHOC	-1.01017	15.3705	-1.78755	0.0922258	0.453715	-4.90693
FN1	-0.569749	23.1736	-1.78373	0.0923293	0.453715	-4.91155
SCRN1	-0.462156	12.805	-1.78076	0.0928297	0.453715	-4.91613
RPL5	-0.455038	15.4315	-1.77827	0.0932505	0.453715	-4.91996
MYL12B	-0.716244	16.5086	-1.7778	0.0933298	0.453715	-4.92068
RPS25	-0.486742	17.4579	-1.77614	0.093611	0.453715	-4.92323
FTL	-0.579213	17.7582	-1.77269	0.0942001	0.453872	-4.92854
GSTM3	-0.594825	13.9495	-1.77128	0.0944405	0.453872	-4.9307
TIMP3	-0.675165	17.8972	-1.76301	0.0958663	0.456372	-4.94337
HNRNPR	-0.437745	14.4632	-1.75898	0.0965665	0.456372	-4.94951
PRCP	-0.511225	13.8215	-1.75649	0.0970024	0.456372	-4.95331
RPS16	-0.455135	17.4904	-1.75559	0.0971611	0.456372	-4.9547
RACK1	-0.470705	16.8821	-1.75339	0.0975466	0.456372	-4.95804
SEPTIN5	-0.596291	13.3047	-1.75299	0.0976184	0.456372	-4.95866
RPS7	-0.461816	16.6914	-1.75215	0.0977654	0.456372	-4.95993
AK1	-0.485637	17.8205	-1.74699	0.0986794	0.458758	-4.96777
NME1	-0.458799	15.7806	-1.74044	0.0998519	0.462323	-4.97772
RPLP0	-0.478141	16.9843	-1.73693	0.100483	0.462645	-4.98303
HYI	-0.704922	12.9032	-1.73367	0.101075	0.462645	-4.98796
RPL24	-0.495577	16.4288	-1.73331	0.10114	0.462645	-4.98851
NT5E	-1.48486	13.0259	-1.72811	0.102631	0.465725	-4.99735
YWHAQ	0.498405	14.6965	1.72552	0.102565	0.465725	-5.00027
FKBP9	-0.879245	13.1616	-1.72208	0.10374	0.468586	-5.0064
GSTM2	-1.62789	12.7375	-1.72023	0.104085	0.468586	-5.00918
RPS15A	-0.489406	15.9548	-1.70781	0.105868	0.47308	-5.02685
MDK	-0.847654	16.2589	-1.70773	0.106358	0.47308	-5.02776
CNPY2	-0.459508	16.3746	-1.7053	0.106343	0.47308	-5.0306
SLPI	-0.602286	20.3548	-1.69994	0.107365	0.47308	-5.0386
SH3KBP1	0.527141	12.9396	1.69963	0.107424	0.47308	-5.03906
RPL13	-0.461884	17.0171	-1.69884	0.107575	0.47308	-5.04024
NUCKS1	-0.408717	16.1045	-1.69551	0.108216	0.474071	-5.04521
ERP29	-0.482163	17.6046	-1.69107	0.109074	0.474222	-5.0518
TKT	-0.460167	17.7162	-1.69071	0.109143	0.474222	-5.05233
HEBP1	-0.489838	14.2528	-1.68878	0.109519	0.474222	-5.05521
FIBIN	-0.622878	15.4281	-1.68674	0.109916	0.474222	-5.05822
PDGFRL	-0.482084	15.8183	-1.68234	0.11078	0.476145	-5.06476
ANGPTL4	0.710915	14.4131	1.67208	0.112812	0.482912	-5.0799
FHL1	-0.49486	14.6074	-1.67013	0.113202	0.482912	-5.08277
RPL21	-0.43069	16.3531	-1.66524	0.114187	0.485293	-5.08997
FAU	-0.438235	16.7628	-1.66128	0.114987	0.486542	-5.09578
ETF1	-0.485271	14.6762	-1.65672	0.115916	0.486542	-5.10246
RPL23	-0.444083	16.3042	-1.65625	0.116012	0.486542	-5.10315
SEPTIN2	-0.680781	13.6999	-1.65329	0.116619	0.486542	-5.10748
GNPDA2	-0.565245	12.8893	-1.65151	0.116986	0.486542	-5.11008
RCN1	-0.412199	16.1876	-1.65123	0.117043	0.486542	-5.11049
RPL27A	-0.480529	16.3967	-1.6464	0.118044	0.48799	-5.11755
HSPA5	-0.47915	18.9874	-1.64407	0.118528	0.48799	-5.12094
ACAN	-0.480191	27.7968	-1.64335	0.118677	0.48799	-5.12198
MATR3	-0.600237	13.415	-1.64019	0.119338	0.488769	-5.12658
CTSC	-0.584777	14.6325	-1.63617	0.120183	0.488769	-5.13242
PODNL1	-0.67016	14.8914	-1.63447	0.120542	0.488769	-5.13488
RPS9	-0.488618	16.4731	-1.63428	0.120583	0.488769	-5.13517
PHGDH	-0.986832	14.6331	-1.62558	0.122981	0.496357	-5.14833
COL9A1	-0.871445	19.0198	-1.62397	0.123327	0.496357	-5.15065
CSNK2A1	-1.20475	12.7404	-1.60344	0.127802	0.509858	-5.18007
RNASE4	-0.725708	19.5429	-1.60163	0.127969	0.509858	-5.18244
COPS4	-0.503198	13.5368	-1.59851	0.128349	0.509858	-5.18661
LOXL2	-0.488923	12.6345	-1.59759	0.128556	0.509858	-5.18793
ACAA2	-0.501939	14.9526	-1.59596	0.128919	0.509858	-5.19024
PSMC2	-0.848908	14.2042	-1.58689	0.131511	0.516522	-5.2036
ATAD3A	-0.520627	13.4235	-1.58625	0.131109	0.516522	-5.20406
SERBP1	-0.414343	14.6388	-1.57055	0.134713	0.525652	-5.22624
RPL6	-0.410806	16.7605	-1.57036	0.134759	0.525652	-5.22652
PLCH1	-0.466273	15.9354	-1.56442	0.136144	0.527193	-5.23487
PCBP1	-0.494569	14.8497	-1.56438	0.136154	0.527193	-5.23493
YBX1	0.626744	14.4277	1.56272	0.136543	0.527193	-5.23725
AK3	-0.853684	15.5731	-1.56144	0.137389	0.528668	-5.23941
HS3ST1	-0.958963	14.8294	-1.55776	0.138257	0.529511	-5.24455
CHADL	0.577387	14.4626	1.55422	0.138552	0.529511	-5.24916
PPP1CA	-0.496545	13.4567	-1.54956	0.139663	0.529511	-5.25566
RPL15	-0.377299	16.1316	-1.5488	0.139845	0.529511	-5.25672
HINT1	-0.536871	16.8003	-1.54844	0.139932	0.529511	-5.25722
ARHGAP1	-0.694036	13.1577	-1.54148	0.141922	0.535262	-5.26708
CES1	0.684014	14.9155	1.53669	0.143025	0.535893	-5.27369
NIT2	-0.627828	12.3019	-1.53443	0.143325	0.535893	-5.27668
HSP90B1	-0.403174	18.8432	-1.53161	0.144017	0.535893	-5.28058
ABI3BP	0.646265	18.7725	1.53091	0.14419	0.535893	-5.28155
HSPD1	-0.464579	18.6548	-1.52988	0.144442	0.535893	-5.28297
GFPT1	-0.436613	13.9135	-1.52306	0.14613	0.540398	-5.29238
PDGFC	-0.695264	14.3041	-1.52147	0.146843	0.541275	-5.29471
RPL3	-0.462567	16.6234	-1.50903	0.149653	0.549854	-5.31162
CAVIN1	0.447388	17.6909	1.50589	0.150452	0.551013	-5.31591
ARL3	-0.772355	13.5062	-1.50612	0.150937	0.551016	-5.3158
NCL	-0.46259	15.9964	-1.49344	0.153651	0.559132	-5.33285
RPS4X	-0.421099	16.6125	-1.48781	0.155117	0.559366	-5.34048
ALDH2	1.14908	14.0645	1.48747	0.155747	0.559366	-5.34109
AKR1B1	-0.449479	17.1799	-1.48402	0.15611	0.559366	-5.3456
SERPINE2	-0.446841	20.0237	-1.48335	0.156285	0.559366	-5.3465
LRRC59	-0.441177	15.5181	-1.48224	0.156579	0.559366	-5.348
PFKL	0.485997	18.209	1.48192	0.156662	0.559366	-5.34843
PDLIM5	0.415675	13.9396	1.46936	0.16	0.567229	-5.36531
ACOT8	-0.403574	13.7214	-1.46769	0.160447	0.567229	-5.36753
CXCL12	-0.621035	15.6878	-1.46546	0.161047	0.567229	-5.37052
HADH	0.668447	14.888	1.46438	0.161652	0.567229	-5.37202
ANXA11	-0.462308	14.3308	-1.46292	0.161734	0.567229	-5.37392
RPL35	-0.398865	17.1218	-1.46248	0.161852	0.567229	-5.3745
RNASE1	-0.541202	16.9295	-1.45646	0.163488	0.568892	-5.38252
RPS3	-0.396704	16.5206	-1.45641	0.163503	0.568892	-5.38259
TXNDC12	-0.342059	15.1589	-1.45523	0.163825	0.568892	-5.38416
P4HA1	-0.432467	16.7816	-1.44892	0.165556	0.570859	-5.39253
MPST	0.625732	12.9908	1.44876	0.165668	0.570859	-5.39275
SUMO2	-0.361431	14.5436	-1.44769	0.165895	0.570859	-5.39416
RPS5	-0.534989	14.0138	-1.44251	0.16733	0.5726	-5.40101
RPL22	-0.341661	16.7442	-1.44104	0.16774	0.5726	-5.40295
RPL11	-0.409548	16.2396	-1.44044	0.167909	0.5726	-5.40375
CYC1	-0.523805	15.4224	-1.43572	0.169228	0.575375	-5.40996
DARS1	-0.874078	14.8465	-1.43517	0.169919	0.576005	-5.41072
ACTN1	-0.521646	14.3336	-1.42989	0.170871	0.577513	-5.41762
RPLP2	-0.386219	18.1143	-1.42673	0.171767	0.578825	-5.42176
LIN7C	-0.542158	13.3552	-1.42487	0.172297	0.578897	-5.4242
GAA	-0.362835	15.0514	-1.42141	0.173284	0.580501	-5.42872
ADGRG2	-0.536637	13.5172	-1.41632	0.174745	0.58368	-5.43535
SELENBP1	0.531778	16.9025	1.4133	0.175619	0.584883	-5.43929
GRPEL1	0.45067	13.1841	1.40299	0.178622	0.593149	-5.45265
PDIA6	-0.409564	18.5731	-1.39994	0.179519	0.594134	-5.45659
MMP2	1.15888	15.5544	1.39969	0.180124	0.594134	-5.45687
RPL29	-0.318568	15.9318	-1.39667	0.180483	0.594134	-5.4608
PGM1	-0.387756	16.4516	-1.37664	0.186485	0.610631	-5.48643
TMSB4X	0.52515	14.8685	1.37492	0.187008	0.610631	-5.48862
PLCD1	-0.512708	12.9306	-1.37461	0.187103	0.610631	-5.48902
AK4	-0.667035	15.2712	-1.3713	0.188555	0.611865	-5.49314
UGDH	-0.436148	16.6271	-1.37041	0.188387	0.611865	-5.49436
DDX1	-0.564509	14.4944	-1.36709	0.189404	0.612872	-5.49856
PCYT2	0.392	12.9708	1.36228	0.19089	0.615291	-5.50465
RPL26	-0.337837	16.4916	-1.36021	0.19153	0.615291	-5.50726
COL6A1	-0.477788	20.0605	-1.35943	0.191772	0.615291	-5.50824
MYO1C	0.397526	13.0135	1.35431	0.193369	0.618673	-5.51469
CHCHD2	0.595146	12.7381	1.35106	0.19457	0.62077	-5.51871
OCIAD1	-0.874787	14.1789	-1.34816	0.195822	0.620945	-5.52226
TLN1	-0.554689	17.0473	-1.34681	0.195726	0.620945	-5.52409
SIL1	-0.554753	13.4747	-1.34435	0.196501	0.620945	-5.52716
RPS18	-0.345332	16.7138	-1.34339	0.196805	0.620945	-5.52835
COPS6	-0.437812	14.3064	-1.33436	0.199686	0.624851	-5.5396
HDDC2	0.549568	13.187	1.33377	0.199876	0.624851	-5.54033
PAFAH1B1	0.455919	14.6569	1.33363	0.199922	0.624851	-5.54051
CP	0.408589	13.4029	1.33264	0.200238	0.624851	-5.54173
HS3ST3A1	-0.594264	16.4357	-1.33013	0.201326	0.62653	-5.54476
GGH	-0.422601	14.7272	-1.3201	0.204303	0.634061	-5.55723
PSMC1	-0.455269	13.744	-1.31768	0.205096	0.634795	-5.56021
PLXDC2	-0.580859	13.5383	-1.31091	0.207527	0.640579	-5.56843
UBE2L5	-0.378835	15.0557	-1.30544	0.209137	0.642919	-5.57519
PSMD11	-0.416988	15.3109	-1.30461	0.209414	0.642919	-5.57621
RPS2	-0.377567	16.6776	-1.2997	0.211054	0.645075	-5.58218
RPL28	-0.331028	15.5172	-1.29807	0.211602	0.645075	-5.58417
ICAM1	-0.519308	15.0965	-1.29743	0.211816	0.645075	-5.58494
CCN1	-0.491395	13.8802	-1.29145	0.213833	0.647324	-5.59218
FABP5	-0.687814	17.4046	-1.29111	0.214457	0.647324	-5.59237
CTSS	0.518077	13.2649	1.29113	0.213942	0.647324	-5.59257
OGN	0.407759	23.6076	1.28578	0.215761	0.647324	-5.59903
PCOLCE2	0.409112	19.3351	1.28568	0.215793	0.647324	-5.59914
CAVIN3	0.409745	16.4658	1.28488	0.216069	0.647324	-5.60012
AGA	-0.407602	13.4092	-1.28352	0.216532	0.647324	-5.60175
RPL39	-0.352092	14.6892	-1.2758	0.219185	0.65354	-5.61101
RPL18A	-0.602357	14.5653	-1.27226	0.220805	0.655049	-5.61506
CKB	0.883852	15.2768	1.27089	0.221392	0.655049	-5.61664
GLUD1	-0.611225	14.9176	-1.27058	0.221417	0.655049	-5.61704
MACROH2A1	-0.407518	16.3761	-1.26443	0.223138	0.658432	-5.62458
GRN	0.315549	16.0045	1.25705	0.225734	0.663199	-5.63332
LIMCH1	-0.409723	16.145	-1.25648	0.225936	0.663199	-5.634
FARSA	-0.578772	13.238	-1.25506	0.226762	0.663199	-5.6355
RPS3A	-0.337244	16.7694	-1.25234	0.227402	0.663199	-5.63888
LMNA	-0.373252	19.7704	-1.25015	0.228181	0.663199	-5.64146
GPNMB	0.671353	14.7515	1.24786	0.229498	0.663199	-5.64389
ATP6V1B2	0.423452	13.4623	1.24694	0.229328	0.663199	-5.64524
THBS3	0.546238	13.132	1.24552	0.229994	0.663199	-5.64682
PRDX2	-0.305675	18.6217	-1.24533	0.229904	0.663199	-5.64713
LGALS3	-0.353752	18.7359	-1.23863	0.232314	0.668047	-5.65497
CALU	0.815095	17.4316	1.23808	0.233011	0.668047	-5.65534
RARRES2	-0.650147	16.7141	-1.2369	0.233435	0.668047	-5.65671
SERPINB12	1.19807	12.7356	1.2277	0.236782	0.675925	-5.6674
BDH2	-0.329132	15.712	-1.22355	0.237811	0.677167	-5.6725
CRYAB	0.34138	18.9901	1.21428	0.24124	0.685219	-5.68319
HSPA2	0.455245	14.7906	1.20761	0.243733	0.689524	-5.69084
FKBP2	0.320541	15.2672	1.20692	0.243992	0.689524	-5.69163
RPL31	-0.372864	15.7678	-1.20444	0.244921	0.689524	-5.69446
COL10A1	-0.558817	17.4296	-1.2024	0.246042	0.689524	-5.69656
PSMC3	-0.432737	14.9799	-1.2008	0.246295	0.689524	-5.69861
EPB41L2	-0.445316	12.4482	-1.20055	0.246388	0.689524	-5.69889
COL6A3	-0.434853	20.1464	-1.19757	0.247516	0.690982	-5.70228
CCDC80	-0.42138	17.5178	-1.19205	0.24962	0.695151	-5.70855
OGDH	-0.49229	14.286	-1.18795	0.251189	0.696333	-5.71318
FAM114A1	-0.426038	13.8564	-1.18774	0.251267	0.696333	-5.71341
ARHGDIA	-0.290275	17.1889	-1.18583	0.252003	0.696677	-5.71557
RPL19	-0.282114	16.4504	-1.17985	0.254309	0.700799	-5.72229
FKBP10	-0.458283	16.3561	-1.17764	0.255164	0.700799	-5.72476
AK2	0.626024	14.0578	1.17509	0.256634	0.700799	-5.72728
CALR	-0.302007	18.4363	-1.1752	0.256114	0.700799	-5.72749
GRHPR	-0.371638	15.4377	-1.17442	0.256417	0.700799	-5.72836
SDCBP	0.497292	14.735	1.17231	0.257239	0.700799	-5.73072
RPL14	-0.337155	16.4037	-1.17088	0.257801	0.700799	-5.73232
LRPAP1	-0.359565	14.8627	-1.16511	0.260066	0.701062	-5.73874
U2AF2	-0.417005	14.002	-1.16496	0.260125	0.701062	-5.7389
CRYZ	-0.285982	16.0451	-1.16457	0.260277	0.701062	-5.73933
PSMA6	-0.313203	16.8322	-1.16436	0.260359	0.701062	-5.73956
IGFBP4	-0.657228	14.219	-1.16395	0.260996	0.701118	-5.73967
MFAP2	-0.420561	13.3606	-1.15922	0.262393	0.701826	-5.74526
ACTR1B	-0.395071	14.2644	-1.15776	0.262971	0.701826	-5.74687
SMOC2	-0.487184	17.8818	-1.15742	0.263108	0.701826	-5.74725
CHI3L1	-0.982505	15.4077	-1.15334	0.265202	0.704016	-5.75139
COL14A1	-0.629316	13.1863	-1.15201	0.265732	0.704016	-5.75285
GNB1	0.773226	12.9128	1.14985	0.266595	0.704016	-5.75522
ATP6V1A	-0.304655	14.5588	-1.14766	0.267004	0.704016	-5.75797
USP28	-0.851781	15.0897	-1.14725	0.267637	0.704016	-5.75807
CTSD	-0.426522	17.664	-1.14678	0.267357	0.704016	-5.75893
HNRNPA1	0.374764	16.0244	1.14285	0.268944	0.705823	-5.76324
EIF4H	-0.351719	14.3782	-1.14067	0.269822	0.7065	-5.76561
OBSCN	0.463938	15.8259	1.13818	0.270835	0.707525	-5.76833
ANP32A	-0.282302	15.3028	-1.13645	0.271535	0.707732	-5.7702
MMP14	-1.64087	14.5239	-1.13536	0.272444	0.708286	-5.77103
CPNE3	-0.364485	14.2731	-1.13288	0.272992	0.708286	-5.77408
SEMG2	-0.616113	19.288	-1.13162	0.27397	0.708496	-5.77508
TRNT1	-0.375529	13.1968	-1.1291	0.27454	0.708496	-5.77818
GDF10	-0.559101	17.116	-1.12626	0.276108	0.708496	-5.78092
GMPPA	-0.305541	13.241	-1.12589	0.275859	0.708496	-5.78164
AKR1C1	-0.344965	18.1146	-1.1251	0.276183	0.708496	-5.78249
ANP32B	-0.340563	16.7924	-1.12095	0.277897	0.711291	-5.78695
HMX3	-0.485625	14.8614	-1.11455	0.280643	0.71671	-5.79373
RPL38	-0.402513	15.403	-1.11136	0.281887	0.718276	-5.79721
FGF2	-0.412441	16.0269	-1.10857	0.283054	0.71964	-5.80018
UFM1	-0.388432	13.2186	-1.10525	0.284449	0.721575	-5.80371
HNRNPA0	-0.574818	14.0782	-1.10205	0.286253	0.72221	-5.80672
COPA	-0.333619	13.3291	-1.10227	0.285705	0.72221	-5.80686
USP5	-0.473206	12.7415	-1.09933	0.286986	0.72221	-5.80994
TINAGL1	-0.443498	14.1156	-1.09866	0.287235	0.72221	-5.81068
RPS6	-0.285573	16.4257	-1.09566	0.288511	0.723819	-5.81385
TNXB	0.989714	15.6416	1.09487	0.289297	0.724197	-5.8143
CUTA	-0.324492	15.3093	-1.08946	0.291156	0.726922	-5.82036
DPT	0.425611	16.7889	1.08828	0.291662	0.726922	-5.8216
HEXA	-0.68502	12.6016	-1.08704	0.29264	0.727767	-5.8225
COMP	-0.353899	25.569	-1.08406	0.293475	0.728253	-5.826
MAOB	-0.493002	14.6911	-1.08155	0.294817	0.729993	-5.8284
CZIB	-0.483623	14.6094	-1.0726	0.298695	0.736335	-5.83768
PYGB	-0.324229	17.2942	-1.07198	0.298713	0.736335	-5.83855
CRTAC1	-0.684736	14.1917	-1.06981	0.300101	0.736335	-5.84039
GLB1	-0.432359	14.4767	-1.06868	0.300156	0.736335	-5.84195
MIA	-0.284982	18.2468	-1.06764	0.300611	0.736335	-5.84302
KCNT2	-0.395673	19.0061	-1.06376	0.302318	0.738605	-5.84701
SRSF1	-0.277847	15.4844	-1.06258	0.302835	0.738605	-5.84822
CLEC11A	-0.410525	18.2652	-1.05658	0.30549	0.740796	-5.85436
PCYOX1	-0.521528	13.1499	-1.05606	0.306102	0.740796	-5.85455
FARSB	-0.359376	14.5311	-1.05572	0.305868	0.740796	-5.85523
GBA	-0.331042	15.3985	-1.05412	0.306582	0.740796	-5.85686
CSRP1	-0.327402	14.8818	-1.05321	0.306985	0.740796	-5.85779
RPSA	-0.30464	16.197	-1.0513	0.307839	0.741286	-5.85973
STIP1	-0.329818	14.7346	-1.04903	0.30885	0.741569	-5.86203
LUM	-0.295899	24.2976	-1.04546	0.310448	0.741569	-5.86565
CNMD	-0.400987	20.783	-1.04511	0.310606	0.741569	-5.866
EGLN3	-0.338271	13.5868	-1.04218	0.311925	0.741569	-5.86896
YWHAZ	-0.320469	17.2761	-1.04005	0.312885	0.741569	-5.87111
PNP	-0.29899	15.6391	-1.03756	0.314011	0.741569	-5.87361
ITGAV	-0.324001	16.48	-1.03698	0.314272	0.741569	-5.87419
RPL10A	0.506173	17.4724	1.03274	0.316553	0.741569	-5.8781
PPP1R10	-0.328027	16.9808	-1.02694	0.318841	0.741569	-5.88423
DPYSL3	0.296979	15.8813	1.02616	0.3192	0.741569	-5.885
SNRNP70	-0.75039	14.1269	-1.02375	0.320728	0.741569	-5.887
MFGE8	-0.26773	23.196	-1.02237	0.320937	0.741569	-5.88876
IKBIP	-0.499819	15.1377	-1.02195	0.321484	0.741569	-5.88884
PYGL	0.412156	15.0698	1.02111	0.321515	0.741569	-5.89001
PRDX4	-0.344913	17.7183	-1.0195	0.322255	0.741569	-5.8916
SRSF2	-0.267573	15.1185	-1.01904	0.322469	0.741569	-5.89206
GANAB	-0.315279	16.4236	-1.01804	0.322929	0.741569	-5.89304
GALNT2	0.371985	12.6326	1.01753	0.323164	0.741569	-5.89355
PSMB2	0.311474	14.4189	1.01541	0.324146	0.741569	-5.89564
CCT3	-0.639986	14.5358	-1.0149	0.324804	0.741569	-5.89575
NPC1	0.37245	11.9088	1.01429	0.324663	0.741569	-5.89674
GNPDA1	-0.260388	15.3277	-1.01147	0.325971	0.741569	-5.89951
SRI	0.405119	14.0635	1.01121	0.326096	0.741569	-5.89978
H2AC20	-0.418563	16.1946	-1.01076	0.326304	0.741569	-5.90021
RPL7A	-0.267166	18.6388	-1.00938	0.326944	0.741569	-5.90156
RPL35A	-0.290568	16.3146	-1.00793	0.327622	0.741569	-5.90299
SRSF6	-0.301616	13.9091	-1.00734	0.327898	0.741569	-5.90357
IDH2	-0.592463	14.0646	-1.00673	0.328597	0.741569	-5.90376
RPL34	-0.291218	15.9501	-1.00611	0.328472	0.741569	-5.90477
PSMC5	-0.354043	14.9331	-1.00562	0.3287	0.741569	-5.90525
DECR1	0.385571	13.8748	1.00439	0.329274	0.741569	-5.90645
MAMDC2	0.656105	13.8889	1.00339	0.330157	0.741569	-5.90702
CTSZ	-0.304505	14.7662	-1.00275	0.330045	0.741569	-5.90805
PRSS3	-0.387282	16.1264	-1.00199	0.330397	0.741569	-5.90878
S100A1	-0.483272	18.4095	-0.999225	0.332046	0.741569	-5.91114
UQCRC2	-0.386957	15.2081	-0.999219	0.331701	0.741569	-5.91148
XRCC6	-0.341991	15.557	-0.998742	0.331925	0.741569	-5.91194
S100A10	-0.300398	17.081	-0.996397	0.33303	0.742312	-5.91422
CAP1	0.315996	17.4621	0.983964	0.338932	0.753991	-5.9262
PSME1	0.564834	13.1503	0.982432	0.340071	0.755051	-5.92726
ARPC4	-0.506191	14.0987	-0.976953	0.342696	0.759399	-5.93249
SYNCRIP	-0.348606	15.5034	-0.968304	0.346469	0.763974	-5.9411
A2M	-0.254382	19.2668	-0.967166	0.347021	0.763974	-5.94217
NUDT5	0.436321	14.2725	0.965094	0.348257	0.763974	-5.9439
SUCLG1	0.705092	15.3164	0.963999	0.34896	0.763974	-5.94476
TUFM	0.332718	14.5078	0.963925	0.348597	0.763974	-5.94523
ECH1	0.339345	15.0685	0.963285	0.348909	0.763974	-5.94583
TPI1	-0.259916	20.0054	-0.960068	0.350479	0.763974	-5.94885
RPL12	-0.248828	16.7676	-0.959771	0.350624	0.763974	-5.94913
LZIC	-0.33061	13.5162	-0.957823	0.351578	0.763974	-5.95095
NSFL1C	-0.557546	13.1972	-0.953037	0.354322	0.763974	-5.95502
RPS14	-0.232865	16.0705	-0.953048	0.353922	0.763974	-5.95541
PSMA4	-0.247877	15.6601	-0.952371	0.354256	0.763974	-5.95604
RAB7A	0.329037	13.989	0.952253	0.354314	0.763974	-5.95615
CCT6A	-0.431823	14.3733	-0.951613	0.354858	0.763974	-5.95651
PEF1	0.395927	12.8023	0.951838	0.354518	0.763974	-5.95653
S100B	0.419256	16.1911	0.950144	0.355493	0.763974	-5.95797
TCP1	-0.305892	13.8848	-0.947746	0.356539	0.764779	-5.96033
FBXO2	-0.270436	16.4384	-0.94481	0.357993	0.765155	-5.96305
PPIA	-0.248468	19.1917	-0.943109	0.358837	0.765155	-5.96462
COL1A1	-0.436214	19.7564	-0.941309	0.360014	0.765155	-5.96599
RPS12	-0.285323	14.3931	-0.940576	0.360097	0.765155	-5.96695
EHD2	0.318969	15.0896	0.939873	0.360448	0.765155	-5.9676
BANF1	-0.582492	15.0295	-0.938984	0.361279	0.765155	-5.96802
HEBP2	0.247191	15.0638	0.937931	0.361416	0.765155	-5.96938
HAPLN3	-0.278593	16.5377	-0.934938	0.362913	0.766897	-5.97213
ACLY	-0.458982	14.1322	-0.930649	0.3654	0.769139	-5.9757
MATN2	-0.429189	14.6975	-0.93039	0.365444	0.769139	-5.97602
ATP5F1A	-0.262835	18.5237	-0.928791	0.365999	0.769139	-5.97774
LORICRIN	-0.570655	12.6704	-0.926613	0.367481	0.769605	-5.97932
TPT1	0.23453	16.0532	0.925311	0.367755	0.769605	-5.9809
CFD	0.436871	15.1156	0.924925	0.368248	0.769605	-5.98094
SMOC1	-0.830062	14.1181	-0.923636	0.368984	0.76973	-5.98202
NIPSNAP1	-0.44522	13.1204	-0.918129	0.371714	0.772596	-5.98706
UBA1	-0.316541	16.0512	-0.917912	0.371506	0.772596	-5.98758
HDHD2	-0.3759	15.05	-0.912863	0.37408	0.776098	-5.99212
DDX3X	0.308841	11.8025	0.908262	0.376437	0.778412	-5.99623
TPD52L2	-0.301754	15.0608	-0.906619	0.377281	0.778412	-5.9977
SRSF3	-0.314476	15.4689	-0.903501	0.378886	0.778412	-6.00047
RALY	-0.505889	13.9205	-0.902893	0.379573	0.778412	-6.00062
IL1RN	-0.289545	15.3813	-0.902257	0.379528	0.778412	-6.00157
SGK1	-0.314289	19.2468	-0.901566	0.379884	0.778412	-6.00218
DLD	-0.336349	16.0074	-0.901381	0.37998	0.778412	-6.00235
IGHA1	0.486917	12.409	0.900377	0.38087	0.778424	-6.00284
S100A13	-0.34243	19.0792	-0.898727	0.381353	0.778424	-6.00469
ADH5	0.293075	16.3136	0.894093	0.383757	0.781061	-6.00878
LMNB2	-0.263304	14.5404	-0.893595	0.384016	0.781061	-6.00922
MFAP4	-0.354328	16.1301	-0.890668	0.38554	0.782763	-6.01178
PSMD14	-0.223946	15.0273	-0.889061	0.386379	0.783071	-6.01319
PSMD12	0.273959	13.4488	0.883497	0.389293	0.786493	-6.01804
CLU	-0.23987	24.4753	-0.881998	0.39008	0.786493	-6.01935
CHMP1B	0.346485	14.8485	0.881885	0.390139	0.786493	-6.01944
LRP1	-0.258587	15.6641	-0.877275	0.392567	0.78999	-6.02344
RTCB	-0.318286	12.9473	-0.874357	0.39411	0.790592	-6.02595
EMILIN1	-0.364654	14.763	-0.873574	0.394524	0.790592	-6.02663
ITM2B	-0.247499	14.9192	-0.872772	0.394949	0.790592	-6.02732
PSMA3	-0.250782	16.1986	-0.867714	0.397635	0.792193	-6.03166
CLIC4	0.224746	15.6494	0.86746	0.397771	0.792193	-6.03188
BCAN	-0.287492	18.3355	-0.867216	0.397901	0.792193	-6.03208
RPL36AL	-0.352055	14.5669	-0.865954	0.398573	0.792193	-6.03316
AHCY	-0.283453	15.0782	-0.864729	0.399226	0.792193	-6.03421
WARS1	-0.485551	15.7298	-0.860722	0.401723	0.795273	-6.03724
PSMB9	-0.299042	13.0451	-0.859218	0.402175	0.795273	-6.03889
DRG1	-0.280841	11.7912	-0.856875	0.403433	0.796375	-6.04088
CORO1B	-0.242176	17.2564	-0.855577	0.404131	0.796375	-6.04197
SKP1	-0.237983	15.5497	-0.852975	0.405532	0.797539	-6.04417
ARG1	0.412787	14.3473	0.851881	0.406416	0.797539	-6.04477
MTAP	-0.293855	14.3093	-0.850072	0.407099	0.797539	-6.04661
HSPE1	0.242744	17.6125	0.849105	0.407622	0.797539	-6.04742
COL2A1	-0.360056	22.7472	-0.847997	0.408222	0.797539	-6.04835
HNRNPL	-0.352539	14.4348	-0.845843	0.40939	0.79845	-6.05015
FGB	0.596492	13.5397	0.843711	0.410894	0.798649	-6.05156
HSPA4	-0.27729	13.4516	-0.84392	0.410434	0.798649	-6.05176
PLS3	0.290377	15.2834	0.837562	0.413898	0.803118	-6.05704
PSMC4	-0.306782	14.3235	-0.833459	0.416144	0.804965	-6.06043
PSMB8	-0.394981	13.4303	-0.831264	0.417614	0.804965	-6.06195
RAC3	-0.34251	14.2263	-0.831368	0.417291	0.804965	-6.06215
GDI1	-0.248558	14.5836	-0.829486	0.418326	0.804965	-6.0637
SYNE1	-0.280551	21.5675	-0.828289	0.418985	0.804965	-6.06468
AKR7A2	-0.250462	12.9463	-0.828097	0.419091	0.804965	-6.06484
PA2G4	0.262676	13.7292	0.824549	0.421048	0.806366	-6.06774
SND1	-0.238897	15.2869	-0.824208	0.421236	0.806366	-6.06802
LGALS1	-0.249924	18.6845	-0.822705	0.422067	0.806602	-6.06925
PDCD6IP	-0.337532	13.8175	-0.821081	0.422966	0.806966	-6.07057
C1QB	0.431126	13.628	0.816137	0.426045	0.807481	-6.07421
TAGLN2	0.319888	16.3788	0.815584	0.426019	0.807481	-6.07503
GPX1	-0.446309	13.5371	-0.814538	0.426935	0.807481	-6.07551
TFG	0.279718	14.0928	0.814464	0.426643	0.807481	-6.07593
PGK1	-0.271482	20.2048	-0.812958	0.427482	0.807481	-6.07714
RBMX	-0.202109	15.5508	-0.812944	0.42749	0.807481	-6.07716
FH	-0.276373	12.5987	-0.809213	0.429575	0.810075	-6.08016
GPLD1	0.349381	14.5199	0.805126	0.431924	0.812287	-6.08336
GPR4	0.209148	21.1813	0.804576	0.432174	0.812287	-6.08387
HNRNPK	-0.265847	16.7744	-0.802689	0.433235	0.812939	-6.08537
SERPINB1	0.215758	14.5783	0.796689	0.436618	0.817941	-6.09013
HIBADH	-0.383881	14.098	-0.786792	0.442505	0.822217	-6.09762
ACTR2	-0.216664	14.7679	-0.786366	0.442478	0.822217	-6.09825
TPM4	-0.407655	14.6918	-0.78456	0.443828	0.822217	-6.09931
TGFBI	0.24111	17.8095	0.785002	0.443256	0.822217	-6.09931
CFL1	-0.208282	17.6113	-0.784794	0.443375	0.822217	-6.09948
FBLN7	-0.285953	15.5441	-0.783759	0.443966	0.822217	-6.10028
NPC2	0.249772	16.0635	0.780523	0.445817	0.822217	-6.1028
HSPA8	-0.209025	17.9947	-0.780447	0.44586	0.822217	-6.10286
PSMA1	-0.196403	16.2564	-0.777913	0.447313	0.822217	-6.10482
MVP	-0.346919	16.0502	-0.775345	0.448962	0.822217	-6.10661
IGHG1	-0.221756	16.8805	-0.775404	0.448754	0.822217	-6.10676
MAP4	-0.331146	14.1614	-0.77487	0.449062	0.822217	-6.10717
CALD1	-0.394562	12.3409	-0.773775	0.450006	0.822217	-6.10767
RPS29	-0.320895	14.5571	-0.773616	0.449783	0.822217	-6.10814
ATP5F1C	-0.258376	16.2304	-0.773299	0.449966	0.822217	-6.10838
GNS	0.298355	15.7788	0.772071	0.450673	0.822217	-6.10932
ST13	-0.230983	15.8676	-0.771206	0.451172	0.822217	-6.10999
ANXA4	0.19506	17.9475	0.766651	0.453806	0.825694	-6.11347
NME2	-0.210346	17.1461	-0.761733	0.456659	0.828075	-6.11722
RAB11A	-0.255539	14.1206	-0.760508	0.457371	0.828075	-6.11815
ADGRF3	-0.292776	16.548	-0.760229	0.457533	0.828075	-6.11836
ACTN4	-0.206912	14.6722	-0.758277	0.45867	0.828075	-6.11983
COX4I1	-0.256508	14.3124	-0.758141	0.458749	0.828075	-6.11994
C17orf58	0.313119	15.146	0.754255	0.461018	0.830853	-6.12286
TWF2	-0.306168	13.1429	-0.752475	0.462059	0.830976	-6.1242
CYB5R3	0.24063	15.3008	0.750817	0.463031	0.830976	-6.12544
ARPC1A	-0.206801	14.0979	-0.7504	0.463275	0.830976	-6.12575
LSM4	-0.266245	13.4134	-0.748226	0.464551	0.831698	-6.12738
NDUFS4	-0.217554	14.0014	-0.746355	0.465651	0.831698	-6.12877
TPP1	0.224229	16.4833	0.745986	0.465868	0.831698	-6.12905
GLRX	0.497728	14.2702	0.741994	0.46852	0.832917	-6.13168
IST1	0.267473	13.9758	0.742148	0.468129	0.832917	-6.1319
PRPS1	-0.247837	14.8024	-0.740741	0.46896	0.832917	-6.13294
BCAT1	0.193907	16.1909	0.738895	0.470051	0.832917	-6.1343
HSPA9	-0.225904	17.0869	-0.737223	0.471041	0.832917	-6.13553
PDIA3	-0.193294	18.7321	-0.736432	0.47151	0.832917	-6.13611
PCMT1	-0.244206	14.903	-0.736162	0.47167	0.832917	-6.13631
SRSF7	-0.229176	14.6318	-0.732438	0.47388	0.835526	-6.13904
CFH	0.194126	15.9701	0.728859	0.476011	0.837984	-6.14165
TUBA1B	-0.251042	17.2989	-0.726654	0.477326	0.838958	-6.14325
VDAC3	-0.292578	13.6171	-0.725464	0.478037	0.838958	-6.14412
SRPX2	-0.233979	21.9546	-0.71849	0.482215	0.844989	-6.14915
PFN1	0.205027	18.0066	0.714356	0.484702	0.847065	-6.15211
CILP2	-0.236733	20.9877	-0.714049	0.484887	0.847065	-6.15233
RPL27	-0.232097	16.1904	-0.711614	0.486356	0.847518	-6.15407
FBL	-0.41865	13.2354	-0.710936	0.487051	0.847518	-6.15423
C1QTNF8	-0.234777	15.656	-0.709921	0.487379	0.847518	-6.15527
CASP8	0.36396	14.4516	0.70598	0.490047	0.850859	-6.15775
LIMS1	0.193546	13.7007	0.702032	0.492161	0.852453	-6.16084
TYMP	0.460259	13.2763	0.700769	0.49321	0.852453	-6.16142
CSPG4	-0.210122	15.983	-0.700499	0.493093	0.852453	-6.16192
RPS17	-0.23844	15.4108	-0.690085	0.499455	0.860349	-6.16917
HMGCL	0.203611	12.4385	0.688515	0.500418	0.860349	-6.17026
SGSH	-0.277855	15.4879	-0.688468	0.500447	0.860349	-6.17029
PCBP2	-0.29967	13.9766	-0.687852	0.500879	0.860349	-6.17065
TFPI2	-0.358743	16.911	-0.68588	0.502311	0.860349	-6.17177
RANBP1	-0.203686	14.0683	-0.685435	0.50231	0.860349	-6.17238
UAP1	-0.196144	13.4807	-0.68082	0.505155	0.863125	-6.17554
HNRNPC	-0.197474	17.5912	-0.678628	0.506508	0.863125	-6.17703
SOD3	-0.285343	20.5748	-0.677821	0.507007	0.863125	-6.17758
NDUFB10	-0.287691	13.6986	-0.676888	0.507585	0.863125	-6.17821
ACO2	-0.308276	13.7194	-0.676403	0.508041	0.863125	-6.17837
PAH	-0.181329	17.0701	-0.67501	0.508748	0.863125	-6.17949
DERA	-0.249652	13.8871	-0.672978	0.510008	0.863125	-6.18086
CWC22	-0.151541	19.1813	-0.672288	0.510436	0.863125	-6.18133
IGKV4-1	-0.427997	14.2248	-0.670494	0.511818	0.863125	-6.18225
RO60	-0.230711	14.1978	-0.670523	0.511532	0.863125	-6.18252
HP1BP3	-0.1862	15.5179	-0.669341	0.512267	0.863125	-6.18331
TUBB	-0.267216	17.0026	-0.667439	0.513452	0.863843	-6.18459
RCN3	-0.463606	15.5781	-0.662754	0.516638	0.866397	-6.18743
RTRAF	-0.223986	13.0549	-0.662435	0.516574	0.866397	-6.18793
SERPINF1	0.466207	12.3175	0.660555	0.518013	0.866397	-6.18889
GATD3B	0.160092	15.768	0.660186	0.517981	0.866397	-6.18942
SH3GLB2	-0.194825	17.3729	-0.653683	0.522061	0.87067	-6.19371
HMGA1	-0.219488	16.9351	-0.653627	0.522096	0.87067	-6.19375
CD164	0.191959	13.3071	0.650987	0.523758	0.871431	-6.19548
MNDA	0.318331	14.5957	0.650176	0.524485	0.871431	-6.19578
DPP7	-0.273904	14.0826	-0.647646	0.525865	0.871431	-6.19766
AIMP1	-0.289743	13.5155	-0.646207	0.526919	0.871431	-6.19844
SPARC	0.205653	17.4425	0.646043	0.526878	0.871431	-6.1987
SFPQ	0.254849	13.7352	0.645623	0.527143	0.871431	-6.19898
GNB2	-0.202659	14.1395	-0.643327	0.528596	0.872566	-6.20046
UBE2D3	0.184607	13.9519	0.641441	0.529791	0.873274	-6.20168
ARCN1	-0.258607	14.8656	-0.638936	0.53138	0.873782	-6.20329
CASP14	0.358957	13.396	0.637362	0.532632	0.873782	-6.20404
RPS13	-0.214772	16.3995	-0.634693	0.534079	0.873782	-6.20601
COL6A2	-0.234956	19.0905	-0.632419	0.535528	0.873782	-6.20746
MACROH2A2	-0.252877	13.6883	-0.632221	0.535654	0.873782	-6.20759
VTN	0.419335	17.2377	0.631757	0.536199	0.873782	-6.20762
GMPPB	-0.249114	14.0188	-0.631077	0.536384	0.873782	-6.20832
SNX3	0.236944	13.411	0.630961	0.536458	0.873782	-6.20839
SOST	-0.38995	14.9066	-0.630496	0.537004	0.873782	-6.20842
RPL37	-0.19217	15.1203	-0.626803	0.539116	0.875967	-6.21102
TSKU	0.262848	13.805	0.622997	0.541556	0.878678	-6.21342
GNG12	-0.17033	13.9747	-0.6194	0.543866	0.881172	-6.21567
GSR	-0.231577	12.8193	-0.616593	0.545673	0.881954	-6.21742
TUBB4B	-0.235026	14.4639	-0.616245	0.545898	0.881954	-6.21763
COTL1	0.310344	13.6654	0.611439	0.549239	0.882079	-6.22035
ITPA	-0.22476	14.1253	-0.610447	0.549641	0.882079	-6.22122
EIF5A	-0.152833	16.7815	-0.60969	0.550131	0.882079	-6.22168
DNPEP	-0.180369	14.4473	-0.608882	0.550654	0.882079	-6.22218
RUVBL2	-0.209578	13.1922	-0.608015	0.551216	0.882079	-6.22271
ITIH6	-0.206079	17.682	-0.607246	0.551714	0.882079	-6.22318
AMBP	0.366123	14.5159	0.606097	0.552696	0.882079	-6.22363
CMAS	-0.164351	13.2289	-0.605576	0.552796	0.882079	-6.2242
HMGB2	0.212742	14.5688	0.603118	0.554392	0.882079	-6.2257
TRA2B	-0.151892	14.4946	-0.602808	0.554594	0.882079	-6.22589
PSMD2	-0.229391	14.7377	-0.599515	0.556737	0.882079	-6.22789
PCOLCE	0.261211	17.7603	0.599336	0.556899	0.882079	-6.22795
PDHB	-0.221564	14.1524	-0.598437	0.557439	0.882079	-6.22854
ACP1	0.23133	14.7383	0.596406	0.558764	0.882079	-6.22976
ATIC	-0.199341	15.3331	-0.592538	0.561291	0.882079	-6.23208
GDI2	0.232143	16.5565	0.591366	0.562058	0.882079	-6.23278
PHB2	-0.169994	17.1005	-0.587808	0.564389	0.882079	-6.2349
ABHD14B	-0.17694	15.4317	-0.587147	0.564823	0.882079	-6.23529
DUT	0.236042	12.9902	0.586717	0.565105	0.882079	-6.23555
NANS	-0.318232	14.1925	-0.586193	0.565678	0.882079	-6.23562
KARS1	0.221378	12.2036	0.586267	0.565401	0.882079	-6.23582
GLO1	-0.171906	16.3551	-0.585578	0.565853	0.882079	-6.23622
TXNDC17	0.196981	14.806	0.585154	0.566132	0.882079	-6.23647
HNRNPA3	-0.143161	15.4995	-0.583559	0.56718	0.882079	-6.23742
GET3	-0.285446	12.3351	-0.583135	0.56765	0.882079	-6.23747
SUMF2	-0.163929	16.7304	-0.580761	0.569022	0.882079	-6.23906
APCS	0.706823	17.1966	0.580338	0.569527	0.882079	-6.23907
LGALS7	-0.46882	13.0099	-0.580187	0.569626	0.882079	-6.23916
HDGF	-0.148258	15.0319	-0.578555	0.570476	0.882079	-6.24035
LAMP1	0.170509	16.3418	0.578043	0.570814	0.882079	-6.24065
PURA	0.186053	14.8457	0.575551	0.57246	0.882079	-6.2421
AIFM1	0.225546	13.1219	0.574761	0.572982	0.882079	-6.24256
HNRNPDL	-0.169787	14.8962	-0.574749	0.57299	0.882079	-6.24257
NDRG1	0.229849	13.8159	0.573172	0.574033	0.882079	-6.24349
GOT2	-0.197521	16.9598	-0.571428	0.575188	0.882079	-6.24449
SYNE2	0.42624	17.6928	0.570693	0.575897	0.882079	-6.24469
PSMA7	-0.144668	16.3239	-0.568756	0.57696	0.882079	-6.24603
CHMP4B	0.132718	15.1781	0.568397	0.577198	0.882079	-6.24624
SPP2	-0.391574	16.6093	-0.567985	0.577692	0.882079	-6.24625
H2AZ2	-0.172273	16.4594	-0.567573	0.577745	0.882079	-6.24671
AARS1	0.267712	12.631	0.566657	0.578525	0.882079	-6.24706
IVD	-0.210728	12.6085	-0.566833	0.578237	0.882079	-6.24714
ANXA2	-0.137876	20.8751	-0.565269	0.579276	0.882079	-6.24803
FAT1	-0.171754	15.3232	-0.561106	0.582047	0.884234	-6.2504
LSM1	-0.158836	13.0731	-0.560095	0.582721	0.884234	-6.25098
LAMP2	-0.161704	16.342	-0.559357	0.583214	0.884234	-6.2514
ITIH3	0.377207	14.7052	0.557329	0.584783	0.884234	-6.25232
FUS	-0.175445	14.6924	-0.556626	0.585037	0.884234	-6.25294
SARS1	-0.205234	15.1349	-0.554416	0.586515	0.884234	-6.25418
HNRNPH3	-0.191253	14.5438	-0.554288	0.586601	0.884234	-6.25425
UBE2N	-0.154275	15.3638	-0.553368	0.587217	0.884234	-6.25477
TNFRSF11B	-0.166099	18.9804	-0.552679	0.587678	0.884234	-6.25515
BGN	-0.165531	28.731	-0.543757	0.593669	0.890926	-6.26011
LTA4H	-0.325385	14.0895	-0.541077	0.595684	0.890926	-6.26137
TOR1AIP1	-0.138949	12.5561	-0.538666	0.597102	0.890926	-6.2629
CAPZB	0.137518	14.1306	0.537802	0.597685	0.890926	-6.26337
SERPINA5	-0.340679	14.534	-0.53456	0.600082	0.890926	-6.26492
VDAC1	-0.174786	17.567	-0.533461	0.600621	0.890926	-6.26572
G6PD	0.161461	14.0072	0.532451	0.601305	0.890926	-6.26627
SNRPD2	-0.167054	15.61	-0.531951	0.601644	0.890926	-6.26654
SDHA	-0.251883	13.1154	-0.530875	0.602532	0.890926	-6.26696
FUBP1	-0.273483	14.2935	-0.529824	0.60329	0.890926	-6.26748
SPRYD4	-0.131363	13.079	-0.529057	0.603607	0.890926	-6.26809
ANXA6	-0.167558	19.9578	-0.52792	0.604379	0.890926	-6.2687
TMED10	-0.171434	14.359	-0.527802	0.604459	0.890926	-6.26877
PRRC1	-0.182672	13.8062	-0.527678	0.604543	0.890926	-6.26883
PSMB5	-0.119278	15.6078	-0.526863	0.605097	0.890926	-6.26927
UQCRB	0.241495	14.0385	0.525584	0.606097	0.890926	-6.26982
AHNAK	-0.138586	18.5915	-0.524339	0.606813	0.890926	-6.27061
CD55	-0.176084	14.9031	-0.523432	0.607431	0.890926	-6.2711
ECRG4	-0.162698	21.4485	-0.522404	0.608131	0.890926	-6.27164
CCT2	-0.322216	14.686	-0.520169	0.609853	0.890926	-6.27263
AKAP13	-0.189945	20.0946	-0.519264	0.610272	0.890926	-6.2733
MDH1	-0.146191	16.564	-0.51831	0.610923	0.890926	-6.2738
MAT2B	0.234018	13.6795	0.5173	0.611726	0.890926	-6.27422
DHX30	-0.170603	13.3896	-0.516792	0.611959	0.890926	-6.2746
TFAM	0.13204	12.7958	0.515625	0.612757	0.890926	-6.27521
EEF2	-0.129015	16.2711	-0.51561	0.612768	0.890926	-6.27522
VPS4A	-0.245259	12.1205	-0.51401	0.614027	0.890926	-6.27589
NIF3L1	-0.175028	13.66	-0.51398	0.613883	0.890926	-6.27607
EMILIN3	-0.34375	13.9322	-0.510459	0.61649	0.892928	-6.27771
SEC23A	-0.293672	13.9626	-0.509751	0.616975	0.892928	-6.27807
SPP1	0.21287	18.3113	0.503557	0.621036	0.897665	-6.28145
LFNG	0.309385	14.0137	0.502647	0.621853	0.897707	-6.28173
DDX39B	-0.21039	15.3852	-0.496337	0.626013	0.902569	-6.28512
PODN	-0.214386	14.322	-0.491448	0.629432	0.905254	-6.28753
MDH2	-0.167937	18.0981	-0.490323	0.630174	0.905254	-6.28813
PPP2R1A	-0.215837	16.0436	-0.489544	0.630779	0.905254	-6.28845
PLIN3	0.173542	15.6605	0.488471	0.631458	0.905254	-6.28905
DEFA5	0.264557	15.3307	0.487713	0.632169	0.905254	-6.28925
PRDX3	-0.143047	16.0681	-0.48676	0.632645	0.905254	-6.2899
PPIC	-0.154641	15.6721	-0.484663	0.634102	0.905621	-6.29093
TARS1	-0.285195	13.042	-0.484204	0.634604	0.905621	-6.29099
FGA	0.218063	14.2801	0.482623	0.635625	0.905621	-6.29184
NDUFV2	-0.12819	13.9173	-0.479768	0.637507	0.905621	-6.29333
HMGB1	-0.136677	17.883	-0.478749	0.638217	0.905621	-6.29383
PDCD5	-0.179398	14.6303	-0.47522	0.640679	0.905621	-6.29554
CTSF	0.181512	13.994	0.475213	0.640684	0.905621	-6.29554
ELAVL1	0.161745	12.7153	0.475167	0.640716	0.905621	-6.29557
PSMB1	-0.142498	15.7278	-0.475053	0.640796	0.905621	-6.29562
CAPZA2	-0.128308	15.3916	-0.474972	0.640852	0.905621	-6.29566
PEPD	0.137636	14.7479	0.472254	0.642751	0.906226	-6.29697
SHMT1	0.166597	12.9927	0.472083	0.642871	0.906226	-6.29705
GSTO1	-0.135975	17.4009	-0.47045	0.644013	0.906713	-6.29784
CHMP2A	0.149277	15.7256	0.468566	0.645332	0.907321	-6.29874
SRM	0.332457	13.9481	0.467118	0.646524	0.907321	-6.29926
MGP	-0.142977	21.0417	-0.465939	0.647174	0.907321	-6.29998
CAPG	0.132915	17.2804	0.463015	0.649226	0.907321	-6.30137
EEF1B2	-0.134643	17.3157	-0.462618	0.649505	0.907321	-6.30155
CORO1C	0.181341	13.0887	0.461336	0.650406	0.907321	-6.30216
RPL13A	-0.123207	17.8332	-0.460012	0.651337	0.907321	-6.30278
ATP6V1E1	-0.181635	15.3926	-0.459303	0.651836	0.907321	-6.30311
IGKC	-0.401537	14.1085	-0.458756	0.652393	0.907321	-6.3032
MECP2	-0.113959	14.0249	-0.456695	0.653672	0.907321	-6.30432
GSTP1	-0.144604	20.1942	-0.455856	0.654263	0.907321	-6.30471
BAZ1A	-0.145008	13.3381	-0.455241	0.654697	0.907321	-6.305
NACA	-0.181203	13.9745	-0.454295	0.655364	0.907321	-6.30544
NUTF2	0.174492	14.9401	0.453325	0.656048	0.907321	-6.30589
PCNP	-0.144248	13.8605	-0.452835	0.656394	0.907321	-6.30611
RSU1	0.152249	15.104	0.451694	0.657199	0.907333	-6.30664
SET	-0.11288	15.0864	-0.448181	0.659682	0.908901	-6.30825
PSMC6	-0.137296	15.3636	-0.447507	0.660159	0.908901	-6.30855
PSMA5	-0.11344	16.452	-0.446692	0.660736	0.908901	-6.30893
PHB	0.131372	16.0286	0.444179	0.662516	0.908901	-6.31007
ACAT1	-0.23269	14.0612	-0.44382	0.662936	0.908901	-6.31008
FTH1	-0.144293	16.8309	-0.443268	0.663161	0.908901	-6.31048
HNRNPH1	-0.14712	15.4853	-0.442198	0.663921	0.908901	-6.31096
UQCRC1	0.346065	15.9778	0.439825	0.66577	0.909108	-6.31188
SERPING1	0.222076	14.7183	0.439703	0.665855	0.909108	-6.31193
ARPC5	0.110504	15.5703	0.438129	0.66681	0.909108	-6.31278
ABHD10	-0.179793	14.4713	-0.437489	0.667264	0.909108	-6.31307
PSMB7	-0.10243	15.6833	-0.435198	0.668894	0.909533	-6.31409
ANXA5	-0.12414	21.0458	-0.434084	0.669687	0.909533	-6.31458
ATOX1	-0.152287	15.4965	-0.433684	0.669972	0.909533	-6.31476
APOA1	-0.286677	14.4937	-0.428773	0.673632	0.91287	-6.31678
HMGN2	-0.107385	17.4166	-0.425749	0.675632	0.91287	-6.31824
EEF1D	-0.130272	17.6375	-0.425749	0.675633	0.91287	-6.31824
HMGN1	0.105496	15.8408	0.424328	0.676648	0.91287	-6.31885
GUSB	0.189777	14.804	0.423021	0.677673	0.91287	-6.31934
EIF3I	-0.119976	13.2204	-0.420997	0.679032	0.91287	-6.32029
DSTN	0.12591	15.6637	0.420523	0.679371	0.91287	-6.32049
SHC1	-0.125	13.0559	-0.420315	0.679521	0.91287	-6.32058
OSTF1	0.155488	12.6923	0.41894	0.680506	0.91287	-6.32117
VWA1	-0.282058	13.7786	-0.417631	0.6816	0.91287	-6.32159
CLTB	0.192466	13.4751	0.417204	0.681851	0.91287	-6.32182
SFRP1	-0.189522	14.3038	-0.416551	0.682309	0.91287	-6.32211
ACTB	0.108869	20.0884	0.415673	0.682849	0.91287	-6.32256
PAFAH1B2	-0.140634	16.5243	-0.412827	0.684894	0.91453	-6.32376
NPM1	-0.107554	17.9091	-0.408682	0.687875	0.917436	-6.3255
F2	0.346039	12.8227	0.404772	0.690843	0.919261	-6.32699
GFUS	-0.112909	13.3524	-0.404543	0.690858	0.919261	-6.32722
WBP2	0.138069	15.6337	0.402579	0.692275	0.920072	-6.32803
HBB	-0.202922	17.9331	-0.398846	0.69512	0.920219	-6.32943
BLVRB	-0.121367	16.8847	-0.399125	0.694771	0.920219	-6.32944
RAD23B	0.133241	13.5313	0.398059	0.695541	0.920219	-6.32987
HYOU1	-0.137754	15.6706	-0.397374	0.696037	0.920219	-6.33015
HADHA	-0.238054	13.6962	-0.39704	0.696425	0.920219	-6.33016
SRP14	0.137905	14.2757	0.395163	0.697637	0.920752	-6.33105
PRSS23	-0.258469	13.9198	-0.393025	0.699332	0.92192	-6.33179
DLST	0.12898	15.2402	0.389235	0.701935	0.923847	-6.33342
PEBP1	0.104077	19.5211	0.388574	0.702415	0.923847	-6.33368
DNAJB11	-0.185164	14.3215	-0.383583	0.706161	0.92588	-6.33555
ECHS1	0.118617	15.1369	0.383209	0.706315	0.92588	-6.3358
IMMT	-0.105117	13.2059	-0.383092	0.7064	0.92588	-6.33584
THBS1	0.188632	21.5594	0.381227	0.70788	0.926068	-6.33647
PRDX1	-0.107017	18.9126	-0.380662	0.708169	0.926068	-6.33679
CHST14	-0.178794	13.3503	-0.377789	0.710372	0.927882	-6.33782
EFEMP2	-0.129834	14.4416	-0.374661	0.712546	0.928743	-6.33911
H2BC18	-0.111199	18.1099	-0.374503	0.712661	0.928743	-6.33917
CPPED1	-0.123165	13.5426	-0.371957	0.714521	0.930103	-6.34014
SMAD5	-0.117739	23.4439	-0.369391	0.716398	0.931277	-6.34111
PPA2	0.154013	13.7599	0.368487	0.717059	0.931277	-6.34145
MYO1D	0.188353	13.9199	0.365857	0.719119	0.932889	-6.34233
SEC31A	-0.197211	13.63	-0.363088	0.721148	0.93378	-6.34337
ACOT1	0.157279	12.6233	0.362534	0.721445	0.93378	-6.34366
AKR1A1	-0.124522	16.4867	-0.358658	0.724267	0.936089	-6.34511
PGM2	-0.0893149	15.1036	-0.357527	0.725098	0.936089	-6.34552
CTSA	-0.168382	14.9479	-0.356853	0.725695	0.936089	-6.34569
NAP1L4	-0.0757272	13.8732	-0.354938	0.727002	0.936714	-6.34647
CAPZA1	0.115715	14.73	0.352721	0.728633	0.937029	-6.34727
CCT8	-0.139688	13.5991	-0.35237	0.728892	0.937029	-6.34739
H2AC21	0.0965584	17.1307	0.34928	0.731168	0.938896	-6.3485
TAGLN	0.174147	14.2557	0.345409	0.73415	0.941112	-6.34978
FMOD	-0.096877	27.4036	-0.338798	0.738911	0.941112	-6.35219
COL18A1	-0.136448	13.7379	-0.338584	0.73907	0.941112	-6.35227
SEPTIN6	-0.16567	14.195	-0.33831	0.739376	0.941112	-6.35229
RABGGTA	0.0943113	15.6077	0.338317	0.739267	0.941112	-6.35236
KHDRBS1	-0.134837	12.8895	-0.338285	0.73929	0.941112	-6.35237
CCT7	0.118035	14.1746	0.335359	0.741458	0.941112	-6.35338
ETFA	0.285547	13.7129	0.333612	0.742873	0.941112	-6.35389
PSMB6	-0.0798252	15.4531	-0.333529	0.742814	0.941112	-6.35401
PSMD7	-0.0987553	14.2355	-0.333083	0.743145	0.941112	-6.35416
PRDX6	-0.0871457	17.7888	-0.332719	0.743415	0.941112	-6.35428
DBI	0.147287	15.756	0.33108	0.744686	0.941112	-6.3548
HADHB	0.110596	15.873	0.331093	0.744621	0.941112	-6.35484
PDCD6	0.105825	19.535	0.330405	0.745131	0.941112	-6.35507
SRP9	0.196909	13.4699	0.32892	0.746353	0.941112	-6.35548
MAGED2	0.11344	16.0889	0.326536	0.748005	0.941112	-6.35637
UBA52	-0.0855725	18.5224	-0.326391	0.748112	0.941112	-6.35642
VAT1	0.17153	12.6894	0.324686	0.749498	0.941112	-6.3569
SCP2	0.115418	12.8773	0.322593	0.750937	0.941112	-6.35768
RAB1A	-0.079561	12.5161	-0.318538	0.753958	0.941112	-6.35901
ACO1	-0.121714	14.3336	-0.317986	0.754369	0.941112	-6.35919
PPP1R7	-0.113037	15.1375	-0.317587	0.754666	0.941112	-6.35932
HINT2	0.196566	13.505	0.315382	0.756424	0.941112	-6.35996
U2AF1	-0.131553	12.442	-0.311625	0.759115	0.941112	-6.36125
EIF4A1	0.0991905	14.8612	0.310067	0.760279	0.941112	-6.36174
SUCLG2	0.113813	12.5689	0.30988	0.760419	0.941112	-6.3618
UBE2V1	0.0948346	14.88	0.309757	0.76051	0.941112	-6.36184
ALDH7A1	-0.17903	13.1815	-0.309281	0.760979	0.941112	-6.36191
TPM1	-0.127327	14.8561	-0.307736	0.762022	0.941112	-6.36248
NENF	-0.0988315	14.4165	-0.307568	0.762148	0.941112	-6.36253
PSMB4	-0.0765911	15.5223	-0.307084	0.762509	0.941112	-6.36269
TNFSF13	0.117464	19.1263	0.306149	0.763209	0.941112	-6.36298
STXBP3	-0.116246	15.8503	-0.305188	0.763929	0.941112	-6.36328
APEX1	-0.0661056	13.7614	-0.305094	0.763999	0.941112	-6.36331
NEBL	0.121688	14.2	0.303746	0.765008	0.941112	-6.36373
CNPY3	-0.0894321	16.889	-0.303321	0.765326	0.941112	-6.36386
SH3BGRL	0.0803555	16.2275	0.301104	0.766987	0.941112	-6.36455
TIMP2	0.139733	14.697	0.300389	0.767601	0.941112	-6.36472
PSMB3	-0.101517	13.9247	-0.299474	0.768209	0.941112	-6.36505
HHIPL2	-0.156226	18.0881	-0.299186	0.768533	0.941112	-6.36507
RPS15	-0.0843541	17.6336	-0.299245	0.768381	0.941112	-6.36512
LGI4	-0.198255	14.6433	-0.298974	0.768692	0.941112	-6.36513
ARSA	-0.0805265	14.4104	-0.299028	0.768543	0.941112	-6.36519
ILF3	-0.0930388	14.5158	-0.296677	0.770307	0.941112	-6.36591
PSMD10	0.119731	13.3984	0.296533	0.770415	0.941112	-6.36595
SARNP	0.0991409	12.9513	0.295515	0.77118	0.941112	-6.36626
COPS5	0.189235	15.4127	0.291269	0.774475	0.941112	-6.36747
CYTL1	-0.170831	14.8848	-0.291052	0.774637	0.941112	-6.36753
COL16A1	0.0987056	14.9531	0.290053	0.775284	0.941112	-6.3679
TMA7	-0.0782663	15.4345	-0.289335	0.775824	0.941112	-6.36811
ATP5F1D	-0.089197	15.5255	-0.288995	0.77608	0.941112	-6.36821
ARPC3	0.0842374	15.8755	0.287298	0.777357	0.941112	-6.36871
HNRNPU	-0.112979	15.3463	-0.285948	0.778373	0.941112	-6.36911
OAT	-0.0948878	15.5132	-0.285417	0.778773	0.941112	-6.36927
HNRNPUL2	0.0736793	13.0084	0.284201	0.779689	0.941112	-6.36962
PRG4	-0.129632	20.5119	-0.283975	0.779918	0.941112	-6.36965
SERF2	-0.166863	12.2962	-0.283439	0.780365	0.941112	-6.36978
H1-0	-0.0696351	19.8221	-0.282705	0.780817	0.941112	-6.37006
SBDS	-0.0744632	12.4756	-0.278495	0.783992	0.943075	-6.37127
DPYSL2	-0.090871	16.613	-0.27764	0.784637	0.943075	-6.37151
AHSG	0.168292	14.088	0.276215	0.785812	0.943075	-6.37186
IGFBP3	-0.157258	14.3544	-0.275283	0.786516	0.943075	-6.37212
GMPR2	-0.158422	14.4903	-0.274419	0.787168	0.943075	-6.37236
B2M	-0.130672	16.0514	-0.272976	0.788242	0.943075	-6.37278
HLA-A	-0.105545	14.2092	-0.27289	0.788225	0.943075	-6.37286
ACTR1A	-0.0993683	15.406	-0.268981	0.791182	0.945599	-6.37394
ACTR3	-0.0774192	15.0177	-0.263827	0.795085	0.946903	-6.37535
ENO1	-0.0722731	21.3369	-0.263344	0.795451	0.946903	-6.37548
TALDO1	-0.07923	18.0467	-0.261489	0.796857	0.946903	-6.37598
CAPNS1	-0.0858285	14.6061	-0.261033	0.797203	0.946903	-6.3761
XRCC5	0.175002	15.853	0.259908	0.79815	0.946903	-6.37635
SEPTIN7	0.0977241	13.7216	0.258172	0.799374	0.946903	-6.37687
SEMA3B	-0.105206	14.6961	-0.258162	0.799382	0.946903	-6.37687
OMD	-0.0862898	17.8576	-0.25815	0.799391	0.946903	-6.37687
MXRA5	-0.0861521	18.2649	-0.25767	0.799755	0.946903	-6.377
LDHA	0.0841774	20.2607	0.255243	0.801598	0.947706	-6.37764
HBA1	-0.124987	17.6961	-0.254305	0.802387	0.947706	-6.37784
MYL6	-0.0612657	15.9716	-0.250197	0.805434	0.947706	-6.37895
LAP3	-0.105671	14.0787	-0.250066	0.805534	0.947706	-6.37898
COL1A2	-0.115215	18.3961	-0.249689	0.805878	0.947706	-6.37905
DYNLL1	-0.0812587	14.0341	-0.249602	0.805886	0.947706	-6.3791
PLBD2	0.0752398	17.1411	0.247982	0.807119	0.947706	-6.37951
PDXK	-0.0678682	14.7855	-0.247131	0.807767	0.947706	-6.37973
ARPC1B	-0.0636862	15.925	-0.244477	0.809788	0.947706	-6.3804
HARS1	-0.0997037	13.8698	-0.244039	0.810121	0.947706	-6.38051
MYH9	0.0936515	18.6559	0.242232	0.811499	0.947706	-6.38096
DCN	-0.0587015	26.7545	-0.241692	0.81191	0.947706	-6.3811
TOLLIP	0.0756071	13.7724	0.241682	0.811918	0.947706	-6.3811
PDHA1	-0.0909834	14.4943	-0.240397	0.812898	0.947706	-6.38142
WDR5	0.0589772	15.5913	0.240376	0.812914	0.947706	-6.38142
ESD	-0.065607	16.2737	-0.238168	0.814598	0.948368	-6.38197
MYDGF	0.0604843	16.6876	0.235819	0.816391	0.948368	-6.38254
FGG	-0.110803	14.8645	-0.233865	0.817948	0.948368	-6.38297
S100A6	-0.0839214	18.5098	-0.231557	0.819646	0.948368	-6.38356
VIT	-0.166471	18.0748	-0.230635	0.820433	0.948368	-6.38373
RNASE3	0.11061	15.3242	0.229221	0.821501	0.948368	-6.38408
SYTL4	0.0774146	16.292	0.229031	0.821578	0.948368	-6.38416
RAN	-0.0614391	16.7807	-0.226984	0.823143	0.948368	-6.38464
HK1	0.0915105	14.8429	0.224248	0.825237	0.948368	-6.38527
ASPN	-0.0845179	20.467	-0.223727	0.825636	0.948368	-6.38539
APOC1	-0.0711323	18.1985	-0.223095	0.82612	0.948368	-6.38554
YARS1	-0.105766	12.917	-0.22246	0.826668	0.948368	-6.38565
VAPA	-0.116344	13.1122	-0.221521	0.827405	0.948368	-6.38586
PABPN1	-0.0768549	13.2	-0.221316	0.827483	0.948368	-6.38594
RPS10	0.0652984	18.7627	0.220908	0.827796	0.948368	-6.38604
IQGAP1	-0.0531452	16.3684	-0.220534	0.828082	0.948368	-6.38612
SLC25A6	-0.0718322	13.43	-0.22015	0.828377	0.948368	-6.38621
PPP6R1	0.0742225	14.2916	0.22003	0.828469	0.948368	-6.38623
ZBTB14	0.117861	17.0303	0.216457	0.831284	0.950318	-6.387
SELENOM	-0.0813239	14.1865	-0.215632	0.831841	0.950318	-6.38722
SSBP1	0.0585748	15.6176	0.213663	0.833352	0.950709	-6.38765
EIF4A2	-0.0965287	13.8274	-0.213067	0.833853	0.950709	-6.38776
SERPINB6	0.128883	15.4999	0.210988	0.83548	0.951611	-6.3882
TBCA	-0.0655709	14.6446	-0.207983	0.837714	0.953203	-6.38889
LAMA5	0.143656	16.683	0.205893	0.839393	0.95416	-6.38929
SLC25A1	-0.110812	12.3351	-0.202109	0.842302	0.956513	-6.39009
LASP1	0.0651828	14.3054	0.199765	0.844035	0.956611	-6.39061
CRLF1	-0.0703319	14.7402	-0.199059	0.844578	0.956611	-6.39075
CDH1	0.0838946	17.3928	0.19863	0.844909	0.956611	-6.39084
FLNA	0.0690374	14.505	0.194961	0.847734	0.957938	-6.39158
CSTB	0.0769387	16.1121	0.19337	0.848961	0.957938	-6.3919
CHAD	0.0684179	24.1387	0.192008	0.850011	0.957938	-6.39217
TXN	-0.0518429	17.7567	-0.190038	0.85153	0.957938	-6.39256
VDAC2	-0.0663261	15.6775	-0.189744	0.851757	0.957938	-6.39262
STOML2	0.0471832	13.4927	0.189675	0.85181	0.957938	-6.39263
MAT2A	-0.0718455	13.179	-0.187971	0.853125	0.957938	-6.39296
UAP1L1	-0.0528831	17.8826	-0.187946	0.853145	0.957938	-6.39296
EIF3J	0.0681507	13.0117	0.185956	0.85468	0.957938	-6.39335
S100A11	0.061758	17.3647	0.185191	0.855271	0.957938	-6.39349
ATP5PO	0.0617705	15.0952	0.183987	0.8562	0.957938	-6.39372
CCT4	-0.0690922	14.2291	-0.183361	0.856684	0.957938	-6.39384
P4HA2	-0.065288	13.5969	-0.182934	0.857014	0.957938	-6.39392
ATP5F1B	0.0566095	18.5526	0.177985	0.860838	0.960445	-6.39484
CHMP2B	-0.0696379	12.3794	-0.177849	0.860944	0.960445	-6.39486
IRGC	-0.0799459	17.1975	-0.176425	0.86208	0.960772	-6.39511
ACADVL	0.0816982	15.4126	0.174733	0.863402	0.961304	-6.39541
EIF2S3	-0.0764323	13.1215	-0.17342	0.864391	0.961467	-6.39566
H3-3A	-0.0460523	21.3891	-0.170738	0.866446	0.962408	-6.39614
POLR2A	-0.0664157	18.4761	-0.170115	0.866928	0.962408	-6.39625
H6PD	-0.0582586	13.1387	-0.167087	0.869273	0.964072	-6.39677
PABPC3	0.0797708	13.5641	0.164889	0.871025	0.964878	-6.39713
PGAM1	0.0537694	18.1845	0.163294	0.872213	0.964878	-6.39742
CLIC1	-0.0693647	16.7491	-0.16287	0.872541	0.964878	-6.39749
RNH1	0.066305	15.363	0.160673	0.874245	0.965725	-6.39786
EIF3A	-0.0784254	12.7203	-0.159555	0.875159	0.965725	-6.39802
SEMA3C	0.0841852	14.2822	0.158305	0.876138	0.965725	-6.39822
VPS16	-0.0480844	16.9828	-0.15751	0.876699	0.965725	-6.39837
IDH3A	-0.0667327	12.7521	-0.156294	0.877643	0.965831	-6.39857
PGLS	-0.0565426	15.606	-0.154521	0.879019	0.966411	-6.39885
H4C1	0.0525975	20.4683	0.151083	0.881689	0.96839	-6.39939
CACNG6	-0.0487334	16.8474	-0.150015	0.882518	0.96839	-6.39956
IGLC2	0.0875978	13.6731	0.144792	0.886628	0.971963	-6.40033
PDAP1	-0.053149	13.174	-0.142092	0.888678	0.972104	-6.40075
SHROOM3	-0.0731924	16.9033	-0.14122	0.889406	0.972104	-6.40086
TTR	-0.081532	14.993	-0.141014	0.889566	0.972104	-6.40089
CYB5R1	0.0504418	15.2404	0.139028	0.891062	0.972104	-6.40119
RALB	-0.0487198	14.6259	-0.138914	0.89115	0.972104	-6.40121
NIPSNAP3A	-0.0640684	13.4017	-0.138024	0.891878	0.972104	-6.40133
DDX5	-0.0669035	12.7215	-0.131811	0.896727	0.974522	-6.40219
PPA1	-0.0770669	14.0749	-0.131678	0.896831	0.974522	-6.4022
APOE	0.0671422	16.2156	0.129881	0.89823	0.974522	-6.40245
LOX	0.0531902	17.4958	0.128598	0.899185	0.974522	-6.40263
RRBP1	0.0325978	19.6921	0.127898	0.89973	0.974522	-6.40272
YWHAE	0.0309909	17.2316	0.125614	0.901511	0.974522	-6.40302
H3-2	0.0353662	19.558	0.121929	0.904385	0.974522	-6.40349
SPR	-0.0657953	12.8677	-0.120928	0.905208	0.974522	-6.4036
PTBP1	0.0335259	14.7963	0.120419	0.905563	0.974522	-6.40368
APRT	0.0471837	15.7173	0.119777	0.906064	0.974522	-6.40376
EIF2S1	0.0367247	14.176	0.119327	0.906415	0.974522	-6.40382
PRDX5	0.0492348	16.8873	0.118906	0.906744	0.974522	-6.40387
RPLP1	0.104621	15.1694	0.118145	0.907379	0.974522	-6.40395
FXR1	-0.0316522	22.5855	-0.11811	0.907365	0.974522	-6.40396
CCL20	0.0689526	16.615	0.117616	0.907792	0.974522	-6.40401
SDF4	-0.0498932	13.9643	-0.117176	0.908094	0.974522	-6.40408
IMPDH2	-0.0471718	13.7029	-0.116087	0.908944	0.974522	-6.40421
RRAS	-0.0439286	14.2962	-0.115379	0.909496	0.974522	-6.40429
ERH	0.0432524	14.4298	0.112529	0.911722	0.975988	-6.40463
HLA-B	0.0754672	12.992	0.108725	0.914731	0.977042	-6.40505
ACOT13	0.0736219	12.9739	0.107615	0.915598	0.977042	-6.40517
ASS1	-0.0324873	17.22	-0.10716	0.915917	0.977042	-6.40523
PPIB	-0.0311761	18.8425	-0.106877	0.916138	0.977042	-6.40527
PC	-0.0438762	14.0247	-0.104685	0.917851	0.977953	-6.4055
COL5A1	0.0598387	13.8489	0.102636	0.919489	0.978054	-6.40571
SNRPD1	0.0303195	16.29	0.101348	0.92046	0.978054	-6.40586
COL12A1	0.0337579	19.0893	0.101269	0.920522	0.978054	-6.40587
ACTA1	0.0272033	18.4647	0.096576	0.924193	0.98094	-6.40635
CRTAP	0.0338089	12.4795	0.0955947	0.92496	0.98094	-6.40644
RAB8A	-0.030544	14.3418	-0.0910754	0.928497	0.983382	-6.40688
ERP44	0.0366765	14.8339	0.0902997	0.929105	0.983382	-6.40695
THBS4	0.0458412	14.111	0.0893835	0.929853	0.983382	-6.40703
ANXA7	-0.02118	15.6931	-0.0851706	0.933121	0.985923	-6.40741
CNDP2	0.0275047	15.1951	0.0834924	0.934435	0.986397	-6.40756
DEFA1	0.0434109	14.3153	0.0816951	0.935872	0.98644	-6.40771
CTHRC1	0.0216595	20.0192	0.0812287	0.936209	0.98644	-6.40775
RAP1B	0.0227483	16.0247	0.0780798	0.938676	0.987943	-6.40801
HSD17B10	-0.0360169	15.4669	-0.0772211	0.93937	0.987943	-6.40807
DCTN2	-0.0249936	14.3005	-0.0735015	0.942265	0.988551	-6.40837
ATP5PD	0.0337006	14.6302	0.0715165	0.943841	0.988551	-6.40851
ALDH9A1	-0.0199371	15.1372	-0.0714692	0.943858	0.988551	-6.40852
CTSB	0.0219834	17.0562	0.0709232	0.944287	0.988551	-6.40856
CIRBP	-0.0364515	14.6285	-0.0701837	0.944891	0.988551	-6.40861
MIF	0.0268446	17.4774	0.0685383	0.946157	0.988551	-6.40873
EEF1G	-0.0324218	13.8317	-0.0676474	0.946875	0.988551	-6.40879
BLVRA	-0.0261288	12.7443	-0.0676018	0.946891	0.988551	-6.4088
UGP2	-0.0252403	18.5292	-0.0620937	0.951212	0.990758	-6.40916
PSAP	0.0193064	15.6849	0.0620874	0.951217	0.990758	-6.40916
PRELP	-0.0165271	28.3484	-0.0594606	0.953279	0.990758	-6.40933
PLEC	-0.0157504	15.7075	-0.0586791	0.953892	0.990758	-6.40938
CYCS	-0.0196766	15.9319	-0.0583919	0.954117	0.990758	-6.40939
UQCRFS1P1	0.0197288	14.2171	0.0574122	0.954886	0.990758	-6.40945
CTTN	0.0240562	12.9693	0.0565235	0.955584	0.990758	-6.4095
HNRNPD	-0.0144854	16.227	-0.0543964	0.957254	0.990758	-6.40963
CD59	0.0196289	14.5906	0.0530847	0.958283	0.990758	-6.4097
PRKCSH	0.0159182	15.8887	0.0525686	0.958688	0.990758	-6.40973
ARPC2	0.0139239	16.2538	0.051148	0.959804	0.990758	-6.4098
CCN5	0.0184665	16.4832	0.0507415	0.960123	0.990758	-6.40982
QSOX1	-0.0151319	14.2322	-0.0504997	0.960313	0.990758	-6.40984
MSN	-0.01152	20.9451	-0.0490102	0.961482	0.990865	-6.40991
HNRNPM	0.0183567	14.7033	0.0470851	0.962994	0.990865	-6.41001
H1-10	-0.0118785	16.0092	-0.0463259	0.96359	0.990865	-6.41004
ETFB	0.0181491	15.2	0.0450273	0.96461	0.990865	-6.41011
GARS1	-0.0127543	13.639	-0.0448276	0.964767	0.990865	-6.41012
ERVFC1	-0.021119	13.907	-0.0430871	0.966147	0.991159	-6.41019
VIM	0.0123534	23.0725	0.041264	0.967566	0.991159	-6.41027
YWHAB	-0.00989411	15.7709	-0.04114	0.967664	0.991159	-6.41028
H2BC21	0.0112574	19.5266	0.03893	0.9694	0.992045	-6.41037
COL5A2	0.0123023	18.6548	0.0377157	0.970354	0.99213	-6.41042
NONO	-0.0206522	13.9363	-0.0363051	0.971475	0.992385	-6.41047
QDPR	0.0121114	17.5448	0.0322573	0.974643	0.993369	-6.41061
YWHAG	-0.00820662	16.0582	-0.0305614	0.975975	0.993369	-6.41067
SPTBN4	-0.00754023	21.6216	-0.030186	0.97627	0.993369	-6.41068
EIF6	-0.00934295	13.778	-0.0294862	0.97682	0.993369	-6.4107
VCL	0.00738005	16.3601	0.0276913	0.978231	0.993369	-6.41076
WDR1	0.0074958	16.7689	0.0265837	0.979101	0.993369	-6.41079
PARK7	-0.00698852	17.8564	-0.0265313	0.979143	0.993369	-6.41079
CS	-0.0158999	13.0773	-0.0261967	0.979415	0.993369	-6.4108
RDX	-0.00661605	13.636	-0.0205178	0.983869	0.996361	-6.41093
PAPSS2	0.00707776	21.294	0.0202055	0.984115	0.996361	-6.41094
EEF1A1	-0.0043959	19.9334	-0.0166633	0.986899	0.997952	-6.41101
ALYREF	-0.00537096	15.856	-0.0148361	0.988336	0.997952	-6.41104
POSTN	0.00908978	13.753	0.013907	0.989071	0.997952	-6.41105
ECM2	0.00416423	15.9935	0.0132939	0.989548	0.997952	-6.41106
MTHFD1	-0.00492903	11.9948	-0.0117019	0.9908	0.997952	-6.41108
GLOD4	-0.00314173	15.1742	-0.0103317	0.991877	0.997952	-6.4111
COL3A1	0.00367758	19.5204	0.0101252	0.992039	0.997952	-6.4111
GOT1	-0.00394366	14.0241	-0.00929089	0.992695	0.997952	-6.41111
ELOB	0.00262701	14.5238	0.00694835	0.994537	0.998138	-6.41113
CFL2	-0.0016713	13.807	-0.00682637	0.994633	0.998138	-6.41113
HMGN4	0.00110393	14.0606	0.00338707	0.997337	0.998834	-6.41114
ARF3	-0.00153628	16.9062	-0.00309394	0.997568	0.998834	-6.41115
CPNE1	0.000968555	12.559	0.00255578	0.997991	0.998834	-6.41115
FBN1	-0.000824304	13.8638	-0.00148417	0.998834	0.998834	-6.41115

## Sheet: IC vs N
	logFC	AveExpr	t	P.Value	adj.P.Val	B
MMP2	5.63349	11.0222	-9.76938	2.54933e-08	2.90369e-05	9.43212
MMP3	5.54948	12.4139	8.70468	1.13588e-07	3.63062e-05	7.99287
TNFAIP6	5.1444	13.9173	-8.66179	1.2174e-07	3.63062e-05	7.926
SSB	4.73518	12.9288	-8.77886	1.27502e-07	3.63062e-05	7.89653
JCHAIN	4.14028	13.2649	8.37976	1.9312e-07	3.76553e-05	7.47986
TYMP	3.88677	22.5735	8.36254	1.987e-07	3.76553e-05	7.45227
MMP1	3.88264	15.6083	-8.40363	2.3142e-07	3.76553e-05	7.32076
NAMPT	3.42096	14.5522	-8.14817	2.84188e-07	3.9843e-05	7.10524
SOD2	3.42023	13.3047	-8.08747	3.14826e-07	3.9843e-05	7.00581
DYRK4	3.39294	14.0014	-7.96003	3.90923e-07	4.45261e-05	6.79534
CTSS	3.36245	14.5248	-8.01665	4.35825e-07	4.51277e-05	6.70658
PI4K2A	3.16243	13.5113	-7.7383	5.72611e-07	5.1606e-05	6.4236
C1R	3.12666	16.401	7.81295	6.12833e-07	5.1606e-05	6.37481
HLA-B	2.96336	14.9222	-7.68881	6.34314e-07	5.1606e-05	6.32527
PSMB9	2.47215	20.9545	7.67227	7.77938e-07	5.90714e-05	6.14219
AHSG	2.39481	13.3524	-7.46169	9.30248e-07	6.6222e-05	5.94988
SERPINE1	2.36704	12.6663	-7.37533	1.26187e-06	8.15587e-05	5.66673
NNMT	2.31599	13.9943	-7.27515	1.29782e-06	8.15587e-05	5.62414
AKR1B1	2.08209	15.5589	-7.24893	1.3605e-06	8.15587e-05	5.57795
TIMP2	2.07487	18.9215	7.28057	1.53239e-06	8.72696e-05	5.47945
COL3A1	1.92143	13.0451	7.10308	1.77181e-06	9.60998e-05	5.31914
GYG1	1.8867	17.1799	6.87432	2.69693e-06	0.000139627	4.90694
MYO1D	1.87419	13.9058	-6.86632	3.20985e-06	0.000153533	4.75413
CCL20	1.81208	14.1021	-6.77642	3.23511e-06	0.000153533	4.72822
SERPINE2	1.79433	19.4064	6.8185	3.43258e-06	0.000156388	4.68591
LOXL2	1.79152	15.5544	6.80409	3.59421e-06	0.000157454	4.64299
COTL1	1.6745	14.4632	-6.55372	4.91781e-06	0.000207459	4.31642
TAGLN2	1.63859	17.6105	-6.45125	5.97655e-06	0.000243118	4.12453
SEMA3C	1.62426	13.9643	-6.33445	7.47688e-06	0.000293661	3.90398
ZBTB14	1.60613	15.8426	6.32258	8.77786e-06	0.000333266	3.76399
AKR1C2	1.58262	15.7903	-6.01229	1.40009e-05	0.000514422	3.28566
ATP6V1B2	1.57491	14.4165	-5.98372	1.48118e-05	0.000527208	3.23014
B2M	1.48277	20.0237	5.95652	1.56292e-05	0.000539443	3.17716
HBA1	1.42364	18.7754	-5.90552	1.72895e-05	0.000579199	3.07756
ANGPTL4	1.41036	13.2763	5.91782	1.90531e-05	0.000606072	2.99939
TGM2	1.4071	12.6345	5.85391	1.91559e-05	0.000606072	2.97643
RALB	1.35681	12.3019	-5.78414	2.20151e-05	0.000677708	2.83916
PSAP	1.35317	11.8025	-5.73639	2.42232e-05	0.000726059	2.74484
SDCBP	1.32493	12.7189	-5.70336	2.58835e-05	0.000755932	2.67941
HMGA1	1.29573	14.6074	-5.6473	2.89753e-05	0.000825072	2.56805
ABI3BP	1.27077	18.0436	5.55928	3.85483e-05	0.00107089	2.30339
COL2A1	1.25522	14.5078	-5.4883	3.99889e-05	0.00108446	2.25007
NDRG1	1.23313	13.8564	-5.41655	4.62935e-05	0.00122624	2.10557
TIMP1	1.15619	15.0608	-5.35895	5.20901e-05	0.00134842	1.98912
STOML2	1.11862	13.5313	-5.32449	5.59106e-05	0.00141516	1.91927
TGFBI	1.07762	19.5204	5.29013	6.00069e-05	0.00148582	1.84948
OGN	0.998034	13.1154	-5.29719	6.38278e-05	0.00154458	1.80153
ATP6V1A	0.969679	16.4384	-5.24397	6.6e-05	0.00154458	1.75554
GPR4	0.949822	14.032	-5.2407	6.64481e-05	0.00154458	1.74886
GRPEL1	0.935919	14.1253	-5.16334	7.79876e-05	0.0017733	1.59085
SPTBN4	0.868822	17.7183	-5.15468	7.94016e-05	0.0017733	1.57312
CHMP4B	0.820929	13.0514	-5.04746	9.92538e-05	0.00217404	1.35296
RRBP1	0.808488	14.4713	-5.02993	0.000102953	0.00221252	1.31686
A2M	0.763641	13.3981	-5.01092	0.000107128	0.0022596	1.27766
TXNDC12	-0.735457	12.9965	-5.03446	0.00010979	0.00226508	1.26689
SOD1	-0.766953	14.9895	-4.99237	0.000111365	0.00226508	1.23941
RPS16	-0.784293	12.5805	-4.9485	0.000122089	0.00243964	1.14874
RPS11	-0.799358	14.1949	-4.96134	0.00012765	0.00250678	1.11811
RPL23	-0.813227	15.4092	-4.89284	0.000137229	0.00264922	1.03349
RPS19	-0.81334	12.7415	-4.84708	0.000152141	0.00285687	0.933111
RPL11	-0.813503	18.8899	-4.84118	0.000153002	0.00285687	0.926251
PPIA	-0.818519	13.7352	-4.83119	0.000156258	0.00287062	0.905494
PRDX1	-0.829345	14.5653	-4.84764	0.000160777	0.00288125	0.889504
NME2	-0.85175	13.1616	-4.85278	0.000161896	0.00288125	0.886064
ALDOC	-0.851764	14.6331	-4.82332	0.000172089	0.00295789	0.825822
RPL36	-0.855886	13.1387	-4.78404	0.000172617	0.00295789	0.807386
ANP32B	-0.877623	13.415	-4.78028	0.000173994	0.00295789	0.799559
RPL9	-0.880816	17.6046	-4.76824	0.000178483	0.00298959	0.774462
CTBS	-0.882155	12.0944	-4.73898	0.000199619	0.00329066	0.674083
RPS23	-0.900026	13.63	-4.73883	0.000205125	0.00329066	0.652609
NME1	-0.913735	14.1524	-4.70458	0.000204249	0.00329066	0.641641
RPL17	-0.915648	14.5158	-4.69135	0.000210063	0.00332309	0.614
GALE	-0.924541	17.6546	-4.67758	0.000216298	0.00336487	0.585202
GFPT1	-0.932566	15.363	-4.67257	0.000218613	0.00336487	0.574717
HNRNPUL2	-0.939944	13.4623	4.63764	0.000235461	0.00357586	0.501631
ATAD3A	-0.943921	14.286	-4.56169	0.000276814	0.00413997	0.342409
RPS12	-0.959613	14.2821	-4.55654	0.000279875	0.00413997	0.331588
GLOD4	-0.967302	15.5497	-4.52947	0.000296528	0.00427942	0.274736
DPYSL3	-0.969629	18.3205	-4.54398	0.000299283	0.00427942	0.274026
PEPD	-0.974428	12.9463	-4.52312	0.000300574	0.00427942	0.261407
PCBP1	-0.983336	14.9479	-4.53204	0.000311393	0.00437873	0.238016
GSN	-0.988047	13.4927	4.49682	0.00031796	0.00438043	0.20611
RPL39	-0.990632	13.0358	-4.49499	0.000319206	0.00438043	0.202266
PAFAH1B3	-1.00483	14.697	4.46041	0.000360863	0.00489314	0.0920798
RPL8	-1.00776	14.002	-4.42106	0.00037397	0.0050112	0.0466315
STIP1	-1.01042	18.5731	-4.40546	0.000386687	0.00512136	0.013776
HINT1	-1.01314	15.0514	-4.3609	0.00042551	0.00557075	-0.0801933
LRRC59	-1.02022	15.6849	4.35167	0.000434034	0.00561778	-0.099671
RTRAF	-1.02399	14.6094	-4.35186	0.000449963	0.0057017	-0.127024
RPL27A	-1.02887	14.2	-4.32962	0.000455103	0.0057017	-0.146209
VIM	-1.03222	14.7906	-4.32918	0.000455535	0.0057017	-0.147139
ADK	-1.04315	12.6854	-4.3299	0.000477678	0.00591386	-0.182852
PCMT1	-1.05256	13.7194	-4.30655	0.000495808	0.00600771	-0.222233
DSTN	-1.0562	17.5666	-4.29154	0.000493962	0.00600771	-0.226624
CNPY2	-1.05701	13.5155	-4.29881	0.000503695	0.00603903	-0.237899
PSMC5	-1.0587	13.8215	-4.26376	0.000524419	0.00622201	-0.285325
COPA	-1.0616	12.992	4.26931	0.000550592	0.00639922	-0.319383
SH3BGRL	-1.0659	15.8676	-4.24233	0.000549208	0.00639922	-0.330627
IDH1	-1.06691	19.0198	-4.26317	0.000557806	0.00641753	-0.33217
PABPN1	-1.07024	16.1909	-4.23047	0.000563436	0.00641753	-0.355707
AKR1A1	-1.07754	15.2404	-4.20607	0.000593877	0.00669728	-0.407295
SARS1	-1.08363	18.3355	-4.19693	0.000605709	0.00674044	-0.426633
FAT1	-1.08599	17.0525	-4.19401	0.00060954	0.00674044	-0.432812
COL11A1	-1.08889	16.3788	4.17776	0.000631308	0.00691404	-0.467201
CCDC80	-1.08926	14.5565	-4.16738	0.000645617	0.00700341	-0.489162
PSMC3	-1.10919	16.6018	4.155	0.000701932	0.00754246	-0.557764
SF3A3	-1.10932	13.4324	-4.11562	0.000763316	0.00805026	-0.639979
BCAT1	-1.11019	14.2042	-4.11562	0.000763326	0.00805026	-0.639992
GAA	-1.11318	14.0547	-4.11038	0.000771892	0.00806591	-0.650932
P4HB	-1.11486	13.9881	-4.06954	0.000797696	0.00825977	-0.696271
PRRC1	-1.1257	14.7662	-4.06308	0.000808929	0.00829399	-0.709953
UQCRC2	-1.1369	17.1761	-4.0593	0.000815564	0.00829399	-0.717945
PLD3	-1.14615	12.0301	-4.04506	0.000841096	0.00847795	-0.7481
RPL10	-1.15233	16.9025	-4.02416	0.000880045	0.00879273	-0.79237
HSPA1B	-1.16104	13.6986	-4.00796	0.000911479	0.0090276	-0.826682
LZIC	-1.16787	12.9927	-3.99951	0.000928307	0.00906658	-0.844566
ACTR1B	-1.16966	13.8942	-3.99766	0.000932033	0.00906658	-0.848481
DPYSL2	-1.17491	16.2275	-3.99408	0.000939294	0.00906658	-0.856066
P4HA2	-1.1804	15.8226	-3.98097	0.000966359	0.00924944	-0.883826
GALM	-1.18203	15.2194	-3.97376	0.000981577	0.0093168	-0.899094
HEXB	-1.18806	12.9306	-3.96383	0.00100294	0.00944086	-0.920124
COPS4	-1.20798	16.3746	-3.92272	0.00109644	0.0102364	-1.00717
AHCY	-1.20906	15.5781	-3.93592	0.00112009	0.0103722	-1.01548
HYI	-1.21065	14.088	3.93056	0.001133	0.0104072	-1.02668
GSTM3	-1.21561	19.296	-3.87076	0.00122727	0.0111451	-1.11716
HAGH	-1.22404	14.6259	3.86865	0.00123291	0.0111451	-1.12164
CTSZ	-1.23384	16.9351	3.85864	0.00125999	0.0113002	-1.14283
PRCP	-1.24096	13.4751	-3.85241	0.00131707	0.0115603	-1.17809
OSTF1	-1.24182	15.6379	3.83783	0.00131819	0.0115603	-1.18685
SKP1	-1.26374	13.5368	-3.8374	0.00131944	0.0115603	-1.18777
ANP32E	-1.26474	13.9555	-3.84723	0.00135406	0.011773	-1.20082
ST13	-1.27061	16.3275	-3.79983	0.00143153	0.0123523	-1.26722
PDIA6	-1.28886	15.0698	-3.79607	0.00144326	0.0123599	-1.27517
RPL4	-1.3129	13.685	-3.78389	0.00155071	0.013181	-1.33314
CKAP4	-1.32272	17.8748	3.75811	0.00156724	0.0132229	-1.35541
ERP29	-1.35953	15.5271	-3.74656	0.00160707	0.0134592	-1.37984
CTBP1	-1.35962	14.6169	-3.7329	0.00165544	0.0137631	-1.40869
AKR7A2	-1.36804	15.0782	-3.68849	0.00182303	0.0150466	-1.50245
FUCA1	-1.36949	21.1813	3.65389	0.00196523	0.0160243	-1.57542
CCT5	-1.36989	14.5588	3.65286	0.00196963	0.0160243	-1.57759
IDH3A	-1.37768	14.0247	-3.64266	0.00201376	0.0162672	-1.5991
PLOD1	-1.38727	13.9199	3.64043	0.00210859	0.0167358	-1.63237
BCAN	-1.39133	13.0084	-3.62562	0.00208961	0.0167358	-1.63499
TXNDC5	-1.41066	13.9495	-3.61987	0.00211585	0.0167358	-1.64711
SHMT1	-1.41142	18.9138	-3.60504	0.00218507	0.0171641	-1.67834
HNRNPU	-1.41767	16.9025	-3.59638	0.00222654	0.0173294	-1.69657
DDX1	-1.4266	16.613	-3.58972	0.00225896	0.0173294	-1.71059
VCP	-1.42892	14.6892	-3.58953	0.00225987	0.0173294	-1.71098
VPS4A	-1.43076	15.3463	-3.58809	0.00226698	0.0173294	-1.71403
PDIA5	-1.43265	14.4322	-3.5737	0.00233889	0.01776	-1.7443
MPST	-1.43516	13.8175	-3.56668	0.00237478	0.0179131	-1.75906
PLOD2	-1.46234	13.1815	-3.57045	0.00244965	0.0183563	-1.77802
PDCD6IP	-1.4662	12.6016	-3.5629	0.00248957	0.0184131	-1.79371
HIBADH	-1.4668	15.3232	-3.54783	0.00247391	0.0184131	-1.79869
ILF3	-1.47122	15.6637	-3.52759	0.00258496	0.0189745	-1.84121
PLCD1	-1.47845	16.3967	-3.52512	0.0025988	0.0189745	-1.84638
PTGES3	-1.48661	15.1781	3.51582	0.00265174	0.0192377	-1.8659
FBXO2	-1.501	12.7375	-3.52453	0.00270279	0.0192405	-1.87342
NUCB2	-1.50116	17.8095	3.50851	0.00269414	0.0192405	-1.88126
HSP90AA1	-1.50575	13.3291	-3.50752	0.00269995	0.0192405	-1.88334
PCBP2	-1.50658	15.2768	-3.50805	0.00279985	0.0198076	-1.90762
SELENBP1	-1.51416	21.6216	3.47818	0.00287722	0.0202294	-1.94486
ACLY	-1.52347	15.7806	-3.46622	0.00295277	0.0206332	-1.96992
EIF4A2	-1.52518	13.9766	-3.45815	0.00302633	0.0208913	-1.9916
CYB5R1	-1.52603	14.4944	-3.45485	0.0030264	0.0208913	-1.99372
PC	-1.52673	13.5062	-3.46381	0.00307792	0.0209925	-1.99934
PYGL	-1.53223	23.0725	-3.44793	0.00307209	0.0209925	-2.0082
U2AF2	-1.58255	13.1972	-3.45725	0.00312145	0.0211627	-2.01293
THBS4	-1.60184	14.2644	-3.4277	0.0032097	0.0215062	-2.05052
PSMD4	-1.62201	15.5181	-3.42768	0.00320988	0.0215062	-2.05058
HNRNPR	-1.63098	16.35	-3.41762	0.00328056	0.0218512	-2.07161
HSPA2	-1.63202	13.5162	-3.38349	0.00353203	0.0233895	-2.14288
COL15A1	-1.64254	13.9734	3.38807	0.00361917	0.023828	-2.156
ACAT1	-1.65902	14.6881	-3.38536	0.00364018	0.0238286	-2.16159
H6PD	-1.66806	13.8274	-3.3665	0.00373581	0.0243148	-2.19105
FHL1	-1.67329	15.8813	-3.35038	0.00379422	0.0245546	-2.2119
NONO	-1.68396	12.6923	-3.34593	0.00383089	0.024645	-2.22117
NDUFB10	-1.70346	14.7479	-3.34345	0.00385145	0.024645	-2.22632
NEBL	-1.73456	14.3775	-3.33413	0.00392985	0.0248883	-2.24573
PDHB	-1.74181	16.8675	-3.33373	0.00393318	0.0248883	-2.24655
PRDX4	-1.7439	14.182	3.32747	0.00398673	0.0250878	-2.25957
MATR3	-1.74937	16.3216	-3.32321	0.00402363	0.0250962	-2.26844
PLOD3	-1.77397	12.9908	-3.32283	0.00404361	0.0250962	-2.27193
ARL3	-1.77628	19.4615	-3.31952	0.00405584	0.0250962	-2.27612
CLTB	-1.7772	14.4131	3.3172	0.0040762	0.0250962	-2.28094
RAD23B	-1.78225	13.5969	-3.30743	0.00416316	0.0254937	-2.30125
TPD52L2	-1.78364	13.6654	3.29909	0.00437649	0.0266568	-2.3393
HSPB1	-1.79307	13.9135	-3.25311	0.00468071	0.0282897	-2.4139
CARHSP1	-1.80421	13.8062	-3.25177	0.00469426	0.0282897	-2.41668
HADHA	-1.81999	14.6079	-3.24364	0.0047773	0.0286386	-2.43352
CRISPLD2	-1.84777	13.9481	-3.25095	0.00484954	0.028796	-2.43812
FRZB	-1.86251	14.8006	-3.23623	0.00485411	0.028796	-2.44884
OGDH	-1.89039	12.7521	-3.22665	0.00495538	0.0292445	-2.46866
TUFM	-1.8944	14.7346	-3.21379	0.00509446	0.0299103	-2.49521
ITPA	-1.90109	15.1742	-3.18101	0.00546668	0.031931	-2.56282
SFPQ	-1.90703	14.903	-3.17296	0.00556211	0.0322162	-2.5794
NENF	-1.92276	19.6921	3.17213	0.00557208	0.0322162	-2.58112
AIMP1	-1.92748	14.3931	-3.1634	0.00567763	0.0326607	-2.59909
RNH1	-1.92823	14.0612	-3.16433	0.00583097	0.0333742	-2.61515
FAM114A1	-1.94289	23.6076	3.14708	0.00588012	0.0334873	-2.63264
DDX3X	-1.95058	15.1589	-3.12887	0.00611458	0.0346493	-2.67004
CZIB	-1.9622	15.4264	3.13736	0.00617475	0.0347139	-2.67007
ACO2	-1.96274	14.735	3.12338	0.00618695	0.0347139	-2.68129
IDUA	-1.98097	13.1262	3.13148	0.00625226	0.0349085	-2.68202
SPTAN1	-2.02156	14.111	-3.12336	0.00636098	0.0351737	-2.69853
NSFL1C	-2.02256	14.8497	-3.1104	0.00636153	0.0351737	-2.7079
PRKAR1A	-2.04869	19.1917	-3.10684	0.00641026	0.0352719	-2.71519
COL11A2	-2.05693	16.4867	-3.10361	0.00645488	0.0353467	-2.72182
POFUT2	-2.05859	13.2531	-3.10058	0.00649683	0.0354062	-2.72801
ALDH7A1	-2.06679	16.0514	3.09753	0.00669008	0.0359665	-2.74829
ABHD10	-2.06713	17.1461	-3.08447	0.00672497	0.0359665	-2.76097
GFUS	-2.08258	16.615	3.09095	0.00681331	0.0359665	-2.76428
USP5	-2.08641	14.1322	-3.08904	0.00681754	0.0359665	-2.76605
CTSA	-2.13845	13.2	-3.08191	0.00676196	0.0359665	-2.76621
SCIN	-2.1386	17.5178	-3.08141	0.00676927	0.0359665	-2.76724
RNASET2	-2.1678	14.9799	-3.07787	0.00682068	0.0359665	-2.77446
RNASE7	-2.18457	13.8159	3.07504	0.00686217	0.0360185	-2.78025
PSMC2	-2.20166	14.6712	-3.05399	0.00717817	0.0375043	-2.8232
POFUT1	-2.21255	16.0857	-3.04835	0.00726521	0.0377857	-2.83469
HEXA	-2.24523	14.2822	3.05431	0.00736279	0.0379778	-2.83842
COL9A1	-2.28768	13.018	-3.05197	0.00736883	0.0379778	-2.84064
RPL18A	-2.29514	16.3042	-3.03302	0.00750719	0.0385166	-2.86592
SRM	-2.31377	13.0549	-3.02844	0.00758096	0.0387207	-2.87524
NDUFV2	-2.31436	13.6962	-3.03548	0.00766182	0.0387858	-2.87643
NDUFS4	-2.32026	17.4904	-3.02525	0.00763283	0.0387858	-2.88173
PFKP	-2.35346	18.7725	3.01028	0.00788057	0.0397167	-2.91215
NIT2	-2.36664	14.9331	-3.0071	0.00793413	0.0398104	-2.91859
ALDH6A1	-2.39454	14.098	-3.00631	0.00811625	0.0405457	-2.9328
LGALS7	-2.39547	12.1205	-2.99857	0.00825026	0.0410351	-2.94841
WIF1	-2.42766	13.9319	-2.99779	0.00829653	0.0410858	-2.95233
CKB	-2.43971	12.9032	-2.97746	0.00845155	0.0416724	-2.97869
TPD52	-2.47449	16.258	-2.9684	0.00861605	0.0423003	-2.99701
SDHA	-2.51334	22.7472	2.95626	0.00884138	0.0432203	-3.02153
FKBP9	-2.47769	13.0099	-2.9645	0.00889942	0.0433181	-3.01914
SEC31A	-2.57389	13.9363	-2.96028	0.00897889	0.0433345	-3.0276
POGLUT3	-2.58268	18.9126	-2.94998	0.00896023	0.0433345	-3.03421
FABP3	-2.64286	17.0303	2.94974	0.00918029	0.0441196	-3.0487
CNPY4	-2.66328	15.2081	-2.93575	0.0092354	0.044198	-3.06292
SDF4	-2.6972	16.6427	-2.92755	0.00939756	0.0446216	-3.07944
SEPTIN5	-2.75101	15.1349	-2.92732	0.00940228	0.0446216	-3.07991
RCN3	-2.75323	16.8003	-2.92209	0.00950706	0.0449317	-3.09042
H1-1	-2.84683	13.1841	2.91362	0.00967947	0.0455575	-3.10746
PHGDH	-2.92807	13.6234	-2.91278	0.00987228	0.0461768	-3.1196
COLGALT1	-3.0716	19.2668	2.90337	0.00989213	0.0461768	-3.12806
CRIP2	-3.30748	16.4843	2.90159	0.0101576	0.0469725	-3.1448
GSTM2	-3.33535	17.0881	-2.89193	0.0101349	0.0469725	-3.15102
ALDH18A1	-3.56496	17.6961	2.89661	0.0102276	0.0469725	-3.15264
STK26	-4.25611	16.7924	-2.88866	0.0102054	0.0469725	-3.15759
GREM1	-4.37836	13.6387	-2.8787	0.0104228	0.0476769	-3.17754
P3H1	-4.38856	13.4235	-2.87594	0.0104839	0.0477645	-3.18307
CHRDL2	-5.06065	16.2396	-2.8612	0.0108158	0.0489439	-3.21256
CRISPLD1	-6.44694	14.3052	-2.86064	0.0108287	0.0489439	-3.21368
COL6A2	1.05806	19.0905	2.84792	0.0111237	0.0500787	-3.23909
PEBP1	-0.757941	19.5211	-2.82979	0.0115575	0.0516572	-3.27522
RPL7	-0.736283	16.636	-2.82948	0.011565	0.0516572	-3.27584
HNRNPDL	-0.834139	14.8962	-2.82365	0.011708	0.0519982	-3.28743
FN1	0.901595	23.1736	2.82265	0.0117327	0.0519982	-3.28942
ATOX1	-0.990246	15.4965	-2.82002	0.0117979	0.0520661	-3.29466
COL16A1	0.959092	14.9531	2.81835	0.0118394	0.0520661	-3.29797
CHI3L1	2.4064	15.4077	2.82481	0.0119286	0.0522563	-3.29703
OAT	-0.93298	15.5132	-2.80635	0.0121427	0.0529904	-3.32183
CD164	-0.825786	13.3071	-2.80048	0.0122936	0.0534444	-3.33348
MYOC	-1.98386	13.7671	-2.80591	0.0124082	0.0537376	-3.33429
RTCB	-1.01414	12.9473	-2.78591	0.012676	0.0546894	-3.36234
FUS	-0.87603	14.6924	-2.77934	0.0128525	0.0552415	-3.37536
YARS1	-1.31574	12.917	-2.76743	0.0133848	0.0573131	-3.40749
ETF1	-0.807669	14.6762	-2.7574	0.0134582	0.0574116	-3.41871
SERPINA5	-1.75811	14.534	-2.75866	0.0136907	0.0579615	-3.42708
ICAM1	1.09966	15.0965	2.74736	0.0137444	0.0579615	-3.43849
RAB8A	0.920644	14.3418	2.74516	0.0138081	0.0579615	-3.44284
GSTP1	-0.870537	20.1942	-2.74432	0.0138323	0.0579615	-3.44449
GATD3B	0.665407	15.768	2.744	0.0138416	0.0579615	-3.44511
ACOT7	1.36709	13.5515	2.74954	0.013918	0.0580682	-3.44357
GLB1	-1.1082	14.4767	-2.73917	0.0139824	0.0581238	-3.45463
RABGGTA	0.762357	15.6077	2.73476	0.0141122	0.0582449	-3.46331
RPS6	-0.712776	16.4257	-2.7347	0.0141138	0.0582449	-3.46342
PSMC1	-0.940704	13.744	-2.72266	0.0144739	0.0595155	-3.48708
RANBP1	-0.807424	14.0683	-2.71711	0.0146428	0.0599553	-3.49797
PDAP1	-1.01551	13.174	-2.71493	0.0147097	0.0599553	-3.50224
PCYT2	-0.78096	12.9708	-2.71399	0.0147388	0.0599553	-3.5041
HNRNPH1	-0.900465	15.4853	-2.70653	0.0149703	0.0606802	-3.51872
RARRES2	1.42057	16.7141	2.70263	0.0153775	0.0618904	-3.53639
RPL24	-0.770365	16.4288	-2.6944	0.0153542	0.0618904	-3.54247
CILP2	0.891218	20.9877	2.68815	0.0155557	0.0623871	-3.55468
UGP2	-1.0891	18.5292	-2.67931	0.015845	0.0631964	-3.57194
HNRNPL	-1.11641	14.4348	-2.6786	0.0158684	0.0631964	-3.57333
H1-0	0.658066	19.8221	2.67162	0.0161008	0.0638985	-3.58694
CRTAP	-0.943963	12.4795	-2.66906	0.0161869	0.0640169	-3.59193
FKBP10	-1.03762	16.3561	-2.66636	0.016278	0.0641546	-3.59719
SPP1	1.12559	18.3113	2.66265	0.0164042	0.0644288	-3.60441
SCRN1	-0.690236	12.805	-2.65959	0.016509	0.0646176	-3.61037
PYGB	-0.803046	17.2942	-2.65506	0.0166651	0.0650054	-3.61917
S100A1	-1.28369	18.4095	-2.65419	0.0169466	0.0658779	-3.62871
RO60	-0.908602	14.1978	-2.6407	0.01717	0.0661453	-3.64707
GMPPB	-1.04225	14.0188	-2.64031	0.0171837	0.0661453	-3.64782
LRPAP1	-0.81478	14.8627	-2.64015	0.0171897	0.0661453	-3.64814
PEF1	1.09718	12.8023	2.63771	0.0172768	0.0662568	-3.65287
SARNP	-0.883978	12.9513	-2.63493	0.0173769	0.0664049	-3.65826
SGSH	-1.0628	15.4879	-2.6334	0.017432	0.0664049	-3.66122
CBR1	-0.938425	16.2054	-2.62305	0.0178103	0.0676198	-3.68127
CORO1B	0.740365	17.2564	2.61561	0.0180869	0.0684418	-3.69565
COPE	-0.784949	13.8387	-2.61288	0.0181894	0.0686017	-3.70092
RPL18	-0.668903	16.9496	-2.61011	0.0182939	0.0687682	-3.70626
SERPINA1	-0.738308	19.2671	-2.60693	0.0184148	0.068995	-3.71241
XRCC6	-0.890841	15.557	-2.60159	0.0186196	0.0695335	-3.72272
SERBP1	-0.68429	14.6388	-2.59378	0.0189227	0.07027	-3.73777
DPP7	-1.09624	14.0826	-2.59206	0.01899	0.07027	-3.74108
HSPA4	-0.851582	13.4516	-2.59176	0.0190019	0.07027	-3.74166
AKR1C1	0.793951	18.1146	2.58946	0.0190923	0.0703758	-3.74608
SMOC2	-1.08928	17.8818	-2.58782	0.019157	0.0703866	-3.74923
DCTN2	-0.878416	14.3005	-2.58326	0.0193383	0.0705607	-3.758
KHDRBS1	-1.02934	12.8895	-2.58246	0.0193703	0.0705607	-3.75954
AGA	-0.819944	13.4092	-2.58196	0.0193902	0.0705607	-3.7605
PPIB	-0.752233	18.8425	-2.57878	0.0195181	0.0707998	-3.76662
MMP14	3.7161	14.5239	2.57127	0.020148	0.072622	-3.78923
HLA-A	0.991441	14.2092	2.56339	0.0201472	0.072622	-3.79613
C1QTNF8	0.845115	15.656	2.55547	0.0204788	0.0735815	-3.81131
HNRNPK	-0.844471	16.7744	-2.54977	0.0207206	0.0742162	-3.82222
RPS4X	-0.717456	16.6125	-2.53489	0.0213644	0.0762822	-3.85063
EIF3A	-1.2438	12.7203	-2.53047	0.0218428	0.0777467	-3.86549
IMPDH2	-1.0228	13.7029	-2.51706	0.0221606	0.0786323	-3.88457
PSMD11	-0.798713	15.3109	-2.49889	0.023001	0.0813608	-3.91906
FBLN7	-0.908384	15.5441	-2.48976	0.0234346	0.0824292	-3.93634
RPS25	-0.682228	17.4579	-2.48948	0.0234478	0.0824292	-3.93686
HDHD2	-1.02409	15.05	-2.48698	0.0235678	0.082596	-3.94159
ECRG4	0.772659	21.4485	2.48091	0.023862	0.0833705	-3.95306
ELAVL1	-0.842362	12.7153	-2.47466	0.0241685	0.0839375	-3.96486
EDIL3	-0.786512	19.8052	-2.4746	0.0241716	0.0839375	-3.96498
COL5A2	0.805941	18.6548	2.47081	0.0243589	0.0840044	-3.97211
RAB11A	0.829875	14.1206	2.46979	0.0244097	0.0840044	-3.97404
SLC25A6	0.805846	13.43	2.46974	0.0244122	0.0840044	-3.97413
SNRPA	-0.913636	13.8037	-2.46783	0.0245077	0.0840793	-3.97774
RACK1	-0.660545	16.8821	-2.46056	0.0248736	0.0849816	-3.99143
CHADL	-0.91375	14.4626	-2.45964	0.02492	0.0849816	-3.99315
IDH2	-1.44894	14.0646	-2.46209	0.0251562	0.0853815	-3.99538
ECHS1	-0.759726	15.1369	-2.45441	0.0251872	0.0853815	-4.00299
SHMT2	-0.720312	15.3238	-2.44473	0.0256879	0.0868205	-4.02116
LTBP2	1.14968	15.603	2.44007	0.0262185	0.0882924	-4.03502
GLO1	-0.714408	16.3551	-2.43355	0.0262784	0.0882924	-4.04211
RPL38	-0.878997	15.403	-2.42695	0.0266327	0.0892197	-4.05445
GLUD1	-1.16811	14.9176	-2.4282	0.0268766	0.0897726	-4.05752
FUBP1	-1.25023	14.2935	-2.42209	0.0272694	0.0906577	-4.06989
LSM1	-0.684788	13.0731	-2.41473	0.0273008	0.0906577	-4.07726
GSR	-0.905656	12.8193	-2.41138	0.0274869	0.0909783	-4.08351
COL1A2	1.11347	18.3961	2.41305	0.027637	0.0909783	-4.08445
HNRNPC	-0.701317	17.5912	-2.41011	0.0275576	0.0909783	-4.08587
RPL5	-0.615255	15.4315	-2.40439	0.0278788	0.0915099	-4.09653
PSMB8	1.14378	13.4303	2.40716	0.0280172	0.0917001	-4.09621
PRPS1	-0.800647	14.8024	-2.39299	0.0285291	0.0931078	-4.11772
AKAP9	-1.23288	15.6108	-2.37514	0.0299634	0.0975096	-4.15664
RALY	-1.32975	13.9205	-2.37328	0.0300751	0.0975941	-4.16006
SH3KBP1	-0.733202	12.9396	-2.36402	0.0302455	0.0977889	-4.17134
ADH5	-0.774573	16.3136	-2.36302	0.0303068	0.0977889	-4.1732
GRHPR	-0.74537	15.4377	-2.35546	0.0307711	0.0990065	-4.18713
PGLS	-0.860229	15.606	-2.35086	0.0310573	0.0996192	-4.1956
ANXA11	-0.742424	14.3308	-2.34931	0.031154	0.0996192	-4.19845
RPS9	-0.702067	16.4731	-2.34819	0.0312239	0.0996192	-4.2005
ARCN1	-0.946753	14.8656	-2.33913	0.0317976	0.101166	-4.21716
RCN1	-0.583517	16.1876	-2.33752	0.0319006	0.101211	-4.22012
PPP1R7	-0.826313	15.1375	-2.32159	0.0329355	0.104204	-4.24931
SPR	-1.26308	12.8677	-2.32146	0.0333484	0.104978	-4.2548
TFPI2	1.21409	16.911	2.32122	0.0333643	0.104978	-4.25523
ATIC	-0.777958	15.3331	-2.31246	0.0335423	0.105247	-4.26598
LASP1	-0.752537	14.3054	-2.30629	0.0339588	0.106261	-4.27724
REXO2	-0.774397	13.8111	-2.30379	0.0341291	0.106502	-4.2818
SBSN	1.39726	13.8613	2.30467	0.0344787	0.106759	-4.28528
MTHFD1	-0.968891	11.9948	-2.30023	0.0343723	0.106759	-4.28828
HMGN4	0.74913	14.0606	2.29848	0.0344927	0.106759	-4.29147
YWHAQ	-0.662465	14.6965	-2.29351	0.0348364	0.107026	-4.3005
CTTN	-0.976049	12.9693	-2.29337	0.0348459	0.107026	-4.30075
FARSB	-0.780242	14.5311	-2.29209	0.0349351	0.107026	-4.30308
S100A11	0.764277	17.3647	2.29181	0.0349548	0.107026	-4.30359
TARS1	-1.34893	13.042	-2.29021	0.0354807	0.107529	-4.31144
GMPPA	-0.620486	13.241	-2.28643	0.0353317	0.107529	-4.31336
PSMC6	-0.701065	15.3636	-2.28508	0.0354267	0.107529	-4.31581
RPL14	-0.657705	16.4037	-2.28409	0.0354968	0.107529	-4.31761
TWF2	-0.927177	13.1429	-2.27874	0.0358767	0.108392	-4.3273
HSD17B10	-1.06199	15.4669	-2.27694	0.0363261	0.109459	-4.33426
MAT2A	-0.867886	13.179	-2.27067	0.0364568	0.109563	-4.34189
CCN2	-1.73325	15.7571	-2.26873	0.037019	0.110959	-4.35014
DUT	-0.904948	12.9902	-2.24938	0.038031	0.113694	-4.38031
DSG2	1.29588	14.8114	2.24278	0.0389604	0.115882	-4.39665
UBE2L5	-0.649203	15.0557	-2.23711	0.0389664	0.115882	-4.40235
DDX5	-1.13706	12.7215	-2.24019	0.039159	0.116151	-4.40127
NIPSNAP3A	-1.03679	13.4017	-2.23358	0.0395511	0.11701	-4.41185
PSMD12	-0.687994	13.4488	-2.21873	0.0404069	0.119232	-4.43524
IGFBP5	-1.14323	15.5551	-2.22044	0.0407068	0.119806	-4.43646
TXNL1	-0.556134	13.7139	-2.20434	0.0415696	0.12203	-4.4609
HRNR	1.58407	18.6833	2.20369	0.0420632	0.123162	-4.46617
ACADVL	-1.02585	15.4126	-2.19405	0.0427655	0.124897	-4.48234
DSC1	1.54367	15.1831	2.1887	0.0433123	0.126171	-4.49265
SYNCRIP	-0.783156	15.5034	-2.17533	0.0440064	0.127602	-4.51233
SEPTIN7	-0.823319	13.7216	-2.17509	0.0440276	0.127602	-4.51276
UBA1	-0.747692	16.0512	-2.16817	0.0446277	0.128909	-4.52496
CTHRC1	0.577903	20.0192	2.16729	0.044705	0.128909	-4.52652
CSRP1	-0.672359	14.8818	-2.1629	0.0450908	0.129693	-4.53426
IGFBP7	0.880328	14.3577	2.15822	0.0455049	0.130381	-4.54249
RPS14	-0.527185	16.0705	-2.15761	0.0455589	0.130381	-4.54355
NUDT5	-0.974886	14.2725	-2.15634	0.0459324	0.13112	-4.54792
MDH1	-0.606726	16.564	-2.1511	0.0461424	0.131391	-4.555
CLU	0.584509	24.4753	2.14923	0.0463109	0.131541	-4.55828
RPS15A	-0.614551	15.9548	-2.14451	0.0467393	0.132428	-4.56656
SFRP4	-1.41851	12.8217	-2.14704	0.0469662	0.132741	-4.56574
HNRNPA0	-1.1186	14.0782	-2.1446	0.0471893	0.133041	-4.57001
CMAS	-0.579816	13.2289	-2.13642	0.0474824	0.133537	-4.58073
CLEC3A	-0.829847	19.7605	-2.13441	0.0476681	0.133729	-4.58424
MDH2	-0.724999	18.0981	-2.11677	0.0493308	0.138053	-4.61499
IL1RN	0.678347	15.3813	2.11381	0.0496155	0.13851	-4.62015
G6PD	-0.637533	14.0072	-2.1024	0.0507251	0.141261	-4.63995
FXR1	0.560682	22.5855	2.09218	0.0517381	0.143502	-4.65763
PLCH1	-0.623092	15.9354	-2.09057	0.0518987	0.143502	-4.6604
HP1BP3	-0.581527	15.5179	-2.09045	0.0519114	0.143502	-4.66062
SND1	-0.605564	15.2869	-2.08923	0.0520337	0.143502	-4.66272
CCT3	-1.31539	14.5358	-2.08595	0.0528381	0.145077	-4.67151
RPS24	-0.590203	15.0128	-2.08107	0.0528596	0.145077	-4.67679
UFM1	-0.727668	13.2186	-2.07052	0.0539456	0.147702	-4.69494
CHMP2B	0.809967	12.3794	2.06859	0.0541468	0.147897	-4.69826
GET3	-1.01173	12.3351	-2.06686	0.0547293	0.148421	-4.70372
PAFAH1B1	0.705485	14.6569	2.06364	0.0546647	0.148421	-4.70674
RDX	-0.665262	13.636	-2.06312	0.0547192	0.148421	-4.70763
COL8A1	1.03516	15.3805	2.06572	0.0549215	0.148588	-4.70612
COL1A1	0.953403	19.7564	2.05735	0.0556774	0.149607	-4.71961
RPL13	-0.558729	17.0171	-2.05505	0.0555748	0.149607	-4.72145
HSPG2	-0.865543	17.6347	-2.05395	0.0556921	0.149607	-4.72332
RPSA	-0.593897	16.197	-2.04951	0.0561691	0.150533	-4.73091
SH3BGRL3	-0.662926	17.5778	-2.0466	0.0564832	0.15102	-4.73587
JUP	1.2146	15.8836	2.04914	0.0566927	0.151225	-4.73439
PABPC3	-0.9876	13.5641	-2.04141	0.0574565	0.152193	-4.74707
COPS6	-0.669154	14.3064	-2.03944	0.0572631	0.152193	-4.74806
ARSA	-0.548875	14.4104	-2.0382	0.0573998	0.152193	-4.75018
SRSF2	0.533928	15.1185	2.03344	0.0579252	0.153078	-4.75828
CHMP2A	0.647259	15.7256	2.03168	0.0581202	0.153238	-4.76126
SERPINH1	-1.2406	18.1306	-2.02608	0.0592357	0.15516	-4.77345
GNPDA2	-0.692103	12.8893	-2.02216	0.0591877	0.15516	-4.77741
CNN1	-0.831624	14.711	-2.02154	0.0592577	0.15516	-4.77846
ETFB	-0.810381	15.2	-2.01053	0.0605152	0.158089	-4.79707
NIPSNAP1	-0.974129	13.1204	-2.00884	0.0611244	0.159009	-4.80206
IL17D	-0.827134	14.837	-2.00508	0.0611465	0.159009	-4.80626
FLG2	1.56389	14.6457	2.00022	0.0622092	0.160902	-4.81692
RPLP1	-1.77065	15.1694	-1.99954	0.0622899	0.160902	-4.81807
SPRYD4	0.495417	13.079	1.99526	0.0622982	0.160902	-4.82277
DSP	1.39884	16.0735	1.99695	0.062595	0.160938	-4.8224
DRG1	-0.653369	11.7912	-1.9935	0.0625076	0.160938	-4.82573
UGDH	-0.633477	16.6271	-1.99043	0.0628727	0.161071	-4.83088
TUBB4A	-0.81791	12.6878	-1.98995	0.0629295	0.161071	-4.83168
S100A9	-1.50069	11.7743	-1.99195	0.0631886	0.161372	-4.83076
PLS3	-0.688193	15.2834	-1.98502	0.0635205	0.161771	-4.83993
CAPS	-0.58469	15.0146	-1.98413	0.0636289	0.161771	-4.84144
CCT6A	-0.899323	14.3733	-1.98185	0.0641942	0.162788	-4.84663
UAP1	-0.569996	13.4807	-1.97847	0.0643149	0.162788	-4.8509
KPRP	1.68782	14.9076	1.97672	0.0650293	0.164231	-4.85616
CAT	0.643117	12.9921	1.97013	0.065337	0.164644	-4.86481
COL14A1	-1.07602	13.1863	-1.96973	0.0658897	0.16567	-4.86777
ANP32A	-0.487811	15.3028	-1.96376	0.0661284	0.165904	-4.87542
CUTA	-0.584312	15.3093	-1.96179	0.0663749	0.166156	-4.87869
CALM3	-0.644969	15.6638	-1.94733	0.0682089	0.170066	-4.90267
PTMS	-0.607438	17.0735	-1.9463	0.068341	0.170066	-4.90437
RPS2	-0.565308	16.6776	-1.94596	0.0683846	0.170066	-4.90493
CLIC1	-0.827838	16.7491	-1.94379	0.0686645	0.17039	-4.90852
WBP2	0.663469	15.6337	1.93453	0.0698693	0.173003	-4.92379
PKM	-0.578617	20.983	-1.93186	0.0702212	0.173497	-4.9282
ARHGAP1	-0.869319	13.1577	-1.93079	0.070655	0.17419	-4.93113
TCP1	-0.622077	13.8848	-1.92738	0.0708134	0.174204	-4.93556
DDAH1	-0.976751	13.6544	-1.92534	0.0715971	0.175752	-4.94092
IGFBP4	1.08488	14.219	1.92133	0.0721345	0.176227	-4.94749
FIBIN	-0.708528	15.4281	-1.91868	0.0719766	0.176227	-4.94984
FGF2	0.713074	16.0269	1.91662	0.0722548	0.176227	-4.95322
CTSC	0.678088	14.6325	1.89724	0.0749166	0.182329	-4.98485
HAPLN3	0.563962	16.5377	1.89261	0.0755656	0.183517	-4.99238
DSG1	1.24392	15.5554	1.88504	0.0771578	0.185782	-5.00643
CHMP1B	0.739879	14.8485	1.88316	0.0769057	0.185782	-5.00771
PSMC4	-0.692959	14.3235	-1.88262	0.0769837	0.185782	-5.00859
HBB	0.958142	17.9331	1.88324	0.0774146	0.185782	-5.00933
LIMCH1	0.613656	16.145	1.88187	0.0770902	0.185782	-5.0098
NIF3L1	-0.639923	13.66	-1.87917	0.0774773	0.185782	-5.01416
ERP44	-0.762749	14.8339	-1.87793	0.0776564	0.185821	-5.01617
LMNA	-0.558908	19.7704	-1.87198	0.0785181	0.187489	-5.02578
EIF2S3	-0.821372	13.1215	-1.86364	0.0799262	0.190452	-5.0398
PRELP	0.515825	28.3484	1.85582	0.0809018	0.192374	-5.05178
RPLP0	-0.51032	16.9843	-1.85383	0.0811995	0.19268	-5.05496
UQCRFS1P1	-0.636174	14.2171	-1.85131	0.0815778	0.193175	-5.059
LOX	0.760458	17.4958	1.83856	0.0835179	0.197359	-5.07937
THBS3	0.806013	13.132	1.83785	0.0837935	0.1976	-5.08098
ATP6V1E1	0.720859	15.3926	1.82285	0.0859638	0.202299	-5.10435
HMGN1	0.451825	15.8408	1.81734	0.0868361	0.203931	-5.11307
AK1	-0.504081	17.8205	-1.81335	0.0874735	0.205005	-5.11938
RPL19	-0.431636	16.4504	-1.80517	0.0887909	0.207665	-5.13227
FABP4	0.850533	14.4072	1.80139	0.0898217	0.209506	-5.13924
PSMD2	-0.687737	14.7377	-1.7974	0.0900592	0.209506	-5.14449
PARK7	-0.472895	17.8564	-1.7953	0.090405	0.209506	-5.14779
CFL1	-0.476461	17.6113	-1.79528	0.0904092	0.209506	-5.14783
RPS3	-0.488861	16.5206	-1.79474	0.0904977	0.209506	-5.14867
GNPDA1	-0.460567	15.3277	-1.78907	0.0914373	0.211252	-5.15756
SUCLG1	-1.30928	15.3164	-1.79004	0.091811	0.211258	-5.15729
RPL6	-0.467614	16.7605	-1.78751	0.0916964	0.211258	-5.15999
RPS15	0.503286	17.6336	1.7854	0.09205	0.211381	-5.1633
SEPTIN6	-0.874882	14.195	-1.78657	0.0923027	0.211535	-5.16249
RSU1	-0.600887	15.104	-1.78272	0.0924994	0.21156	-5.16748
RPL21	-0.460511	16.3531	-1.78054	0.0928669	0.211975	-5.17089
TFAM	-0.455323	12.7958	-1.77806	0.0932855	0.212504	-5.17475
SUCLG2	-0.652588	12.5689	-1.77681	0.0934977	0.212563	-5.1767
SCP2	-0.633042	12.8773	-1.76935	0.0947712	0.215029	-5.1883
PRKCSH	-0.532949	15.8887	-1.76002	0.0963851	0.218	-5.20276
ITIH6	0.597141	17.682	1.75957	0.0964634	0.218	-5.20346
RPL29	-0.399749	15.9318	-1.75258	0.0976897	0.220334	-5.21427
PSMB2	0.53701	14.4189	1.75066	0.0980289	0.220662	-5.21723
DCXR	-0.912289	13.7278	-1.74713	0.0991944	0.22114	-5.22371
CCT4	-0.657752	14.2291	-1.74558	0.0989311	0.22114	-5.22506
SEPTIN2	-0.718524	13.6999	-1.74495	0.0990433	0.22114	-5.22602
MFAP2	-0.632216	13.3606	-1.74261	0.0994613	0.22114	-5.22962
SNRPD1	0.521319	16.29	1.7426	0.0994639	0.22114	-5.22964
EIF3I	-0.496435	13.2204	-1.742	0.0995712	0.22114	-5.23056
H2AC21	0.481405	17.1307	1.74138	0.0996822	0.22114	-5.23151
TPP1	-0.523238	16.4833	-1.74076	0.0997946	0.22114	-5.23247
SERF2	-1.02467	12.2962	-1.74054	0.100373	0.22156	-5.23382
GOT1	-0.737662	14.0241	-1.73786	0.100316	0.22156	-5.23692
LFNG	1.07061	14.0137	1.73939	0.100581	0.221589	-5.23558
LSM4	-0.61591	13.4134	-1.73088	0.101582	0.223363	-5.24761
HNRNPM	-0.671666	14.7033	-1.72283	0.103061	0.226179	-5.25992
KARS1	-0.649198	12.2036	-1.71925	0.103725	0.227197	-5.26538
RRP1	0.520181	17.5282	1.71613	0.104306	0.227888	-5.27012
SHC1	0.510153	13.0559	1.7154	0.10444	0.227888	-5.27122
LTA4H	-1.02981	14.0895	-1.71245	0.105536	0.229839	-5.2766
SMAD5	0.544413	23.4439	1.70803	0.105827	0.230031	-5.28242
UQCRC1	1.33525	15.9778	1.69701	0.10847	0.235328	-5.29991
SNX3	-0.635256	13.411	-1.69163	0.108966	0.235955	-5.3072
PRDX5	-0.699364	16.8873	-1.68902	0.109473	0.236603	-5.31113
SERPINB6	-1.03254	15.4999	-1.69033	0.109762	0.236779	-5.30995
RPL12	-0.437041	16.7676	-1.68574	0.110113	0.237086	-5.31605
TNXB	-1.52221	15.6416	-1.68394	0.11101	0.238567	-5.31953
HMGB1	0.477505	17.883	1.6726	0.11271	0.241763	-5.33574
GARS1	-0.473717	13.639	-1.66498	0.114239	0.244583	-5.3471
SEMA3B	0.673961	14.6961	1.65381	0.116513	0.248984	-5.36369
ABHD14B	-0.497269	15.4317	-1.6501	0.117276	0.250144	-5.36917
RPS20	-0.393186	17.3497	-1.64795	0.117721	0.250527	-5.37236
OBSCN	0.671246	15.8259	1.64677	0.117967	0.250527	-5.37411
RBMX	-0.40923	15.5508	-1.64605	0.118115	0.250527	-5.37516
DLST	0.543547	15.2402	1.64032	0.119311	0.252594	-5.38362
HNRNPA3	-0.402003	15.4995	-1.63866	0.119659	0.252827	-5.38606
H3-3A	0.441723	21.3891	1.63768	0.119865	0.252827	-5.3875
ARL6IP5	0.596739	15.781	1.63415	0.120609	0.253926	-5.39269
CALD1	-0.832561	12.3409	-1.63273	0.121456	0.254767	-5.39535
PAFAH1B2	-0.555652	16.5243	-1.6311	0.121256	0.254767	-5.39717
USP28	-1.20169	15.0897	-1.61853	0.124498	0.260667	-5.41608
OLA1	-0.468501	13.7499	-1.61328	0.125092	0.261071	-5.4232
PSMD14	-0.406045	15.0273	-1.61199	0.125373	0.261071	-5.42507
TMA7	-0.436045	15.4345	-1.61197	0.125378	0.261071	-5.42511
TAGLN	-0.812121	14.2557	-1.61079	0.126184	0.261442	-5.42733
CHST14	-0.761935	13.3503	-1.60996	0.126245	0.261442	-5.42842
TOR1AIP1	-0.415099	12.5561	-1.60922	0.125982	0.261442	-5.42911
CACNG6	0.521317	16.8474	1.60476	0.126963	0.262452	-5.43558
SRP9	-0.960431	13.4699	-1.60432	0.127608	0.263306	-5.4367
POSTN	1.04563	13.753	1.59976	0.128618	0.26491	-5.44327
ARG1	0.773736	14.3473	1.59678	0.129195	0.265141	-5.4475
PODNL1	-0.654249	14.8914	-1.59566	0.128986	0.265141	-5.44874
UAP1L1	0.447889	17.8826	1.59179	0.129856	0.266018	-5.45432
CIRBP	-0.827086	14.6285	-1.59247	0.13025	0.266345	-5.45378
FAU	-0.418489	16.7628	-1.58643	0.131068	0.267371	-5.46204
RAP1B	0.462006	16.0247	1.58576	0.131221	0.267371	-5.46301
DEFA1	0.841256	14.3153	1.58316	0.132358	0.269206	-5.46714
PPA2	-0.660076	13.7599	-1.57928	0.132699	0.26942	-5.4723
DLD	-0.588462	16.0074	-1.57702	0.133219	0.269861	-5.47554
H2BC18	0.468035	18.1099	1.57627	0.133391	0.269861	-5.47661
PACSIN2	0.842232	13.4958	1.57752	0.133649	0.269905	-5.47521
DCN	0.381617	26.7545	1.57123	0.134555	0.271253	-5.48381
NPC1	0.576522	11.9088	1.57004	0.134831	0.271265	-5.4855
CCN6	-0.445951	14.1961	-1.56916	0.135037	0.271265	-5.48677
PFKL	0.511243	18.209	1.5589	0.137442	0.275611	-5.50136
THBS1	-0.770845	21.5594	-1.55788	0.13816	0.276176	-5.50309
MYH9	0.601449	18.6559	1.55566	0.138209	0.276176	-5.50595
AK4	-0.757073	15.2712	-1.5564	0.138492	0.276256	-5.50517
CFD	-0.734239	15.1156	-1.5545	0.138911	0.276517	-5.50784
HSPE1	0.443656	17.6125	1.55188	0.139108	0.276517	-5.5113
HTRA3	0.514669	16.5841	1.54956	0.139664	0.277108	-5.51458
PDCD6	0.496	19.535	1.54861	0.139892	0.277108	-5.51593
HYOU1	0.534739	15.6706	1.54255	0.141351	0.279513	-5.52447
H1-10	0.395011	16.0092	1.54053	0.141839	0.27999	-5.5273
PDHA1	-0.580745	14.4943	-1.53445	0.143321	0.281485	-5.53585
SOST	0.949102	14.9066	1.53457	0.143837	0.281485	-5.53594
MTAP	-0.529967	14.3093	-1.5331	0.143651	0.281485	-5.53774
S100A13	-0.583795	19.0792	-1.5322	0.143871	0.281485	-5.53899
CLIC4	0.396857	15.6494	1.53176	0.14398	0.281485	-5.53961
SRSF1	0.400425	15.4844	1.53136	0.144079	0.281485	-5.54018
CASP8	0.789986	14.4516	1.53235	0.14438	0.281591	-5.53904
RPS5	-0.565221	14.0138	-1.52403	0.145889	0.284047	-5.55042
GPNMB	-0.819241	14.7515	-1.52274	0.146754	0.285244	-5.55245
SLPI	0.537972	20.3548	1.51841	0.147289	0.285724	-5.55824
TRNT1	-0.50473	13.1968	-1.51756	0.147503	0.285724	-5.55943
TMSB4X	0.578563	14.8685	1.51477	0.148204	0.286595	-5.56331
MECR	0.433987	17.832	1.51156	0.149014	0.287673	-5.56777
GLS	-0.886138	15.1326	-1.51143	0.14959	0.288296	-5.56814
VPS16	0.460147	16.9828	1.50731	0.150091	0.288682	-5.57365
COX4I1	-0.509705	14.3124	-1.5065	0.150297	0.288682	-5.57477
RPLP2	-0.406278	18.1143	-1.50083	0.151744	0.290971	-5.58259
PLIN3	-0.532701	15.6605	-1.4994	0.152112	0.291186	-5.58457
POLR2A	0.584573	18.4761	1.49731	0.152651	0.291728	-5.58745
PPIC	-0.476273	15.6721	-1.4927	0.153844	0.293122	-5.59379
TOLLIP	-0.466821	13.7724	-1.49222	0.153968	0.293122	-5.59444
APOC1	0.475556	18.1985	1.49151	0.154153	0.293122	-5.59542
NANS	-0.810301	14.1925	-1.4926	0.154411	0.293124	-5.59407
OMD	0.497646	17.8576	1.48879	0.154861	0.293335	-5.59915
IVD	-0.553226	12.6085	-1.48811	0.155038	0.293335	-5.60008
IL1RAP	1.02612	13.5114	1.48855	0.155466	0.293657	-5.59961
RPS3A	-0.396473	16.7694	-1.47228	0.159217	0.300246	-5.62167
SEC23A	-0.845555	13.9626	-1.4677	0.160985	0.301582	-5.62798
NCL	-0.454377	15.9964	-1.46693	0.160653	0.301582	-5.62894
CSPG4	0.439896	15.983	1.46652	0.160763	0.301582	-5.6295
SLC25A24	0.583517	13.615	1.46632	0.160816	0.301582	-5.62976
CYC1	-0.533588	15.4224	-1.46254	0.161837	0.30268	-5.63488
CYTL1	-0.851194	14.8848	-1.45021	0.165738	0.309469	-5.65153
CS	-0.871967	13.0773	-1.43665	0.169505	0.315983	-5.66965
GPX3	0.442617	14.8994	1.43134	0.170463	0.316944	-5.67671
IGKC	-1.25222	14.1085	-1.43067	0.171187	0.316944	-5.6776
EZR	-0.494214	13.9655	-1.43034	0.170745	0.316944	-5.67803
RUVBL2	-0.492429	13.1922	-1.42861	0.171235	0.316944	-5.68034
PDXK	0.392159	14.7855	1.42798	0.171411	0.316944	-5.68116
IGFBP3	0.81501	14.3544	1.42669	0.172315	0.318061	-5.68287
H2BC21	0.41175	19.5266	1.4239	0.172574	0.318061	-5.68658
CHCHD2	0.625818	12.7381	1.42069	0.173678	0.31958	-5.69081
MNDA	0.694016	14.5957	1.4175	0.174856	0.321227	-5.69502
CDH1	0.597091	17.3928	1.41368	0.175508	0.321457	-5.70007
CAPZB	-0.361449	14.1306	-1.41355	0.175545	0.321457	-5.70024
DEFA5	0.76657	15.3307	1.41318	0.176187	0.321598	-5.7007
MYDGF	-0.362048	16.6876	-1.41157	0.176119	0.321598	-5.70284
FMOD	0.403048	27.4036	1.40954	0.176709	0.322034	-5.70551
HADH	-0.643413	14.888	-1.40954	0.177018	0.322082	-5.70549
NAP1L4	-0.298482	13.8732	-1.399	0.179794	0.326612	-5.71931
ITGAV	0.436294	16.48	1.39638	0.180569	0.327497	-5.72273
IGLC2	0.844376	13.6731	1.39569	0.181304	0.328307	-5.72356
HMGN2	0.350428	17.4166	1.38934	0.18266	0.330004	-5.73189
CFL2	-0.340021	13.807	-1.38881	0.18282	0.330004	-5.73258
ACO1	0.531148	14.3336	1.38766	0.183163	0.330099	-5.73407
HSP90AB1	-0.413382	16.2097	-1.38267	0.184662	0.332274	-5.74053
PPP2R1A	-0.606936	16.0436	-1.3766	0.186685	0.335045	-5.74834
LUM	0.38935	24.2976	1.37564	0.18679	0.335045	-5.74961
ACAN	0.401007	27.7968	1.37236	0.18779	0.336309	-5.75383
RPL15	-0.333106	16.1316	-1.36739	0.189312	0.338499	-5.76021
CRYZ	-0.335553	16.0451	-1.36643	0.189607	0.338499	-5.76144
GDI1	-0.407228	14.5836	-1.359	0.191906	0.342068	-5.77095
CRYAB	-0.380891	18.9901	-1.35482	0.193209	0.343851	-5.77628
SERPING1	-0.684266	14.7183	-1.35483	0.19373	0.343903	-5.77613
CPNE3	-0.435239	14.2731	-1.3528	0.193842	0.343903	-5.77885
WDR1	-0.380938	16.7689	-1.35099	0.194409	0.344373	-5.78115
SCRG1	0.436831	17.2893	1.34994	0.194739	0.344422	-5.78248
CSNK2A1	-1.01203	12.7404	-1.34694	0.196204	0.346002	-5.78612
FSCN1	-0.327795	16.2244	-1.34518	0.19624	0.346002	-5.78851
FTL	-0.439038	17.7582	-1.34368	0.196715	0.346304	-5.79041
RPL32	-0.380047	14.7914	-1.34214	0.197202	0.346625	-5.79235
CD55	0.450213	14.9031	1.33831	0.198422	0.348233	-5.79718
AEBP1	-0.502776	14.6035	-1.33607	0.199138	0.348951	-5.80001
FLG	0.939238	14.9525	1.33466	0.200111	0.348952	-5.80161
ANGPTL2	-0.407805	18.0258	-1.33388	0.199841	0.348952	-5.80276
ERLIN2	-0.413731	13.4417	-1.33366	0.199913	0.348952	-5.80304
MFGE8	0.348879	23.196	1.33225	0.200364	0.348952	-5.80481
FBN1	0.739003	13.8638	1.33058	0.201419	0.350254	-5.80672
SAP18	-0.328161	14.1688	-1.32761	0.20186	0.35032	-5.81062
RPL34	-0.384088	15.9501	-1.32696	0.202072	0.35032	-5.81144
ELOB	-0.498647	14.5238	-1.3189	0.204694	0.353958	-5.8215
ACOT8	0.362578	13.7214	1.3186	0.204792	0.353958	-5.82187
YWHAH	-0.354878	14.8065	-1.31679	0.205386	0.354347	-5.82413
GOT2	-0.454838	16.9598	-1.31585	0.205696	0.354347	-5.8253
ATP5F1C	0.439394	16.2304	1.31507	0.205951	0.354347	-5.82627
ARPC5	-0.33121	15.5703	-1.31318	0.206572	0.354385	-5.82861
H3-2	0.380876	19.558	1.31311	0.206595	0.354385	-5.8287
PGM2	0.326553	15.1036	1.30719	0.208555	0.357209	-5.83604
FBL	-0.769758	13.2354	-1.30717	0.209074	0.35756	-5.83584
TUBB4B	-0.494095	14.4639	-1.29553	0.212454	0.362796	-5.8504
EGLN3	0.416168	13.5868	1.28217	0.216993	0.36976	-5.86673
NACA	-0.511198	13.9745	-1.28162	0.217181	0.36976	-5.8674
APOA1	0.85346	14.4937	1.27649	0.219452	0.372512	-5.87337
ARF3	0.633782	16.9062	1.27638	0.219426	0.372512	-5.87354
S100B	-0.562075	16.1911	-1.27381	0.220052	0.372975	-5.87679
EIF3J	0.465434	13.0117	1.26999	0.2212	0.374216	-5.8815
COL9A3	-0.557305	15.842	-1.26883	0.22177	0.374216	-5.88281
MFAP4	0.50467	16.1301	1.26858	0.221689	0.374216	-5.8832
CCT2	-0.784728	14.686	-1.26683	0.222804	0.375015	-5.88505
AK3	0.692456	15.5731	1.26655	0.222902	0.375015	-5.88538
ALDH2	-0.974891	14.0645	-1.26199	0.224497	0.377141	-5.89086
MDK	0.624129	16.2589	1.2574	0.226048	0.378909	-5.8964
TNFSF13	0.481787	19.1263	1.25569	0.226214	0.378909	-5.89868
PAPSS2	0.437891	21.294	1.25009	0.228204	0.38168	-5.90537
ATP5F1A	-0.353098	18.5237	-1.24776	0.229036	0.38251	-5.90815
ITIH3	0.840562	14.7052	1.24194	0.231618	0.386256	-5.91476
HSPA8	-0.33183	17.9947	-1.23897	0.232192	0.386648	-5.91858
ETFA	-1.05861	13.7129	-1.2368	0.233472	0.388211	-5.92084
RAB7A	0.42569	13.989	1.23197	0.23473	0.389733	-5.92684
WARS1	0.692298	15.7298	1.22722	0.23696	0.392863	-5.93212
PLEC	0.326697	15.7075	1.21713	0.240184	0.396543	-5.94423
LAMA5	0.848755	16.683	1.21647	0.24092	0.396543	-5.94468
IMMT	0.333763	13.2059	1.21638	0.240461	0.396543	-5.9451
BLVRB	-0.369702	16.8847	-1.21579	0.240679	0.396543	-5.94579
GMDS	-0.375212	13.3141	-1.21537	0.240835	0.396543	-5.94628
RPL37	-0.371927	15.1203	-1.21312	0.241674	0.397211	-5.9489
PDGFRL	-0.347247	15.8183	-1.21179	0.242167	0.397447	-5.95044
PPP1CA	0.386595	13.4567	1.20644	0.244169	0.400156	-5.95664
MAGED2	0.418649	16.0889	1.20507	0.244684	0.400425	-5.95822
CTSF	0.457429	13.994	1.19759	0.247512	0.40447	-5.96686
TMED10	0.388645	14.359	1.19654	0.247908	0.404538	-5.96806
PTBP1	-0.332701	14.7963	-1.195	0.248493	0.404911	-5.96982
DLAT	-0.623714	16.5138	-1.18886	0.251322	0.408936	-5.97652
MAT2B	-0.533985	13.6795	-1.18038	0.254378	0.413319	-5.98632
SIL1	-0.485123	13.4747	-1.17562	0.255952	0.415284	-5.99193
PSME1	0.673979	13.1503	1.17227	0.257733	0.417579	-5.99535
RPS13	-0.394303	16.3995	-1.16524	0.260012	0.420224	-6.00362
LGALS3	-0.332726	18.7359	-1.16501	0.260104	0.420224	-6.00389
TRA2B	0.292478	14.4946	1.16074	0.261788	0.421837	-6.00867
YBX1	-0.465472	14.4277	-1.16061	0.261843	0.421837	-6.00883
FKBP2	0.307042	15.2672	1.15609	0.263635	0.423845	-6.01388
ADGRG2	-0.437847	13.5172	-1.15559	0.263833	0.423845	-6.01443
ESD	-0.316958	16.2737	-1.15063	0.265815	0.426428	-6.01996
CTSB	0.35597	17.0562	1.14844	0.266694	0.427235	-6.0224
BANF1	-0.71188	15.0295	-1.14756	0.267514	0.427347	-6.023
BDH2	-0.308432	15.712	-1.1466	0.267431	0.427347	-6.02443
CYCS	0.384009	15.9319	1.13958	0.270267	0.430616	-6.03219
GGH	0.364771	14.7272	1.13945	0.270317	0.430616	-6.03233
GMPR2	-0.654061	14.4903	-1.13296	0.273422	0.434954	-6.03909
CFH	-0.299866	15.9701	-1.12586	0.275868	0.438234	-6.04723
ACOT1	-0.486979	12.6233	-1.1225	0.277336	0.439952	-6.05083
RPL36AL	-0.455519	14.5669	-1.12045	0.278105	0.440558	-6.05313
PAH	-0.300682	17.0701	-1.11931	0.278576	0.440691	-6.05437
AKAP13	0.408786	20.0946	1.11752	0.279316	0.44125	-6.0563
CALR	-0.286478	18.4363	-1.11477	0.280461	0.442445	-6.05928
CEMIP	-0.45129	13.4468	-1.11195	0.281641	0.443513	-6.06234
MXRA5	0.371442	18.2649	1.11094	0.282063	0.443513	-6.06343
PPP6R1	-0.374555	14.2916	-1.11036	0.282306	0.443513	-6.06406
ACTR3	0.323476	15.0177	1.10233	0.285679	0.448194	-6.07268
GNB2	-0.345743	14.1395	-1.09754	0.287711	0.450761	-6.07781
TUBA1B	-0.377959	17.2989	-1.09402	0.289207	0.452481	-6.08155
TPT1	0.276188	16.0532	1.08967	0.291065	0.454765	-6.08618
CILP	0.43005	24.4665	1.08798	0.29179	0.455272	-6.08797
PHB2	0.313643	17.1005	1.08452	0.293277	0.456356	-6.09163
EIF4H	-0.334398	14.3782	-1.0845	0.293286	0.456356	-6.09165
MANF	-0.346877	14.9619	-1.07991	0.295268	0.458615	-6.0965
EHD2	0.366278	15.0896	1.07927	0.295543	0.458615	-6.09716
LGALS1	0.327455	18.6845	1.07792	0.296127	0.458897	-6.09858
TIMP3	-0.412019	17.8972	-1.07587	0.297017	0.45934	-6.10073
TUBB	-0.430138	17.0026	-1.07438	0.297669	0.45934	-6.1023
GSS	-0.337303	14.2775	-1.07352	0.298041	0.45934	-6.1032
MIA	-0.286518	18.2468	-1.07339	0.298097	0.45934	-6.10333
PRDX6	-0.280943	17.7888	-1.07263	0.29843	0.45934	-6.10413
GBA	0.335396	15.3985	1.06798	0.300461	0.461842	-6.10898
CWC22	0.240321	19.1813	1.06615	0.301266	0.462083	-6.1109
GNS	0.411853	15.7788	1.06578	0.301429	0.462083	-6.11128
COL5A1	0.619443	13.8489	1.06247	0.303323	0.464361	-6.11431
EEF1G	0.508106	13.8317	1.06015	0.304275	0.465194	-6.11678
VAT1	-0.558984	12.6894	-1.05809	0.305257	0.466069	-6.11885
XRCC5	-0.711379	15.853	-1.05652	0.305952	0.466506	-6.12047
PDIA3	-0.274758	18.7321	-1.0468	0.309848	0.471815	-6.13087
AIFM1	-0.406863	13.1219	-1.03681	0.314348	0.477179	-6.14106
EIF5A	-0.259859	16.7815	-1.03665	0.314423	0.477179	-6.14123
RPS10	0.306289	18.7627	1.03619	0.314628	0.477179	-6.14169
HMGCL	0.305449	12.4385	1.03288	0.316133	0.478823	-6.14505
CD59	0.381298	14.5906	1.03119	0.316901	0.47935	-6.14676
SSBP1	0.281614	15.6176	1.02724	0.318703	0.481435	-6.15074
COPS5	-0.666811	15.4127	-1.02635	0.319536	0.481499	-6.15123
PDCD5	-0.387058	14.6303	-1.0253	0.31959	0.481499	-6.15269
PDLIM5	-0.288664	13.9396	-1.02039	0.321847	0.484259	-6.15762
PRSS23	-0.667975	13.9198	-1.01572	0.324425	0.487138	-6.16189
PCOLCE	0.442185	17.7603	1.01457	0.324616	0.487138	-6.16336
PTN	0.61352	16.4891	1.01113	0.326549	0.489394	-6.16645
NT5E	-0.866812	13.0259	-1.00881	0.327627	0.490364	-6.16875
LRP1	-0.295323	15.6641	-1.0019	0.33044	0.493925	-6.17599
PSMB4	0.249225	15.5223	0.999242	0.33169	0.495144	-6.17861
NUTF2	-0.383831	14.9401	-0.997182	0.33266	0.495911	-6.18063
TPI1	-0.269726	20.0054	-0.996303	0.333075	0.495911	-6.1815
RPL13A	0.2663	17.8332	0.994274	0.334033	0.496689	-6.18348
PGM1	-0.278936	16.4516	-0.990303	0.335914	0.498834	-6.18736
IGHG1	0.282473	16.8805	0.987714	0.337145	0.50001	-6.18989
EMILIN1	0.40968	14.763	0.981438	0.34014	0.503797	-6.19598
CES1	0.434233	14.9155	0.975538	0.343159	0.506201	-6.20148
EPHX2	-0.498142	15.7977	-0.974686	0.343787	0.506201	-6.20208
PDGFC	-0.445053	14.3041	-0.973923	0.343985	0.506201	-6.20298
COMP	0.317877	25.569	0.973716	0.343851	0.506201	-6.20342
HNRNPA1	-0.319246	16.0244	-0.973544	0.343934	0.506201	-6.20359
IST1	0.348795	13.9758	0.967791	0.346718	0.509563	-6.2091
RAB1A	0.241148	12.5161	0.965483	0.347839	0.510552	-6.2113
PLA2G2A	0.451116	26.1587	0.964141	0.348804	0.510569	-6.21226
IMPA1	-0.748804	14.7741	-0.963516	0.349195	0.510569	-6.21276
DERA	0.357402	13.8871	0.963435	0.348836	0.510569	-6.21325
PCNP	-0.305866	13.8605	-0.960203	0.350413	0.511693	-6.21632
MAP4	-0.409033	14.1614	-0.957124	0.35192	0.512933	-6.21924
FTH1	0.311403	16.8309	0.95663	0.352163	0.512933	-6.21971
RPS8	-0.294813	17.6057	-0.931065	0.364855	0.530066	-6.24359
APOD	0.282039	20.1883	0.929496	0.365644	0.530066	-6.24504
MSN	0.218434	20.9451	0.929296	0.365745	0.530066	-6.24522
CNDP2	-0.306108	15.1951	-0.929212	0.365787	0.530066	-6.2453
SELENOM	-0.349978	14.1865	-0.927974	0.366411	0.530295	-6.24644
UQCRB	-0.424917	14.0385	-0.924779	0.368271	0.532311	-6.24911
ACTR1A	-0.340412	15.406	-0.921465	0.369702	0.533701	-6.25241
CRTAC1	0.587603	14.1917	0.918055	0.371813	0.535391	-6.25512
ARPC3	0.269102	15.8755	0.917793	0.371566	0.535391	-6.25576
ARPC1A	-0.251689	14.0979	-0.913283	0.373866	0.537624	-6.25986
S100A10	-0.27508	17.081	-0.912419	0.374307	0.537624	-6.26065
IKBIP	-0.445774	15.1377	-0.911449	0.37512	0.538113	-6.26119
SRPX2	0.295077	21.9546	0.906107	0.377544	0.540909	-6.26635
SLC25A1	0.492648	12.3351	0.898537	0.381822	0.546351	-6.27274
H1-5	-0.394563	16.2829	-0.890085	0.385992	0.551624	-6.2805
GDF10	-0.434178	17.116	-0.874615	0.394288	0.560562	-6.29392
ECH1	-0.308182	15.0685	-0.874825	0.393862	0.560562	-6.29408
RPS17	-0.302218	15.4108	-0.874669	0.393945	0.560562	-6.29421
CA2	0.5254	13.0849	0.873663	0.394837	0.560562	-6.2947
EMILIN3	-0.588232	13.9322	-0.873507	0.39492	0.560562	-6.29483
ATP5PD	-0.411302	14.6302	-0.87283	0.395199	0.560562	-6.29551
TXN	0.237035	17.7567	0.868887	0.397012	0.562433	-6.29924
ACTN4	-0.23634	14.6722	-0.866125	0.398482	0.563815	-6.30163
MVP	0.387173	16.0502	0.865309	0.399113	0.564006	-6.30212
LTBP1	0.478751	15.5391	0.864674	0.399612	0.564012	-6.30249
MATN2	0.398009	14.6975	0.862799	0.400487	0.564546	-6.30425
P4HA1	-0.257049	16.7816	-0.861207	0.401109	0.564546	-6.30587
C4A	-0.370995	13.819	-0.860585	0.401477	0.564546	-6.30636
SH3GLB2	0.255617	17.3729	0.857653	0.403015	0.56601	-6.30892
APOE	0.442556	16.2156	0.85609	0.404207	0.566828	-6.30987
VIT	-0.617401	18.0748	-0.855372	0.404593	0.566828	-6.31048
PCOLCE2	-0.269364	19.3351	-0.846509	0.409029	0.571927	-6.31841
MACROH2A2	0.338434	13.6883	0.846124	0.409237	0.571927	-6.31873
CPQ	-0.250229	15.2848	-0.831412	0.417267	0.582435	-6.33108
ADGRF3	0.318962	16.548	0.828224	0.41902	0.584167	-6.33373
SPON2	-0.42368	12.9507	-0.824155	0.421603	0.587049	-6.33672
ITM2B	0.233026	14.9192	0.821733	0.422606	0.587726	-6.33909
WDR5	0.200555	15.5913	0.817412	0.425002	0.590338	-6.34264
S100A6	0.295397	18.5098	0.815065	0.426308	0.591431	-6.34456
CCN1	-0.306355	13.8802	-0.805142	0.431856	0.598399	-6.35263
HADHB	-0.26693	15.873	-0.799115	0.435248	0.602366	-6.35748
PPP1R10	0.252658	16.9808	0.790985	0.43985	0.60766	-6.36398
MAP2K1	0.233007	12.8773	0.790474	0.44014	0.60766	-6.36438
VDAC1	0.256348	17.567	0.782395	0.444745	0.612312	-6.37077
CCN5	0.284642	16.4832	0.782128	0.444898	0.612312	-6.37098
PHB	0.231208	16.0286	0.781736	0.445122	0.612312	-6.37129
CLEC11A	-0.303035	18.2652	-0.779928	0.446158	0.612996	-6.37271
ALYREF	0.280449	15.856	0.77468	0.449171	0.616392	-6.37681
EEF1B2	-0.224291	17.3157	-0.770638	0.451501	0.618745	-6.37996
RPL35A	-0.221927	16.3146	-0.769822	0.451972	0.618745	-6.38059
TINAGL1	-0.309909	14.1156	-0.767725	0.453184	0.619659	-6.38221
NPNT	-0.331456	13.9947	-0.764214	0.455273	0.62177	-6.38486
PSMA3	0.2198	16.1986	0.760515	0.457367	0.622632	-6.38776
PA2G4	0.241813	13.7292	0.759061	0.458213	0.622632	-6.38888
TPM1	-0.313908	14.8561	-0.758686	0.458432	0.622632	-6.38916
PRSS3	-0.293216	16.1264	-0.758623	0.458468	0.622632	-6.38921
QSOX1	0.22723	14.2322	0.758333	0.458638	0.622632	-6.38943
COL6A1	0.265637	20.0605	0.755806	0.460112	0.62389	-6.39136
TMEM63A	-0.188744	19.5298	-0.752535	0.462024	0.624974	-6.39385
CAPZA1	-0.246879	14.73	-0.752534	0.462025	0.624974	-6.39385
SGK1	0.262019	19.2468	0.751624	0.462558	0.624974	-6.39454
CMPK1	-0.315796	16.685	-0.745573	0.466111	0.628717	-6.39911
DYNLL1	0.241944	14.0341	0.74318	0.46752	0.628717	-6.40091
DECR1	-0.285125	13.8748	-0.742734	0.467783	0.628717	-6.40124
BAZ1A	0.236497	13.3381	0.742466	0.467942	0.628717	-6.40144
MIF	-0.290706	17.4774	-0.742218	0.468088	0.628717	-6.40163
MAMDC2	0.484041	13.8889	0.740253	0.469548	0.629296	-6.40277
PFDN2	-0.207425	14.5773	-0.738874	0.470064	0.629296	-6.40413
AHNAK	-0.195238	18.5915	-0.738683	0.470177	0.629296	-6.40427
CHAD	0.261941	24.1387	0.735108	0.472295	0.631164	-6.40693
CPNE1	-0.278334	12.559	-0.734458	0.472681	0.631164	-6.40741
HNRNPH3	-0.25281	14.5438	-0.732694	0.473728	0.631584	-6.40872
U2AF1	-0.309042	12.442	-0.732061	0.474104	0.631584	-6.40919
AGR2	-0.489184	12.9408	-0.730195	0.475509	0.631675	-6.41024
ANG	0.346247	22.2431	0.729537	0.475836	0.631675	-6.4108
RPL22	-0.172953	16.7442	-0.729475	0.475643	0.631675	-6.4111
PRG4	0.331939	20.5119	0.727156	0.477196	0.632448	-6.41262
PCYOX1	-0.357677	13.1499	-0.72427	0.479006	0.632448	-6.41464
EIF4A1	0.231732	14.8612	0.724389	0.47868	0.632448	-6.41484
FGA	0.32684	14.2801	0.723373	0.479454	0.632448	-6.41539
SRSF6	-0.216532	13.9091	-0.723172	0.479408	0.632448	-6.41573
PFN1	0.207393	18.0066	0.7226	0.47975	0.632448	-6.41614
MYO1C	0.211544	13.0135	0.720696	0.480891	0.633115	-6.41753
H2AZ2	0.218508	16.4594	0.719902	0.481367	0.633115	-6.41811
COL12A1	0.239163	19.0893	0.717457	0.482836	0.634313	-6.41989
SUMO2	0.178134	14.5436	0.713506	0.485214	0.636704	-6.42275
EEF1A1	-0.187453	19.9334	-0.710567	0.486988	0.638296	-6.42487
SYNE1	0.239986	21.5675	0.708525	0.488223	0.639179	-6.42633
YWHAZ	-0.217844	17.2761	-0.706992	0.489151	0.639659	-6.42743
CAPG	-0.202359	17.2804	-0.704924	0.490404	0.640562	-6.42891
ACP1	0.272999	14.7383	0.703836	0.491065	0.640691	-6.42969
HSP90B1	-0.184984	18.8432	-0.702734	0.491734	0.640829	-6.43047
FUT4	0.318572	14.662	0.700146	0.49347	0.642358	-6.43213
ITIH5	0.395378	12.2195	0.691168	0.499068	0.6489	-6.43833
F13A1	0.168366	18.5421	0.68979	0.499636	0.6489	-6.4396
ACAT2	-0.190941	15.406	-0.68724	0.501201	0.650191	-6.44138
BGN	0.20771	28.731	0.682309	0.504236	0.652993	-6.44481
IGHA1	0.368471	12.409	0.681355	0.505096	0.652993	-6.44517
TPM4	-0.353984	14.6918	-0.681266	0.505151	0.652993	-6.44523
HSPA9	-0.208372	17.0869	-0.680011	0.505654	0.652993	-6.44639
SRSF7	0.210854	14.6318	0.673883	0.509446	0.657145	-6.4506
LAMP2	-0.193574	16.342	-0.669598	0.512108	0.659204	-6.45353
SERPINB1	0.181299	14.5783	0.66945	0.5122	0.659204	-6.45363
SYNE2	-0.495171	17.6928	-0.662984	0.516495	0.663981	-6.45771
CNPY3	0.194992	16.889	0.661342	0.517258	0.664212	-6.45911
ASPN	0.249189	20.467	0.659628	0.51833	0.66484	-6.46026
RPL28	-0.166999	15.5172	-0.654854	0.521325	0.667929	-6.46345
EEF2	0.163178	16.2711	0.652143	0.52303	0.668565	-6.46525
VDAC2	-0.227801	15.6775	-0.651686	0.523318	0.668565	-6.46555
ACTB	0.170573	20.0884	0.651267	0.523582	0.668565	-6.46583
PSMA7	-0.164182	16.3239	-0.645477	0.527236	0.672476	-6.46965
AMBP	-0.388268	14.5159	-0.642757	0.529211	0.674241	-6.47115
OCIAD1	0.415052	14.1789	0.639647	0.531182	0.675996	-6.47318
UBE2V1	0.19419	14.88	0.634282	0.534341	0.677408	-6.47694
ALDOA	-0.157841	19.0251	-0.633911	0.534577	0.677408	-6.47718
SBDS	-0.169482	12.4756	-0.633868	0.534604	0.677408	-6.4772
HARS1	-0.258928	13.8698	-0.633764	0.534671	0.677408	-6.47727
SFRP1	0.286808	14.3038	0.630376	0.536976	0.678066	-6.47929
FH	0.215377	12.5987	0.63062	0.536676	0.678066	-6.47929
S100A4	-0.199301	16.12	-0.630596	0.536691	0.678066	-6.47931
LIN7C	-0.234587	13.3552	-0.61653	0.545714	0.688323	-6.48825
CAPZA2	-0.166299	15.3916	-0.615609	0.546308	0.688323	-6.48883
GNB1	-0.41322	12.9128	-0.614492	0.547269	0.688773	-6.48927
PSMD10	-0.246796	13.3984	-0.611229	0.549135	0.689796	-6.49157
IRGC	-0.276685	17.1975	-0.61059	0.549686	0.689796	-6.49182
TXNDC17	0.205361	14.806	0.610048	0.549899	0.689796	-6.4923
ANXA4	-0.15432	17.9475	-0.606529	0.552179	0.691148	-6.49448
SMOC1	0.544599	14.1181	0.605992	0.552764	0.691148	-6.49456
SEMG2	-0.329906	19.288	-0.605941	0.552797	0.691148	-6.49459
DARS1	-0.368	14.8465	-0.604229	0.553907	0.691379	-6.49565
AK2	-0.321664	14.0578	-0.603785	0.554196	0.691379	-6.49593
DNPEP	-0.17827	14.4473	-0.601797	0.555252	0.691938	-6.4974
PSMB1	0.179885	15.7278	0.599692	0.556621	0.692362	-6.49869
PSMA6	-0.161235	16.8322	-0.599407	0.556807	0.692362	-6.49887
SPP2	0.412139	16.6093	0.597816	0.558078	0.69243	-6.49959
NPEPPS	-0.178121	13.2398	-0.597553	0.558016	0.69243	-6.5
PRDX3	-0.175156	16.0681	-0.59602	0.559015	0.692838	-6.50093
DDX39B	-0.252057	15.3852	-0.594636	0.55992	0.693205	-6.50177
PGK1	-0.197618	20.2048	-0.591771	0.561793	0.694769	-6.50351
GRN	0.148106	16.0045	0.590009	0.562946	0.69544	-6.50457
CORO1C	-0.230756	13.0887	-0.587049	0.564887	0.697082	-6.50635
LORICRIN	-0.357986	12.6704	-0.581286	0.568902	0.701277	-6.50955
NPM1	0.152574	17.9091	0.579748	0.56969	0.701488	-6.5107
FABP5	-0.303038	17.4046	-0.568841	0.577124	0.709875	-6.51688
NAP1L1	-0.346372	12.9367	-0.567767	0.577836	0.709985	-6.5175
HAPLN1	0.150278	25.7074	0.565092	0.579393	0.71113	-6.51928
ENO1	-0.153707	21.3369	-0.560067	0.58274	0.714468	-6.52218
RPL27	-0.181851	16.1904	-0.557561	0.584413	0.715749	-6.52361
APRT	-0.217847	15.7173	-0.55301	0.587457	0.718673	-6.5262
OLFML3	-0.514879	12.6696	-0.552424	0.588063	0.718673	-6.52631
GPI	0.189269	15.0751	0.546071	0.592113	0.722847	-6.5301
SFXN3	-0.362371	12.8518	-0.540438	0.596114	0.726952	-6.53302
YWHAG	0.143046	16.0582	0.532702	0.601135	0.732292	-6.53749
NUCB1	0.244792	13.9129	0.527254	0.604977	0.735568	-6.5403
HMGB2	-0.185672	14.5688	-0.526376	0.605427	0.735568	-6.54093
ACTR2	0.144812	14.7679	0.525584	0.605966	0.735568	-6.54135
TFG	-0.180283	14.0928	-0.524935	0.606407	0.735568	-6.5417
RPS29	-0.216987	14.5571	-0.523114	0.607647	0.736288	-6.54268
TSKU	0.219917	13.805	0.521242	0.608922	0.737049	-6.54368
PPA1	0.302782	14.0749	0.517338	0.611784	0.739602	-6.54557
ERVFC1	-0.252691	13.907	-0.515541	0.61298	0.739602	-6.54655
APEX1	0.111674	13.7614	0.515403	0.612909	0.739602	-6.54679
PSMB6	0.121675	15.4531	0.508387	0.617716	0.744528	-6.55048
LAMTOR5	-0.174374	13.8157	-0.506784	0.618817	0.745066	-6.55131
EIF2S1	-0.153379	14.176	-0.498364	0.624614	0.751252	-6.55566
GNG12	0.134083	13.9747	0.487589	0.63207	0.759417	-6.56112
RAC3	0.199382	14.2263	0.483957	0.634592	0.761644	-6.56293
S100A8	0.438367	11.5879	0.47797	0.638941	0.766056	-6.56572
RPL10A	0.229398	17.4724	0.468041	0.645849	0.770592	-6.57058
ATP5F1D	0.144494	15.5255	0.468156	0.64562	0.770592	-6.57067
HSPD1	0.142138	18.6548	0.468067	0.645682	0.770592	-6.57071
RNASE1	0.173793	16.9295	0.467706	0.645935	0.770592	-6.57089
IQGAP1	0.1125	16.3684	0.466833	0.646547	0.770592	-6.57131
ERH	-0.179242	14.4298	-0.466332	0.646898	0.770592	-6.57155
KCNT2	0.173159	19.0061	0.465532	0.64746	0.770592	-6.57193
ENO2	0.169913	15.8842	0.461392	0.650367	0.773244	-6.57391
ANXA7	0.112648	15.6931	0.452987	0.656286	0.779468	-6.57786
PSMB5	-0.101511	15.6078	-0.448382	0.65954	0.782517	-6.58
TBCA	-0.140053	14.6446	-0.444231	0.662479	0.785186	-6.58191
AARS1	-0.208823	12.631	-0.442007	0.664185	0.78639	-6.58281
GBE1	-0.11512	13.7872	-0.440299	0.665268	0.786854	-6.5837
C17orf58	-0.18233	15.146	-0.439203	0.666046	0.786957	-6.5842
SNRPD2	0.137464	15.61	0.437727	0.667095	0.787255	-6.58487
HSD17B4	-0.178321	12.3835	-0.435493	0.668684	0.787255	-6.58587
MECP2	0.108303	14.0249	0.434027	0.669727	0.787255	-6.58653
LAP3	0.182959	14.0787	0.432964	0.670484	0.787255	-6.587
OLFML1	0.221343	14.4049	0.432222	0.671175	0.787255	-6.58719
PGAM1	0.142094	18.1845	0.431528	0.671507	0.787255	-6.58764
PLBD2	0.1308	17.1411	0.431104	0.67181	0.787255	-6.58783
CCT7	-0.151484	14.1746	-0.430393	0.672317	0.787255	-6.58815
CNMD	0.164761	20.783	0.429425	0.673008	0.787255	-6.58858
PSMA4	-0.111676	15.6601	-0.42907	0.673261	0.787255	-6.58873
CAVIN1	0.127207	17.6909	0.428173	0.673901	0.787255	-6.58913
GSTO1	0.122989	17.4009	0.425522	0.675795	0.788658	-6.5903
ACTN1	-0.154856	14.3336	-0.424479	0.676541	0.78872	-6.59075
FARSA	-0.193814	13.238	-0.420284	0.679644	0.790481	-6.59249
SET	0.105654	15.0864	0.419493	0.68011	0.790481	-6.59292
COL6A3	0.152028	20.1464	0.418681	0.680692	0.790481	-6.59328
RPS26	-0.114886	17.4771	-0.418492	0.680827	0.790481	-6.59336
HSPA5	-0.120429	18.9874	-0.41322	0.684612	0.794066	-6.59562
CAP1	0.131048	17.4621	0.408064	0.68832	0.796823	-6.59781
CAPNS1	-0.134142	14.6061	-0.407971	0.688388	0.796823	-6.59784
H2AC20	-0.167838	16.1946	-0.405302	0.690311	0.798238	-6.59897
LMNB2	-0.118095	14.5404	-0.40079	0.693567	0.80119	-6.60084
DNAJB11	-0.192496	14.3215	-0.398772	0.69515	0.801564	-6.60157
BLVRA	-0.153983	12.7443	-0.398395	0.695299	0.801564	-6.60183
TIMM44	-0.155809	13.2073	-0.396397	0.696744	0.802418	-6.60265
CTSD	0.145787	17.664	0.391975	0.699947	0.805293	-6.60445
VTN	0.258032	17.2377	0.388743	0.702436	0.807007	-6.60564
SNRPD3	0.190958	17.2942	0.388135	0.702854	0.807007	-6.6059
SPARC	0.122738	17.4425	0.385572	0.704596	0.807537	-6.60702
HEBP2	-0.101567	15.0638	-0.385382	0.704734	0.807537	-6.6071
UBE2D3	0.109217	13.9519	0.379488	0.709025	0.811637	-6.60943
ALDH9A1	-0.104679	15.1372	-0.375245	0.712119	0.814361	-6.61108
CLTA	0.104875	14.4541	0.370602	0.715512	0.81742	-6.61288
UBE2N	-0.101235	15.3638	-0.363119	0.720992	0.822856	-6.61571
RPS7	-0.0948742	16.6914	-0.359957	0.723312	0.824677	-6.6169
RPL35	-0.0966258	17.1218	-0.354289	0.727479	0.828142	-6.61899
GUSB	0.158788	14.804	0.353946	0.727805	0.828142	-6.61906
SERPINA3	0.232805	14.7226	0.352987	0.728567	0.828181	-6.61937
YWHAB	-0.0841884	15.7709	-0.350058	0.730595	0.829659	-6.62053
CSTB	-0.137487	16.1121	-0.345546	0.733923	0.832608	-6.62216
H4C1	0.119528	20.4683	0.343337	0.735554	0.833628	-6.62295
CAVIN3	0.106433	16.4658	0.333752	0.742649	0.840512	-6.62631
TTR	0.19271	14.993	0.333301	0.743104	0.840512	-6.62637
DHX30	0.108826	13.3896	0.329657	0.745686	0.842596	-6.62771
HS3ST1	0.20108	14.8294	0.326639	0.748047	0.84423	-6.62865
COL10A1	-0.151354	17.4296	-0.325667	0.748736	0.84423	-6.629
FGFBP2	-0.093192	22.0416	-0.32376	0.750069	0.84423	-6.62971
EIF6	-0.102574	13.778	-0.323722	0.750097	0.84423	-6.62972
ACOT13	0.219298	12.9739	0.320554	0.752571	0.845439	-6.63069
ASS1	-0.096531	17.22	-0.31841	0.754052	0.845439	-6.63149
HNRNPD	-0.0847017	16.227	-0.318078	0.7543	0.845439	-6.6316
PNP	-0.0913675	15.6391	-0.317064	0.755056	0.845439	-6.63193
NPC2	-0.101311	16.0635	-0.316593	0.755407	0.845439	-6.63209
PODN	0.137994	14.322	0.316331	0.755625	0.845439	-6.63216
SYTL4	-0.10455	16.292	-0.309312	0.760843	0.850442	-6.63445
RNASE4	0.138139	19.5429	0.304872	0.764228	0.853388	-6.63582
GAPDH	0.0838956	21.7216	0.299992	0.767821	0.85656	-6.63739
C1QB	0.155234	13.628	0.293863	0.772526	0.860227	-6.63921
LIMS1	0.0809439	13.7007	0.2936	0.772618	0.860227	-6.63936
RPL26	-0.071747	16.4916	-0.28887	0.776174	0.8628	-6.64079
TNFRSF11B	0.0867077	18.9804	0.288511	0.776444	0.8628	-6.6409
C3	-0.164098	17.519	-0.284836	0.779313	0.865144	-6.64192
RAN	-0.076302	16.7807	-0.281895	0.781427	0.866646	-6.64285
CP	-0.0852233	13.4029	-0.277962	0.784394	0.868779	-6.644
RPS18	-0.0712886	16.7138	-0.277323	0.784876	0.868779	-6.64418
RRAS	0.103332	14.2962	0.271402	0.78935	0.872883	-6.64587
CCT8	-0.106172	13.5991	-0.267825	0.792057	0.874782	-6.64687
APCS	0.325473	17.1966	0.26723	0.792603	0.874782	-6.64697
RPL23A	-0.0622266	16.389	-0.264151	0.794839	0.876401	-6.64788
HNRNPA2B1	-0.0774489	18.5076	-0.26069	0.797463	0.878443	-6.64883
PSMA1	0.0650831	16.2564	0.257781	0.79967	0.880024	-6.64961
LGI4	0.166184	14.6433	0.250611	0.805208	0.885263	-6.65145
CASP14	-0.137207	13.396	-0.243623	0.810525	0.88861	-6.65325
TNC	0.227703	16.1235	0.243521	0.810603	0.88861	-6.65327
MYL12B	0.097859	16.5086	0.242897	0.810992	0.88861	-6.65348
ARPC4	0.125652	14.0987	0.242509	0.811374	0.88861	-6.65353
LECT2	-0.119756	18.4941	-0.239606	0.813583	0.889895	-6.65426
FGG	0.111986	14.8645	0.236361	0.816042	0.889895	-6.65507
CD109	-0.0685663	16.0723	-0.235844	0.816372	0.889895	-6.65523
PURA	-0.075961	14.8457	-0.234984	0.817029	0.889895	-6.65544
CXCL12	-0.0995199	15.6878	-0.234838	0.81714	0.889895	-6.65548
ARHGDIA	0.0574551	17.1889	0.234715	0.817234	0.889895	-6.65551
MGP	0.0713801	21.0417	0.232616	0.818837	0.890511	-6.65602
PSMB7	0.0545874	15.6833	0.231927	0.819364	0.890511	-6.65619
MAOB	0.100201	14.6911	0.219821	0.828674	0.899671	-6.659
GALNT2	-0.0800066	12.6326	-0.218851	0.829372	0.899671	-6.65925
DPT	0.0848427	16.7889	0.216941	0.830837	0.900403	-6.65968
UBA52	0.0558441	18.5224	0.213001	0.83386	0.90282	-6.66056
EPB41L2	-0.0781539	12.4482	-0.210699	0.835627	0.903874	-6.66107
GPLD1	0.0886777	14.5199	0.204352	0.840518	0.907728	-6.66243
LDHB	-0.0935993	18.0912	-0.204051	0.840784	0.907728	-6.66248
CST3	-0.0988631	14.799	-0.201465	0.842786	0.909028	-6.66302
ARPC1B	-0.0509515	15.925	-0.195591	0.847249	0.912311	-6.66426
QDPR	0.073348	17.5448	0.195354	0.847432	0.912311	-6.66431
MYL6	0.0464686	15.9716	0.189768	0.851738	0.916081	-6.66543
PDIA4	0.044301	18.142	0.180577	0.858835	0.922421	-6.6672
STXBP3	0.0682183	15.8503	0.179098	0.859978	0.922421	-6.66748
PLXDC2	-0.0793236	13.5383	-0.179022	0.860062	0.922421	-6.66748
PSMA5	0.0435853	16.452	0.171626	0.865758	0.927163	-6.66884
GDI2	-0.066479	16.5565	-0.16935	0.867521	0.927163	-6.66924
SERPINB12	0.165055	12.7356	0.169138	0.867744	0.927163	-6.66926
NOG	-0.0812628	14.4649	-0.168982	0.867855	0.927163	-6.66929
SOD3	-0.0707296	20.5748	-0.168015	0.868554	0.927163	-6.66948
HDGF	0.0426923	15.0319	0.1666	0.86965	0.927464	-6.66972
RPL3	-0.0493733	16.6234	-0.16107	0.873937	0.930516	-6.67067
TLN1	0.0661154	17.0473	0.160531	0.874355	0.930516	-6.67076
HMX3	-0.0696103	14.8614	-0.159762	0.874963	0.930516	-6.67088
SRP14	-0.0546241	14.2757	-0.156524	0.877464	0.931762	-6.67142
HTRA1	-0.0434585	20.1916	-0.155588	0.87819	0.931762	-6.67157
SHROOM3	0.0803468	16.9033	0.155024	0.878683	0.931762	-6.67164
F2	0.131214	12.8227	0.153485	0.879877	0.931762	-6.67189
ATAD3B	-0.0829886	15.2711	-0.152766	0.880435	0.931762	-6.672
PSMD7	-0.0450411	14.2355	-0.151915	0.881042	0.931762	-6.67216
LDHA	0.0494068	20.2607	0.149811	0.882677	0.932505	-6.67249
AGPAT5	0.0923275	15.0516	0.148369	0.883849	0.932505	-6.67269
VWA1	0.0998989	13.7786	0.147916	0.884201	0.932505	-6.67276
TKT	-0.0397239	17.7162	-0.145951	0.885677	0.933197	-6.67308
RNASE3	0.0694714	15.3242	0.143967	0.887262	0.934003	-6.67337
ANXA2	0.0333964	20.8751	0.136919	0.892703	0.93823	-6.67441
TALDO1	0.0413998	18.0467	0.136635	0.892924	0.93823	-6.67445
SRSF3	-0.0459435	15.4689	-0.131997	0.896536	0.941156	-6.6751
VCAN	0.0560843	17.31	0.129004	0.898877	0.941241	-6.67551
COL18A1	0.0518031	13.7379	0.128545	0.899226	0.941241	-6.67557
MATN3	-0.0532424	20.3149	-0.127851	0.899768	0.941241	-6.67566
SRPX	-0.0646319	16.038	-0.127709	0.899923	0.941241	-6.67567
HDDC2	0.0521384	13.187	0.126537	0.900792	0.941286	-6.67584
RPL31	-0.0376568	15.7678	-0.121641	0.90461	0.944409	-6.67647
ANXA6	0.0376632	19.9578	0.118665	0.906932	0.945342	-6.67684
PRSS1	0.0420601	14.1304	0.118368	0.907164	0.945342	-6.67688
EEF1D	-0.0349972	17.6375	-0.114376	0.91028	0.947723	-6.67736
FGB	0.0766015	13.5397	0.108349	0.915025	0.95155	-6.67805
GPX1	-0.0589453	13.5371	-0.107579	0.915627	0.95155	-6.67814
SERPINF1	-0.0746295	12.3175	-0.10574	0.917063	0.952174	-6.67835
HEBP1	-0.0301919	14.2528	-0.104091	0.918316	0.952397	-6.67854
RHOC	-0.0581552	15.3705	-0.102908	0.919276	0.952397	-6.67865
YWHAE	-0.0249396	17.2316	-0.101086	0.920665	0.952397	-6.67886
ACTA1	0.0282073	18.4647	0.10014	0.921405	0.952397	-6.67896
LAMP1	0.0292428	16.3418	0.0991363	0.92219	0.952397	-6.67906
RAB6B	-0.0374185	12.6438	-0.0990014	0.922295	0.952397	-6.67907
FLNA	0.0315192	14.505	0.0890101	0.930114	0.959602	-6.68005
ECM2	0.0269144	15.9935	0.0859214	0.932533	0.961226	-6.68033
SUMF2	-0.0236405	16.7304	-0.0837527	0.934231	0.962106	-6.68053
ARPC2	-0.0217219	16.2538	-0.0797934	0.937333	0.963312	-6.68086
SRI	-0.031953	14.0635	-0.079757	0.937362	0.963312	-6.68087
VDAC3	0.0315977	13.6171	0.0783483	0.938466	0.963312	-6.68098
VAPA	0.0409529	13.1122	0.077975	0.938786	0.963312	-6.68101
HK1	-0.031191	14.8429	-0.0764341	0.939966	0.963656	-6.68114
NUCKS1	-0.0179497	16.1045	-0.0744619	0.941512	0.964373	-6.68129
SCUBE2	-0.0391729	13.0044	-0.0700856	0.944968	0.967042	-6.68162
HS3ST3A1	-0.0297069	16.4357	-0.0664922	0.947774	0.969044	-6.68187
CPPED1	-0.0215628	13.5426	-0.0651196	0.948838	0.969262	-6.68197
HHIPL2	-0.031531	18.0881	-0.0603844	0.952575	0.971802	-6.68228
GLRX	-0.0395062	14.2702	-0.0588943	0.953744	0.971802	-6.68237
ME1	-0.0166241	16.2863	-0.0586879	0.953885	0.971802	-6.68239
ATP5PO	0.0180787	15.0952	0.0538484	0.957684	0.974244	-6.68267
DDT	0.0234602	13.7807	0.0529713	0.95838	0.974244	-6.68272
MACROH2A1	-0.0168774	16.3761	-0.0523664	0.958847	0.974244	-6.68275
DBI	-0.0209909	15.756	-0.0471844	0.962924	0.977513	-6.68302
LYZ	-0.0267787	23.7796	-0.0438949	0.965515	0.978739	-6.68318
ANXA5	0.0124258	21.0458	0.0434497	0.965849	0.978739	-6.6832
PRDX2	0.00962089	18.6217	0.0391958	0.969191	0.981252	-6.68338
VCL	0.00958572	16.3601	0.0359674	0.971727	0.982946	-6.68351
ANXA1	0.00951032	20.5216	0.0346143	0.97279	0.983148	-6.68356
ACAA2	-0.00980643	14.9526	-0.0311805	0.975489	0.983782	-6.68367
HINT2	-0.019255	13.505	-0.0308938	0.975725	0.983782	-6.68368
ATP5F1B	0.00959114	18.5526	0.0301553	0.976294	0.983782	-6.68371
SNRNP70	0.0215743	14.1269	0.0294335	0.976872	0.983782	-6.68373
EFEMP2	0.00770134	14.4416	0.0222237	0.982528	0.988604	-6.68392
CRLF1	-0.00679356	14.7402	-0.0192277	0.984883	0.989707	-6.68399
CALU	0.0122629	17.4316	0.0186266	0.985362	0.989707	-6.684
GANAB	0.00377134	16.4236	0.0121778	0.990426	0.993235	-6.6841
PSMB3	-0.00404491	13.9247	-0.0119324	0.990618	0.993235	-6.68411
IGKV4-1	-0.0043396	14.2248	-0.00679835	0.994657	0.996407	-6.68416
RPL7A	-0.00144666	18.6388	-0.00546565	0.995703	0.996578	-6.68417
CYB5R3	0.00123574	15.3008	0.00385577	0.996968	0.996968	-6.68417

## Sheet: ICD vs N
	logFC	AveExpr	t	P.Value	adj.P.Val	B
CHRDL2	-5.81501	12.9288	-10.0875	1.81141e-08	2.0632e-05	9.76269
C1R	3.10871	12.4139	8.6547	1.23146e-07	2.80526e-05	7.91547
RNASET2	-2.67079	15.5589	-8.93089	7.90979e-08	2.80526e-05	8.34238
CRIP2	-3.80675	14.9222	-8.84944	9.18736e-08	2.80526e-05	8.1994
P3H1	-3.98727	11.0222	-8.87607	9.90303e-08	2.80526e-05	8.13441
CNPY4	-2.9494	13.9943	-8.05672	3.31646e-07	6.29575e-05	6.9552
NDUFV2	-2.00006	13.9173	-7.48546	8.91889e-07	0.000145123	5.99046
SOD2	2.98849	22.5735	7.30693	1.22583e-06	0.000172302	5.67926
FHL1	-2.11441	14.6074	-7.13603	1.66875e-06	0.000172302	5.377
POGLUT3	-2.22292	14.5522	-7.01316	2.08815e-06	0.000172302	5.15705
TPD52L2	-2.3411	15.0608	-7.03381	2.01065e-06	0.000172302	5.19416
PRRC1	-2.46208	13.8062	-7.11211	1.74291e-06	0.000172302	5.33436
ALDH18A1	-3.42357	12.6663	-7.08281	2.11784e-06	0.000172302	5.15852
CRISPLD1	-5.62926	15.6083	-7.33778	1.38617e-06	0.000172302	5.57693
PRKAR1A	-2.68436	14.032	-6.86679	2.73478e-06	0.000207661	4.89214
SEPTIN5	-2.28013	13.3047	-6.70315	3.71028e-06	0.000264125	4.59227
HSPA1B	-1.64583	17.6546	-6.6307	4.25176e-06	0.000269042	4.45826
PTGES3	-1.98254	14.9895	-6.6578	4.04018e-06	0.000269042	4.50848
H1-1	-2.76923	14.1021	-6.5917	4.57662e-06	0.000274357	4.38581
NDUFS4	-1.90814	14.0014	-6.5462	4.98848e-06	0.000284094	4.301
RPS24	-1.82505	15.0128	-6.43519	6.16279e-06	0.000310259	4.09284
SCIN	-2.13025	17.6105	-6.42605	6.27146e-06	0.000310259	4.07562
COL11A1	-2.38206	16.6427	-6.40435	6.53751e-06	0.000310259	4.0347
STK26	-3.45041	14.5248	-6.49905	6.30476e-06	0.000310259	4.08862
CTSS	2.55465	13.2649	6.36659	7.0286e-06	0.000320223	3.96334
IDUA	-2.40461	13.0514	-6.12689	1.11828e-05	0.000489893	3.50555
DLAT	-3.22367	16.5138	-6.14462	1.23081e-05	0.00051922	3.42894
MMP3	4.42374	20.9545	6.11591	1.30031e-05	0.000528947	3.37473
RAD23B	-2.0058	13.5313	-5.99236	1.45618e-05	0.000571929	3.2451
NUCB2	-1.48903	15.7903	-5.9637	1.5409e-05	0.000580776	3.1893
MATR3	-2.17773	13.415	-5.9508	1.58069e-05	0.000580776	3.16415
DYRK4	2.9474	19.4064	5.92313	1.85711e-05	0.00063567	3.02057
PDIA5	-1.84206	14.2821	-5.85867	1.89752e-05	0.00063567	2.98385
COLGALT1	-2.33256	13.5113	-5.87645	1.83164e-05	0.00063567	3.01873
CKAP4	-1.90829	12.0301	-5.83582	1.98581e-05	0.000643575	2.93896
GREM1	-3.75208	13.9058	-5.88417	2.03413e-05	0.000643575	2.93289
JCHAIN	3.06751	16.401	5.78857	2.45157e-05	0.000715985	2.74849
CTBS	-1.51633	14.3775	-5.73102	2.44856e-05	0.000715985	2.73219
TPD52	-2.84246	12.9965	-5.7831	2.43288e-05	0.000715985	2.75326
DDX3X	-1.91448	11.8025	-5.63025	2.99892e-05	0.000853941	2.53201
IDH1	-1.41861	17.0525	-5.57652	3.34303e-05	0.000885513	2.42476
CNPY2	-1.50596	16.3746	-5.58886	3.26056e-05	0.000885513	2.44942
FKBP9	-2.87908	13.1616	-5.63895	3.29134e-05	0.000885513	2.45743
SSB	3.62937	18.9215	5.58033	3.6969e-05	0.000935728	2.34259
CTBP1	-1.67395	13.0358	-5.53419	3.64261e-05	0.000935728	2.34002
FAM114A1	-1.97736	13.8564	-5.51262	3.80578e-05	0.000942344	2.29675
SERPINE2	1.64243	20.0237	5.45227	4.30362e-05	0.00102257	2.17536
GALM	-1.54629	14.5565	-5.45162	4.30932e-05	0.00102257	2.17406
AKR7A2	-1.61685	12.9463	-5.34574	5.35221e-05	0.00124412	1.96006
TXNDC5	-1.50955	15.4092	-5.23586	6.7116e-05	0.00149423	1.73662
ST13	-1.56389	15.8676	-5.22153	6.91333e-05	0.00149423	1.70739
RO60	-1.8044	14.1978	-5.24419	6.59699e-05	0.00149423	1.75362
FRZB	-2.00777	18.8899	-5.21876	6.95295e-05	0.00149423	1.70175
MMP2	4.33205	15.5544	5.23222	7.43634e-05	0.00154	1.65188
PSMD4	-1.70063	12.5805	-5.18834	7.40488e-05	0.00154	1.63959
SKP1	-1.44029	15.5497	-5.16226	7.81631e-05	0.00158978	1.58621
ERP29	-1.46563	17.6046	-5.14033	8.18028e-05	0.00163462	1.54129
NENF	-1.6431	14.4165	-5.11339	8.65144e-05	0.00166676	1.48602
NIT2	-2.08929	12.3019	-5.10629	8.78011e-05	0.00166676	1.47145
COL11A2	-2.32365	18.3205	-5.13319	8.75017e-05	0.00166676	1.48416
VCP	-1.94276	15.5271	-5.0938	9.01136e-05	0.00168261	1.4458
HNRNPR	-1.26551	14.4632	-5.08519	9.17444e-05	0.00168543	1.4281
AKR1B1	1.52703	17.1799	5.0417	0.000100453	0.00181613	1.33862
NAMPT	3.11363	18.0436	5.05985	0.000105678	0.00185181	1.30465
HSPB1	-1.52476	18.7754	-5.02183	0.000104712	0.00185181	1.29765
FUCA1	-1.6809	13.9881	-4.99492	0.000110774	0.00185752	1.24213
HSP90AA1	-1.8526	17.1761	-4.99439	0.000110897	0.00185752	1.24104
CKB	-3.50815	15.2768	-5.04435	0.000109089	0.00185752	1.27328
PFKP	-3.04133	13.9555	-4.97171	0.000126648	0.00209061	1.12587
FBXO2	-1.40388	16.4384	-4.90469	0.000133853	0.00217797	1.05547
PRCP	-1.4181	13.8215	-4.87236	0.000143272	0.0022984	0.988407
USP5	-2.08504	12.7415	-4.84389	0.000153168	0.00242303	0.92386
ANP32B	-1.45825	16.7924	-4.79976	0.000166976	0.00260529	0.837471
PRDX4	-1.61262	17.7183	-4.76663	0.00017909	0.00268399	0.768447
GSR	-1.79183	12.8193	-4.77088	0.000177487	0.00268399	0.777305
SFPQ	-1.88565	13.7352	-4.77702	0.000175199	0.00268399	0.790095
PLCD1	-1.77188	12.9306	-4.75056	0.000185289	0.00274083	0.734916
COL9A3	-2.0754	15.842	-4.7251	0.000200604	0.00292933	0.661727
TNFAIP6	3.84196	15.8426	4.72186	0.000212505	0.00306384	0.615056
PDIA6	-1.34753	18.5731	-4.60602	0.000251855	0.00358578	0.432617
SCRN1	-1.189	12.805	-4.58141	0.000265415	0.00373219	0.380999
RPL17	-1.15964	16.9025	-4.55472	0.000280965	0.00388217	0.324968
ALDH6A1	-2.2103	14.1949	-4.5796	0.000282898	0.00388217	0.330614
HNRNPUL2	-1.17713	13.0084	-4.54053	0.000289603	0.00391553	0.295172
SDF4	-1.93157	13.9643	-4.53635	0.000292204	0.00391553	0.286376
NAP1L1	-2.77926	12.9367	-4.55572	0.000300814	0.00398404	0.272463
FABP3	-3.1419	13.685	-4.49838	0.000339334	0.00444255	0.153778
ABHD10	-1.83104	14.4713	-4.45546	0.000347389	0.00449632	0.116233
HYI	-1.8041	12.9032	-4.43696	0.000361437	0.00462558	0.0772623
TYMP	2.92836	13.2763	4.45859	0.000368996	0.00464353	0.0712692
CYB5R1	-1.60539	15.2404	-4.42478	0.000370993	0.00464353	0.0516101
IQGAP1	-1.06173	16.3684	-4.4058	0.000386407	0.00478389	0.0116039
ANP32A	-1.08855	15.3028	-4.38214	0.000406538	0.004979	-0.0382989
ATAD3A	-1.43549	13.4235	-4.37364	0.000414024	0.00501673	-0.0562232
PCBP2	-1.90544	13.9766	-4.37368	0.000419265	0.00502676	-0.0658048
GFPT1	-1.24762	13.9135	-4.35214	0.000433595	0.00514443	-0.101593
NSFL1C	-2.55687	13.1972	-4.37057	0.000444324	0.00521737	-0.111531
SELENBP1	-1.61965	16.9025	-4.30451	0.000480367	0.00547138	-0.20218
AIFM1	-1.69137	13.1219	-4.31014	0.000474578	0.00547138	-0.190277
GLB1	-1.74308	14.4767	-4.30843	0.000476325	0.00547138	-0.193883
LRPAP1	-1.32643	14.8627	-4.29804	0.0004871	0.00549314	-0.215842
TXNL1	-1.0819	13.7139	-4.28831	0.000497412	0.00550051	-0.236405
POFUT2	-2.04994	12.6854	-4.3117	0.000496505	0.00550051	-0.223772
GSN	-1.16414	18.9138	-4.24755	0.000543065	0.0059032	-0.322569
SHMT2	-1.25121	15.3238	-4.24658	0.000544193	0.0059032	-0.324605
RNASE7	-1.96344	12.0944	-4.25928	0.000550672	0.00591713	-0.327323
SOD1	-0.97803	19.4615	-4.2331	0.000560247	0.00596375	-0.353124
SDHA	-2.0113	13.1154	-4.23907	0.000579491	0.00605542	-0.375598
PHGDH	-2.57969	14.6331	-4.24945	0.000574276	0.00605542	-0.36372
DPYSL2	-1.36432	16.613	-4.16843	0.000644151	0.00666989	-0.489952
PSMB9	1.44914	13.0451	4.16372	0.00065073	0.00667731	-0.499911
NAP1L4	-0.878958	13.8732	-4.11973	0.000715628	0.00727768	-0.593047
PSMD14	-1.0355	15.0273	-4.1109	0.000729415	0.00735225	-0.611736
ACLY	-2.03593	14.1322	-4.12812	0.000737984	0.00737336	-0.611621
PSMC1	-1.41616	13.744	-4.09877	0.000748813	0.0074165	-0.637436
CAPS	-1.20075	15.0146	-4.07469	0.000788845	0.00774564	-0.688421
NNMT	2.27571	16.6018	4.08275	0.000818698	0.00792398	-0.711699
FUBP1	-2.10676	14.2935	-4.08148	0.000820922	0.00792398	-0.714357
PRDX1	-1.13675	18.9126	-4.04342	0.000844085	0.0080791	-0.754654
RCN3	-2.82464	15.5781	-4.03801	0.000900663	0.0085488	-0.805198
PSMC4	-1.47205	14.3235	-3.99924	0.000928861	0.00874358	-0.848257
COPA	-1.20791	13.3291	-3.99094	0.000945717	0.00882927	-0.865838
RPS14	-0.970786	16.0705	-3.97314	0.000982898	0.00895617	-0.903529
DPYSL3	-1.15158	15.8813	-3.97908	0.000970336	0.00895617	-0.890958
NEBL	-1.59321	14.2	-3.9768	0.000975134	0.00895617	-0.895779
RPL36	-1.01928	16.3216	-3.95762	0.00101652	0.00904547	-0.936399
SH3BGRL	-1.05685	16.2275	-3.96018	0.00101091	0.00904547	-0.930987
RTRAF	-1.33851	13.0549	-3.95862	0.00101434	0.00904547	-0.934298
ADK	-1.1483	14.4322	-3.93391	0.00107015	0.00944888	-0.986623
PSMC5	-1.38068	14.9331	-3.92166	0.00109897	0.00962867	-1.01257
PLD3	-1.12764	15.2194	-3.90958	0.00112813	0.00980873	-1.03814
CCT6A	-1.7773	14.3733	-3.91664	0.00114338	0.00986601	-1.044
SEC31A	-2.12754	13.63	-3.91705	0.0011662	0.0099872	-1.05806
ARCN1	-1.57435	14.8656	-3.88972	0.00117782	0.0100115	-1.08021
EIF4A2	-1.76455	13.8274	-3.89486	0.0011978	0.0101059	-1.08951
SHMT1	-1.3663	12.9927	-3.87164	0.00122493	0.0102588	-1.11848
CCT5	-1.82399	13.6234	-3.87833	0.00125365	0.0104226	-1.13145
CD164	-1.13353	13.3071	-3.84413	0.0013003	0.0107322	-1.17672
PCBP1	-1.21419	14.8497	-3.84062	0.00131023	0.0107363	-1.18413
NME1	-1.01154	15.7806	-3.83722	0.00131993	0.0107386	-1.19133
H6PD	-1.33671	13.1387	-3.83371	0.00133004	0.0107441	-1.19877
ALDOC	-1.09813	16.258	-3.82697	0.00134963	0.0107891	-1.21302
HNRNPA0	-2.0056	14.0782	-3.84516	0.00136007	0.0107891	-1.20833
AGR2	-2.5751	12.9408	-3.8438	0.00136403	0.0107891	-1.21117
SERPINH1	-2.35161	18.1306	-3.84053	0.00137363	0.0107901	-1.21802
GNPDA2	-1.30542	12.8893	-3.81411	0.00138784	0.0108271	-1.24023
HIBADH	-1.86561	14.098	-3.82372	0.00141348	0.010952	-1.24788
FARSB	-1.29436	14.5311	-3.8024	0.00142357	0.0109557	-1.265
RPL9	-1.16867	14.3052	-3.79549	0.0014451	0.0109731	-1.27962
XRCC6	-1.29997	15.557	-3.79639	0.00144226	0.0109731	-1.27771
ANP32E	-1.27839	14.6169	-3.77318	0.0015168	0.0114413	-1.32679
AHSG	2.30615	14.088	3.78505	0.00154685	0.0115912	-1.33392
COPS4	-1.18222	13.5368	-3.75556	0.00157597	0.0117323	-1.36405
AGA	-1.1909	13.4092	-3.75008	0.00159483	0.0117956	-1.37563
PPA2	-1.56173	13.7599	-3.73655	0.00164239	0.0120689	-1.40422
PACSIN2	2.00365	13.4958	3.7529	0.00165713	0.0120992	-1.40108
SYNCRIP	-1.3419	15.5034	-3.72733	0.00167557	0.0121559	-1.42369
P4HB	-1.07041	19.296	-3.71644	0.00171568	0.0123681	-1.4467
CSRP1	-1.15049	14.8818	-3.701	0.00177417	0.0125929	-1.4793
U2AF2	-1.32475	14.002	-3.70086	0.00177471	0.0125929	-1.4796
HSPA2	-1.39463	14.7906	-3.69948	0.00178003	0.0125929	-1.48251
ILF3	-1.15809	14.5158	-3.69285	0.00180584	0.0126966	-1.4965
RPL4	-1.12754	17.5666	-3.68565	0.00183429	0.0127393	-1.5117
ACO2	-1.68587	13.7194	-3.69904	0.00182672	0.0127393	-1.50091
EIF4H	-1.1351	14.3782	-3.68129	0.00185175	0.0127827	-1.52091
EDIL3	-1.16005	19.8052	-3.64984	0.00198259	0.0129898	-1.58724
HSPA4	-1.20054	13.4516	-3.65379	0.00196566	0.0129898	-1.57891
ELAVL1	-1.24482	12.7153	-3.65699	0.00195206	0.0129898	-1.57217
LZIC	-1.26004	13.5162	-3.65052	0.00197969	0.0129898	-1.58582
P4HA2	-1.30867	13.5969	-3.66683	0.00191079	0.0129898	-1.5514
CBR1	-1.30903	16.2054	-3.65894	0.00194382	0.0129898	-1.56806
PDCD6IP	-1.50082	13.8175	-3.6509	0.00197805	0.0129898	-1.58501
CARHSP1	-1.95525	14.6881	-3.66877	0.0019844	0.0129898	-1.57661
IDH2	-2.16674	14.0646	-3.68179	0.00192978	0.0129898	-1.54944
GAA	-0.930802	15.0514	-3.64644	0.0019973	0.0129996	-1.59442
TFG	-1.24777	14.0928	-3.63319	0.00205557	0.0132331	-1.62234
VPS4A	-1.74114	12.1205	-3.64905	0.00205642	0.0132331	-1.61313
POFUT1	-1.95797	14.0547	-3.63742	0.00212224	0.0135799	-1.64193
GFUS	-1.00819	13.3524	-3.61227	0.00215108	0.0136115	-1.66643
NIPSNAP1	-1.75983	13.1204	-3.62911	0.00214639	0.0136115	-1.65475
ARL3	-1.86054	13.5062	-3.62811	0.00216497	0.0136238	-1.66132
ANGPTL4	1.53326	14.4131	3.60624	0.0021794	0.0136392	-1.67912
COTL1	1.83698	13.6654	3.61921	0.00220665	0.0137343	-1.67985
PCYT2	-1.03405	12.9708	-3.59354	0.00224032	0.0137931	-1.70586
PTMS	-1.12188	17.0735	-3.59462	0.00223507	0.0137931	-1.70359
RPL5	-0.915139	15.4315	-3.57632	0.00232561	0.0142413	-1.7421
HNRNPM	-1.39255	14.7033	-3.57191	0.00234799	0.0143014	-1.75139
HNRNPK	-1.18073	16.7744	-3.56507	0.00238308	0.0144379	-1.76577
TXNDC12	-0.836136	15.1589	-3.55718	0.0024242	0.0145804	-1.78235
RTCB	-1.29383	12.9473	-3.55426	0.00243965	0.0145804	-1.78851
S100B	-1.57071	16.1911	-3.55963	0.002445	0.0145804	-1.78669
TAGLN2	1.39092	16.3788	3.54628	0.00248225	0.0147254	-1.80528
ARL6IP5	1.29254	15.781	3.53958	0.00251859	0.0148636	-1.81936
MTAP	-1.21785	14.3093	-3.52302	0.00261066	0.0153276	-1.85413
GLOD4	-1.07054	15.1742	-3.5205	0.00262496	0.0153325	-1.85942
PLOD3	-1.09305	12.7189	-3.51419	0.00266113	0.0153859	-1.87267
DDX5	-1.79314	12.7215	-3.53278	0.00265544	0.0153859	-1.85962
UBE2L5	-1.01779	15.0557	-3.50724	0.00270158	0.0154136	-1.88728
HINT1	-1.21601	16.8003	-3.5072	0.0027018	0.0154136	-1.88735
PYGL	-1.41515	15.0698	-3.50603	0.00270865	0.0154136	-1.88981
CZIB	-1.58445	14.6094	-3.51407	0.00272004	0.0154136	-1.88761
RPS23	-0.920188	16.35	-3.49418	0.00277915	0.0156366	-1.91467
GALE	-1.05741	14.6712	-3.4929	0.00278685	0.0156366	-1.91735
FUS	-1.0991	14.6924	-3.48705	0.00282245	0.0157587	-1.92963
RPL8	-0.922875	16.3275	-3.47978	0.00286728	0.0159309	-1.94487
KHDRBS1	-1.38577	12.8895	-3.47669	0.00288654	0.01596	-1.95135
RPL10	-1.00543	15.8226	-3.47349	0.0029066	0.0159933	-1.95805
RPS19	-0.974716	17.0881	-3.46573	0.00295593	0.0161866	-1.97432
S100A1	-1.68179	18.4095	-3.4773	0.00297295	0.0162019	-1.97083
RPL7	-0.900419	16.636	-3.46024	0.00299128	0.0162241	-1.98581
HNRNPA3	-0.845712	15.4995	-3.44732	0.00307616	0.0166054	-2.01286
DDX1	-1.41772	14.4944	-3.43335	0.0031707	0.017035	-2.0421
PEBP1	-0.918826	19.5211	-3.43046	0.0031906	0.0170615	-2.04815
SARNP	-1.14801	12.9513	-3.42195	0.00324995	0.0172385	-2.06595
HEXB	-1.21929	16.8675	-3.42137	0.00325398	0.0172385	-2.06714
GSTP1	-1.08069	20.1942	-3.40682	0.00335817	0.0177081	-2.09757
GSTM2	-3.22529	12.7375	-3.40823	0.00346654	0.0181953	-2.11775
GSTM3	-1.13769	13.9495	-3.38783	0.003499	0.0182815	-2.13722
YARS1	-1.61386	12.917	-3.39447	0.00354324	0.0184281	-2.1412
STIP1	-1.05439	14.7346	-3.35364	0.00376755	0.0195057	-2.20853
HP1BP3	-0.931231	15.5179	-3.34754	0.00381752	0.0196749	-2.22122
PSMC2	-1.79565	14.2042	-3.35666	0.00387037	0.0198575	-2.22421
LOXL2	1.02027	12.6345	3.33379	0.00393266	0.0199969	-2.24985
CTSZ	-1.01239	14.7662	-3.33384	0.00393231	0.0199969	-2.24977
DSTN	-0.996372	15.6637	-3.32776	0.0039843	0.0201694	-2.26242
RPL39	-0.91638	14.6892	-3.32048	0.00404739	0.0203981	-2.27754
UGDH	-1.05317	16.6271	-3.30915	0.00414769	0.0208116	-2.30111
PCMT1	-1.09302	14.903	-3.29493	0.00427701	0.0213663	-2.33065
PDHB	-1.21202	14.1524	-3.27363	0.00447818	0.0222703	-2.37486
MAT2A	-1.25048	13.179	-3.27167	0.00449708	0.0222703	-2.37891
PSMC3	-1.17607	14.9799	-3.26346	0.0045774	0.02257	-2.39592
ARHGDIA	-0.798235	17.1889	-3.26094	0.00460242	0.0225955	-2.40116
SF3A3	-1.16559	13.2531	-3.25787	0.004633	0.022648	-2.40752
PPP6R1	-1.09732	14.2916	-3.25296	0.0046822	0.0227907	-2.41768
MTHFD1	-1.36721	11.9948	-3.24586	0.0047544	0.0230437	-2.43238
PTBP1	-0.902731	14.7963	-3.24245	0.00478951	0.0231155	-2.43944
NACA	-1.29001	13.9745	-3.23419	0.00487551	0.0234312	-2.45653
PRPS1	-1.08111	14.8024	-3.23125	0.00490653	0.0234813	-2.46262
SARS1	-1.19311	15.1349	-3.22307	0.00499375	0.0237986	-2.47953
PSMC6	-0.981831	15.3636	-3.20022	0.00524551	0.0248943	-2.52672
PABPN1	-1.11002	13.2	-3.19648	0.00528781	0.024991	-2.53443
RPL24	-0.912378	16.4288	-3.1911	0.0053494	0.0251775	-2.54553
OGDH	-1.32062	14.286	-3.18679	0.00539923	0.0253075	-2.55442
FKBP10	-1.23749	16.3561	-3.17996	0.00547914	0.0255768	-2.5685
FIBIN	-1.17261	15.4281	-3.17542	0.00553286	0.0257221	-2.57785
RPL27A	-0.925282	16.3967	-3.17021	0.0055951	0.0258363	-2.58857
AHCY	-1.03897	15.0782	-3.16957	0.00560279	0.0258363	-2.58988
RPS4X	-0.895634	16.6125	-3.16442	0.00566522	0.0260189	-2.6005
LTBP2	1.48752	15.603	3.15711	0.00588439	0.0260863	-2.62947
CMAS	-0.857129	13.2289	-3.15821	0.00574121	0.0260863	-2.61326
UAP1	-0.90669	13.4807	-3.14713	0.00587948	0.0260863	-2.63604
SND1	-0.914105	15.2869	-3.15371	0.005797	0.0260863	-2.62252
RANBP1	-0.937603	14.0683	-3.15518	0.0057787	0.0260863	-2.61949
PSMD11	-1.00741	15.3109	-3.15184	0.00582036	0.0260863	-2.62637
TCP1	-1.0156	13.8848	-3.14662	0.00588601	0.0260863	-2.63711
IDH3A	-1.34976	12.7521	-3.16126	0.00570374	0.0260863	-2.60699
ACAT1	-1.66007	14.0612	-3.16633	0.00580635	0.0260863	-2.61459
PEPD	-0.914001	14.7479	-3.13612	0.0060202	0.0265384	-2.65868
RPL36AL	-1.27454	14.5669	-3.135	0.00603463	0.0265384	-2.66097
ANXA11	-0.989265	14.3308	-3.13041	0.00609436	0.0266531	-2.67039
CRISPLD2	-1.15364	13.3981	-3.12853	0.00611894	0.0266531	-2.67424
ALDH7A1	-1.81804	13.1815	-3.14072	0.00613091	0.0266531	-2.66675
PPIB	-0.911593	18.8425	-3.12509	0.00616432	0.0266964	-2.68131
RPL18	-0.799671	16.9496	-3.12038	0.00622684	0.0268651	-2.69096
SERPINE1	2.18526	13.9734	3.12789	0.00630009	0.0270785	-2.69283
CCT4	-1.17134	14.2291	-3.10858	0.00638643	0.0273464	-2.71515
RPL21	-0.803261	16.3531	-3.10576	0.00642516	0.0274092	-2.72093
COL15A1	-1.2752	13.8942	-3.10362	0.00645474	0.0274326	-2.72532
NIF3L1	-1.05281	13.66	-3.09164	0.00662254	0.0280412	-2.74984
DLD	-1.15032	16.0074	-3.08275	0.00674983	0.0284743	-2.76803
AK1	-0.856088	17.8205	-3.07963	0.00679505	0.0285593	-2.7744
OCIAD1	-2.00318	14.1789	-3.08715	0.00686844	0.0287616	-2.77552
RACK1	-0.82127	16.8821	-3.05926	0.00709772	0.0295048	-2.81599
HDHD2	-1.25982	15.05	-3.05944	0.00709498	0.0295048	-2.81563
HNRNPDL	-0.901923	14.8962	-3.05311	0.00719171	0.0297868	-2.82854
WDR1	-0.857387	16.7689	-3.0407	0.00738495	0.0301507	-2.85383
PKM	-0.910219	20.983	-3.039	0.00741193	0.0301507	-2.8573
ADH5	-0.996376	16.3136	-3.03968	0.00740109	0.0301507	-2.85591
DUT	-1.2241	12.9902	-3.04268	0.00735378	0.0301507	-2.84979
PLOD2	-1.46194	13.018	-3.05112	0.007382	0.0301507	-2.84589
PDAP1	-1.1341	13.174	-3.03196	0.00752413	0.0304982	-2.87162
PPIA	-0.79369	19.1917	-3.0126	0.00784162	0.0316723	-2.91099
ATIC	-1.01154	15.3331	-3.00678	0.00793952	0.0319545	-2.92281
RPL23	-0.805344	16.3042	-3.00362	0.00799329	0.0320576	-2.92923
PSAP	0.931339	15.6849	2.99509	0.00813991	0.0325311	-2.94653
NUDT5	-1.35235	14.2725	-2.99125	0.0083237	0.0331493	-2.96276
PABPC3	-1.44713	13.5641	-2.99127	0.00837835	0.0332507	-2.96665
DDAH1	-1.5151	13.6544	-2.98651	0.00849614	0.0336011	-2.97856
THBS4	-1.52891	14.111	-2.98114	0.00859287	0.033866	-2.98934
PDGFRL	-0.846626	15.8183	-2.95448	0.00887491	0.034857	-3.02871
ARSA	-0.792183	14.4104	-2.9417	0.00911933	0.0356939	-3.05451
LRRC59	-0.874555	15.5181	-2.93827	0.00918617	0.0358323	-3.06144
RPS12	-0.889839	14.3931	-2.93338	0.00928191	0.0360822	-3.07128
UQCRC2	-1.13468	15.2081	-2.93001	0.00934857	0.036095	-3.07808
RNH1	-1.20955	15.363	-2.93103	0.00932844	0.036095	-3.07603
UBA1	-1.00757	16.0512	-2.92178	0.00951332	0.036607	-3.09465
AKR1A1	-1.0124	16.4867	-2.91598	0.00963112	0.0369355	-3.10632
EEF1G	-1.398	13.8317	-2.9169	0.00980038	0.0374585	-3.11576
UGP2	-1.17598	18.5292	-2.89304	0.0101112	0.0385172	-3.15242
RPS29	-1.19794	14.5571	-2.88802	0.0102193	0.0387991	-3.16249
VIM	-0.863111	23.0725	-2.88305	0.0103272	0.0390788	-3.17244
ACTN4	-0.785332	14.6722	-2.87804	0.0104374	0.039106	-3.18248
RPSA	-0.834182	16.197	-2.87872	0.0104224	0.039106	-3.18112
ACTR1B	-0.982233	14.2644	-2.87844	0.0104285	0.039106	-3.18168
RPS9	-0.858321	16.4731	-2.87082	0.0105981	0.039578	-3.19695
NDRG1	1.14849	13.8159	2.86398	0.0107525	0.0400232	-3.21062
YWHAQ	-0.826226	14.6965	-2.86046	0.0108327	0.0401905	-3.21766
RPS25	-0.783042	17.4579	-2.85736	0.0109041	0.0403238	-3.22386
SAP18	-0.705496	14.1688	-2.85417	0.0109778	0.040465	-3.23023
PLOD1	-1.21886	14.6079	-2.84987	0.0110778	0.0407018	-3.2388
PGLS	-1.04106	15.606	-2.84504	0.0111914	0.0409871	-3.24845
SERBP1	-0.749706	14.6388	-2.84173	0.0112699	0.0410108	-3.25505
GLO1	-0.834405	16.3551	-2.8423	0.0112563	0.0410108	-3.25391
PDLIM5	-0.802455	13.9396	-2.83658	0.0113931	0.0413272	-3.26533
BCAT1	-0.740544	16.1909	-2.82189	0.0117516	0.0424921	-3.29458
ECHS1	-0.872297	15.1369	-2.81808	0.0118463	0.042699	-3.30215
HNRNPL	-1.17226	14.4348	-2.81259	0.011984	0.0430592	-3.31306
HSP90AB1	-0.839833	16.2097	-2.80906	0.0120736	0.0432447	-3.32009
RPL28	-0.713321	15.5172	-2.79716	0.0123798	0.0442026	-3.34371
RPS11	-0.731479	16.0857	-2.7895	0.012581	0.0447804	-3.3589
SNRNP70	-2.04915	14.1269	-2.79563	0.0126772	0.0449824	-3.35819
GARS1	-0.789823	13.639	-2.776	0.012943	0.0456411	-3.38563
GMPPB	-1.09618	14.0188	-2.77693	0.0129176	0.0456411	-3.38378
RAB6B	-1.04489	12.6438	-2.76455	0.0132578	0.0466069	-3.40825
FSCN1	-0.667233	16.2244	-2.73813	0.0140127	0.0491093	-3.46033
CCL20	1.60205	16.615	2.73269	0.014449	0.0504828	-3.48151
NANS	-1.47902	14.1925	-2.7244	0.0146994	0.0505893	-3.49768
H2AC20	-1.12581	16.1946	-2.71864	0.0145962	0.0505893	-3.49865
SBSN	1.65131	13.8613	2.72372	0.0147205	0.0505893	-3.49902
RPS6	-0.707815	16.4257	-2.71567	0.0146871	0.0505893	-3.50448
IMPDH2	-1.10235	13.7029	-2.71283	0.0147745	0.0505893	-3.51005
TUBA1B	-0.937123	17.2989	-2.71255	0.0147831	0.0505893	-3.5106
CHADL	-1.00762	14.4626	-2.71232	0.0147904	0.0505893	-3.51106
RPL18A	-1.28568	14.5653	-2.71553	0.0149104	0.0508473	-3.51274
CLTB	-1.25102	13.4751	-2.7118	0.0149886	0.0509612	-3.51866
GMPPA	-0.733022	13.241	-2.70111	0.0151406	0.051325	-3.53302
SPON2	-1.39142	12.9507	-2.70664	0.0152504	0.0515437	-3.53227
FAT1	-0.824729	15.3232	-2.69433	0.0153565	0.0517487	-3.54629
COPS6	-0.881441	14.3064	-2.68645	0.0156108	0.0524504	-3.56168
RPS16	-0.696094	17.4904	-2.68504	0.0156569	0.0524506	-3.56445
TGM2	1.13031	14.182	2.67293	0.016057	0.0536331	-3.58808
TUBB4A	-1.09324	12.6878	-2.65981	0.0165014	0.0549563	-3.61363
IL1RAP	1.83849	13.5114	2.66702	0.0165513	0.0549619	-3.60911
RPL29	-0.604831	15.9318	-2.6517	0.0167818	0.0555654	-3.6294
CHI3L1	2.26085	15.4077	2.65395	0.0170031	0.0561349	-3.63436
ERP44	-1.07348	14.8339	-2.64296	0.0170894	0.0562566	-3.64638
GOT2	-0.912428	16.9598	-2.63965	0.0172073	0.0564816	-3.6528
CALR	-0.67788	18.4363	-2.63783	0.0172723	0.0565322	-3.65633
RBMX	-0.649692	15.5508	-2.61326	0.018175	0.0593161	-3.70389
ERLIN2	-0.80465	13.4417	-2.59378	0.0189227	0.0615145	-3.74149
SPTBN4	0.647566	21.6216	2.59242	0.0189759	0.0615145	-3.7441
U2AF1	-1.09331	12.442	-2.58985	0.0190768	0.0615145	-3.74904
RPL3	-0.793455	16.6234	-2.58849	0.0191307	0.0615145	-3.75167
RPL11	-0.735845	16.2396	-2.58807	0.0191473	0.0615145	-3.75248
RPS15A	-0.74137	15.9548	-2.58705	0.0191876	0.0615145	-3.75444
CALM3	-0.856524	15.6638	-2.58607	0.0192267	0.0615145	-3.75633
PC	-1.08282	14.0247	-2.58351	0.0193282	0.0616662	-3.76124
CTTN	-1.09842	12.9693	-2.5809	0.019433	0.0618273	-3.76627
PYGB	-0.779251	17.2942	-2.57639	0.0196146	0.0622311	-3.77493
HNRNPC	-0.74701	17.5912	-2.56714	0.0199924	0.0632536	-3.79269
RPL13	-0.695106	17.0171	-2.55666	0.0204289	0.0644557	-3.81277
RARRES2	1.345	16.7141	2.55887	0.0206651	0.0647885	-3.81657
PCNP	-0.812878	13.8605	-2.55186	0.0206315	0.0647885	-3.82194
EIF2S1	-0.784841	14.176	-2.55013	0.020705	0.0647885	-3.82525
EIF3A	-1.25441	12.7203	-2.55207	0.0209006	0.0649793	-3.82823
HNRNPU	-1.00626	15.3463	-2.54683	0.020846	0.0649793	-3.83156
GET3	-1.24815	12.3351	-2.54984	0.0209962	0.0649793	-3.83247
FBL	-1.50151	13.2354	-2.5498	0.0210512	0.0649793	-3.83381
NME2	-0.702476	17.1461	-2.5439	0.0209723	0.0649793	-3.83717
MAT2B	-1.15011	13.6795	-2.54233	0.0212311	0.0653573	-3.84465
HNRNPH1	-0.835154	15.4853	-2.51022	0.0224732	0.0689945	-3.9013
RPL6	-0.655088	16.7605	-2.50416	0.0227542	0.0696694	-3.91282
TIMP2	1.16534	14.697	2.50516	0.0229574	0.0701032	-3.91623
FH	-0.846543	12.5987	-2.47866	0.0239721	0.0728365	-3.96108
SH3KBP1	-0.768417	12.9396	-2.47757	0.0240255	0.0728365	-3.96314
HSP90B1	-0.652081	18.8432	-2.47718	0.0240443	0.0728365	-3.96386
PSMB5	-0.559601	15.6078	-2.47181	0.0243094	0.073444	-3.97399
DPP7	-1.04368	14.0826	-2.46778	0.0245101	0.0738544	-3.98159
SH3BGRL3	-0.796415	17.5778	-2.45871	0.0249672	0.0750334	-3.99866
GYG1	1.48335	13.1262	2.46202	0.0251598	0.0752693	-3.99928
RPLP2	-0.664461	18.1143	-2.45459	0.0251779	0.0752693	-4.00642
CCT2	-1.52202	14.686	-2.45708	0.025412	0.0756403	-4.00851
RPL15	-0.596739	16.1316	-2.4496	0.0254348	0.0756403	-4.01579
SRM	-1.74355	13.9481	-2.44977	0.0257896	0.076119	-4.02214
NUCKS1	-0.589301	16.1045	-2.44463	0.025693	0.076119	-4.02511
PSMD12	-0.757331	13.4488	-2.44234	0.0258133	0.076119	-4.02942
AEBP1	-0.918717	14.6035	-2.44139	0.0258631	0.076119	-4.03119
LASP1	-0.793755	14.3054	-2.43261	0.0263285	0.077289	-4.04764
NCL	-0.752743	15.9964	-2.43018	0.0264586	0.0774713	-4.05218
SGSH	-0.9744	15.4879	-2.41436	0.0273214	0.079553	-4.08173
SEPTIN2	-0.993899	13.6999	-2.41371	0.0273577	0.079553	-4.08296
SRSF6	-0.722596	13.9091	-2.41332	0.0273791	0.079553	-4.08367
GNPDA1	-0.619786	15.3277	-2.40755	0.0277007	0.0802826	-4.09442
PLIN3	-0.854718	15.6605	-2.40578	0.0278002	0.0802966	-4.09772
TOR1AIP1	-0.620361	12.5561	-2.40496	0.0278465	0.0802966	-4.09925
ACOT7	1.1974	13.5515	2.40826	0.0279903	0.0803048	-4.09853
AIMP1	-1.07894	13.5155	-2.40633	0.0279835	0.0803048	-4.10021
RPL19	-0.5726	16.4504	-2.39471	0.02843	0.0813565	-4.11831
IL17D	-0.987364	14.837	-2.3935	0.0284998	0.0813565	-4.12057
ACOT1	-1.03678	12.6233	-2.38981	0.0287814	0.081955	-4.12849
B2M	1.14491	16.0514	2.39173	0.0289225	0.0821515	-4.1289
PSMD7	-0.704374	14.2355	-2.37572	0.029541	0.0836996	-4.15352
EIF3I	-0.672712	13.2204	-2.36056	0.030457	0.0860808	-4.18152
RPLP0	-0.647225	16.9843	-2.35116	0.0310383	0.0872999	-4.19884
ESD	-0.647554	16.2737	-2.35076	0.0310632	0.0872999	-4.19958
PPP1R7	-0.835922	15.1375	-2.34859	0.0311994	0.0872999	-4.20358
LRP1	-0.692254	15.6641	-2.34852	0.0312034	0.0872999	-4.2037
GRHPR	-0.74283	15.4377	-2.34744	0.0312716	0.0872999	-4.2057
BANF1	-1.45883	15.0295	-2.35166	0.0314024	0.0874508	-4.20351
CTSA	-1.10641	14.9479	-2.34482	0.0317464	0.0881173	-4.21482
PDIA3	-0.613964	18.7321	-2.33915	0.0317965	0.0881173	-4.22094
SERF2	-1.37452	12.2962	-2.3348	0.0324755	0.0897806	-4.23432
SPR	-1.2664	12.8677	-2.32756	0.0329468	0.090863	-4.24752
HRNR	1.6705	18.6833	2.32392	0.0331858	0.091301	-4.25413
ACTR1A	-0.854644	15.406	-2.31344	0.0334766	0.0917051	-4.268
HSPG2	-0.974633	17.6347	-2.31282	0.0335182	0.0917051	-4.26913
MPST	-0.998898	12.9908	-2.31275	0.0335742	0.0917051	-4.26992
LAMTOR5	-0.79427	13.8157	-2.30839	0.0338167	0.0921073	-4.27723
NDUFB10	-0.980693	13.6986	-2.30741	0.0338832	0.0921073	-4.27902
RPL27	-0.751275	16.1904	-2.30342	0.0341537	0.0926216	-4.28627
SMOC2	-0.96718	17.8818	-2.29776	0.0345424	0.0934532	-4.29659
HADHA	-1.37296	13.6962	-2.2899	0.0355025	0.095823	-4.31582
S100A9	-1.72177	11.7743	-2.28541	0.0358196	0.0962228	-4.32393
RPL14	-0.656622	16.4037	-2.28032	0.0357636	0.0962228	-4.32825
HLA-B	1.58434	12.992	2.28255	0.0360222	0.0965019	-4.32908
RPL37	-0.697629	15.1203	-2.27546	0.0361113	0.0965019	-4.33706
ADGRG2	-0.861812	13.5172	-2.27454	0.0361776	0.0965019	-4.33872
KARS1	-0.85572	12.2036	-2.26617	0.0367847	0.0978921	-4.35386
SUCLG2	-0.831766	12.5689	-2.26466	0.0368951	0.0979568	-4.35659
TUBB4B	-0.8621	14.4639	-2.26045	0.0372046	0.0984371	-4.36418
FAU	-0.596134	16.7628	-2.25985	0.0372488	0.0984371	-4.36526
RPL23A	-0.531208	16.389	-2.25497	0.0376114	0.0991653	-4.37406
PI4K2A	2.27208	15.4264	2.25407	0.0381046	0.100234	-4.38028
PLCH1	-0.667191	15.9354	-2.23853	0.0388565	0.101562	-4.40362
ETF1	-0.655628	14.6762	-2.23833	0.0388724	0.101562	-4.404
EIF5A	-0.561072	16.7815	-2.23826	0.0388772	0.101562	-4.40411
SFRP4	-1.47995	12.8217	-2.24004	0.039171	0.101862	-4.40538
RCN1	-0.557889	16.1876	-2.23485	0.0391405	0.101862	-4.41023
MYOC	-1.5764	13.7671	-2.22962	0.0399806	0.103495	-4.42397
PFKL	0.729726	18.209	2.22511	0.0399015	0.103495	-4.42768
BLVRB	-0.675388	16.8847	-2.22106	0.0402214	0.103883	-4.43491
RPS2	-0.644653	16.6776	-2.21909	0.0403782	0.104051	-4.43844
MYO1D	1.13751	13.9199	2.2095	0.0415879	0.106927	-4.45972
ABHD14B	-0.663797	15.4317	-2.2027	0.0417033	0.106982	-4.46765
RPS5	-0.814685	14.0138	-2.19667	0.042201	0.107837	-4.47837
PLS3	-0.761466	15.2834	-2.19637	0.042226	0.107837	-4.47891
STXBP3	-0.834715	15.8503	-2.19144	0.0426375	0.108645	-4.48767
C1QTNF8	0.722997	15.656	2.18621	0.0430775	0.109521	-4.49693
HMGA1	0.732589	16.9351	2.18162	0.0434671	0.110265	-4.50506
OSTF1	-0.807989	12.6923	-2.17702	0.0438614	0.111018	-4.5132
PDGFC	-0.99218	14.3041	-2.17122	0.044624	0.112698	-4.52568
PDHA1	-0.820029	14.4943	-2.16669	0.0447576	0.112785	-4.53144
PRDX6	-0.566135	17.7888	-2.16148	0.045216	0.113689	-4.54061
TGFBI	0.66255	17.8095	2.15712	0.0456029	0.114409	-4.54828
HSD17B10	-1.00442	15.4669	-2.1535	0.0462753	0.115841	-4.55747
ARHGAP1	-0.96561	13.1577	-2.14465	0.0469883	0.117077	-4.57224
PAFAH1B3	-0.74755	13.6387	-2.14162	0.0470031	0.117077	-4.57548
CAPZB	-0.547412	14.1306	-2.14081	0.0470774	0.117077	-4.5769
RPL12	-0.554088	16.7676	-2.13721	0.0474091	0.117645	-4.58321
MDH2	-0.727398	18.0981	-2.12378	0.0486644	0.120497	-4.60666
HMGB2	-0.748718	14.5688	-2.1226	0.0487758	0.120511	-4.60872
CAPNS1	-0.69512	14.6061	-2.11409	0.049588	0.122253	-4.62352
HSPA5	-0.614917	18.9874	-2.10992	0.0499914	0.122981	-4.63078
ETFB	-0.849009	15.2	-2.10636	0.0503372	0.123509	-4.63695
LIN7C	-0.800957	13.3552	-2.10503	0.0504669	0.123509	-4.63925
CCN6	-0.598057	14.1961	-2.10437	0.0505312	0.123509	-4.6404
CRYZ	-0.516292	16.0451	-2.10244	0.0507207	0.123706	-4.64375
GOT1	-0.885171	14.0241	-2.08538	0.0524219	0.127582	-4.67324
TARS1	-1.22802	13.042	-2.08494	0.0529413	0.128298	-4.67713
ITPA	-0.766061	14.1253	-2.08062	0.0529061	0.128298	-4.68146
APOD	0.630864	20.1883	2.07909	0.0530617	0.128317	-4.68408
BDH2	-0.558406	15.712	-2.07588	0.0533914	0.128813	-4.68961
CLEC3A	-0.806707	19.7605	-2.07489	0.053493	0.128813	-4.6913
HAGH	-0.777175	14.8006	-2.05477	0.0556043	0.133615	-4.72581
PARK7	-0.539184	17.8564	-2.04696	0.0564444	0.135248	-4.73915
ACO1	0.78323	14.3336	2.04625	0.0565217	0.135248	-4.74037
HEBP2	-0.537992	15.0638	-2.04134	0.0570559	0.13624	-4.74873
TAGLN	-1.03081	14.2557	-2.04454	0.0571914	0.136278	-4.74609
CFL2	-0.498176	13.807	-2.03479	0.0577755	0.137383	-4.75987
PPP2R1A	-0.89493	16.0436	-2.02981	0.0585018	0.138615	-4.7693
ANXA4	-0.515972	17.9475	-2.02794	0.0585372	0.138615	-4.7715
DRG1	-0.663838	11.7912	-2.02544	0.058818	0.138959	-4.77575
PDCD5	-0.76425	14.6303	-2.02447	0.0589264	0.138959	-4.77738
XRCC5	-1.36451	15.853	-2.02653	0.0591849	0.13928	-4.77658
FABP5	-1.07823	17.4046	-2.02397	0.0594733	0.13967	-4.7809
SPTAN1	-1.3617	13.9319	-2.01927	0.0600057	0.140631	-4.78882
CPPED1	-0.666397	13.5426	-2.01251	0.0602864	0.140998	-4.79761
LMNA	-0.600443	19.7704	-2.01109	0.0604498	0.141091	-4.80001
CACNG6	0.65018	16.8474	2.00144	0.0615715	0.143231	-4.81629
MFAP2	-0.725971	13.3606	-2.00104	0.0616181	0.143231	-4.81696
GLUD1	-0.962592	14.9176	-2.00098	0.062041	0.14392	-4.81916
S100A4	-0.629069	16.12	-1.99039	0.0628768	0.145562	-4.83484
PFDN2	-0.555363	14.5773	-1.97827	0.0643388	0.148645	-4.85514
JUP	1.1741	15.8836	1.98082	0.0645293	0.148783	-4.85324
CAPZA2	-0.533269	15.3916	-1.97406	0.0648535	0.149229	-4.86217
RPS3	-0.537177	16.5206	-1.97212	0.0650916	0.149475	-4.8654
FGG	-0.933329	14.8645	-1.96992	0.0657551	0.150694	-4.87086
SEPTIN6	-0.959354	14.195	-1.95907	0.0671403	0.15356	-4.88898
S100A10	-0.586444	17.081	-1.94519	0.0684844	0.156182	-4.91013
PAFAH1B2	-0.662322	16.5243	-1.94423	0.0686083	0.156182	-4.91172
MYDGF	-0.498489	16.6876	-1.94353	0.0686981	0.156182	-4.91287
GMDS	-0.599144	13.3141	-1.94073	0.0690612	0.156695	-4.9175
HEBP1	-0.560466	14.2528	-1.93228	0.0701658	0.158884	-4.93143
UQCRC1	1.52205	15.9778	1.93442	0.0703945	0.159086	-4.92996
FTL	-0.625875	17.7582	-1.9155	0.0724071	0.163242	-4.95899
ALDOA	-0.476742	19.0251	-1.91466	0.0725203	0.163242	-4.96035
RPS20	-0.455617	17.3497	-1.90962	0.0732074	0.164464	-4.9686
GMPR2	-1.10087	14.4903	-1.90692	0.0740922	0.166124	-4.97489
NPC1	0.694951	11.9088	1.89256	0.0755727	0.169111	-4.99639
RPS3A	-0.509327	16.7694	-1.89136	0.0757417	0.169157	-4.99834
FABP4	0.892251	14.4072	1.88975	0.0763743	0.169773	-5.00236
NONO	-1.07508	13.9363	-1.88992	0.0764651	0.169773	-5.00248
NUTF2	-0.726086	14.9401	-1.88635	0.0764512	0.169773	-5.00647
EEF1A1	-0.496953	19.9334	-1.88377	0.0768188	0.170227	-5.01066
MANF	-0.604291	14.9619	-1.88129	0.0771729	0.170679	-5.01466
EEF1D	-0.574895	17.6375	-1.87885	0.0775245	0.171125	-5.01863
EPB41L2	-0.693504	12.4482	-1.86965	0.0788574	0.17373	-5.03347
MDH1	-0.525992	16.564	-1.86486	0.07956	0.17494	-5.04118
ZBTB14	1.01403	17.0303	1.86233	0.0804583	0.176574	-5.04689
BCAN	-0.61189	18.3355	-1.84576	0.0824174	0.180392	-5.07182
CP	0.565715	13.4029	1.84512	0.0825145	0.180392	-5.07284
ACADVL	-0.855235	15.4126	-1.82914	0.0853892	0.18571	-5.09944
PURA	-0.590635	14.8457	-1.82712	0.0852929	0.18571	-5.10152
PSMB7	-0.429824	15.6833	-1.8262	0.0854364	0.18571	-5.10297
DSG1	1.20618	15.5554	1.82785	0.085708	0.185946	-5.1018
ETFA	-1.56108	13.7129	-1.82385	0.0863357	0.186951	-5.10812
EZR	-0.628234	13.9655	-1.81822	0.0866969	0.187209	-5.11563
ARPC1A	-0.500659	14.0979	-1.8167	0.0869382	0.187209	-5.11803
FN1	0.58026	23.1736	1.81664	0.0869477	0.187209	-5.11813
LGALS7	-1.4646	13.0099	-1.81252	0.0881384	0.189414	-5.12601
SNX3	-0.678718	13.411	-1.80736	0.0884361	0.189696	-5.13277
RPL32	-0.511366	14.7914	-1.8059	0.088673	0.189847	-5.13508
YWHAZ	-0.555986	17.2761	-1.8044	0.0889168	0.190012	-5.13745
RPS13	-0.610113	16.3995	-1.803	0.0891435	0.190139	-5.13964
VDAC3	-0.726716	13.6171	-1.80193	0.0893175	0.190154	-5.14132
TRNT1	-0.598741	13.1968	-1.80022	0.0895971	0.190394	-5.14401
SPARC	-0.570483	17.4425	-1.79213	0.0909287	0.192672	-5.15671
ATP6V1B2	0.608434	13.4623	1.79165	0.0910077	0.192672	-5.15746
HSPA8	-0.475956	17.9947	-1.7771	0.0934485	0.197473	-5.1802
TMEM63A	-0.444987	19.5298	-1.77419	0.0939436	0.198151	-5.18474
CA2	-1.0662	13.0849	-1.77294	0.0946942	0.198702	-5.18785
CCDC80	-0.625831	17.5178	-1.77042	0.0945878	0.198702	-5.1906
OAT	-0.588311	15.5132	-1.7696	0.0947278	0.198702	-5.19187
CDH1	0.745844	17.3928	1.76587	0.0953709	0.199062	-5.19767
MACROH2A1	-0.568915	16.3761	-1.76521	0.0954854	0.199062	-5.1987
RSU1	-0.594939	15.104	-1.76507	0.0955084	0.199062	-5.1989
TPP1	-0.53039	16.4833	-1.76455	0.0955986	0.199062	-5.19971
PSMA7	-0.448103	16.3239	-1.7617	0.0960925	0.199437	-5.20412
FBLN7	-0.642364	15.5441	-1.76063	0.0962792	0.199437	-5.20579
SBDS	-0.470715	12.4756	-1.76049	0.0963042	0.199437	-5.20601
ALDH2	-1.36039	14.0645	-1.76101	0.0967512	0.199999	-5.20631
HADHB	-0.58642	15.873	-1.75558	0.097162	0.200485	-5.2136
HNRNPA1	-0.574736	16.0244	-1.75266	0.0976755	0.20118	-5.21811
CFD	-0.828113	15.1156	-1.75324	0.0979934	0.20134	-5.21804
OLA1	-0.508268	13.7499	-1.75022	0.0981069	0.20134	-5.22187
PRDX3	-0.513677	16.0681	-1.74794	0.0985111	0.201806	-5.22539
ASS1	-0.528795	17.22	-1.74425	0.0991695	0.202539	-5.23108
PSMA4	-0.453707	15.6601	-1.74319	0.0993579	0.202539	-5.2327
APOC1	0.555724	18.1985	1.74294	0.0994026	0.202539	-5.23308
RPL22	-0.410765	16.7442	-1.73251	0.101286	0.206009	-5.24909
CTSB	0.535316	17.0562	1.72704	0.102285	0.207669	-5.25745
LSM4	-0.613721	13.4134	-1.72473	0.10271	0.20816	-5.26098
AK4	-0.83808	15.2712	-1.72294	0.103495	0.20938	-5.2645
NIPSNAP3A	-0.795936	13.4017	-1.7147	0.104964	0.211357	-5.27691
PGK1	-0.571739	20.2048	-1.71208	0.105063	0.211357	-5.28024
GDI1	-0.51284	14.5836	-1.71145	0.105182	0.211357	-5.28121
CORO1B	0.484352	17.2564	1.71115	0.105238	0.211357	-5.28166
PRDX2	-0.419802	18.6217	-1.71029	0.1054	0.211357	-5.28297
EIF3J	-0.625881	13.0117	-1.70778	0.105874	0.211933	-5.28677
SEMA3B	0.692105	14.6961	1.69833	0.107673	0.215158	-5.30107
SET	-0.426188	15.0864	-1.69214	0.108866	0.217011	-5.3104
TMSB4X	0.645769	14.8685	1.69072	0.109142	0.217011	-5.31254
A2M	0.44465	19.2668	1.69057	0.109172	0.217011	-5.31278
RUVBL2	-0.580857	13.1922	-1.68515	0.110229	0.218729	-5.32092
CHMP1B	0.66136	14.8485	1.68331	0.110588	0.219061	-5.32368
EIF2S3	-0.741541	13.1215	-1.6825	0.11094	0.219376	-5.32516
AKR1C2	0.692338	15.6379	1.67891	0.111455	0.220013	-5.33027
COL14A1	-0.918116	13.1863	-1.68068	0.111651	0.220018	-5.32839
RPL34	-0.485159	15.9501	-1.67614	0.112005	0.220334	-5.33443
TKT	-0.45463	17.7162	-1.67037	0.113155	0.222212	-5.34305
LTA4H	-1.0001	14.0895	-1.66304	0.115176	0.22467	-5.35466
CYTL1	-0.976055	14.8848	-1.66295	0.115195	0.22467	-5.3548
YWHAB	-0.399755	15.7709	-1.66219	0.114802	0.22467	-5.35523
RPL38	-0.601501	15.403	-1.66077	0.115091	0.22467	-5.35734
LSM1	-0.469567	13.0731	-1.65581	0.116102	0.226052	-5.36471
MIA	-0.441362	18.2468	-1.65349	0.116578	0.22659	-5.36814
DCTN2	-0.561615	14.3005	-1.65161	0.116965	0.226957	-5.37093
TNC	1.54073	16.1235	1.64776	0.118306	0.228944	-5.37726
TWF2	-0.668928	13.1429	-1.64404	0.118534	0.228944	-5.38213
DECR1	-0.631013	13.8748	-1.64376	0.118593	0.228944	-5.38254
PRKCSH	-0.495614	15.8887	-1.63672	0.120066	0.231397	-5.3929
GPR4	0.42454	21.1813	1.63317	0.120816	0.232449	-5.39811
TUBB	-0.648532	17.0026	-1.61987	0.123663	0.237524	-5.4176
CNDP2	-0.533302	15.1951	-1.61887	0.123877	0.237535	-5.41905
SMAD5	0.515176	23.4439	1.6163	0.124435	0.238205	-5.4228
TNXB	-1.46187	15.6416	-1.61718	0.12479	0.238484	-5.42204
S100A8	-1.47924	11.5879	-1.61288	0.125727	0.239871	-5.42829
HLA-A	0.621707	14.2092	1.60744	0.126372	0.240699	-5.43569
CIRBP	-0.834015	14.6285	-1.60581	0.127278	0.241593	-5.43853
GSS	-0.503678	14.2775	-1.60304	0.127344	0.241593	-5.44207
EEF2	-0.400959	16.2711	-1.60243	0.127478	0.241593	-5.44295
UQCRFS1P1	-0.550063	14.2171	-1.60072	0.127858	0.24191	-5.44543
MMP1	2.14254	16.4843	1.60117	0.128305	0.241952	-5.44524
PSMD10	-0.64567	13.3984	-1.5991	0.128218	0.241952	-5.44777
RPL26	-0.396601	16.4916	-1.59681	0.12873	0.242091	-5.45108
SEPTIN7	-0.604002	13.7216	-1.59568	0.128982	0.242091	-5.45271
YBX1	-0.639903	14.4277	-1.59553	0.129016	0.242091	-5.45293
NOG	-0.764288	14.4649	-1.5893	0.130877	0.244776	-5.46227
ARPC5	-0.40047	15.5703	-1.58779	0.130759	0.244776	-5.46409
IGFBP4	0.896026	14.219	1.58686	0.131516	0.245569	-5.46584
CAPZA1	-0.519291	14.73	-1.5829	0.131871	0.245828	-5.47111
WBP2	0.54092	15.6337	1.57721	0.133175	0.247853	-5.47927
COL2A1	-0.668637	22.7472	-1.57476	0.133739	0.248497	-5.48277
SEC23A	-0.907759	13.9626	-1.57567	0.134075	0.248612	-5.48185
FGA	-0.711158	14.2801	-1.57396	0.134237	0.248612	-5.48414
LMNB2	-0.462826	14.5404	-1.57073	0.134672	0.249012	-5.48853
COL1A1	-0.727203	19.7564	-1.56924	0.135414	0.249979	-5.49092
CRTAC1	-1.00331	14.1917	-1.56754	0.135961	0.250177	-5.49344
CFL1	-0.415585	17.6113	-1.5659	0.135798	0.250177	-5.49542
RDX	-0.504311	13.636	-1.56398	0.136247	0.2503	-5.49815
PHB	0.46147	16.0286	1.56027	0.137119	0.251495	-5.50342
COL8A1	0.773906	15.3805	1.54437	0.141451	0.259024	-5.52619
ATP5F1A	-0.43241	18.5237	-1.52802	0.1449	0.264914	-5.54886
DHX30	-0.503428	13.3896	-1.52499	0.14565	0.265549	-5.55309
COX4I1	-0.515855	14.3124	-1.52467	0.145729	0.265549	-5.55353
LIMS1	-0.42008	13.7007	-1.52372	0.145967	0.265549	-5.55487
DSC1	1.07385	15.1831	1.52257	0.146796	0.265549	-5.5567
TNFSF13	0.583989	19.1263	1.52206	0.146378	0.265549	-5.55718
LDHB	-0.698103	18.0912	-1.52189	0.146773	0.265549	-5.55756
CRYAB	-0.427103	18.9901	-1.5192	0.147094	0.265549	-5.56117
CYC1	-0.554231	15.4224	-1.51912	0.147113	0.265549	-5.56128
KPRP	1.29566	14.9076	1.51743	0.148079	0.266855	-5.56384
CHMP4B	0.353598	15.1781	1.51437	0.148305	0.266855	-5.56788
FXR1	0.404158	22.5855	1.50811	0.149887	0.269232	-5.57656
PSMD2	-0.576727	14.7377	-1.50728	0.150098	0.269232	-5.57771
UFM1	-0.528489	13.2186	-1.50377	0.150992	0.2701	-5.58256
VDAC2	-0.525564	15.6775	-1.50352	0.151057	0.2701	-5.58291
S100A13	-0.571714	19.0792	-1.5005	0.151831	0.271059	-5.58708
IVD	-0.555757	12.6085	-1.49492	0.153268	0.273196	-5.59476
PGM1	-0.419976	16.4516	-1.49104	0.154276	0.274563	-5.60009
LAMA5	1.03492	16.683	1.48328	0.156846	0.278702	-5.61084
CCT8	-0.586447	13.5991	-1.47934	0.157343	0.279149	-5.61609
GRPEL1	0.474619	13.1841	1.47754	0.157818	0.279556	-5.61854
PSMA6	-0.396639	16.8322	-1.47455	0.158614	0.280531	-5.62262
CWC22	-0.331849	19.1813	-1.4722	0.15924	0.281201	-5.62581
HSD17B4	-0.601416	12.3835	-1.46877	0.160157	0.282382	-5.63046
TUFM	-0.506258	14.5078	-1.46669	0.160716	0.28293	-5.63329
AKAP9	-0.759866	15.6108	-1.46388	0.162014	0.284774	-5.63717
NUCB1	0.678833	13.9129	1.46213	0.162339	0.284837	-5.63952
PSMA1	-0.36859	16.2564	-1.45991	0.162549	0.284837	-5.64246
RPL31	-0.451621	15.7678	-1.45885	0.162838	0.284903	-5.64389
TPI1	-0.394537	20.0054	-1.45733	0.163252	0.28519	-5.64594
RABGGTA	0.405111	15.6077	1.45323	0.164372	0.286706	-5.65146
CSNK2A1	-1.09192	12.7404	-1.45328	0.164898	0.286973	-5.65145
RALY	-0.814001	13.9205	-1.4528	0.165028	0.286973	-5.65209
HBA1	0.712326	17.6961	1.44934	0.165894	0.288038	-5.65673
RPL35A	-0.415797	16.3146	-1.44232	0.167384	0.290183	-5.66609
TFPI2	0.753886	16.911	1.44135	0.16819	0.291138	-5.66741
HEXA	-0.901464	12.6016	-1.43051	0.171231	0.295558	-5.68184
RPS26	-0.392158	17.4771	-1.42851	0.171263	0.295558	-5.6845
SEMG2	-0.777608	19.288	-1.42824	0.171875	0.296165	-5.68485
CAPG	-0.408493	17.2804	-1.423	0.17283	0.297361	-5.6918
SRP9	-0.85009	13.4699	-1.42	0.174222	0.298853	-5.69574
ALDH9A1	-0.395775	15.1372	-1.41875	0.174047	0.298853	-5.69742
EIF6	-0.448591	13.778	-1.41575	0.174912	0.299586	-5.70138
PDCD6	0.449976	19.535	1.40491	0.178058	0.304517	-5.71562
CHST14	-0.66446	13.3503	-1.404	0.178741	0.304649	-5.71678
MAOB	-0.639513	14.6911	-1.40296	0.178938	0.304649	-5.71814
RALB	0.491945	14.6259	1.40268	0.178713	0.304649	-5.71855
MMP14	2.02446	14.5239	1.40078	0.179802	0.305436	-5.72097
COL5A2	0.456175	18.6548	1.39852	0.179936	0.305436	-5.72398
OLFML1	0.712415	14.4049	1.39115	0.182652	0.309124	-5.73351
PCOLCE	0.605878	17.7603	1.39016	0.18252	0.309124	-5.73485
GLRX	0.931653	14.2702	1.38887	0.183331	0.309354	-5.73646
VCL	-0.369798	16.3601	-1.38755	0.183197	0.309354	-5.73826
SERPINA5	-0.884367	14.534	-1.38766	0.183692	0.309505	-5.73803
EPHX2	0.707909	15.7977	1.38513	0.184452	0.310326	-5.74131
G6PD	-0.416957	14.0072	-1.375	0.186984	0.314122	-5.75448
CAT	0.446764	12.9921	1.36862	0.188934	0.316736	-5.76268
TIMP1	0.420895	17.8748	1.36809	0.189096	0.316736	-5.76336
MNDA	0.669641	14.5957	1.36771	0.189656	0.317207	-5.76375
IKBIP	0.667701	15.1377	1.36521	0.190425	0.317495	-5.76695
IGFBP5	-0.702644	15.5551	-1.36471	0.190665	0.317495	-5.76758
ANXA7	-0.339346	15.6931	-1.3646	0.190171	0.317495	-5.76783
BLVRA	-0.526457	12.7443	-1.36208	0.190951	0.317508	-5.77106
AKR1C1	0.412932	18.1146	1.34677	0.195737	0.324991	-5.79054
DEFA5	0.730361	15.3307	1.34643	0.196367	0.325564	-5.79083
HK1	-0.548277	14.8429	-1.34356	0.196752	0.325727	-5.7946
SHROOM3	0.695517	16.9033	1.34196	0.197783	0.326958	-5.79647
CCT7	-0.469143	14.1746	-1.33292	0.200147	0.330388	-5.80801
SUMF2	-0.373736	16.7304	-1.32406	0.203013	0.334633	-5.81912
RRBP1	0.335722	19.6921	1.31722	0.205247	0.337826	-5.82765
IMPA1	-1.01898	14.7741	-1.31116	0.207755	0.341461	-5.83497
CLU	0.35348	24.4753	1.29974	0.21104	0.34636	-5.84928
RPS18	-0.333747	16.7138	-1.29833	0.211515	0.346641	-5.85102
RPL35	-0.352948	17.1218	-1.29412	0.21293	0.348458	-5.85619
RPLP1	-1.14605	15.1694	-1.2942	0.213415	0.348751	-5.85586
CFH	-0.34276	15.9701	-1.28691	0.215374	0.351053	-5.86501
STOML2	0.320082	13.4927	1.28672	0.21544	0.351053	-5.86524
SERPINA1	-0.363945	19.2671	-1.28507	0.216002	0.351466	-5.86726
PSMA5	-0.324098	16.452	-1.2762	0.219047	0.355484	-5.87805
CEMIP	-0.517896	13.4468	-1.27606	0.219096	0.355484	-5.87822
AKAP13	0.46597	20.0946	1.27385	0.219859	0.355802	-5.88089
HNRNPD	-0.339173	16.227	-1.27368	0.219916	0.355802	-5.88109
HADH	-0.579389	14.888	-1.26928	0.221738	0.358241	-5.88627
COPS5	-0.824404	15.4127	-1.26892	0.222077	0.358279	-5.88659
S100A11	0.42143	17.3647	1.26372	0.223385	0.359881	-5.89311
ECH1	-0.442633	15.0685	-1.25648	0.225934	0.363473	-5.9018
LIMCH1	0.408949	16.145	1.25411	0.226776	0.364313	-5.90464
DSP	0.878124	16.0735	1.25359	0.227458	0.364894	-5.90498
DNPEP	-0.36988	14.4473	-1.24863	0.228725	0.36641	-5.91118
WIF1	-0.736044	13.4324	-1.24782	0.229513	0.367062	-5.91186
PPIC	-0.39746	15.6721	-1.24569	0.229776	0.367062	-5.91468
EEF1B2	-0.362213	17.3157	-1.24452	0.230195	0.367216	-5.91607
C4A	-0.535954	13.819	-1.24324	0.230705	0.367515	-5.91756
CORO1C	-0.488239	13.0887	-1.24209	0.231067	0.367577	-5.91895
ADGRF3	0.476479	16.548	1.23724	0.232818	0.369684	-5.92469
ARPC1B	-0.32214	15.925	-1.23662	0.23304	0.369684	-5.92542
RAB1A	-0.30778	12.5161	-1.23226	0.234626	0.371682	-5.93057
CPNE3	-0.39571	14.2731	-1.22993	0.235474	0.372507	-5.93331
RPS17	-0.424068	15.4108	-1.22732	0.236427	0.372879	-5.93637
TOLLIP	-0.383936	13.7724	-1.22727	0.236446	0.372879	-5.93643
ELOB	-0.463619	14.5238	-1.22626	0.236819	0.372879	-5.93763
RPL7A	-0.324222	18.6388	-1.22495	0.2373	0.372879	-5.93916
MECP2	-0.305628	14.0249	-1.22482	0.237346	0.372879	-5.93931
LFNG	0.749829	14.0137	1.21822	0.240269	0.376951	-5.94671
OGN	0.384811	23.6076	1.21342	0.241562	0.378458	-5.95262
VAT1	-0.635233	12.6894	-1.20242	0.24617	0.385133	-5.96503
APOA1	0.802655	14.4937	1.20051	0.246891	0.385133	-5.96724
RNASE1	0.445385	16.9295	1.1986	0.247127	0.385133	-5.96976
SYNE1	0.405937	21.5675	1.19847	0.247175	0.385133	-5.96991
SELENOM	-0.451623	14.1865	-1.19749	0.24755	0.38519	-5.97105
GPX3	0.369577	14.8994	1.19514	0.248442	0.386051	-5.97374
ANGPTL2	-0.364635	18.0258	-1.19268	0.249379	0.386979	-5.97657
IGFBP3	0.680304	14.3544	1.19088	0.250547	0.388262	-5.97828
PODNL1	-0.485271	14.8914	-1.18354	0.252883	0.39135	-5.987
SFXN3	-0.791793	12.8518	-1.18087	0.254392	0.392618	-5.98969
ITM2B	-0.334732	14.9192	-1.18039	0.254101	0.392618	-5.99059
ICAM1	0.468374	15.0965	1.17018	0.258075	0.397763	-6.00215
ME1	-0.328373	16.2863	-1.15925	0.262378	0.403751	-6.01442
ANXA5	-0.331315	21.0458	-1.15852	0.262669	0.403751	-6.01524
DEFA1	0.614617	14.3153	1.15665	0.263884	0.405073	-6.01697
ACAT2	-0.320547	15.406	-1.15372	0.264578	0.405591	-6.0206
SUCLG1	-0.842813	15.3164	-1.15229	0.265621	0.406097	-6.02183
PGAM1	-0.379283	18.1845	-1.15185	0.265325	0.406097	-6.02268
ATP6V1A	0.303867	14.5588	1.14469	0.268198	0.409488	-6.03062
CALD1	-0.583005	12.3409	-1.14333	0.269216	0.410342	-6.03176
PCOLCE2	-0.363239	19.3351	-1.14152	0.269479	0.410342	-6.03413
TINAGL1	-0.455522	14.1156	-1.12845	0.274807	0.417897	-6.0485
THBS3	0.493846	13.132	1.12605	0.275935	0.419054	-6.05099
ATP5PD	-0.5304	14.6302	-1.12557	0.276349	0.419123	-6.05134
APEX1	-0.241913	13.7614	-1.11649	0.279748	0.423714	-6.06152
ACOT13	-0.761757	12.9739	-1.11348	0.281456	0.425735	-6.06438
ASPN	-0.41948	20.467	-1.1104	0.282286	0.426424	-6.06809
PA2G4	-0.353382	13.7292	-1.10928	0.282756	0.426569	-6.0693
FGB	-0.784205	13.5397	-1.10922	0.283237	0.426613	-6.06898
PSME1	-0.637321	13.1503	-1.10851	0.283535	0.426613	-6.06974
P4HA1	-0.327969	16.7816	-1.09881	0.28717	0.431512	-6.08053
HAPLN3	0.32408	16.5377	1.08759	0.291959	0.43813	-6.09248
IGHA1	0.586127	12.409	1.08383	0.29402	0.440643	-6.09605
BAZ1A	-0.344117	13.3381	-1.08033	0.295085	0.441658	-6.10014
PSMB6	-0.2576	15.4531	-1.07631	0.296826	0.443681	-6.10436
MGP	-0.328372	21.0417	-1.07011	0.299531	0.447137	-6.11086
HBB	0.54325	17.9331	1.06777	0.300997	0.448737	-6.1129
PSMB1	-0.318275	15.7278	-1.06105	0.303511	0.451894	-6.12029
HNRNPH3	-0.364893	14.5438	-1.05753	0.305067	0.453617	-6.12393
POLR2A	0.411802	18.4761	1.05478	0.306289	0.454841	-6.12677
PNP	-0.301948	15.6391	-1.04782	0.309391	0.45885	-6.13392
FLG2	0.818541	14.6457	1.04692	0.31023	0.458898	-6.13445
CLTA	-0.296244	14.4541	-1.04685	0.309827	0.458898	-6.13492
MFGE8	0.273089	23.196	1.04283	0.31163	0.460372	-6.13903
LGALS1	0.316238	18.6845	1.041	0.312456	0.460411	-6.1409
RPS7	-0.27427	16.6914	-1.04059	0.312639	0.460411	-6.14131
SRP14	-0.36297	14.2757	-1.04008	0.312869	0.460411	-6.14183
RAC3	-0.427611	14.2263	-1.03793	0.313841	0.461245	-6.14402
DDT	-0.458199	13.7807	-1.03458	0.315532	0.462558	-6.14726
SRSF3	-0.359957	15.4689	-1.03417	0.315546	0.462558	-6.14784
RHOC	-0.584403	15.3705	-1.03413	0.315993	0.462618	-6.14748
FUT4	-0.467773	14.662	-1.02805	0.318578	0.465803	-6.15379
AHNAK	-0.269848	18.5915	-1.02097	0.32158	0.469589	-6.16114
LAMP1	-0.300561	16.3418	-1.01893	0.322519	0.470357	-6.16318
PSMB8	0.483724	13.4303	1.01803	0.323264	0.470842	-6.16377
QSOX1	0.304132	14.2322	1.01498	0.324346	0.471814	-6.16713
CPNE1	-0.383708	12.559	-1.01251	0.325488	0.472871	-6.16959
EMILIN1	0.420812	14.763	1.00811	0.327539	0.474635	-6.17396
CCN1	-0.383472	13.8802	-1.00781	0.327675	0.474635	-6.17425
SNRPA	-0.372892	13.8037	-1.00722	0.327953	0.474635	-6.17484
SOD3	-0.423037	20.5748	-1.00491	0.329033	0.475595	-6.17713
UBE2D3	-0.287598	13.9519	-0.999293	0.331666	0.478793	-6.18266
CILP2	0.32897	20.9877	0.992259	0.334987	0.482974	-6.18956
HSPA9	-0.301051	17.0869	-0.982463	0.339649	0.489078	-6.19909
C1QB	0.517306	13.628	0.979278	0.341581	0.491238	-6.20176
GLS	-0.573425	15.1326	-0.978054	0.342168	0.491462	-6.20294
PRDX5	-0.403975	16.8873	-0.975631	0.342928	0.491933	-6.20569
MYH9	0.376198	18.6559	0.973044	0.344175	0.492274	-6.20817
FLG	0.683951	14.9525	0.971894	0.345133	0.492274	-6.20887
F13A1	-0.237254	18.5421	-0.972023	0.344668	0.492274	-6.20915
GAPDH	-0.271588	21.7216	-0.97114	0.345095	0.492274	-6.21
CD109	-0.282199	16.0723	-0.970662	0.345326	0.492274	-6.21046
CES1	-0.43167	14.9155	-0.969779	0.345939	0.492531	-6.21112
CLEC11A	-0.375831	18.2652	-0.967283	0.346964	0.493316	-6.21369
SLPI	0.34242	20.3548	0.966474	0.347357	0.493316	-6.21446
HINT2	-0.601805	13.505	-0.965572	0.348196	0.493891	-6.21491
ANXA2	-0.233922	20.8751	-0.959038	0.350983	0.497225	-6.22154
F2	0.817113	12.8227	0.955802	0.352965	0.498955	-6.22419
TIMP3	-0.365637	17.8972	-0.954761	0.35308	0.498955	-6.22558
GNB2	-0.300169	14.1395	-0.952865	0.354012	0.499653	-6.22737
TMA7	-0.256842	15.4345	-0.949493	0.355675	0.501379	-6.23054
H1-5	-0.418925	16.2829	-0.945045	0.358033	0.504079	-6.23455
ARPC2	-0.256423	16.2538	-0.941945	0.359416	0.505401	-6.23761
ITIH3	0.637181	14.7052	0.941444	0.360055	0.505675	-6.23767
DPT	0.365731	16.7889	0.935165	0.362799	0.508642	-6.24391
MYL6	-0.228866	15.9716	-0.934643	0.363061	0.508642	-6.2444
THBS1	-0.460383	21.5594	-0.930437	0.365507	0.511441	-6.24793
IGKV4-1	0.591607	14.2248	0.926803	0.367385	0.513438	-6.25123
ITGAV	0.287894	16.48	0.921418	0.369725	0.516075	-6.25657
PPA1	-0.537029	14.0749	-0.917578	0.372055	0.518691	-6.25967
RPS8	-0.289986	17.6057	-0.915823	0.37257	0.518774	-6.26167
GUSB	-0.4084	14.804	-0.910341	0.375585	0.521413	-6.26641
ENO1	-0.249413	21.3369	-0.908792	0.376165	0.521413	-6.26804
MSN	-0.213599	20.9451	-0.908725	0.376199	0.521413	-6.2681
ACAN	0.265477	27.7968	0.908537	0.376296	0.521413	-6.26827
GDF10	-0.447651	17.116	-0.901755	0.380112	0.525624	-6.27402
CTHRC1	0.240208	20.0192	0.900842	0.380258	0.525624	-6.27519
H1-0	0.221533	19.8221	0.89938	0.381015	0.526031	-6.2765
UAP1L1	0.252413	17.8826	0.897071	0.382211	0.527044	-6.27856
IGLC2	0.542187	13.6731	0.896194	0.383036	0.527542	-6.27895
HARS1	-0.364497	13.8698	-0.892159	0.384763	0.529282	-6.28294
CSPG4	0.263935	15.983	0.879901	0.391183	0.537463	-6.29375
ABI3BP	0.368159	18.7725	0.872115	0.395297	0.542462	-6.30056
PAFAH1B1	0.297626	14.6569	0.870598	0.396102	0.542912	-6.30187
VPS16	0.265211	16.9828	0.868753	0.397082	0.543377	-6.30347
REXO2	-0.291826	13.8111	-0.868166	0.397395	0.543377	-6.30398
HTRA1	-0.241117	20.1916	-0.863238	0.400023	0.546314	-6.30824
SEMA3C	0.455365	14.2822	0.856284	0.404103	0.551225	-6.31383
MECR	0.244201	17.832	0.850538	0.406847	0.554305	-6.31911
HSPD1	-0.257918	18.6548	-0.849338	0.407496	0.554526	-6.32013
GRN	0.212653	16.0045	0.847143	0.408685	0.555062	-6.32199
PSMB3	0.287056	13.9247	0.84681	0.408865	0.555062	-6.32227
PSMB4	-0.210783	15.5223	-0.845113	0.409785	0.55565	-6.32371
RAN	-0.228346	16.7807	-0.843615	0.410599	0.556091	-6.32497
IL1RN	-0.268898	15.3813	-0.837917	0.413704	0.559631	-6.32977
NPEPPS	-0.24857	13.2398	-0.833892	0.415906	0.561942	-6.33313
HDGF	-0.213457	15.0319	-0.832982	0.416406	0.56195	-6.33389
YWHAE	-0.204994	17.2316	-0.830894	0.417552	0.56283	-6.33563
TXNDC17	-0.278711	14.806	-0.827944	0.419175	0.56435	-6.33808
ITIH6	0.278671	17.682	0.821151	0.422928	0.56852	-6.3437
PLXDC2	-0.363681	13.5383	-0.820776	0.42327	0.56852	-6.34386
GALNT2	0.298207	12.6326	0.815721	0.425943	0.571436	-6.34815
CST3	0.396396	14.799	0.807782	0.430653	0.577075	-6.35431
LGALS3	-0.228271	18.7359	-0.799271	0.43516	0.58243	-6.36148
COMP	0.260458	25.569	0.797832	0.435972	0.582716	-6.36264
TSKU	0.336214	13.805	0.796886	0.436507	0.582716	-6.3634
SUMO2	-0.198362	14.5436	-0.794528	0.437841	0.582716	-6.36528
PAH	-0.213406	17.0701	-0.794418	0.437903	0.582716	-6.36537
ACTR3	-0.233104	15.0177	-0.794366	0.437933	0.582716	-6.36541
LAMP2	-0.227807	16.342	-0.788015	0.441539	0.586829	-6.37046
ATOX1	-0.276121	15.4965	-0.786336	0.442495	0.587415	-6.37179
UBE2N	-0.218166	15.3638	-0.78254	0.444662	0.589605	-6.37478
CXCL12	0.327599	15.6878	0.77304	0.450115	0.596141	-6.38222
WARS1	0.430845	15.7298	0.763746	0.4558	0.602968	-6.38907
SOST	0.467615	14.9066	0.756069	0.460264	0.608048	-6.39495
CPQ	-0.227167	15.2848	-0.754787	0.460707	0.608048	-6.39627
MAMDC2	-0.491702	13.8889	-0.751969	0.46266	0.609919	-6.39807
CRTAP	-0.264386	12.4795	-0.747552	0.464947	0.612102	-6.40175
COL9A1	-0.400566	19.0198	-0.746468	0.465886	0.612102	-6.40223
AK3	-0.407597	15.5731	-0.745521	0.466443	0.612102	-6.40295
TBCA	-0.234867	14.6446	-0.74497	0.466466	0.612102	-6.4037
ATP6V1E1	0.293017	15.3926	0.740956	0.468833	0.6145	-6.40671
HDDC2	0.304455	13.187	0.738894	0.470052	0.615384	-6.40825
PRSS3	0.28524	16.1264	0.737988	0.470588	0.615384	-6.40892
VCAN	-0.319842	17.31	-0.735695	0.472005	0.616309	-6.41057
CMPK1	-0.311095	16.685	-0.734475	0.47267	0.616309	-6.41154
PDIA4	-0.179937	18.142	-0.733447	0.473281	0.616309	-6.4123
HMGN2	-0.184918	17.4166	-0.733146	0.473459	0.616309	-6.41252
RAB8A	0.2435	14.3418	0.726062	0.47768	0.621092	-6.41774
FARSA	-0.33095	13.238	-0.717662	0.4829	0.627164	-6.42367
NPNT	-0.310597	13.9947	-0.716121	0.483691	0.627476	-6.42494
GNB1	-0.478934	12.9128	-0.712215	0.486279	0.630116	-6.4275
ERH	-0.27	14.4298	-0.702456	0.491903	0.636679	-6.43481
TRA2B	-0.176436	14.4946	-0.700214	0.493267	0.637719	-6.4364
NT5E	-0.59894	13.0259	-0.697058	0.495469	0.639116	-6.43832
COL6A2	0.258944	19.0905	0.696986	0.495234	0.639116	-6.43868
YWHAH	-0.187396	14.8065	-0.695342	0.496238	0.639383	-6.43984
ACTA1	-0.194937	18.4647	-0.692056	0.498247	0.641247	-6.44215
COPE	0.206925	13.8387	0.688798	0.500244	0.642781	-6.44443
GNG12	-0.189269	13.9747	-0.688272	0.500568	0.642781	-6.4448
UQCRB	-0.314153	14.0385	-0.683714	0.503547	0.645878	-6.44778
SFRP1	-0.307012	14.3038	-0.674781	0.509045	0.651554	-6.45396
EHD2	-0.22888	15.0896	-0.674416	0.509116	0.651554	-6.45438
POSTN	0.439613	13.753	0.672589	0.510517	0.652614	-6.45533
FGFBP2	-0.19287	22.0416	-0.670053	0.511825	0.65348	-6.45736
CLIC1	-0.285014	16.7491	-0.669221	0.512342	0.65348	-6.45792
CTSC	0.238098	14.6325	0.666184	0.514234	0.654682	-6.45998
GPI	-0.230789	15.0751	-0.665863	0.514434	0.654682	-6.4602
DARS1	-0.405023	14.8465	-0.665019	0.515225	0.654957	-6.46048
COL10A1	-0.306665	17.4296	-0.659849	0.518382	0.658235	-6.46404
ATP5F1B	-0.209209	18.5526	-0.65777	0.519495	0.658914	-6.46564
CNN1	-0.270116	14.711	-0.656607	0.520224	0.659105	-6.46642
ANG	0.310568	22.2431	0.654361	0.521838	0.660415	-6.46769
H2AZ2	0.197532	16.4594	0.650791	0.523881	0.662019	-6.47029
FLNA	0.230233	14.505	0.650178	0.524268	0.662019	-6.47069
GPNMB	-0.348837	14.7515	-0.64839	0.525652	0.663032	-6.47159
MVP	0.286021	16.0502	0.63924	0.531326	0.669448	-6.47772
CASP14	0.356729	13.396	0.633407	0.535148	0.672774	-6.48137
MXRA5	0.211656	18.2649	0.633037	0.535134	0.672774	-6.48188
PSMB2	0.193548	14.4189	0.630968	0.536453	0.673672	-6.48321
LOX	0.258499	17.4958	0.624973	0.540288	0.677741	-6.48705
FBN1	-0.346246	13.8638	-0.62342	0.541529	0.67855	-6.48777
H4C1	0.215858	20.4683	0.620039	0.543455	0.680165	-6.49018
OBSCN	0.252384	15.8259	0.619173	0.544012	0.680165	-6.49073
HMX3	-0.267372	14.8614	-0.613642	0.547624	0.683929	-6.49415
ACP1	-0.234669	14.7383	-0.605015	0.553161	0.690088	-6.49957
ANXA6	0.190923	19.9578	0.601535	0.555422	0.69215	-6.50171
SRPX2	-0.194682	21.9546	-0.597818	0.557842	0.694407	-6.50398
YWHAG	-0.160168	16.0582	-0.596466	0.558725	0.694746	-6.50481
H1-10	-0.152165	16.0092	-0.59344	0.560701	0.696443	-6.50665
VDAC1	-0.192852	17.567	-0.588601	0.563869	0.698896	-6.50957
TMED10	-0.191165	14.359	-0.588549	0.563903	0.698896	-6.5096
PPP1CA	-0.188291	13.4567	-0.587599	0.564526	0.698908	-6.51017
GSTO1	-0.168168	17.4009	-0.581833	0.568316	0.702007	-6.51361
C17orf58	0.241463	15.146	0.581645	0.568439	0.702007	-6.51373
SERPINF1	-0.409998	12.3175	-0.580914	0.569147	0.702007	-6.51392
LORICRIN	-0.357432	12.6704	-0.580387	0.569494	0.702007	-6.51424
SDCBP	0.243738	14.735	0.574588	0.573096	0.705637	-6.5179
RNASE3	0.27698	15.3242	0.573991	0.573678	0.705637	-6.51805
LAP3	-0.240525	14.0787	-0.569191	0.576671	0.708553	-6.52105
SHC1	0.168893	13.0559	0.567906	0.577524	0.708602	-6.5218
SCUBE2	-0.317058	13.0044	-0.567259	0.578173	0.708602	-6.52195
DSG2	0.327411	14.8114	0.56665	0.578578	0.708602	-6.5223
LTBP1	0.312986	15.5391	0.565286	0.579483	0.708949	-6.52309
PODN	-0.244725	14.322	-0.560994	0.582164	0.711345	-6.52575
RPS15	-0.157505	17.6336	-0.558745	0.583622	0.711345	-6.52708
ECM2	0.174923	15.9935	0.558424	0.583836	0.711345	-6.52727
GBA	0.175322	15.3985	0.558269	0.58394	0.711345	-6.52736
RPS10	-0.162813	18.7627	-0.550804	0.588934	0.716542	-6.53159
USP28	0.408594	15.0897	0.55033	0.589465	0.716542	-6.53164
CUTA	-0.163179	15.3093	-0.547862	0.590909	0.717016	-6.53325
HMGB1	-0.156321	17.883	-0.547558	0.591113	0.717016	-6.53342
ANXA1	-0.149171	20.5216	-0.542931	0.594226	0.720024	-6.536
GANAB	-0.16756	16.4236	-0.541057	0.595489	0.720763	-6.53705
PDXK	-0.148338	14.7855	-0.540149	0.596101	0.720763	-6.53755
EFEMP2	0.186165	14.4416	0.537215	0.598082	0.722391	-6.53917
SIL1	-0.219664	13.4747	-0.532319	0.601394	0.725623	-6.54185
IST1	-0.191079	13.9758	-0.53018	0.602845	0.726603	-6.54302
TNFRSF11B	0.158832	18.9804	0.528496	0.603987	0.727211	-6.54393
PTN	0.318962	16.4891	0.525676	0.606105	0.728745	-6.54525
CCN2	-0.401113	15.7571	-0.525035	0.606541	0.728745	-6.5456
HS3ST3A1	0.233344	16.4357	0.522289	0.608316	0.728834	-6.54717
COL6A3	-0.189643	20.1464	-0.522273	0.60822	0.728834	-6.54729
MAP4	-0.222818	14.1614	-0.521386	0.608824	0.728834	-6.54776
NPC2	-0.166682	16.0635	-0.520872	0.609175	0.728834	-6.54804
MDK	0.257171	16.2589	0.518109	0.611233	0.730529	-6.54933
TIMM44	-0.201986	13.2073	-0.513875	0.613955	0.733013	-6.55175
RPL10A	0.249707	17.4724	0.509478	0.617131	0.736034	-6.5539
ARPC4	0.263197	14.0987	0.507973	0.618194	0.73642	-6.55465
SERPING1	-0.256149	14.7183	-0.507166	0.618748	0.73642	-6.55508
ACTR2	-0.13725	14.7679	-0.498138	0.62477	0.742811	-6.55993
RAP1B	0.144789	16.0247	0.496963	0.625581	0.743	-6.56053
CAVIN1	-0.146678	17.6909	-0.49371	0.62783	0.744894	-6.56219
AGPAT5	0.304611	15.0516	0.489505	0.630927	0.747012	-6.56413
IGHG1	0.139932	16.8805	0.489294	0.630887	0.747012	-6.56442
TTR	0.281899	14.993	0.487558	0.632276	0.747205	-6.56511
AARS1	-0.229877	12.631	-0.486573	0.632919	0.747205	-6.56564
SRI	-0.194772	14.0635	-0.486165	0.633058	0.747205	-6.56599
SRSF2	-0.126661	15.1185	-0.48238	0.635689	0.749533	-6.56787
OMD	0.160587	17.8576	0.480422	0.637051	0.749863	-6.56884
PGM2	-0.119932	15.1036	-0.480087	0.637285	0.749863	-6.56901
ACTB	0.123726	20.0884	0.472401	0.642649	0.755394	-6.57277
CTSD	-0.174725	17.664	-0.46978	0.644482	0.756768	-6.57404
CASP8	0.239449	14.4516	0.464464	0.648384	0.760566	-6.57643
CHMP2A	0.147239	15.7256	0.462168	0.649821	0.761467	-6.57769
RRAS	0.173289	14.2962	0.455148	0.654763	0.765854	-6.58101
SNRPD2	-0.142869	15.61	-0.45494	0.654909	0.765854	-6.58111
PLBD2	-0.135703	17.1411	-0.447263	0.660332	0.771078	-6.58467
ARPC3	0.130975	15.8755	0.4467	0.66073	0.771078	-6.58493
DERA	-0.162471	13.8871	-0.437966	0.666925	0.77751	-6.58892
IRGC	0.196765	17.1975	0.434223	0.66968	0.779924	-6.59051
SMOC1	-0.386127	14.1181	-0.429656	0.673003	0.781814	-6.59249
GPLD1	0.186167	14.5199	0.429009	0.673333	0.781814	-6.59289
H2BC21	-0.124034	19.5266	-0.428928	0.673362	0.781814	-6.59295
PLEC	-0.114372	15.7075	-0.426099	0.675383	0.783042	-6.5942
CYCS	0.14339	15.9319	0.425522	0.675794	0.783042	-6.59446
SERPINB12	0.41418	12.7356	0.424424	0.676738	0.783338	-6.5948
SGK1	-0.147536	19.2468	-0.42322	0.677441	0.783355	-6.59546
VIT	-0.30353	18.0748	-0.420523	0.679528	0.784972	-6.5965
EGLN3	0.135248	13.5868	0.416684	0.682124	0.787172	-6.5983
WDR5	-0.101484	15.5913	-0.413622	0.684322	0.78891	-6.59961
C3	0.236939	17.519	0.411273	0.686164	0.790233	-6.60047
PRELP	0.113128	28.3484	0.407009	0.68908	0.792466	-6.60241
OLFML3	-0.378389	12.6696	-0.405981	0.689972	0.792466	-6.60271
TALDO1	-0.122855	18.0467	-0.40547	0.69019	0.792466	-6.60305
UBA52	-0.105414	18.5224	-0.402073	0.692641	0.794479	-6.60447
FMOD	0.114558	27.4036	0.400633	0.69368	0.794871	-6.60507
RNASE4	0.180149	19.5429	0.397587	0.695967	0.79589	-6.60625
IMMT	0.109099	13.2059	0.397605	0.69587	0.79589	-6.60632
APOE	0.204664	16.2156	0.395907	0.697245	0.79626	-6.60689
CHAD	0.140783	24.1387	0.395092	0.697689	0.79626	-6.60735
CCT3	-0.247905	14.5358	-0.393131	0.699255	0.797248	-6.60802
HYOU1	0.134928	15.6706	0.389224	0.701943	0.799513	-6.60972
ATP5F1D	-0.119355	15.5255	-0.386706	0.703772	0.800796	-6.61073
CILP	0.150524	24.4665	0.380809	0.708062	0.804873	-6.61307
ECRG4	-0.116119	21.4485	-0.372843	0.713874	0.81067	-6.61618
SRPX	0.184273	16.038	0.364112	0.720397	0.817263	-6.6194
ATP5F1C	-0.120307	16.2304	-0.360069	0.72323	0.819661	-6.62102
MATN2	-0.165536	14.6975	-0.358848	0.724212	0.819958	-6.6214
CALU	-0.23428	17.4316	-0.355857	0.726455	0.821681	-6.62248
CAP1	0.112082	17.4621	0.349008	0.731369	0.826418	-6.62508
RRP1	0.104705	17.5282	0.345431	0.734008	0.828156	-6.62636
H2BC18	0.102425	18.1099	0.344952	0.734362	0.828156	-6.62653
COL6A1	-0.119458	20.0605	-0.339889	0.738104	0.831553	-6.62833
VAPA	-0.176804	13.1122	-0.336638	0.740633	0.831886	-6.62938
CCN5	0.122553	16.4832	0.336748	0.740429	0.831886	-6.62943
AMBP	-0.202976	14.5159	-0.336017	0.741093	0.831886	-6.62959
COL1A2	0.154881	18.3961	0.33565	0.741321	0.831886	-6.62975
CD55	0.111674	14.9031	0.331965	0.743974	0.834042	-6.63109
TPM4	0.168832	14.6918	0.324928	0.749318	0.839207	-6.63339
PRSS23	-0.21239	13.9198	-0.322957	0.750783	0.839746	-6.63406
SYNE2	0.240718	17.6928	0.322298	0.751274	0.839746	-6.63428
SERPINA3	0.210849	14.7226	0.319697	0.75321	0.841084	-6.63514
HAPLN1	0.0842456	25.7074	0.31679	0.75526	0.842548	-6.63619
HTRA3	0.104684	16.5841	0.315182	0.756459	0.84306	-6.63671
HS3ST1	0.193198	14.8294	0.313836	0.757578	0.843481	-6.63707
ATAD3B	0.169844	15.2711	0.312651	0.758462	0.843641	-6.63746
PPP1R10	0.0987481	16.9808	0.309147	0.760967	0.845601	-6.63867
TXN	-0.0837527	17.7567	-0.307008	0.762567	0.846553	-6.63935
CHCHD2	0.132575	12.7381	0.300963	0.767131	0.850791	-6.64123
HMGCL	-0.087292	12.4385	-0.295179	0.771432	0.854729	-6.64304
SLC25A6	0.0955606	13.43	0.292872	0.773165	0.855515	-6.64375
DBI	0.129985	15.756	0.292185	0.773729	0.855515	-6.64392
PFN1	0.0835875	18.0066	0.291236	0.774395	0.855515	-6.64424
SCRG1	0.0932781	17.2893	0.288257	0.776635	0.857159	-6.64514
ITIH5	0.163779	12.2195	0.286305	0.778208	0.858062	-6.64565
ERVFC1	-0.139089	13.907	-0.283771	0.780099	0.859316	-6.64641
HMGN4	0.0910613	14.0606	0.279394	0.783314	0.860782	-6.64775
MATN3	-0.115776	20.3149	-0.278012	0.784356	0.860782	-6.64815
MAGED2	-0.096373	16.0889	-0.277408	0.784813	0.860782	-6.64832
PSMA3	0.0801162	16.1986	0.277205	0.784966	0.860782	-6.64838
QDPR	-0.103959	17.5448	-0.276883	0.785208	0.860782	-6.64847
GDI2	0.107362	16.5565	0.273496	0.787768	0.862757	-6.64944
SCP2	-0.0974713	12.8773	-0.272432	0.788572	0.862808	-6.64974
CD59	-0.0996277	14.5906	-0.269435	0.790838	0.864458	-6.65059
GPX1	-0.146147	13.5371	-0.266727	0.792984	0.865972	-6.65128
MAP2K1	-0.076864	12.8773	-0.260761	0.797409	0.869169	-6.65297
NPM1	-0.0683462	17.9091	-0.259701	0.798214	0.869169	-6.65326
PHB2	-0.0750645	17.1005	-0.259559	0.798321	0.869169	-6.6533
APRT	0.101914	15.7173	0.258713	0.798964	0.869169	-6.65353
PLA2G2A	-0.120425	26.1587	-0.257376	0.80005	0.86952	-6.65384
KCNT2	0.0933647	19.0061	0.251008	0.804817	0.872587	-6.65557
MYO1C	-0.0732612	13.0135	-0.249589	0.805896	0.872587	-6.65593
HNRNPA2B1	-0.0740491	18.5076	-0.249246	0.806157	0.872587	-6.65602
SERPINB6	-0.151886	15.4999	-0.248646	0.806702	0.872587	-6.65613
COL3A1	0.0903183	19.5204	0.248666	0.806599	0.872587	-6.65617
CSTB	-0.0977076	16.1121	-0.245568	0.808957	0.874195	-6.65697
ARG1	0.116149	14.3473	0.2397	0.813501	0.878096	-6.65841
LGI4	0.157268	14.6433	0.237165	0.815447	0.878096	-6.65903
SYTL4	-0.0800894	16.292	-0.236944	0.815532	0.878096	-6.65913
PEF1	-0.0984949	12.8023	-0.236789	0.81565	0.878096	-6.65917
MFAP4	0.0935234	16.1301	0.235088	0.816949	0.878664	-6.65959
EMILIN3	-0.155274	13.9322	-0.230578	0.820477	0.881395	-6.66063
RAB7A	-0.0792374	13.989	-0.229318	0.821358	0.881395	-6.66098
COL16A1	0.077513	14.9531	0.227777	0.822537	0.881395	-6.66134
ACOT8	0.0626153	13.7214	0.227716	0.822584	0.881395	-6.66136
TPM1	-0.0932721	14.8561	-0.225429	0.824333	0.882439	-6.6619
FTH1	-0.0713984	16.8309	-0.219336	0.829001	0.886603	-6.66331
CYB5R3	-0.0685321	15.3008	-0.213835	0.83322	0.890279	-6.66455
BGN	0.0640329	28.731	0.210343	0.835901	0.892307	-6.66532
LECT2	0.102832	18.4941	0.205744	0.839504	0.895314	-6.66628
SRSF1	-0.0529255	15.4844	-0.202405	0.842003	0.896536	-6.66702
H3-2	-0.058625	19.558	-0.202117	0.842225	0.896536	-6.66708
AK2	0.10068	14.0578	0.188983	0.852411	0.906532	-6.66972
PCYOX1	-0.0926872	13.1499	-0.187684	0.853404	0.906694	-6.66998
ACAA2	0.058698	14.9526	0.186636	0.854156	0.906694	-6.67021
SLC25A1	-0.101189	12.3351	-0.184558	0.855825	0.90762	-6.67058
DCXR	-0.0953621	13.7278	-0.182629	0.857314	0.908354	-6.67095
DNAJB11	-0.0865663	14.3215	-0.17933	0.859852	0.908591	-6.67158
HSPE1	0.0512248	17.6125	0.179181	0.859914	0.908591	-6.67163
DDX39B	-0.075943	15.3852	-0.179159	0.859931	0.908591	-6.67163
VTN	0.115095	17.2377	0.173399	0.864447	0.912516	-6.67266
ENO2	-0.0608842	15.8842	-0.165329	0.870635	0.916859	-6.67411
COL5A1	-0.0961778	13.8489	-0.164964	0.870976	0.916859	-6.67415
DCN	0.0400694	26.7545	0.164978	0.870907	0.916859	-6.67417
CAVIN3	-0.0513332	16.4658	-0.16097	0.874015	0.919132	-6.67485
CNPY3	-0.0471817	16.889	-0.160023	0.874749	0.919132	-6.67501
GNS	0.0610901	15.7788	0.158087	0.876251	0.919862	-6.67533
SPP2	-0.107231	16.6093	-0.155541	0.878281	0.920297	-6.67573
LDHA	0.0512814	20.2607	0.155495	0.878262	0.920297	-6.67576
GATD3B	-0.0374288	15.768	-0.154349	0.879153	0.920363	-6.67594
APCS	0.183692	17.1966	0.150821	0.881945	0.922439	-6.67648
UBE2V1	-0.0452834	14.88	-0.147909	0.884155	0.923901	-6.67695
SPRYD4	0.0351951	13.079	0.141746	0.888947	0.927971	-6.67788
CHMP2B	0.0551156	12.3794	0.140761	0.889714	0.927971	-6.67803
RAB11A	0.0469361	14.1206	0.139687	0.890549	0.927971	-6.67819
COL18A1	0.0559002	13.7379	0.138712	0.891308	0.927971	-6.67833
ALYREF	-0.0498045	15.856	-0.137574	0.892193	0.928044	-6.67849
H3-3A	0.0365925	21.3891	0.135666	0.893679	0.928197	-6.67876
ATP5PO	-0.0454219	15.0952	-0.135292	0.89397	0.928197	-6.67881
S100A6	-0.0466537	18.5098	-0.128728	0.899084	0.932656	-6.67972
GBE1	0.0321513	13.7872	0.122969	0.903574	0.936461	-6.68047
CS	0.0738482	13.0773	0.121672	0.904628	0.936701	-6.68062
CLIC4	0.0311928	15.6494	0.120396	0.905581	0.936836	-6.6808
LYZ	-0.071424	23.7796	-0.117076	0.908213	0.938445	-6.6812
SSBP1	-0.031881	15.6176	-0.116292	0.908784	0.938445	-6.6813
DLST	0.0354454	15.2402	0.106967	0.916067	0.944501	-6.68239
RPL13A	0.0285674	17.8332	0.106661	0.916306	0.944501	-6.68242
COL12A1	0.0348432	19.0893	0.104525	0.917976	0.944834	-6.68266
TPT1	-0.0263914	16.0532	-0.104124	0.918289	0.944834	-6.6827
CNMD	0.0390635	20.783	0.101813	0.920096	0.945839	-6.68295
MIF	-0.0388331	17.4774	-0.099147	0.922181	0.947128	-6.68323
SLC25A24	0.0363131	13.615	0.0912512	0.92836	0.952219	-6.68401
TFAM	-0.0231893	12.7958	-0.0905556	0.928904	0.952219	-6.68408
CTSF	-0.0338835	13.994	-0.0887096	0.930349	0.952219	-6.68425
SPP1	0.0374286	18.3113	0.0885398	0.930482	0.952219	-6.68427
SH3GLB2	-0.0260096	17.3729	-0.087268	0.931478	0.952382	-6.68438
IGKC	-0.0691872	14.1085	-0.0790465	0.937946	0.9577	-6.68509
IGFBP7	-0.0320127	14.3577	-0.0784826	0.938361	0.9577	-6.68514
PAPSS2	0.0262102	21.294	0.0748246	0.941228	0.959766	-6.68543
SRSF7	-0.0227198	14.6318	-0.0726117	0.942963	0.960424	-6.6856
LUM	-0.0202601	24.2976	-0.0715826	0.94377	0.960424	-6.68568
TLN1	0.0291489	17.0473	0.0707745	0.944403	0.960424	-6.68574
ACTN1	-0.0248342	14.3336	-0.0680735	0.946521	0.96172	-6.68594
DYNLL1	-0.0197302	14.0341	-0.0606053	0.95238	0.965999	-6.68644
FGF2	0.0222177	16.0269	0.0597174	0.953077	0.965999	-6.68649
FKBP2	0.0157924	15.2672	0.0594622	0.953277	0.965999	-6.68651
PRSS1	-0.0195421	14.1304	-0.0549966	0.956782	0.968689	-6.68678
H2AC21	0.0142868	17.1307	0.0516795	0.959386	0.970463	-6.68696
SERPINB1	-0.0135731	14.5783	-0.0501188	0.960612	0.97081	-6.68704
EIF4A1	-0.0156981	14.8612	-0.0490719	0.961434	0.97081	-6.6871
HHIPL2	-0.0247206	18.0881	-0.0473421	0.962809	0.971337	-6.68718
ARF3	0.021784	16.9062	0.0438711	0.965532	0.972634	-6.68735
GGH	-0.0139286	14.7272	-0.0435096	0.965802	0.972634	-6.68737
CRLF1	0.011958	14.7402	0.0338444	0.973395	0.978804	-6.68776
PRG4	0.0153067	20.5119	0.0335313	0.973648	0.978804	-6.68777
HMGN1	-0.00418989	15.8408	-0.0168527	0.98675	0.99063	-6.6882
MYL12B	-0.00572064	16.5086	-0.0141993	0.988836	0.99063	-6.68825
VWA1	0.00954539	13.7786	0.0141334	0.988893	0.99063	-6.68825
SNRPD3	0.0064346	17.2942	0.0130788	0.989721	0.99063	-6.68826
SNRPD1	0.00389615	16.29	0.0130236	0.989761	0.99063	-6.68826
MACROH2A2	0.000738056	13.6883	0.00184522	0.998549	0.998549	-6.68835

## Sheet: ICD vs IC
	logFC	AveExpr	t	P.Value	adj.P.Val	B
COL3A1	-1.83112	19.5204	-5.04146	0.000100504	0.0543644	1.40833
DLAT	-2.59996	16.5138	-4.95576	0.000130876	0.0543644	1.18572
IQGAP1	-1.17423	16.3684	-4.87264	0.00014319	0.0543644	1.10231
COL2A1	-1.92386	22.7472	-4.53102	0.000295544	0.0841562	0.472235
RPS24	-1.23485	15.0128	-4.35412	0.00043176	0.098355	0.141032
TUFM	1.38814	14.5078	4.0216	0.000884926	0.144871	-0.488276
NAP1L1	-2.43289	12.9367	-3.98795	0.00100224	0.144871	-0.590247
EEF1G	-1.90611	13.8317	-3.97705	0.00101753	0.144871	-0.604735
PRRC1	-1.33638	13.8062	-3.86034	0.00125533	0.146412	-0.795635
GFUS	1.07438	13.3524	3.84942	0.00128545	0.146412	-0.816484
OCIAD1	-2.41823	14.1789	-3.72679	0.00175243	0.181456	-1.08168
COL1A1	-1.68061	19.7564	-3.62659	0.00214779	0.203861	-1.26277
COL9A1	1.88712	19.0198	3.5167	0.00274847	0.217376	-1.47777
ARHGDIA	-0.85569	17.1889	-3.49565	0.0027703	0.217376	-1.49204
COL11A1	-1.29317	16.6427	-3.47679	0.00288587	0.217376	-1.52799
COL9A3	-1.51809	15.842	-3.45628	0.00305357	0.217376	-1.57525
COPE	0.991874	13.8387	3.30168	0.00421512	0.282413	-1.86097
AIFM1	-1.28451	13.1219	-3.27333	0.00448105	0.283551	-1.91468
STOML2	-0.798538	13.4927	-3.2101	0.00513512	0.307837	-2.03425
FH	-1.06192	12.5987	-3.10928	0.00637694	0.334281	-2.22407
TFG	-1.06749	14.0928	-3.10826	0.0063909	0.334281	-2.22599
AGR2	-2.08592	12.9408	-3.11361	0.00649383	0.334281	-2.23319
ITPA	1.13503	14.1253	3.08272	0.00675018	0.334281	-2.27387
EIF3J	-1.09132	13.0117	-2.97777	0.00844598	0.400832	-2.4698
IL1RN	-0.947245	15.3813	-2.95173	0.00892714	0.401495	-2.51817
PSMB9	-1.02301	13.0451	-2.93936	0.00916493	0.401495	-2.5411
GATD3B	-0.702836	15.768	-2.89835	0.00999801	0.410374	-2.61695
PEF1	-1.19568	12.8023	-2.8745	0.0105159	0.410374	-2.66094
WIF1	1.69162	13.4324	2.8678	0.0109031	0.410374	-2.68612
ECRG4	-0.888777	21.4485	-2.85375	0.0109874	0.410374	-2.69912
ATP6V1B2	-0.966478	13.4623	-2.84599	0.0111691	0.410374	-2.71339
SNRNP70	-2.07073	14.1269	-2.82506	0.0119224	0.424362	-2.76394
NAP1L4	-0.580476	13.8732	-2.72073	0.0145325	0.501593	-2.94192
RAB6B	-1.00747	12.6438	-2.66555	0.0163055	0.546234	-3.04152
CA2	-1.5916	13.0849	-2.6466	0.0172626	0.561774	-3.08501
RO60	-0.895802	14.1978	-2.6035	0.0185462	0.570947	-3.15265
EIF4H	-0.800703	14.3782	-2.59679	0.0188053	0.570947	-3.16461
COL16A1	-0.881579	14.9531	-2.59058	0.0190483	0.570947	-3.17567
SPP1	-1.08816	18.3113	-2.57411	0.019707	0.575546	-3.20494
SDCBP	-1.08119	14.735	-2.54879	0.0207622	0.582153	-3.2498
CWC22	-0.572169	19.1813	-2.53835	0.021213	0.582153	-3.26826
LOXL2	-0.77125	12.6345	-2.52011	0.0220223	0.582153	-3.30042
SRSF2	-0.660589	15.1185	-2.51582	0.0222169	0.582153	-3.30797
ATP6V1A	-0.665812	14.5588	-2.50817	0.022568	0.582153	-3.32142
PSMD14	-0.629451	15.0273	-2.49891	0.0229999	0.582153	-3.33768
CRTAC1	-1.59091	14.1917	-2.48559	0.0239872	0.593944	-3.36835
RALB	-0.864862	14.6259	-2.46597	0.0246005	0.59617	-3.39531
RPL3	-0.744081	16.6234	-2.42742	0.0266076	0.618185	-3.46236
ANP32A	-0.600741	15.3028	-2.41838	0.0270999	0.618185	-3.47801
CTBS	-0.634179	14.3775	-2.39689	0.0283046	0.618185	-3.51511
TIMP1	-0.735291	17.8748	-2.39002	0.0287007	0.618185	-3.52695
STXBP3	-0.902934	15.8503	-2.37054	0.0298514	0.618185	-3.56043
NUCKS1	-0.571351	16.1045	-2.37017	0.0298732	0.618185	-3.56105
RPS29	-0.980958	14.5571	-2.3649	0.030192	0.618185	-3.57008
GSR	-0.886172	12.8193	-2.3595	0.030522	0.618185	-3.57932
EPHX2	1.20605	15.7977	2.35981	0.0308956	0.618185	-3.58466
BCAN	0.779439	18.3355	2.35117	0.0310378	0.618185	-3.59357
RPS15	-0.66079	17.6336	-2.34414	0.0314791	0.618185	-3.60557
RAB11A	-0.782939	14.1206	-2.3301	0.0323784	0.625067	-3.62948
H2AC20	-0.95797	16.1946	-2.31334	0.0334838	0.630561	-3.65795
FGA	-1.038	14.2801	-2.29733	0.0348076	0.630561	-3.68804
S100B	-1.00863	16.1911	-2.28582	0.0355215	0.630561	-3.70628
PSME1	-1.3113	13.1503	-2.28078	0.0361485	0.630561	-3.718
IKBIP	1.11347	15.1377	2.27666	0.0363772	0.630561	-3.7241
EEF2	-0.564137	16.2711	-2.25458	0.0376409	0.630561	-3.75695
IGFBP7	-0.91234	14.3577	-2.2367	0.0389974	0.630561	-3.78681
PSMD7	-0.659333	14.2355	-2.2238	0.0400043	0.630561	-3.80829
HMGB1	-0.633826	17.883	-2.22015	0.0402936	0.630561	-3.81436
FGG	-1.04531	14.8645	-2.20628	0.0417537	0.630561	-3.84074
RAB1A	-0.548929	12.5161	-2.19774	0.0421125	0.630561	-3.85149
SEMA3C	-1.16889	14.2822	-2.19803	0.0425312	0.630561	-3.85527
PLOD3	0.680916	12.7189	2.18917	0.0428281	0.630561	-3.86565
CTSA	1.03205	14.9479	2.18722	0.0433395	0.630561	-3.8721
SPARC	-0.693221	17.4425	-2.1777	0.0438023	0.630561	-3.88452
SLC25A6	-0.710286	13.43	-2.17687	0.0438739	0.630561	-3.8859
PACSIN2	1.16142	13.4958	2.17537	0.044452	0.630561	-3.8924
USP28	1.61028	15.0897	2.16887	0.0450184	0.630561	-3.90304
AKR1C2	-0.890278	15.6379	-2.15892	0.0454431	0.630561	-3.91535
PPA2	-0.901653	13.7599	-2.15727	0.0455897	0.630561	-3.91805
COL6A2	-0.799112	19.0905	-2.15093	0.0461576	0.630561	-3.92841
PPP6R1	-0.722764	14.2916	-2.14261	0.0469129	0.630561	-3.94199
RPL28	-0.546322	15.5172	-2.1423	0.0469408	0.630561	-3.94249
ABI3BP	-0.902615	18.7725	-2.13816	0.0473211	0.630561	-3.94924
H1-10	-0.547176	16.0092	-2.13397	0.0477087	0.630561	-3.95606
RPL18A	1.00946	14.5653	2.13211	0.0482419	0.630561	-3.96196
HEXA	1.34376	12.6016	2.13239	0.0483178	0.630561	-3.96232
CP	0.650938	13.4029	2.12308	0.0487299	0.630561	-3.97375
HMGN2	-0.535346	17.4166	-2.12249	0.0487861	0.630561	-3.97471
PSMC4	-0.779092	14.3235	-2.11662	0.0493454	0.630561	-3.98423
SET	-0.531842	15.0864	-2.11164	0.0498248	0.630561	-3.99229
CAPS	-0.616058	15.0146	-2.09057	0.051899	0.643368	-4.02628
S100A8	-1.91761	11.5879	-2.09085	0.0523437	0.643368	-4.02916
TXNL1	-0.525767	13.7139	-2.08397	0.0525643	0.643368	-4.03688
COL1A2	-0.958587	18.3961	-2.0774	0.0535433	0.643368	-4.04952
PSMB7	-0.484411	15.6833	-2.05813	0.0552469	0.643368	-4.07824
EIF2S1	-0.631462	14.176	-2.05177	0.055926	0.643368	-4.08838
PTBP1	-0.57003	14.7963	-2.04745	0.0563916	0.643368	-4.09525
ATOX1	0.714125	15.4965	2.03369	0.0578979	0.643368	-4.11709
PSMB5	-0.45809	15.6078	-2.02343	0.0590443	0.643368	-4.13331
JCHAIN	-1.07277	16.401	-2.02438	0.0594274	0.643368	-4.13464
GPR4	-0.525282	21.1813	-2.02072	0.0593505	0.643368	-4.13759
RAB8A	-0.677144	14.3418	-2.01909	0.0595348	0.643368	-4.14015
HMGN4	-0.658069	14.0606	-2.01908	0.059536	0.643368	-4.14017
RPL36AL	-0.81902	14.5669	-2.01455	0.0600525	0.643368	-4.14731
CTSS	-0.8078	13.2649	-2.01317	0.0602117	0.643368	-4.14949
ACTN4	-0.548992	14.6722	-2.01191	0.0603554	0.643368	-4.15146
AK3	-1.10005	15.5731	-2.01207	0.0608306	0.643368	-4.15396
ITM2B	-0.567758	14.9192	-2.00212	0.0614916	0.643368	-4.16686
CHMP4B	-0.467331	15.1781	-2.00146	0.061569	0.643368	-4.1679
RPL23A	-0.468982	16.389	-1.99082	0.0628258	0.645775	-4.18456
MTAP	-0.687881	14.3093	-1.98992	0.0629333	0.645775	-4.18597
HLA-B	-1.37902	12.992	-1.98675	0.0638116	0.648941	-4.19348
PDXK	-0.540497	14.7855	-1.96813	0.0655843	0.651575	-4.21993
TIMP2	-0.909531	14.697	-1.95524	0.0675651	0.651575	-4.24161
HSPA1B	-0.484791	17.6546	-1.95312	0.0674687	0.651575	-4.2432
NACA	-0.778815	13.9745	-1.95257	0.0675394	0.651575	-4.24406
FBN1	-1.08525	13.8638	-1.954	0.0678629	0.651575	-4.24417
CPPED1	-0.644834	13.5426	-1.9474	0.0682004	0.651575	-4.25205
CES1	-0.865903	14.9155	-1.94532	0.0687017	0.651575	-4.25631
CCT6A	-0.877973	14.3733	-1.9348	0.0701307	0.651575	-4.27274
OGN	-0.613223	23.6076	-1.93366	0.0699835	0.651575	-4.2732
CHMP2B	-0.754851	12.3794	-1.92783	0.0707542	0.651575	-4.28217
SCRN1	-0.498766	12.805	-1.92182	0.0715548	0.651575	-4.29137
CRTAP	0.679577	12.4795	1.92151	0.0715973	0.651575	-4.29185
ANP32B	-0.580626	16.7924	-1.9111	0.073004	0.651575	-4.30776
ARL6IP5	0.695799	15.781	1.90543	0.0737824	0.651575	-4.31641
ACTR3	-0.55658	15.0177	-1.8967	0.0749926	0.651575	-4.32969
AIMP1	0.848538	13.5155	1.89247	0.0758797	0.651575	-4.33721
CRISPLD2	0.694126	13.3981	1.88238	0.0770171	0.651575	-4.35139
SPON2	-0.967743	12.9507	-1.88248	0.0775234	0.651575	-4.35312
VDAC3	-0.758314	13.6171	-1.88028	0.077318	0.651575	-4.35456
PA2G4	-0.595196	13.7292	-1.86834	0.0790493	0.651575	-4.37256
COLGALT1	0.739034	13.5113	1.86186	0.0800041	0.651575	-4.38231
TRA2B	-0.468913	14.4946	-1.86096	0.080137	0.651575	-4.38366
U2AF1	-0.784272	12.442	-1.85779	0.0806075	0.651575	-4.38841
FGF2	-0.690856	16.0269	-1.8569	0.0807398	0.651575	-4.38974
RRBP1	-0.472766	19.6921	-1.85491	0.0810372	0.651575	-4.39272
DHX30	-0.612254	13.3896	-1.85465	0.0810765	0.651575	-4.39312
SPRYD4	-0.460222	13.079	-1.85352	0.0812465	0.651575	-4.39482
H2BC21	-0.535784	19.5266	-1.85282	0.0813505	0.651575	-4.39585
HNRNPM	-0.720888	14.7033	-1.84908	0.0819144	0.651575	-4.40145
PSMB4	-0.460008	15.5223	-1.84436	0.0826312	0.651575	-4.40851
MSN	-0.432034	20.9451	-1.83802	0.0836007	0.651575	-4.41795
HMGN1	-0.456014	15.8408	-1.83419	0.0841914	0.651575	-4.42365
AKR1B1	-0.555061	17.1799	-1.83261	0.0844367	0.651575	-4.426
HEBP1	-0.530274	14.2528	-1.82819	0.0851256	0.651575	-4.43257
BAZ1A	-0.580615	13.3381	-1.8228	0.085972	0.651575	-4.44057
ANXA7	-0.451994	15.6931	-1.81759	0.0867963	0.651575	-4.44827
LIMS1	-0.501024	13.7007	-1.81732	0.0868401	0.651575	-4.44868
PDLIM5	-0.513792	13.9396	-1.81619	0.0870196	0.651575	-4.45034
RPS14	-0.443601	16.0705	-1.81553	0.0871249	0.651575	-4.45132
SERPINH1	-1.11101	18.1306	-1.81445	0.0878284	0.651575	-4.45442
HNRNPA3	-0.443709	15.4995	-1.80866	0.0882262	0.651575	-4.46145
SHMT2	-0.530895	15.3238	-1.80185	0.0893308	0.651575	-4.47147
LAMTOR5	-0.619896	13.8157	-1.8016	0.0893714	0.651575	-4.47184
SDF4	0.76563	13.9643	1.7981	0.0899442	0.651575	-4.47698
PPP1CA	-0.574887	13.4567	-1.79404	0.0906125	0.651575	-4.48294
GNPDA2	-0.613313	12.8893	-1.79195	0.0909584	0.651575	-4.486
CKAP4	-0.585571	12.0301	-1.79076	0.0911564	0.651575	-4.48775
PGM2	-0.446485	15.1036	-1.78728	0.0917358	0.651575	-4.49285
TMED10	-0.57981	14.359	-1.78509	0.0921015	0.651575	-4.49604
HSP90B1	-0.467097	18.8432	-1.77445	0.0938994	0.657386	-4.51156
H1-0	-0.436533	19.8221	-1.77224	0.0942767	0.657386	-4.51478
ASPN	-0.668669	20.467	-1.77003	0.0946543	0.657386	-4.51798
EEF1D	-0.539898	17.6375	-1.76447	0.0956128	0.657747	-4.52606
EHD2	-0.595158	15.0896	-1.75369	0.0974947	0.657747	-4.54166
PRDX2	-0.429423	18.6217	-1.74948	0.0982374	0.657747	-4.54773
RPL27	-0.569423	16.1904	-1.74586	0.0988806	0.657747	-4.55294
CCN2	1.33214	15.7571	1.7437	0.0998073	0.657747	-4.55721
PDGFRL	-0.499379	15.8183	-1.74269	0.0994477	0.657747	-4.55751
RNH1	0.718682	15.363	1.74154	0.0996546	0.657747	-4.55917
SRSF1	-0.45335	15.4844	-1.73376	0.101058	0.657747	-4.57032
SNRPD1	-0.517423	16.29	-1.72958	0.101821	0.657747	-4.57632
FUT4	-0.786345	14.662	-1.7282	0.102386	0.657747	-4.57891
PSMA1	-0.433673	16.2564	-1.71769	0.104014	0.657747	-4.59328
MACROH2A1	-0.552038	16.3761	-1.71284	0.10492	0.657747	-4.60018
CAPNS1	-0.560978	14.6061	-1.70612	0.106187	0.657747	-4.60972
NDUFB10	0.722768	13.6986	1.70055	0.107248	0.657747	-4.61761
HNRNPA0	-0.886998	14.0782	-1.70057	0.107789	0.657747	-4.61855
SSB	-1.10582	18.9215	-1.70025	0.10785	0.657747	-4.619
HSPA5	-0.494488	18.9874	-1.6967	0.107987	0.657747	-4.62305
CILP2	-0.562248	20.9877	-1.69589	0.108143	0.657747	-4.6242
CCT3	1.06748	14.5358	1.69282	0.109279	0.657747	-4.62945
SRSF6	-0.506064	13.9091	-1.69015	0.109253	0.657747	-4.63229
WDR1	-0.476449	16.7689	-1.68972	0.109337	0.657747	-4.6329
H2AC21	-0.467118	17.1307	-1.6897	0.10934	0.657747	-4.63292
TFAM	0.432134	12.7958	1.68751	0.109768	0.657747	-4.63601
RNASET2	-0.50299	15.5589	-1.68195	0.110855	0.657747	-4.64381
HMGA1	-0.563143	16.9351	-1.67702	0.11183	0.657747	-4.65073
DSG2	-0.968471	14.8114	-1.67613	0.112551	0.657747	-4.65283
ATP5F1C	-0.5597	16.2304	-1.67514	0.112203	0.657747	-4.65336
TPD52L2	-0.557452	15.0608	-1.67486	0.112258	0.657747	-4.65375
CNPY2	-0.448953	16.3746	-1.66613	0.114006	0.657747	-4.66594
PTGES3	-0.495927	14.9895	-1.66543	0.114148	0.657747	-4.66693
F13A1	-0.405619	18.5421	-1.66181	0.114879	0.657747	-4.67196
PSMB1	-0.49816	15.7278	-1.66074	0.115097	0.657747	-4.67345
EPB41L2	-0.61535	12.4482	-1.65895	0.11546	0.657747	-4.67594
MECP2	-0.413931	14.0249	-1.65885	0.115482	0.657747	-4.67609
FUBP1	-0.856536	14.2935	-1.65939	0.115918	0.657747	-4.67613
LRPAP1	-0.511646	14.8627	-1.6579	0.115676	0.657747	-4.67741
HEBP2	-0.436425	15.0638	-1.65595	0.116073	0.657747	-4.68011
PTMS	-0.514439	17.0735	-1.64832	0.117645	0.663352	-4.69069
PLEC	-0.441068	15.7075	-1.64323	0.118703	0.666025	-4.69773
APEX1	-0.353587	13.7614	-1.63189	0.121088	0.676077	-4.71335
PRKAR1A	-0.635673	14.032	-1.6261	0.122323	0.679216	-4.7213
MAOB	-0.739714	14.6911	-1.62278	0.123351	0.679216	-4.72622
NIPSNAP1	-0.7857	13.1204	-1.62027	0.124036	0.679216	-4.72983
TUBA1B	-0.559164	17.2989	-1.61853	0.123952	0.679216	-4.73166
TNFAIP6	-1.30243	15.8426	-1.60072	0.128405	0.697829	-4.75647
HMGB2	-0.563046	14.5688	-1.59622	0.128861	0.697829	-4.76199
PURA	-0.514674	14.8457	-1.59213	0.129778	0.697829	-4.76751
PCNP	-0.507012	13.8605	-1.59166	0.129886	0.697829	-4.76815
RPS10	-0.469102	18.7627	-1.587	0.130939	0.698026	-4.77444
PSMB6	-0.379275	15.4531	-1.5847	0.131461	0.698026	-4.77753
PGAM1	-0.521377	18.1845	-1.58338	0.131761	0.698026	-4.77931
ICAM1	-0.631283	15.0965	-1.57719	0.13318	0.702188	-4.78763
MMP2	-1.30144	15.5544	-1.57187	0.134955	0.702188	-4.79523
CHMP2A	-0.50002	15.7256	-1.56951	0.134954	0.702188	-4.7979
GLB1	-0.634883	14.4767	-1.56926	0.135012	0.702188	-4.79823
DCXR	0.816927	13.7278	1.5645	0.13667	0.70758	-4.80504
CS	0.945816	13.0773	1.55832	0.138126	0.708916	-4.81325
MMP3	-1.12574	20.9545	-1.55636	0.13859	0.708916	-4.81585
SYNCRIP	-0.558746	15.5034	-1.552	0.13908	0.708916	-4.82121
ARCN1	-0.627594	14.8656	-1.55059	0.139418	0.708916	-4.82308
CSRP1	-0.478136	14.8818	-1.5381	0.142429	0.719316	-4.83957
CKB	-1.06844	15.2768	-1.5363	0.143413	0.719316	-4.84231
DLST	-0.508101	15.2402	-1.53335	0.14359	0.719316	-4.84582
SAP18	-0.377335	14.1688	-1.52655	0.145264	0.719316	-4.85474
TKT	-0.414906	17.7162	-1.52442	0.145792	0.719316	-4.85753
CALR	-0.391402	18.4363	-1.52306	0.14613	0.719316	-4.85931
RAC3	-0.626993	14.2263	-1.52189	0.146421	0.719316	-4.86083
STK26	0.805706	14.5248	1.5176	0.148038	0.719316	-4.86675
H3-2	-0.439501	19.558	-1.51523	0.148088	0.719316	-4.86952
FARSB	-0.51412	14.5311	-1.51031	0.149329	0.719316	-4.87592
SUMO2	-0.376495	14.5436	-1.50803	0.149906	0.719316	-4.87888
DLD	-0.561862	16.0074	-1.50573	0.150492	0.719316	-4.88186
SRPX2	-0.489759	21.9546	-1.50393	0.150953	0.719316	-4.8842
H3-3A	-0.405131	21.3891	-1.50201	0.151442	0.719316	-4.88668
IST1	-0.539874	13.9758	-1.49797	0.15248	0.719316	-4.8919
ATAD3A	-0.491565	13.4235	-1.4977	0.15255	0.719316	-4.89225
SCP2	0.535571	12.8773	1.49692	0.152751	0.719316	-4.89326
PRSS3	0.578456	16.1264	1.49661	0.152831	0.719316	-4.89366
MAMDC2	-0.975743	13.8889	-1.49222	0.15451	0.720294	-4.89956
FHL1	-0.441112	14.6074	-1.48873	0.154875	0.720294	-4.9038
LIN7C	-0.56637	13.3552	-1.4885	0.154936	0.720294	-4.9041
MAGED2	-0.515022	16.0889	-1.48248	0.156514	0.724674	-4.91183
HNRNPR	0.365463	14.4632	1.46853	0.160222	0.73206	-4.92963
RAB7A	-0.504928	13.989	-1.46129	0.162175	0.73206	-4.93883
SNRPA	0.540744	13.8037	1.46061	0.16236	0.73206	-4.93969
HYI	-0.593443	12.9032	-1.4595	0.16266	0.73206	-4.94109
TYMP	-0.95841	13.2763	-1.45923	0.163273	0.73206	-4.94159
FABP5	-0.775189	17.4046	-1.45513	0.164391	0.73206	-4.94677
PRELP	-0.402697	28.3484	-1.44881	0.165587	0.73206	-4.95459
PSMA5	-0.367683	16.452	-1.44782	0.165859	0.73206	-4.95583
GLRX	0.971159	14.2702	1.44777	0.166413	0.73206	-4.95604
LUM	-0.40961	24.2976	-1.44722	0.166025	0.73206	-4.95659
HBA1	-0.711312	17.6961	-1.44727	0.166464	0.73206	-4.95664
SERPINB6	0.880658	15.4999	1.44168	0.168098	0.73206	-4.96366
TXNDC17	-0.484072	14.806	-1.43799	0.168592	0.73206	-4.96817
GRPEL1	-0.4613	13.1841	-1.43608	0.169128	0.73206	-4.97057
REXO2	0.482571	13.8111	1.43562	0.169257	0.73206	-4.97114
PPA1	-0.839811	14.0749	-1.43492	0.169991	0.73206	-4.97212
ACOT13	-0.981055	12.9739	-1.43404	0.170238	0.73206	-4.97322
PDHB	0.529793	14.1524	1.43096	0.17057	0.73206	-4.97696
MYO1D	-0.736681	13.9199	-1.43093	0.171114	0.73206	-4.97709
HSP90AB1	-0.426451	16.2097	-1.42639	0.171865	0.73206	-4.98266
ASS1	-0.432264	17.22	-1.42583	0.172022	0.73206	-4.98334
VCL	-0.379384	16.3601	-1.42352	0.172683	0.73206	-4.98623
ANXA4	-0.361652	17.9475	-1.42141	0.173283	0.73206	-4.98883
NOG	-0.683025	14.4649	-1.42032	0.174046	0.73206	-4.99025
CLTA	-0.401119	14.4541	-1.41745	0.174421	0.73206	-4.99375
CUTA	0.421133	15.3093	1.41393	0.175437	0.73206	-4.9981
NDUFS4	0.412116	14.0014	1.41384	0.175463	0.73206	-4.99822
CLIC4	-0.365664	15.6494	-1.41137	0.176178	0.732362	-5.00127
BCAT1	0.369651	16.1909	1.40858	0.176989	0.733055	-5.00471
DCN	-0.341548	26.7545	-1.40626	0.177666	0.733192	-5.00756
TNC	1.31303	16.1235	1.40424	0.178787	0.733745	-5.01007
DERA	-0.519873	13.8871	-1.4014	0.179088	0.733745	-5.01353
FSCN1	-0.339438	16.2244	-1.39296	0.181584	0.737454	-5.02387
ACTR1A	-0.514232	15.406	-1.39198	0.181875	0.737454	-5.02506
PSMB8	-0.660056	13.4303	-1.38913	0.183137	0.737454	-5.02854
SEPTIN5	0.470886	13.3047	1.38432	0.184166	0.737454	-5.03439
IDH1	-0.351696	17.0525	-1.38251	0.184711	0.737454	-5.03659
UBE2D3	-0.396815	13.9519	-1.37878	0.185837	0.737454	-5.04111
PSMC1	-0.475458	13.744	-1.37611	0.186648	0.737454	-5.04435
SLC25A24	-0.547204	13.615	-1.37507	0.186964	0.737454	-5.04561
OGDH	0.569767	14.286	1.37491	0.187014	0.737454	-5.0458
HSPE1	-0.392431	17.6125	-1.3727	0.187686	0.737454	-5.04847
SERPINA5	0.873747	14.534	1.371	0.188732	0.737454	-5.05049
VDAC1	-0.4492	17.567	-1.371	0.188207	0.737454	-5.05053
RRP1	-0.415476	17.5282	-1.37069	0.188299	0.737454	-5.05089
CNN1	0.561508	14.711	1.36493	0.19007	0.737454	-5.05783
CCT4	-0.513592	14.2291	-1.363	0.190666	0.737454	-5.06015
MAT2B	-0.616124	13.6795	-1.36195	0.191291	0.737454	-5.06138
S100A4	-0.429767	16.12	-1.3598	0.191658	0.737454	-5.06399
CAPZA2	-0.366969	15.3916	-1.35845	0.192077	0.737454	-5.0656
ARG1	-0.657587	14.3473	-1.35708	0.192942	0.737454	-5.06719
PSAP	-0.421835	15.6849	-1.35658	0.19266	0.737454	-5.06785
IGKC	1.18304	14.1085	1.35162	0.194733	0.738406	-5.0737
TGFBI	-0.415073	17.8095	-1.35139	0.194283	0.738406	-5.07405
VCP	-0.513834	15.5271	-1.34725	0.195587	0.738406	-5.07898
LRP1	-0.396931	15.6641	-1.34662	0.195785	0.738406	-5.07973
PHB2	-0.388708	17.1005	-1.34408	0.196588	0.738989	-5.08274
RPL31	-0.413964	15.7678	-1.33721	0.198774	0.74475	-5.09089
HMGCL	-0.392741	12.4385	-1.32806	0.201716	0.747512	-5.10168
RPL21	-0.34275	16.3531	-1.32522	0.202635	0.747512	-5.10501
GOT2	-0.45759	16.9598	-1.32381	0.203095	0.747512	-5.10668
SERPINA1	0.374364	19.2671	1.32186	0.203728	0.747512	-5.10896
UGDH	-0.419698	16.6271	-1.31872	0.204754	0.747512	-5.11263
LDHB	-0.604503	18.0912	-1.31784	0.205375	0.747512	-5.11358
HSPD1	-0.400056	18.6548	-1.3174	0.205185	0.747512	-5.11417
PSMA4	-0.342031	15.6601	-1.31412	0.206263	0.747512	-5.11801
YWHAB	-0.315567	15.7709	-1.31214	0.206917	0.747512	-5.12032
CCDC80	0.463424	17.5178	1.31099	0.207298	0.747512	-5.12166
ACP1	-0.507668	14.7383	-1.30885	0.208004	0.747512	-5.12414
CHRDL2	-0.754366	12.9288	-1.30862	0.208594	0.747512	-5.12427
RPL26	-0.324854	16.4916	-1.30794	0.208306	0.747512	-5.1252
SFRP1	-0.59382	14.3038	-1.30516	0.209528	0.747512	-5.12835
MGP	-0.399752	21.0417	-1.30272	0.210042	0.747512	-5.13125
PDIA5	-0.409411	14.2821	-1.30213	0.21024	0.747512	-5.13194
CD59	-0.480926	14.5906	-1.30063	0.210744	0.747512	-5.13368
MMP1	-1.7401	16.4843	-1.30042	0.211325	0.747512	-5.13377
DDX5	-0.656079	12.7215	-1.29259	0.213958	0.752156	-5.1428
PDIA3	-0.339206	18.7321	-1.29234	0.21353	0.752156	-5.14324
CTSF	-0.491313	13.994	-1.2863	0.215584	0.755217	-5.15019
GALM	-0.36426	14.5565	-1.28424	0.216285	0.755217	-5.15254
RABGGTA	-0.357246	15.6077	-1.28153	0.217215	0.755217	-5.15565
ALDOA	-0.318901	19.0251	-1.28075	0.217481	0.755217	-5.15653
CLIC1	0.542825	16.7491	1.27457	0.21961	0.756072	-5.16358
GAPDH	-0.355484	21.7216	-1.27113	0.220801	0.756072	-5.16749
UBE2L5	-0.368589	15.0557	-1.27013	0.221149	0.756072	-5.16863
ACOT1	-0.549798	12.6233	-1.2673	0.222224	0.756072	-5.17179
HK1	-0.517086	14.8429	-1.26713	0.222195	0.756072	-5.17203
CTHRC1	-0.337696	20.0192	-1.26645	0.222433	0.756072	-5.1728
AK1	-0.352006	17.8205	-1.26628	0.22249	0.756072	-5.17299
GUSB	-0.567188	14.804	-1.26429	0.223474	0.756072	-5.17513
ERLIN2	-0.390919	13.4417	-1.26012	0.224651	0.756072	-5.17995
HP1BP3	-0.349704	15.5179	-1.2571	0.225717	0.756072	-5.18335
FIBIN	-0.464085	15.4281	-1.25673	0.225845	0.756072	-5.18376
FBL	-0.731747	13.2354	-1.24262	0.231373	0.756072	-5.19934
AKR1C1	-0.381019	18.1146	-1.24269	0.230852	0.756072	-5.19949
SUMF2	-0.350095	16.7304	-1.24031	0.23171	0.756072	-5.20214
PFDN2	-0.347937	14.5773	-1.23939	0.232039	0.756072	-5.20316
HTRA3	-0.409984	16.5841	-1.23438	0.233855	0.756072	-5.20873
ARF3	-0.611998	16.9062	-1.23251	0.234966	0.756072	-5.2106
NANS	-0.66872	14.1925	-1.2318	0.235286	0.756072	-5.21135
H2BC18	-0.36561	18.1099	-1.23132	0.234968	0.756072	-5.21212
CTSC	-0.439989	14.6325	-1.23106	0.235062	0.756072	-5.2124
WDR5	-0.302039	15.5913	-1.23103	0.235072	0.756072	-5.21243
COL5A1	-0.715621	13.8489	-1.22744	0.23688	0.756072	-5.21617
MATN2	-0.563546	14.6975	-1.22165	0.238832	0.756072	-5.22263
PLA2G2A	-0.571541	26.1587	-1.22152	0.238945	0.756072	-5.22274
IDH2	-0.7178	14.0646	-1.21971	0.23972	0.756072	-5.22467
RPL7A	-0.322775	18.6388	-1.21948	0.239313	0.756072	-5.22517
TCP1	-0.393518	13.8848	-1.21923	0.239404	0.756072	-5.22543
FGB	-0.860807	13.5397	-1.21757	0.24051	0.756072	-5.22701
LOX	-0.501959	17.4958	-1.21359	0.241499	0.756072	-5.23162
A2M	-0.318991	19.2668	-1.21281	0.241789	0.756072	-5.23247
NIF3L1	-0.412886	13.66	-1.21246	0.241917	0.756072	-5.23285
GPI	-0.420058	15.0751	-1.21193	0.242115	0.756072	-5.23343
CCT8	-0.480274	13.5991	-1.21152	0.242271	0.756072	-5.23388
BANF1	-0.746954	15.0295	-1.2041	0.245537	0.756072	-5.24169
ANXA5	-0.343741	21.0458	-1.20197	0.245852	0.756072	-5.24427
EIF5A	-0.301213	16.7815	-1.20162	0.245986	0.756072	-5.24465
ESD	-0.330596	16.2737	-1.20014	0.246545	0.756072	-5.24626
PDGFC	-0.547126	14.3041	-1.19729	0.247904	0.756072	-5.24918
XRCC6	-0.409127	15.557	-1.1948	0.248568	0.756072	-5.25202
TPT1	-0.30258	16.0532	-1.19379	0.248953	0.756072	-5.25311
PAFAH1B1	-0.407858	14.6569	-1.19304	0.24924	0.756072	-5.25392
CCT2	-0.737295	14.686	-1.19025	0.250788	0.756072	-5.25665
SHROOM3	0.615171	16.9033	1.18693	0.252059	0.756072	-5.26021
GGH	-0.378699	14.7272	-1.18296	0.253105	0.756072	-5.26474
ELAVL1	-0.402459	12.7153	-1.18233	0.25335	0.756072	-5.26542
HAGH	0.446863	14.8006	1.18146	0.253686	0.756072	-5.26635
IL1RAP	0.812369	13.5114	1.17847	0.255323	0.756072	-5.26926
NDUFV2	0.314306	13.9173	1.17633	0.255675	0.756072	-5.27183
FTH1	-0.382802	16.8309	-1.17597	0.255816	0.756072	-5.27222
TXN	-0.320788	17.7567	-1.17589	0.255844	0.756072	-5.27229
GNG12	-0.323352	13.9747	-1.17586	0.255857	0.756072	-5.27233
PAPSS2	-0.411681	21.294	-1.17526	0.256089	0.756072	-5.27296
EDIL3	-0.373534	19.8052	-1.17525	0.256096	0.756072	-5.27298
SGK1	-0.409555	19.2468	-1.17484	0.256253	0.756072	-5.27341
EEF1A1	-0.3095	19.9334	-1.1732	0.256892	0.756072	-5.27515
RPL5	-0.299884	15.4315	-1.17193	0.257388	0.756072	-5.2765
MMP14	-1.69164	14.5239	-1.17049	0.258428	0.756072	-5.27774
MATR3	-0.428357	13.415	-1.17051	0.257943	0.756072	-5.27801
LMNB2	-0.34473	14.5404	-1.16994	0.258168	0.756072	-5.27862
OSTF1	0.433836	12.6923	1.16891	0.258571	0.756072	-5.27971
UAP1	-0.336693	13.4807	-1.16867	0.258666	0.756072	-5.27997
AGA	-0.370954	13.4092	-1.16811	0.258883	0.756072	-5.28055
CRIP2	-0.499265	14.9222	-1.16063	0.261874	0.762849	-5.28843
HYOU1	-0.399811	15.6706	-1.15332	0.264738	0.767679	-5.29613
LGALS7	0.930864	13.0099	1.15199	0.265741	0.767679	-5.29722
PRDX3	-0.338521	16.0681	-1.15192	0.265298	0.767679	-5.2976
APOD	0.348825	20.1883	1.1496	0.266228	0.767679	-5.30003
SHC1	-0.34126	13.0559	-1.1475	0.26707	0.768165	-5.30222
SSBP1	-0.313495	15.6176	-1.14353	0.268666	0.770807	-5.30635
CLTB	0.526189	13.4751	1.14061	0.27015	0.773119	-5.30918
POGLUT3	0.359757	14.5522	1.13501	0.272124	0.776814	-5.31519
YWHAG	-0.303214	16.0582	-1.12917	0.274511	0.779127	-5.32121
SBDS	-0.301233	12.4756	-1.12662	0.275557	0.779127	-5.32383
PFKP	-0.687869	13.9555	-1.12447	0.276903	0.779127	-5.32571
MYL6	-0.275335	15.9716	-1.12441	0.276466	0.779127	-5.3261
PGK1	-0.374121	20.2048	-1.12031	0.27816	0.779127	-5.33029
CHCHD2	-0.493243	12.7381	-1.11973	0.278563	0.779127	-5.33077
PSMB2	-0.343462	14.4189	-1.11969	0.278416	0.779127	-5.33092
ADGRG2	-0.423964	13.5172	-1.11895	0.278725	0.779127	-5.33168
LAMP1	-0.329804	16.3418	-1.11807	0.27909	0.779127	-5.33258
PSMA7	-0.283921	16.3239	-1.11623	0.279855	0.779353	-5.33446
GARS1	-0.316106	13.639	-1.11102	0.282028	0.783488	-5.33976
PKM	-0.331602	20.983	-1.10714	0.283656	0.783488	-5.34369
AEBP1	-0.415941	14.6035	-1.10532	0.284421	0.783488	-5.34553
ME1	-0.311749	16.2863	-1.10057	0.286427	0.783488	-5.35032
GFPT1	-0.315058	13.9135	-1.09903	0.287078	0.783488	-5.35187
YWHAZ	-0.338142	17.2761	-1.09741	0.287767	0.783488	-5.3535
FKBP2	-0.29125	15.2672	-1.09663	0.288098	0.783488	-5.35428
ANXA2	-0.267318	20.8751	-1.09596	0.288382	0.783488	-5.35495
COL6A1	-0.385094	20.0605	-1.09569	0.288494	0.783488	-5.35522
PRDX1	-0.307405	18.9126	-1.09344	0.289455	0.783488	-5.35748
EIF6	-0.346017	13.778	-1.09202	0.290059	0.783488	-5.35889
ACOT8	-0.299963	13.7214	-1.09089	0.290544	0.783488	-5.36003
PRDX6	-0.285192	17.7888	-1.08885	0.291417	0.783488	-5.36206
RAP1B	-0.317217	16.0247	-1.08879	0.291441	0.783488	-5.36212
ZBTB14	-0.592094	17.0303	-1.08741	0.292481	0.783488	-5.36315
DDT	-0.48166	13.7807	-1.08755	0.292153	0.783488	-5.36322
SLC25A1	-0.593837	12.3351	-1.08309	0.294338	0.783488	-5.36745
RPL15	-0.263633	16.1316	-1.08221	0.294275	0.783488	-5.36867
ATP6V1E1	-0.427843	15.3926	-1.08189	0.29441	0.783488	-5.36898
IDUA	-0.423645	13.0514	-1.07944	0.295472	0.784481	-5.37142
COL5A2	-0.349765	18.6548	-1.07229	0.298576	0.78626	-5.37847
NONO	0.608878	13.9363	1.07037	0.29986	0.78626	-5.38002
CASP8	-0.550537	14.4516	-1.06789	0.300944	0.78626	-5.38245
CRISPLD1	0.817675	15.6083	1.06584	0.301839	0.78626	-5.38445
SND1	-0.308541	15.2869	-1.06448	0.301997	0.78626	-5.38613
RPL37	-0.325703	15.1203	-1.06235	0.302939	0.78626	-5.38822
HSPA4	-0.348957	13.4516	-1.06204	0.303076	0.78626	-5.38853
SCRG1	-0.343553	17.2893	-1.06168	0.303232	0.78626	-5.38887
DDAH1	-0.538348	13.6544	-1.06117	0.303894	0.78626	-5.38901
PC	0.443913	14.0247	1.05914	0.304354	0.78626	-5.39135
SDHA	0.502044	13.1154	1.05812	0.305147	0.78626	-5.39207
SOD2	-0.431738	22.5735	-1.05561	0.30592	0.78626	-5.39478
MAP2K1	-0.309871	12.8773	-1.05124	0.307866	0.78626	-5.39902
IRGC	0.47345	17.1975	1.04481	0.310987	0.78626	-5.40502
CD164	-0.307743	13.3071	-1.04365	0.311265	0.78626	-5.40634
ALDH9A1	-0.291096	15.1372	-1.0435	0.311329	0.78626	-5.40648
HNRNPU	0.411403	15.3463	1.04125	0.312342	0.78626	-5.40864
ARPC1B	-0.271189	15.925	-1.04103	0.312441	0.78626	-5.40885
ACLY	-0.51246	14.1322	-1.03908	0.313696	0.78626	-5.41041
CTBP1	-0.314332	13.0358	-1.0392	0.313267	0.78626	-5.41061
OAT	0.344669	15.5132	1.03675	0.314379	0.78626	-5.41296
SMOC1	-0.930726	14.1181	-1.03565	0.315304	0.78626	-5.41365
CBR1	-0.370602	16.2054	-1.03589	0.314765	0.78626	-5.41377
GALNT2	0.378214	12.6326	1.03457	0.315364	0.78626	-5.41503
MFAP4	-0.411147	16.1301	-1.03349	0.315854	0.78626	-5.41607
HSD17B4	-0.423096	12.3835	-1.03328	0.31595	0.78626	-5.41627
S100A10	-0.311363	17.081	-1.03277	0.316183	0.78626	-5.41676
S100A11	-0.342847	17.3647	-1.02808	0.318319	0.78626	-5.42121
OBSCN	-0.418862	15.8259	-1.02759	0.318542	0.78626	-5.42167
ACTR2	-0.282061	14.7679	-1.02372	0.320316	0.78626	-5.42534
CMAS	-0.277313	13.2289	-1.0218	0.321199	0.78626	-5.42716
TMEM63A	-0.256242	19.5298	-1.02165	0.321266	0.78626	-5.42729
RPS18	-0.262458	16.7138	-1.021	0.321565	0.78626	-5.42791
C17orf58	0.423792	15.146	1.02085	0.321636	0.78626	-5.42805
HNRNPK	-0.336264	16.7744	-1.0153	0.324196	0.78626	-5.43327
MPST	0.436261	12.9908	1.01008	0.326673	0.78626	-5.43812
RPS26	-0.277273	17.4771	-1.01002	0.326649	0.78626	-5.43822
CST3	0.495259	14.799	1.00925	0.327359	0.78626	-5.43864
FMOD	-0.28849	27.4036	-1.00891	0.327167	0.78626	-5.43926
OMD	-0.337059	17.8576	-1.00837	0.327418	0.78626	-5.43976
CXCL12	0.427119	15.6878	1.00788	0.327645	0.78626	-5.44022
GSTO1	-0.291157	17.4009	-1.00736	0.327889	0.78626	-5.44071
TPM4	0.522816	14.6918	1.00619	0.328848	0.78626	-5.44142
CD55	-0.338539	14.9031	-1.00635	0.32836	0.78626	-5.44165
FN1	-0.321335	23.1736	-1.00601	0.328516	0.78626	-5.44196
BLVRB	-0.305686	16.8847	-1.00527	0.328863	0.78626	-5.44265
RPL22	-0.237812	16.7442	-1.00303	0.329911	0.78626	-5.44473
LAP3	-0.423484	14.0787	-1.00215	0.330322	0.78626	-5.44554
MAT2A	-0.382597	13.179	-1.001	0.330865	0.78626	-5.44662
HDGF	-0.256149	15.0319	-0.999582	0.33153	0.78626	-5.44793
PDCD5	-0.377192	14.6303	-0.99917	0.331724	0.78626	-5.44831
ILF3	0.313134	14.5158	0.998504	0.332038	0.78626	-5.44893
PSMD10	-0.398874	13.3984	-0.987876	0.337067	0.796514	-5.45871
SYNE2	0.735889	17.6928	0.985281	0.338711	0.798742	-5.46072
GREM1	0.626278	13.9058	0.982154	0.340204	0.800604	-5.46357
ST13	-0.293278	15.8676	-0.979199	0.341213	0.801323	-5.46663
SPTAN1	0.659863	13.9319	0.978515	0.341947	0.801394	-5.46689
XRCC5	-0.653132	15.853	-0.970012	0.346043	0.804849	-5.47458
MYO1C	-0.284805	13.0135	-0.970286	0.345509	0.804849	-5.4747
RBMX	-0.240462	15.5508	-0.967214	0.346998	0.804849	-5.47747
CCT5	-0.454103	13.6234	-0.96555	0.348118	0.804849	-5.47868
TUBB4B	-0.368005	14.4639	-0.964921	0.348112	0.804849	-5.47953
BLVRA	-0.372473	12.7443	-0.963685	0.348714	0.804849	-5.48064
NCL	-0.298366	15.9964	-0.963256	0.348923	0.804849	-5.48102
OLFML1	0.491072	14.4049	0.958926	0.351435	0.804849	-5.48453
RPL17	-0.243995	16.9025	-0.958336	0.351327	0.804849	-5.48542
HADHB	-0.31949	15.873	-0.956466	0.352243	0.804849	-5.48709
HLA-A	-0.369734	14.2092	-0.955956	0.352493	0.804849	-5.48754
HNRNPD	-0.254471	16.227	-0.955606	0.352665	0.804849	-5.48785
RPLP2	-0.258183	18.1143	-0.953753	0.353576	0.804849	-5.4895
FLG2	-0.745352	14.6457	-0.953308	0.354189	0.804849	-5.48953
H6PD	0.331354	13.1387	0.950334	0.35526	0.804849	-5.49253
PABPC3	-0.459531	13.5641	-0.949869	0.35582	0.804849	-5.49263
MTHFD1	-0.398316	11.9948	-0.945636	0.357583	0.804849	-5.49668
SH3GLB2	-0.281627	17.3729	-0.944921	0.357938	0.804849	-5.49731
S100A6	-0.342051	18.5098	-0.943792	0.358498	0.804849	-5.4983
COL6A3	-0.341671	20.1464	-0.940954	0.359909	0.804849	-5.5008
RPL35	-0.256322	17.1218	-0.939833	0.360467	0.804849	-5.50178
ITIH6	-0.31847	17.682	-0.938423	0.361171	0.804849	-5.50302
NUCB1	0.43404	13.9129	0.934872	0.363226	0.804849	-5.50586
HINT2	-0.582551	13.505	-0.934678	0.36343	0.804849	-5.50592
HSP90AA1	-0.346857	17.1761	-0.935084	0.36284	0.804849	-5.50594
RPL9	-0.287849	14.3052	-0.93485	0.362957	0.804849	-5.50614
IGKV4-1	0.595947	14.2248	0.933601	0.363969	0.804849	-5.50686
DCTN2	0.316801	14.3005	0.931654	0.36456	0.804849	-5.50892
RHOC	-0.526248	15.3705	-0.931219	0.365163	0.804849	-5.50894
RTRAF	-0.314516	13.0549	-0.930178	0.365301	0.804849	-5.51021
BDH2	-0.249974	15.712	-0.929281	0.365752	0.804849	-5.51098
POSTN	-0.606014	13.753	-0.927176	0.367197	0.804849	-5.51244
FUCA1	-0.31141	13.9881	-0.925377	0.367722	0.804849	-5.51437
CAVIN1	-0.273885	17.6909	-0.921882	0.36949	0.804849	-5.51738
RALY	0.515744	13.9205	0.92048	0.370582	0.804849	-5.51823
PCBP2	-0.398861	13.9766	-0.915533	0.372792	0.804849	-5.52276
PSMC6	-0.280766	15.3636	-0.915138	0.372919	0.804849	-5.52317
HNRNPUL2	-0.23719	13.0084	-0.914909	0.373036	0.804849	-5.52337
PSMC5	-0.321984	14.9331	-0.914558	0.373215	0.804849	-5.52367
PDIA4	-0.224238	18.142	-0.914024	0.373488	0.804849	-5.52413
NSFL1C	-0.534313	13.1972	-0.913324	0.374222	0.804849	-5.52436
SOD1	-0.211077	19.4615	-0.91358	0.373714	0.804849	-5.52451
ALYREF	-0.330254	15.856	-0.912254	0.374392	0.804849	-5.52564
AKAP9	0.473013	15.6108	0.911258	0.375278	0.804849	-5.52613
GNS	-0.350763	15.7788	-0.90769	0.376731	0.804849	-5.52953
PLIN3	-0.322016	15.6605	-0.906382	0.377403	0.804849	-5.53064
CORO1B	-0.256013	17.2564	-0.904459	0.378392	0.804849	-5.53227
ARSA	-0.243308	14.4104	-0.903503	0.378885	0.804849	-5.53308
ARPC1A	-0.24897	14.0979	-0.903416	0.37893	0.804849	-5.53315
CCT7	-0.31766	14.1746	-0.902531	0.379386	0.804849	-5.5339
SRSF3	-0.314014	15.4689	-0.902172	0.379572	0.804849	-5.5342
DECR1	-0.345889	13.8748	-0.901022	0.380166	0.804849	-5.53517
RPL29	-0.205082	15.9318	-0.899123	0.381148	0.805045	-5.53677
DYRK4	-0.445543	19.4064	-0.89537	0.383416	0.805045	-5.53961
KHDRBS1	-0.356428	12.8895	-0.894227	0.383687	0.805045	-5.54089
COL15A1	0.367341	13.8942	0.894045	0.383782	0.805045	-5.54104
P3H1	0.401288	11.0222	0.893308	0.384376	0.805045	-5.54145
SNRPD2	-0.280333	15.61	-0.892666	0.384499	0.805045	-5.5422
NUTF2	-0.342255	14.9401	-0.889169	0.386323	0.80651	-5.54512
RPL13A	-0.237732	17.8332	-0.887613	0.387136	0.80651	-5.54641
SPTBN4	-0.221256	21.6216	-0.88576	0.388105	0.80651	-5.54795
PI4K2A	-0.890349	15.4264	-0.88329	0.389765	0.80651	-5.54965
HSPB1	0.268312	18.7754	0.883688	0.389192	0.80651	-5.54968
SRP14	-0.308346	14.2757	-0.88356	0.389259	0.80651	-5.54978
TFPI2	-0.460207	16.911	-0.87987	0.391562	0.80651	-5.55248
PCYT2	-0.253094	12.9708	-0.879552	0.391367	0.80651	-5.5531
PLBD2	-0.266504	17.1411	-0.878367	0.391991	0.80651	-5.55408
CASP14	0.493936	13.396	0.87703	0.393058	0.80651	-5.55482
PODN	-0.382719	14.322	-0.877325	0.392612	0.80651	-5.55487
PSMA6	-0.235404	16.8322	-0.875139	0.393696	0.80651	-5.55673
GPNMB	0.470404	14.7515	0.874349	0.394474	0.806653	-5.55703
NENF	0.279667	14.4165	0.870337	0.396241	0.808814	-5.56067
EGLN3	-0.280921	13.5868	-0.865488	0.398822	0.812172	-5.56463
VCAN	-0.375927	17.31	-0.864699	0.399312	0.812172	-5.5652
ARPC2	-0.234701	16.2538	-0.862152	0.400603	0.812329	-5.56734
CTSD	-0.320511	17.664	-0.861756	0.400816	0.812329	-5.56766
PSMB3	0.291101	13.9247	0.858743	0.40243	0.812894	-5.5701
ALDOC	-0.246362	16.258	-0.858571	0.402522	0.812894	-5.57024
IGFBP5	0.440589	15.5551	0.855733	0.404399	0.814034	-5.57217
ATP5F1D	-0.263849	15.5255	-0.854861	0.404516	0.814034	-5.57323
FAT1	0.261256	15.3232	0.853503	0.405247	0.814068	-5.57432
VDAC2	-0.297763	15.6775	-0.851832	0.406149	0.814443	-5.57566
CLU	-0.231029	24.4753	-0.849489	0.407414	0.815545	-5.57754
SERPING1	0.428118	14.7183	0.84766	0.408753	0.816789	-5.57865
MACROH2A2	-0.337696	13.6883	-0.844279	0.410239	0.818322	-5.5817
NPM1	-0.22092	17.9091	-0.839449	0.412868	0.820605	-5.58553
PRPS1	-0.280465	14.8024	-0.838259	0.413517	0.820605	-5.58647
CZIB	0.37775	14.6094	0.837792	0.413969	0.820605	-5.58664
SOD3	-0.352307	20.5748	-0.836891	0.414265	0.820605	-5.58755
NUDT5	-0.377466	14.2725	-0.834913	0.415543	0.821708	-5.58891
CAPZA1	-0.272412	14.73	-0.830366	0.417842	0.824645	-5.59268
RPSA	-0.240285	16.197	-0.829212	0.418477	0.824645	-5.59358
S100A1	-0.398095	18.4095	-0.823111	0.422126	0.826253	-5.59806
SEMG2	-0.447702	19.288	-0.822298	0.42263	0.826253	-5.59863
AKR7A2	-0.248803	12.9463	-0.822613	0.422118	0.826253	-5.59873
SEC31A	0.446345	13.63	0.821773	0.422919	0.826253	-5.59904
CNPY3	-0.242174	16.889	-0.821365	0.422809	0.826253	-5.5997
IMMT	-0.224664	13.2059	-0.818775	0.424245	0.827424	-5.60171
HIBADH	-0.398815	14.098	-0.817401	0.42529	0.828042	-5.60248
HBB	-0.414891	17.9331	-0.815475	0.426413	0.828814	-5.60391
APRT	0.319761	15.7173	0.811722	0.428172	0.830814	-5.60714
HAPLN3	-0.239882	16.5377	-0.805027	0.43192	0.835804	-5.61226
DYNLL1	-0.261675	14.0341	-0.803786	0.432618	0.835804	-5.6132
F2	0.685899	12.8227	0.802316	0.433772	0.835804	-5.61399
SRM	0.570214	13.9481	0.801178	0.434413	0.835804	-5.61485
MANF	-0.257414	14.9619	-0.801388	0.433967	0.835804	-5.61502
TOR1AIP1	-0.205263	12.5561	-0.795745	0.437152	0.839272	-5.61929
DUT	-0.319155	12.9902	-0.793306	0.438533	0.839272	-5.62113
AK2	0.422343	14.0578	0.792768	0.439161	0.839272	-5.6212
ACTA1	-0.223144	18.4647	-0.792197	0.439162	0.839272	-5.62196
SARNP	-0.264033	12.9513	-0.787019	0.442106	0.842095	-5.62583
PLCD1	-0.293435	12.9306	-0.786723	0.442275	0.842095	-5.62605
FKBP9	-0.401394	13.1616	-0.786168	0.442911	0.842095	-5.62614
UBE2V1	-0.239474	14.88	-0.782191	0.444862	0.842095	-5.62942
CNPY4	-0.286117	13.9943	-0.781569	0.445218	0.842095	-5.62988
ANXA11	-0.246841	14.3308	-0.781098	0.445487	0.842095	-5.63023
HNRNPA1	-0.25549	16.0244	-0.779119	0.446621	0.842095	-5.6317
SOST	-0.481487	14.9066	-0.778499	0.447293	0.842095	-5.63183
PHB	0.230262	16.0286	0.778535	0.446956	0.842095	-5.63213
GMPR2	-0.446809	14.4903	-0.773961	0.4499	0.844211	-5.63517
EIF4A1	-0.24743	14.8612	-0.773461	0.449873	0.844211	-5.63586
RTCB	-0.279694	12.9473	-0.768342	0.452827	0.848306	-5.63961
RPL38	0.277496	15.403	0.76618	0.454078	0.849102	-5.64118
ERP44	-0.310729	14.8339	-0.765033	0.454743	0.849102	-5.64202
PSMC2	0.406003	14.2042	0.758951	0.458585	0.853477	-5.6461
LSM1	0.215221	13.0731	0.758923	0.458294	0.853477	-5.64644
SPP2	-0.519371	16.6093	-0.753357	0.461849	0.856752	-5.65013
UBA1	-0.259882	16.0512	-0.753611	0.461394	0.856752	-5.65026
TPD52	-0.367962	12.9965	-0.748635	0.464566	0.86039	-5.65355
SRSF7	-0.233574	14.6318	-0.746495	0.465568	0.860848	-5.65534
HADHA	0.447029	13.6962	0.745581	0.466408	0.861002	-5.65567
DSP	-0.520712	16.0735	-0.743359	0.467716	0.862019	-5.65725
MDK	-0.366958	16.2589	-0.739292	0.470077	0.862311	-5.66016
PAFAH1B3	0.257283	13.6387	0.737079	0.471126	0.862311	-5.66198
CRYZ	-0.18074	16.0451	-0.736007	0.471761	0.862311	-5.66273
CD109	-0.213632	16.0723	-0.734819	0.472466	0.862311	-5.66357
RNASE1	0.271591	16.9295	0.730895	0.474798	0.862311	-5.66631
PNP	-0.21058	15.6391	-0.730758	0.47488	0.862311	-5.6664
PCBP1	-0.230854	14.8497	-0.730218	0.475201	0.862311	-5.66678
YWHAE	-0.180055	17.2316	-0.729807	0.475446	0.862311	-5.66706
CTSZ	0.221449	14.7662	0.729241	0.475783	0.862311	-5.66746
FBLN7	0.26602	15.5441	0.729126	0.475852	0.862311	-5.66754
G6PD	0.220575	14.0072	0.727393	0.476885	0.862311	-5.66874
CAPZB	-0.185963	14.1306	-0.727262	0.476963	0.862311	-5.66883
GMDS	-0.223933	13.3141	-0.725355	0.478102	0.862311	-5.67015
U2AF2	0.2578	14.002	0.720197	0.48119	0.862311	-5.6737
SERPINB1	-0.194872	14.5783	-0.719568	0.481568	0.862311	-5.67413
DPT	0.280888	16.7889	0.718225	0.482374	0.862311	-5.67506
CAPG	-0.206134	17.2804	-0.718076	0.482464	0.862311	-5.67516
LTBP2	0.337842	15.603	0.717035	0.483314	0.862311	-5.67564
RPL6	-0.187474	16.7605	-0.716644	0.483325	0.862311	-5.67614
FABP3	-0.499039	13.685	-0.714495	0.484906	0.862311	-5.67731
GAA	0.182377	15.0514	0.714466	0.484636	0.862311	-5.67762
CYCS	-0.240619	15.9319	-0.714055	0.484883	0.862311	-5.6779
PRDX5	0.295389	16.8873	0.713386	0.485287	0.862311	-5.67836
THBS3	-0.312167	13.132	-0.711796	0.486336	0.86283	-5.67935
FUS	-0.223066	14.6924	-0.707709	0.488716	0.863377	-5.68221
HTRA1	-0.197659	20.1916	-0.707649	0.488753	0.863377	-5.68225
CILP	-0.279527	24.4665	-0.707171	0.489042	0.863377	-5.68257
B2M	-0.33786	16.0514	-0.705797	0.490113	0.863377	-5.68325
RPLP1	0.624601	15.1694	0.705341	0.490434	0.863377	-5.68352
C3	0.401037	17.519	0.696109	0.496048	0.870137	-5.6897
UAP1L1	-0.195476	17.8826	-0.69472	0.496618	0.870137	-5.69091
ATIC	-0.233583	15.3331	-0.69432	0.496862	0.870137	-5.69117
PRG4	-0.316633	20.5119	-0.693625	0.497448	0.870137	-5.69147
PRSS23	0.455586	13.9198	0.692759	0.498094	0.870137	-5.69192
CNDP2	-0.227194	15.1951	-0.689663	0.499714	0.871629	-5.69426
ATP5F1B	-0.2188	18.5526	-0.687926	0.50078	0.872153	-5.6954
C1QB	0.362072	13.628	0.685415	0.502597	0.873981	-5.69677
RPS7	-0.179396	16.6914	-0.680636	0.505268	0.874805	-5.70017
NIT2	0.27735	12.3019	0.677851	0.506989	0.874805	-5.70198
ADH5	-0.221803	16.3136	-0.676664	0.507723	0.874805	-5.70275
FAU	-0.177646	16.7628	-0.673428	0.509729	0.874805	-5.70484
RPS5	-0.249464	14.0138	-0.672642	0.510216	0.874805	-5.70535
RPL35A	-0.193871	16.3146	-0.672501	0.510304	0.874805	-5.70544
GYG1	-0.403349	13.1262	-0.669466	0.512456	0.874805	-5.70712
TUBB4A	-0.275325	12.6878	-0.669857	0.511946	0.874805	-5.70714
SEPTIN2	-0.275374	13.6999	-0.668753	0.512633	0.874805	-5.70784
RAD23B	-0.223554	13.5313	-0.667869	0.513184	0.874805	-5.70841
DSC1	-0.469817	15.1831	-0.666133	0.51453	0.874805	-5.70925
PFKL	0.218483	18.209	0.666207	0.514219	0.874805	-5.70947
GSTP1	-0.210153	20.1942	-0.662495	0.516536	0.874805	-5.71184
TMA7	0.179203	15.4345	0.662478	0.516547	0.874805	-5.71185
MECR	-0.189787	17.832	-0.661018	0.517461	0.874805	-5.71277
ACO1	0.252082	14.3336	0.658583	0.518985	0.874805	-5.71431
CORO1C	-0.257483	13.0887	-0.655043	0.521206	0.874805	-5.71654
TGM2	-0.276791	14.182	-0.654547	0.521518	0.874805	-5.71685
PPP2R1A	-0.287995	16.0436	-0.653205	0.522453	0.874805	-5.7176
PSMD11	-0.208702	15.3109	-0.652954	0.52252	0.874805	-5.71785
VPS4A	-0.310378	12.1205	-0.650486	0.52429	0.874805	-5.71917
COPS6	-0.212287	14.3064	-0.647007	0.526269	0.874805	-5.72156
DNPEP	-0.19161	14.4473	-0.646831	0.52638	0.874805	-5.72167
CFL2	-0.158156	13.807	-0.645984	0.526915	0.874805	-5.72219
EMILIN3	0.432958	13.9322	0.64293	0.529102	0.874805	-5.72382
SIL1	0.265459	13.4747	0.643297	0.528615	0.874805	-5.72386
MIF	0.251873	17.4774	0.643071	0.528758	0.874805	-5.724
GSN	-0.176093	18.9138	-0.642503	0.529118	0.874805	-5.72435
PLXDC2	-0.284358	13.5383	-0.641754	0.529694	0.874805	-5.7247
SFXN3	-0.429421	12.8518	-0.640436	0.530682	0.874805	-5.72536
CALM3	-0.211554	15.6638	-0.638736	0.531507	0.874805	-5.72666
VPS16	-0.194936	16.9828	-0.638553	0.531624	0.874805	-5.72677
SUCLG1	0.466464	15.3164	0.637747	0.532388	0.874805	-5.72701
RPS13	-0.215809	16.3995	-0.637758	0.532128	0.874805	-5.72726
TWF2	0.258249	13.1429	0.634702	0.534073	0.874805	-5.72913
RPL36	-0.163392	16.3216	-0.634415	0.534256	0.874805	-5.7293
SKP1	-0.17655	15.5497	-0.632789	0.535292	0.874805	-5.73029
PDHA1	-0.239284	14.4943	-0.632239	0.535643	0.874805	-5.73063
TAGLN2	-0.247678	16.3788	-0.631478	0.536128	0.874805	-5.73109
RPL7	-0.164136	16.636	-0.630761	0.536586	0.874805	-5.73152
HSPA2	0.237385	14.7906	0.6297	0.537263	0.874805	-5.73217
RPS4X	-0.178178	16.6125	-0.629531	0.537371	0.874805	-5.73227
DPYSL3	-0.181952	15.8813	-0.628701	0.537902	0.874805	-5.73277
THBS1	0.310462	21.5594	0.627445	0.538921	0.874805	-5.73331
LIMCH1	-0.204707	16.145	-0.627766	0.5385	0.874805	-5.73333
YARS1	-0.298116	12.917	-0.627033	0.539162	0.874805	-5.73358
ENO2	-0.230797	15.8842	-0.62672	0.539169	0.874805	-5.73396
YWHAH	0.167482	14.8065	0.621449	0.542549	0.879038	-5.73713
EIF3I	-0.176277	13.2204	-0.618561	0.544406	0.879621	-5.73885
GNPDA1	-0.159219	15.3277	-0.618487	0.544454	0.879621	-5.73889
UBA52	-0.161259	18.5224	-0.615074	0.546653	0.881922	-5.74092
COL12A1	-0.20432	19.0893	-0.612932	0.548035	0.882253	-5.74218
HDDC2	0.252316	13.187	0.612357	0.548406	0.882253	-5.74252
PRCP	-0.177133	13.8215	-0.608603	0.550834	0.884909	-5.74473
ACO2	0.276877	13.7194	0.607509	0.551681	0.885021	-5.74523
RPL4	0.185359	17.5666	0.60589	0.552593	0.885237	-5.74631
CAT	-0.196353	12.9921	-0.60151	0.555438	0.888171	-5.74886
PEBP1	-0.160886	19.5211	-0.600671	0.555984	0.888171	-5.74934
RACK1	-0.160725	16.8821	-0.598705	0.557264	0.888969	-5.75048
SERF2	-0.349845	12.2962	-0.594257	0.560399	0.89216	-5.7528
RPL19	-0.140964	16.4504	-0.589536	0.563256	0.89216	-5.75572
COL11A2	-0.266722	18.3205	-0.589216	0.563597	0.89216	-5.75578
HS3ST3A1	0.263051	16.4357	0.588781	0.563874	0.89216	-5.75603
ETFA	-0.50247	13.7129	-0.587049	0.565116	0.89216	-5.75691
CSPG4	-0.175961	15.983	-0.586615	0.565172	0.89216	-5.75738
HINT1	-0.202866	16.8003	-0.585104	0.566164	0.89216	-5.75823
FXR1	-0.156524	22.5855	-0.584068	0.566845	0.89216	-5.75882
MYH9	-0.225251	18.6559	-0.582618	0.567799	0.89216	-5.75963
MIA	-0.154844	18.2468	-0.5801	0.569458	0.89216	-5.76104
SEPTIN7	0.219317	13.7216	0.579402	0.569918	0.89216	-5.76143
DPYSL2	-0.18941	16.613	-0.578708	0.570375	0.89216	-5.76182
CTSB	0.179346	17.0562	0.578608	0.570441	0.89216	-5.76188
ANXA1	-0.158681	20.5216	-0.577545	0.571143	0.89216	-5.76247
MYOC	0.407457	13.7671	0.576295	0.572192	0.89216	-5.76295
ABHD10	0.236089	14.4713	0.574473	0.573172	0.89216	-5.76418
PHGDH	0.348376	14.6331	0.573869	0.573795	0.89216	-5.76429
RPS19	-0.161376	17.0881	-0.573791	0.573623	0.89216	-5.76455
HDHD2	-0.235728	15.05	-0.572459	0.574505	0.89216	-5.76529
FTL	-0.186837	17.7582	-0.571817	0.57493	0.89216	-5.76565
YWHAQ	-0.163761	14.6965	-0.566952	0.578157	0.894939	-5.76832
UFM1	0.199179	13.2186	0.566749	0.578292	0.894939	-5.76843
VIM	0.169111	23.0725	0.564881	0.579534	0.895643	-5.76945
GBE1	0.147271	13.7872	0.563267	0.580608	0.895818	-5.77033
RAN	-0.152044	16.7807	-0.56172	0.581638	0.895818	-5.77117
FLNA	0.198714	14.505	0.561168	0.582006	0.895818	-5.77147
GANAB	-0.171332	16.4236	-0.553235	0.587306	0.901654	-5.77574
ABHD14B	-0.166529	15.4317	-0.552599	0.587731	0.901654	-5.77608
SLPI	-0.195551	20.3548	-0.55194	0.588173	0.901654	-5.77643
ACTR1B	0.187428	14.2644	0.54926	0.58997	0.903194	-5.77786
KARS1	-0.206522	12.2036	-0.546923	0.59154	0.903427	-5.77909
PPIB	-0.15936	18.8425	-0.546311	0.591951	0.903427	-5.77942
TUBB	-0.218393	17.0026	-0.545491	0.592502	0.903427	-5.77985
TALDO1	-0.164255	18.0467	-0.542105	0.594782	0.90569	-5.78163
NME2	0.149275	17.1461	0.540574	0.595814	0.906051	-5.78243
HSPA8	-0.144126	17.9947	-0.53813	0.597463	0.907348	-5.7837
PCYOX1	0.26499	13.1499	0.536585	0.598687	0.907637	-5.78434
CCN6	-0.152107	14.1961	-0.535215	0.599434	0.907637	-5.78522
GLS	0.312713	15.1326	0.533375	0.600884	0.907637	-5.78597
TPM1	0.220636	14.8561	0.533256	0.600759	0.907637	-5.78623
MYDGF	-0.13644	16.6876	-0.531959	0.601638	0.907637	-5.7869
GSS	-0.166375	14.2775	-0.529515	0.603296	0.908933	-5.78815
EIF4A2	-0.239368	13.8274	-0.528355	0.6042	0.909093	-5.78864
RPS9	-0.156254	16.4731	-0.522621	0.607983	0.911616	-5.79166
COL8A1	-0.261256	15.3805	-0.52135	0.609047	0.911616	-5.79212
LFNG	-0.320783	14.0137	-0.521167	0.609174	0.911616	-5.79221
NIPSNAP3A	0.240855	13.4017	0.518878	0.610678	0.911616	-5.79342
ETF1	0.152042	14.6762	0.519074	0.610401	0.911616	-5.79345
AHCY	0.170097	15.0782	0.518914	0.610511	0.911616	-5.79353
EFEMP2	0.178464	14.4416	0.514991	0.613191	0.913988	-5.7955
FKBP10	-0.199867	16.3561	-0.513596	0.614146	0.913988	-5.79619
RPL18	-0.130768	16.9496	-0.510269	0.616425	0.913988	-5.79784
GBA	-0.160074	15.3985	-0.509715	0.616805	0.913988	-5.79812
RPL10	0.146895	15.8226	0.507481	0.618338	0.913988	-5.79922
SERPINE2	-0.1519	20.0237	-0.504253	0.620556	0.913988	-5.8008
RPL13	-0.136377	17.0171	-0.501605	0.622379	0.913988	-5.80209
PGM1	-0.14104	16.4516	-0.500732	0.622981	0.913988	-5.80251
IGLC2	-0.302189	13.6731	-0.499495	0.624024	0.913988	-5.80294
NAMPT	-0.307329	18.0436	-0.49943	0.624069	0.913988	-5.80297
ALDH2	-0.385495	14.0645	-0.499021	0.624351	0.913988	-5.80317
RDX	0.160951	13.636	0.499144	0.624076	0.913988	-5.80328
IGHG1	-0.142541	16.8805	-0.498419	0.624576	0.913988	-5.80363
SCUBE2	-0.277885	13.0044	-0.497174	0.625625	0.913988	-5.80406
RPLP0	-0.136905	16.9843	-0.497331	0.625327	0.913988	-5.80416
RPL24	-0.142014	16.4288	-0.496702	0.625762	0.913988	-5.80446
CAVIN3	-0.157766	16.4658	-0.494722	0.627129	0.913988	-5.80541
PGLS	-0.180832	15.606	-0.494184	0.627502	0.913988	-5.80567
SRPX	0.248905	16.038	0.491821	0.629323	0.913988	-5.80663
SYNE1	0.165951	21.5675	0.489949	0.630434	0.913988	-5.80769
CALD1	0.249556	12.3409	0.489404	0.630997	0.913988	-5.80778
LRRC59	0.145669	15.5181	0.489409	0.630807	0.913988	-5.80795
SUCLG2	-0.179178	12.5689	-0.487851	0.631888	0.913988	-5.80869
PTN	-0.294558	16.4891	-0.485456	0.633735	0.913988	-5.80965
COPA	-0.146314	13.3291	-0.483421	0.634965	0.913988	-5.81078
PSMA3	-0.139683	16.1986	-0.48331	0.635042	0.913988	-5.81083
GET3	-0.236419	12.3351	-0.482978	0.635426	0.913988	-5.81085
ANXA6	0.153259	19.9578	0.482871	0.635348	0.913988	-5.81103
PPP1R10	-0.15391	16.9808	-0.481838	0.636066	0.913988	-5.81152
RNASE7	0.22113	12.0944	0.479696	0.637675	0.913988	-5.81241
MXRA5	-0.159786	18.2649	-0.477899	0.63881	0.913988	-5.81335
SERPINF1	-0.335369	12.3175	-0.475174	0.640891	0.913988	-5.81445
ITGAV	-0.1484	16.48	-0.474961	0.64086	0.913988	-5.81471
EEF1B2	-0.137922	17.3157	-0.473881	0.641614	0.913988	-5.81521
POFUT1	0.254585	14.0547	0.472956	0.642439	0.913988	-5.81548
ECM2	0.148009	15.9935	0.472503	0.642577	0.913988	-5.81584
QDPR	-0.177307	17.5448	-0.472237	0.642763	0.913988	-5.81596
BGN	-0.143677	28.731	-0.471967	0.642952	0.913988	-5.81609
ARPC3	-0.138127	15.8755	-0.471093	0.643563	0.913988	-5.81649
ACAT2	-0.129606	15.406	-0.466483	0.646793	0.916112	-5.81859
ATAD3B	0.252833	15.2711	0.465417	0.647716	0.916112	-5.81892
ACAN	-0.13553	27.7968	-0.463824	0.648658	0.916112	-5.81979
WARS1	-0.261454	15.7298	-0.463472	0.64908	0.916112	-5.81979
RPL32	-0.131319	14.7914	-0.463756	0.648706	0.916112	-5.81982
TPI1	-0.124811	20.0054	-0.461024	0.650625	0.916855	-5.82105
APOE	-0.237892	16.2156	-0.460183	0.65139	0.916855	-5.82127
KPRP	-0.39216	14.9076	-0.459284	0.652022	0.916855	-5.82167
HMX3	-0.197762	14.8614	-0.453881	0.655689	0.920876	-5.82419
RPL12	-0.117047	16.7676	-0.451469	0.657358	0.922082	-5.82528
LECT2	0.222587	18.4941	0.44535	0.661846	0.92526	-5.82782
CCN5	-0.162088	16.4832	-0.44538	0.661665	0.92526	-5.82794
GDI2	0.173841	16.5565	0.442845	0.663461	0.92526	-5.82903
RPS15A	-0.126818	15.9548	-0.44254	0.663678	0.92526	-5.82917
POLR2A	-0.172771	18.4761	-0.44253	0.663685	0.92526	-5.82917
GALE	-0.132873	14.6712	-0.438912	0.666253	0.927371	-5.83072
RANBP1	-0.130178	14.0683	-0.438071	0.666851	0.927371	-5.83108
MAP4	0.186215	14.1614	0.435738	0.66851	0.927371	-5.83207
VIT	0.313871	18.0748	0.43485	0.669304	0.927371	-5.83231
YBX1	-0.174431	14.4277	-0.434925	0.669088	0.927371	-5.83242
TAGLN	-0.218688	14.2557	-0.433753	0.670084	0.927371	-5.83277
PFN1	-0.123805	18.0066	-0.431364	0.671625	0.92775	-5.83392
RNASE3	0.207508	15.3242	0.430024	0.672715	0.92775	-5.83437
ALDH7A1	0.248754	13.1815	0.42973	0.67295	0.92775	-5.83447
TXNDC12	-0.100679	15.1589	-0.428319	0.673797	0.92775	-5.83519
GLUD1	0.205518	14.9176	0.42722	0.674715	0.92775	-5.83554
DEFA1	-0.226639	14.3153	-0.426512	0.675246	0.92775	-5.83581
UBE2N	-0.116932	15.3638	-0.419422	0.680161	0.931719	-5.83886
SBSN	0.254054	13.8613	0.419043	0.680588	0.931719	-5.83889
RPS3A	-0.112854	16.7694	-0.419079	0.680406	0.931719	-5.839
DDX39B	0.176114	15.3852	0.415476	0.682991	0.932704	-5.84047
VAPA	-0.217757	13.1122	-0.414613	0.683765	0.932704	-5.84069
GMPPA	-0.112536	13.241	-0.414684	0.68356	0.932704	-5.84079
PODNL1	0.168977	14.8914	0.412123	0.685399	0.932712	-5.84182
SH3BGRL3	-0.133489	17.5778	-0.412111	0.685408	0.932712	-5.84183
ADGRF3	0.157517	16.548	0.409013	0.687637	0.933767	-5.84306
GLO1	-0.119997	16.3551	-0.408755	0.687823	0.933767	-5.84317
SRI	-0.162819	14.0635	-0.406408	0.689514	0.934948	-5.8441
ITIH5	-0.231599	12.2195	-0.404863	0.690778	0.935548	-5.84459
IGHA1	0.217656	12.409	0.402477	0.692498	0.936764	-5.84553
CACNG6	0.128863	16.8474	0.396677	0.696541	0.941116	-5.84791
PLOD1	0.168407	14.6079	0.393761	0.698653	0.94285	-5.84903
IL17D	-0.160231	14.837	-0.388419	0.702527	0.945251	-5.85107
PRDX4	0.131281	17.7183	0.388046	0.702799	0.945251	-5.85121
EZR	-0.13402	13.9655	-0.387877	0.702921	0.945251	-5.85128
C4A	-0.164959	13.819	-0.382651	0.706735	0.948052	-5.85323
ALDH6A1	0.184243	14.1949	0.381741	0.707502	0.948052	-5.85349
ECH1	-0.13445	15.0685	-0.381659	0.707443	0.948052	-5.85361
FRZB	-0.145266	18.8899	-0.377586	0.710411	0.949447	-5.85512
PCOLCE	0.163694	17.7603	0.375588	0.711896	0.949447	-5.85583
SNRPD3	-0.184524	17.2942	-0.375056	0.712373	0.949447	-5.85596
CALU	-0.246543	17.4316	-0.374484	0.712813	0.949447	-5.85615
ERP29	-0.106092	17.6046	-0.372091	0.714423	0.949447	-5.85713
NME1	-0.0978012	15.7806	-0.371005	0.715217	0.949447	-5.85752
C1QTNF8	-0.122118	15.656	-0.369261	0.716493	0.949447	-5.85815
RPS25	-0.100814	17.4579	-0.367876	0.717507	0.949447	-5.85865
LGALS3	0.104455	18.7359	0.36574	0.719071	0.949447	-5.85942
ACADVL	0.170614	15.4126	0.364903	0.719788	0.949447	-5.85964
ECHS1	-0.112571	15.1369	-0.363676	0.720584	0.949447	-5.86015
FLG	-0.255287	14.9525	-0.362763	0.721386	0.949447	-5.86038
TINAGL1	-0.145613	14.1156	-0.360721	0.722751	0.949447	-5.8612
ADK	-0.105146	14.4322	-0.360215	0.723123	0.949447	-5.86138
P4HA2	-0.128271	13.5969	-0.359408	0.723716	0.949447	-5.86166
CCL20	-0.210029	16.615	-0.358257	0.724692	0.949447	-5.86197
WBP2	-0.122549	15.6337	-0.357327	0.725245	0.949447	-5.86239
ACTN1	0.130022	14.3336	0.356405	0.725922	0.949447	-5.86271
RPL27A	0.103587	16.3967	0.354912	0.727021	0.949447	-5.86323
NEBL	0.141349	14.2	0.35282	0.728561	0.949447	-5.86395
RPS17	-0.121851	15.4108	-0.352656	0.728681	0.949447	-5.86401
GDI1	-0.105612	14.5836	-0.352448	0.728834	0.949447	-5.86408
CDH1	0.148753	17.3928	0.352189	0.729025	0.949447	-5.86417
RPL34	-0.10107	15.9501	-0.34918	0.731242	0.949447	-5.8652
ENO1	-0.0957055	21.3369	-0.348725	0.731578	0.949447	-5.86535
IMPA1	-0.270174	14.7741	-0.347643	0.732502	0.949447	-5.86563
GOT1	-0.147509	14.0241	-0.347518	0.732468	0.949447	-5.86577
FGFBP2	-0.0996781	22.0416	-0.346293	0.733372	0.949447	-5.86618
TXNDC5	-0.0988948	15.4092	-0.343015	0.735793	0.949447	-5.86729
ACOT7	-0.169687	13.5515	-0.341282	0.737182	0.949447	-5.86779
AGPAT5	0.212283	15.0516	0.341136	0.737306	0.949447	-5.86782
RPS16	0.0881988	17.4904	0.340209	0.737867	0.949447	-5.86822
CHAD	-0.121158	24.1387	-0.340016	0.73801	0.949447	-5.86829
DBI	0.150975	15.756	0.33937	0.738545	0.949447	-5.86846
GLOD4	-0.103234	15.1742	-0.33949	0.738399	0.949447	-5.86846
FBXO2	0.0971142	16.4384	0.339284	0.738552	0.949447	-5.86853
IGFBP4	-0.188855	14.219	-0.334463	0.742243	0.952268	-5.87003
COL10A1	-0.155311	17.4296	-0.334182	0.742418	0.952268	-5.87015
CNMD	-0.125698	20.783	-0.327612	0.747206	0.957331	-5.87234
PAH	0.0872764	17.0701	0.324892	0.749227	0.957817	-5.8732
HNRNPH3	-0.112083	14.5438	-0.324838	0.749267	0.957817	-5.87322
NPC1	0.118429	11.9088	0.322518	0.750993	0.958947	-5.87396
COTL1	0.162481	13.6654	0.32012	0.752895	0.959225	-5.87463
RPL8	0.0848825	16.3275	0.320057	0.752826	0.959225	-5.87473
PDAP1	-0.118583	13.174	-0.317029	0.755082	0.960937	-5.87567
PAFAH1B2	-0.10667	16.5243	-0.313127	0.757994	0.963565	-5.87688
[truncated: 243 more rows]

## Sheet: ICD vs D
	logFC	AveExpr	t	P.Value	adj.P.Val	B
[truncated: 1,139 more rows]
