# Supplementary material for: Tissue catabolism and donor-specific dexamethasone response in a human osteochondral model of post-traumatic osteoarthritis
Source: Arthritis Res Ther. 2022 Jun 10;24:137. doi: 10.1186/s13075-022-02828-4 (PMC9185927; doi:10.1186/s13075-022-02828-4)
Supplement: Supplementary file 6 — Additional file 6. [file 13075_2022_2828_MOESM6_ESM.xlsx]

## Sheet: Tissue proteome summary
		D	IC	ICD	ctICD...ctIC	ctICD...ctD	AveExpr	F	P.Value	adj.P.Val
CNPY4	Protein canopy homolog 4	-0.594705	-3.11053	-3.1018	0.00873287	-2.5071	20.6438	63.2717	8.1495e-09	8.48781e-06
SEPTIN5	Septin-5	-0.469121	-3.19826	-2.43253	0.765736	-1.96341	19.9543	58.0293	1.4904e-08	8.48781e-06
GFUS	GDP-L-fucose synthase	0.014261	-2.52983	-1.16059	1.36923	-1.17486	20.0019	53.6125	2.57979e-08	8.90038e-06
P3H1	Prolyl 3-hydroxylase 1	-2.53452	-4.83581	-4.13967	0.696137	-1.60515	17.6718	51.6745	3.89555e-08	8.90038e-06
NDUFV2	NADH dehydrogenase [ubiquinone] flavoprotein 2, mitochondrial	-0.0010201	-2.76161	-2.15246	0.609155	-2.15144	20.5669	48.9575	4.81768e-08	8.90038e-06
TPD52L2	Tumor protein D54	-0.174584	-2.23089	-2.4935	-0.262603	-2.31891	21.7104	48.8019	4.92379e-08	8.90038e-06
HSPB1	Heat shock protein beta-1	0.800774	-2.24032	-1.67716	0.563161	-2.47794	25.4249	48.057	5.46994e-08	8.90038e-06
POGLUT3	Protein O-glucosyltransferase 3	-1.4668	-3.02993	-2.37533	0.654607	-0.908525	21.2017	45.2731	8.21368e-08	1.12926e-05
NDUFS4	NADH dehydrogenase [ubiquinone] iron-sulfur protein 4, mitochondrial	-0.0903837	-2.76751	-2.06054	0.706966	-1.97016	20.651	44.7239	8.92306e-08	1.12926e-05
CHRDL2	Chordin-like protein 2	-6.56342	-5.5079	-5.96741	-0.459516	0.596011	19.5784	42.5794	1.43287e-07	1.39317e-05
HNRNPR	Heterogeneous nuclear ribonucleoprotein R	-0.310575	-2.07823	-1.41791	0.660312	-1.10734	21.1127	41.4864	1.48226e-07	1.39317e-05
FBXO2	F-box only protein 2	-0.143266	-1.94825	-1.55629	0.391964	-1.41302	23.0879	41.348	1.51594e-07	1.39317e-05
FHL1	Four and a half LIM domains protein 1	-0.36769	-2.12054	-2.26681	-0.146263	-1.89912	21.257	41.0552	1.5901e-07	1.39317e-05
RAD23B	UV excision repair protein RAD23 homolog B	0.260411	-2.2295	-2.1582	0.0712956	-2.41862	20.1808	40.5329	1.7356e-07	1.41203e-05
HSPA1B	Heat shock 70 kDa protein 1B	-0.512929	-1.60829	-1.79823	-0.189942	-1.2853	24.3041	38.364	2.50271e-07	1.90039e-05
SCIN	Adseverin	-1.21205	-2.58585	-2.28265	0.303203	-1.0706	24.26	37.3616	2.98463e-07	2.12468e-05
COLGALT1	Procollagen galactosyltransferase 1	-0.937707	-3.51885	-2.48496	1.03388	-1.54726	20.1609	36.9145	3.54657e-07	2.3762e-05
CRIP2	Cysteine-rich protein 2	-0.93431	-3.75473	-3.95915	-0.204416	-3.02484	21.5718	36.7696	3.77445e-07	2.38839e-05
PLOD3	Multifunctional procollagen lysine hydroxylase and glycosyltransferase LH3	0.750576	-2.22122	-1.24545	0.975765	-1.99603	19.3684	35.9344	3.98891e-07	2.38849e-05
IDH1	Isocitrate dehydrogenase [NADP] cytoplasmic	-0.39716	-1.51416	-1.57101	-0.0568465	-1.17385	23.702	35.4898	4.19401e-07	2.38849e-05
PTGES3	Prostaglandin E synthase 3	-0.549216	-1.93386	-2.13494	-0.201077	-1.58573	21.639	34.6367	4.92286e-07	2.67006e-05
CTSS	Cathepsin S	0.645247	2.9152	2.40225	-0.512951	1.75701	19.9144	34.409	5.4777e-07	2.68013e-05
NENF	Neudesin	0.0283385	-2.37002	-1.7955	0.574517	-1.82384	21.066	33.9738	5.59687e-07	2.68013e-05
FAM114A1	Protein NOXP20	-0.298868	-2.39014	-2.12976	0.260387	-1.83089	20.506	33.9273	5.64732e-07	2.68013e-05
STK26	Serine/threonine-protein kinase 26	-2.51674	-4.70337	-3.60281	1.10056	-1.08607	21.1743	33.945	6.35069e-07	2.89081e-05
SELENBP1	Methanethiol oxidase	0.658948	-1.96141	-1.77205	0.189363	-2.431	23.5521	33.4072	6.59887e-07	2.89081e-05
AKR1B1	Aldo-keto reductase family 1 member B1	-0.322309	1.63484	1.37463	-0.260211	1.69694	23.8294	32.5939	7.32921e-07	3.09184e-05
SH3BGRL	SH3 domain-binding glutamic acid-rich-like protein	0.207526	-1.51315	-1.20925	0.303897	-1.41678	22.877	32.4001	7.6196e-07	3.09954e-05
SOD2	Superoxide dismutase [Mn], mitochondrial	2.052	2.97298	2.83609	-0.136888	0.784091	29.223	31.75	9.23171e-07	3.62583e-05
CTBP1	C-terminal-binding protein 1	-0.444128	-1.80687	-1.82635	-0.0194828	-1.38223	19.6854	30.8185	1.05436e-06	4.00304e-05
ALDH6A1	Methylmalonate-semialdehyde dehydrogenase [acylating], mitochondrial	1.32973	-2.84179	-2.3627	0.479092	-3.69242	20.8445	30.482	1.26798e-06	4.6588e-05
ALDH18A1	Delta-1-pyrroline-5-carboxylate synthase	-0.938736	-4.01221	-3.57597	0.436244	-2.63723	19.3158	29.815	1.45973e-06	5.19573e-05
CRISPLD1	Cysteine-rich secretory protein LCCL domain-containing 1	-4.41863	-6.89419	-5.78166	1.11252	-1.36304	22.2579	29.443	1.58085e-06	5.4163e-05
SKP1	S-phase kinase-associated protein 1	-0.110813	-1.71099	-1.59269	0.118299	-1.48188	22.1992	28.8369	1.61681e-06	5.4163e-05
RPS24	40S ribosomal protein S24	-0.682036	-1.03745	-1.97745	-0.94	-1.29542	21.6623	28.6288	1.69345e-06	5.51097e-05
PRCP	Lysosomal Pro-X carboxypeptidase	-0.384055	-1.68821	-1.5705	0.117716	-1.18644	20.471	28.2164	1.85782e-06	5.76453e-05
ST13	Hsc70-interacting protein	-0.103813	-1.71786	-1.71629	0.00157111	-1.61248	22.5171	28.1814	1.87259e-06	5.76453e-05
NUCB2	Nucleobindin-2	-0.748404	-1.94841	-1.64143	0.306982	-0.893023	22.4399	27.1174	2.39152e-06	7.03541e-05
IGFBP7	Insulin-like growth factor-binding protein 7	2.66146	0.433077	-0.184414	-0.617491	-2.84587	21.0072	27.3182	2.40896e-06	7.03541e-05
RNASET2	Ribonuclease T2	-1.88559	-2.61505	-2.82319	-0.20814	-0.937605	22.2085	26.6741	2.79909e-06	7.83789e-05
SERPINE2	Glia-derived nexin	-0.319671	1.34708	1.49003	0.142949	1.8097	26.6732	26.4175	2.82137e-06	7.83789e-05
PRKAR1A	cAMP-dependent protein kinase type I-alpha regulatory subunit	-0.89108	-2.49594	-2.83676	-0.340823	-1.94568	20.6815	26.3689	3.0914e-06	8.17319e-05
TUFM	Elongation factor Tu, mitochondrial	0.459888	-2.34165	-0.658659	1.68299	-1.11855	21.1573	26.2311	3.10901e-06	8.17319e-05
RPL17	60S ribosomal protein L17	-0.35261	-1.3629	-1.31204	0.0508546	-0.959434	23.552	25.9498	3.15734e-06	8.17319e-05
SDF4	45 kDa calcium-binding protein	0.0772769	-3.14445	-2.08397	1.06048	-2.16125	20.6139	26.1282	3.3477e-06	8.4734e-05
PRRC1	Protein PRRC1	-0.0555021	-1.57295	-2.61448	-1.04153	-2.55898	20.4558	25.6811	3.54922e-06	8.62684e-05
MATR3	Matrin-3	-0.473067	-2.19662	-2.33013	-0.133507	-1.85706	20.0646	25.6688	3.5598e-06	8.62684e-05
PEPD	Xaa-Pro dipeptidase	0.264806	-1.42168	-1.0664	0.355276	-1.33121	21.3975	25.1517	3.84053e-06	9.11326e-05
PRDX4	Peroxiredoxin-4	-0.217743	-2.19115	-1.76502	0.426131	-1.54728	24.3679	25.0594	4.02806e-06	9.22105e-05
PRDX1	Peroxiredoxin-1	0.0201526	-1.2766	-1.28915	-0.0125553	-1.3093	25.5622	24.9409	4.04787e-06	9.22105e-05
C1R	Complement C1r subcomponent	1.30166	2.67941	2.95631	0.276898	1.65465	19.0634	24.9644	4.43955e-06	9.915e-05
BCAT1	Branched-chain-amino-acid aminotransferase, cytosolic	0.321077	-1.55745	-0.892945	0.6645	-1.21402	22.8405	24.3901	4.65218e-06	0.000100782
RO60	60 kDa SS-A/Ro ribonucleoprotein	-0.103541	-1.35585	-1.95681	-0.600953	-1.85326	20.8474	24.3587	4.68959e-06	0.000100782
SFPQ	Splicing factor, proline- and glutamine-rich	0.382019	-2.35428	-2.03805	0.316233	-2.42007	20.3848	24.6407	4.81138e-06	0.000101485
TNFAIP6	Tumor necrosis factor-inducible gene 6 protein	-1.48572	4.69714	3.68956	-1.00759	5.17528	22.4922	24.4318	5.07019e-06	0.000104999
DPYSL3	Dihydropyrimidinase-related protein 3	0.424149	-1.41688	-1.30398	0.112898	-1.72813	22.5309	23.7341	5.50942e-06	0.000112058
CYB5R1	NADH-cytochrome b5 reductase 1	0.177612	-1.97328	-1.75779	0.215498	-1.9354	21.8899	23.8359	5.63349e-06	0.000112571
ERP29	Endoplasmic reticulum resident protein 29	-0.354993	-1.80678	-1.61803	0.188758	-1.26303	24.2542	23.4244	5.97524e-06	0.000117341
ILF3	Interleukin enhancer-binding factor 3	0.0341312	-1.91847	-1.31049	0.607983	-1.34462	21.1653	23.3581	6.08064e-06	0.000117387
DDX3X	ATP-dependent RNA helicase DDX3X	0.436012	-2.39783	-2.06689	0.330943	-2.5029	18.4521	23.2417	6.88202e-06	0.000130644
FRZB	Secreted frizzled-related protein 3	-0.761308	-2.30976	-2.16017	0.149584	-1.39887	25.5395	22.8461	7.30616e-06	0.000135004
GALM	Galactose mutarotase	-1.02659	-1.62928	-1.69869	-0.0694108	-0.672097	21.2061	22.6497	7.34879e-06	0.000135004
CKAP4	Cytoskeleton-associated protein 4	-1.15067	-1.76997	-2.06069	-0.290722	-0.910018	18.6796	22.4884	7.67762e-06	0.000138806
GAA	Lysosomal alpha-glucosidase	-0.235665	-1.56043	-1.0832	0.477226	-0.847539	21.701	22.3636	7.94366e-06	0.000141372
YWHAQ	14-3-3 protein theta	0.625575	-1.10972	-0.978627	0.131089	-1.6042	21.3461	22.2266	8.24762e-06	0.000144524
HNRNPUL2	Heterogeneous nuclear ribonucleoprotein U-like protein 2	0.200849	-1.38719	-1.32954	0.057659	-1.53038	19.6579	21.8579	9.13358e-06	0.000157623
GSN	Gelsolin	-0.534514	-1.4353	-1.31654	0.118756	-0.782028	25.5633	21.5327	1.0005e-05	0.000170085
DSTN	Destrin	0.25308	-1.50345	-1.14877	0.354681	-1.40185	22.3132	21.3812	1.04429e-05	0.000174919
H1-1	Histone H1.1	-1.64882	-3.29408	-2.92163	0.372453	-1.27281	20.7516	21.3171	1.15994e-05	0.00018546
PSMB9	Proteasome subunit beta type-9	-0.171872	2.0249	1.29674	-0.728162	1.46861	19.6947	21.1587	1.16305e-05	0.00018546
GLOD4	Glyoxalase domain-containing protein 4	0.124028	-1.41455	-1.22294	0.191615	-1.34697	21.8238	20.9888	1.16811e-05	0.00018546
HP1BP3	Heterochromatin protein 1-binding protein 3	-0.0590296	-1.02878	-1.08363	-0.0548545	-1.0246	22.1674	20.9762	1.17236e-05	0.00018546
VIM	Vimentin	0.139523	-1.47947	-1.01551	0.46396	-1.15504	29.7221	20.6857	1.27521e-05	0.000196648
ANP32A	Acidic leucine-rich nuclear phosphoprotein 32 family member A	-0.155132	-0.935061	-1.24095	-0.305892	-1.08582	21.9524	20.6543	1.28689e-05	0.000196648
CKB	Creatine kinase B-type	1.01102	-2.88696	-3.66055	-0.77359	-4.67157	21.9264	20.9074	1.30255e-05	0.000196648
CD164	Sialomucin core protein 24	0.319129	-1.27304	-1.28593	-0.0128938	-1.60506	19.9567	20.5877	1.31214e-05	0.000196648
HNRNPDL	Heterogeneous nuclear ribonucleoprotein D-like	-0.0426173	-1.28139	-1.05432	0.227066	-1.01171	21.5457	20.4542	1.36448e-05	0.000201837
DYRK4	Dual specificity tyrosine-phosphorylation-regulated kinase 4	1.87717	2.94569	2.795	-0.150694	0.917825	26.0559	20.6098	1.41866e-05	0.000205706
TXNDC5	Thioredoxin domain-containing protein 5	-0.777803	-1.85791	-1.66196	0.195955	-0.884152	22.0588	20.3026	1.42676e-05	0.000205706
JCHAIN	Immunoglobulin J chain	2.17241	3.69303	2.91511	-0.77792	0.742703	23.0505	20.5038	1.46282e-05	0.000208268
U2AF2	Splicing factor U2AF 65 kDa subunit	-0.289835	-2.0298	-1.47715	0.552649	-1.18732	20.6515	20.0881	1.52281e-05	0.000213066
IDUA	Alpha-L-iduronidase	-1.1139	-2.42822	-2.55701	-0.128795	-1.44311	19.7009	20.3241	1.54126e-05	0.000213066
CNPY2	Protein canopy homolog 2	-0.332338	-1.50426	-1.65836	-0.154104	-1.32603	23.0242	20.0179	1.55263e-05	0.000213066
PYGL	Glycogen phosphorylase, liver form	0.539326	-1.97948	-1.56756	0.411921	-2.10688	21.7193	20.2141	1.59161e-05	0.000215815
NIT2	Omega-amidase NIT2	-0.500658	-2.81389	-2.24169	0.572199	-1.74103	18.9514	20.1626	1.61585e-05	0.000216005
PDIA5	Protein disulfide-isomerase A5	-0.595857	-1.8799	-1.99446	-0.114561	-1.3986	20.9316	19.9223	1.63094e-05	0.000216005
RPL4	60S ribosomal protein L4	-0.50553	-1.76015	-1.27995	0.480208	-0.774415	24.2162	19.7498	1.6828e-05	0.000220312
FAT1	Protocadherin Fat 1	-0.0445837	-1.53324	-0.97713	0.556105	-0.932546	21.9728	19.7013	1.70762e-05	0.000221021
P4HB	Protein disulfide-isomerase	-0.425723	-1.56211	-1.22281	0.339298	-0.797085	25.9456	19.5476	1.78909e-05	0.000226942
MMP3	Stromelysin-1	3.42839	5.10223	4.27134	-0.830891	0.842945	27.6041	19.7799	1.80947e-05	0.000226942
FKBP9	Peptidyl-prolyl cis-trans isomerase FKBP9	-0.752075	-2.92494	-3.03148	-0.106545	-2.27941	19.8112	19.7731	1.81314e-05	0.000226942
GREM1	Gremlin-1	-4.14852	-4.82561	-3.90448	0.921127	0.244036	20.5553	19.7135	1.84571e-05	0.000228507
H6PD	GDH/6PGL endoplasmic bifunctional protein	0.0689115	-2.11531	-1.48911	0.626204	-1.55802	19.7882	19.4939	1.89565e-05	0.000231958
DPYSL2	Dihydropyrimidinase-related protein 2	0.0362991	-1.62216	-1.51672	0.105439	-1.55302	23.2625	19.3263	1.91432e-05	0.000231958
PPIB	Peptidyl-prolyl cis-trans isomerase B	0.0959939	-1.19948	-1.06399	0.13549	-1.15999	25.4921	19.2825	1.94023e-05	0.000232623
RPL36	60S ribosomal protein L36	-0.471593	-1.30314	-1.17168	0.131457	-0.700086	22.9711	19.017	2.10617e-05	0.000249889
ELAVL1	ELAV-like protein 1	0.288915	-1.28961	-1.39722	-0.10761	-1.68614	19.3648	18.8923	2.18965e-05	0.000255251
PDIA6	Protein disulfide-isomerase A6	-0.282394	-1.73611	-1.49993	0.236175	-1.21754	25.2226	18.8444	2.2227e-05	0.000255251
USP5	Ubiquitin carboxyl-terminal hydrolase 5	-0.346036	-2.53366	-2.23744	0.296225	-1.8914	19.3911	19.0841	2.23294e-05	0.000255251
HSPA2	Heat shock-related 70 kDa protein 2	0.582415	-2.07927	-1.54703	0.532234	-2.12945	21.4402	19.0611	2.24876e-05	0.000255251
CTBS	Di-N-acetylchitobiase	-0.529763	-1.32941	-1.66874	-0.33933	-1.13897	21.0271	18.7865	2.26342e-05	0.000255251
AHCY	Adenosylhomocysteinase	-0.156283	-1.65631	-1.19137	0.464946	-1.03508	21.7278	18.6646	2.35186e-05	0.000262625
SOD1	Superoxide dismutase [Cu-Zn]	-0.479754	-1.2142	-1.13043	0.0837726	-0.650678	26.1111	18.4855	2.48905e-05	0.000275245
OGDH	2-oxoglutarate dehydrogenase, mitochondrial	-0.36512	-2.33764	-1.47302	0.864616	-1.1079	20.9356	18.3566	2.69763e-05	0.000295442
SHMT1	Serine hydroxymethyltransferase, cytosolic	0.293767	-1.85867	-1.5187	0.339975	-1.81247	19.6422	18.2164	2.82081e-05	0.000302782
RNH1	Ribonuclease inhibitor	0.193475	-2.37548	-1.36195	1.01353	-1.55543	22.0126	18.3241	2.82894e-05	0.000302782
RPL8	60S ribosomal protein L8	-0.567442	-1.45501	-1.07528	0.379732	-0.507834	22.977	18.0451	2.86654e-05	0.000302782
ABHD10	Palmitoyl-protein thioesterase ABHD10, mitochondrial	-0.0526232	-2.51438	-1.98344	0.530938	-1.93082	21.1208	18.2775	2.87098e-05	0.000302782
MMP2	72 kDa type IV collagenase	1.28605	5.18624	4.17965	-1.00659	2.8936	22.204	18.1806	2.96069e-05	0.000309379
SSB	Lupus La protein	2.82612	4.28793	3.47697	-0.810966	0.650845	25.571	18.1102	3.0279e-05	0.000313525
RPS23	40S ribosomal protein S23	-0.365944	-1.34728	-1.07259	0.274687	-0.706646	22.9996	17.689	3.21953e-05	0.000327496
COPA	Coatomer subunit alpha	-0.206449	-1.50885	-1.36031	0.148535	-1.15387	19.9786	17.6882	3.22033e-05	0.000327496
ARSA	Arylsulfatase A	0.0466436	-0.996125	-0.944584	0.0515415	-0.991227	21.06	17.6305	3.28212e-05	0.000330827
SDHA	Succinate dehydrogenase [ubiquinone] flavoprotein subunit, mitochondrial	-0.124713	-2.96059	-2.1637	0.796893	-2.03899	19.7649	17.8149	3.32904e-05	0.000331702
PDHB	Pyruvate dehydrogenase E1 component subunit beta, mitochondrial	-0.0943936	-2.18906	-1.36442	0.824643	-1.27002	20.8019	17.6588	3.37801e-05	0.000331702
HEXB	Beta-hexosaminidase subunit beta	-0.527327	-1.63531	-1.37169	0.263616	-0.844364	23.5171	17.5345	3.38774e-05	0.000331702
CST3	Cystatin-C	2.7837	-0.546114	0.243995	0.790109	-2.5397	21.4485	17.7431	3.4073e-05	0.000331702
ACAT2	Acetyl-CoA acetyltransferase, cytosolic	0.74585	-0.638191	-0.472948	0.165243	-1.2188	22.0556	17.4798	3.44969e-05	0.000332983
PPIA	Peptidyl-prolyl cis-trans isomerase A	-0.121298	-1.26577	-0.946091	0.319679	-0.824792	25.8413	17.4023	3.53964e-05	0.000338794
YWHAH	14-3-3 protein eta	0.660901	-0.802128	-0.339797	0.462331	-1.0007	21.4561	17.3406	3.61318e-05	0.000342951
REXO2	Oligoribonuclease, mitochondrial	0.846867	-1.22165	-0.444227	0.77742	-1.29109	20.4607	16.9729	4.08879e-05	0.000384887
VCP	Transitional endoplasmic reticulum ATPase	-0.680724	-1.87617	-2.09516	-0.218985	-1.41443	22.1767	17.0436	4.1423e-05	0.000386728
LZIC	Protein LZIC	-0.20344	-1.61512	-1.41244	0.20268	-1.209	20.1658	16.6869	4.50781e-05	0.000417431
ATAD3A	ATPase family AAA domain-containing protein 3A	-0.393457	-1.39117	-1.58789	-0.196715	-1.19443	20.0731	16.6149	4.6208e-05	0.000424443
RPS16	40S ribosomal protein S16	-0.327964	-1.23154	-0.848495	0.383048	-0.52053	24.14	16.5481	4.72867e-05	0.000430876
RACK1	Receptor of activated protein C kinase 1	-0.343535	-1.1078	-0.973671	0.134125	-0.630136	23.5317	16.4448	4.90086e-05	0.000440902
TXNDC12	Thioredoxin domain-containing protein 12	-0.214889	-1.18271	-0.988537	0.194171	-0.773648	21.8085	16.4139	4.95371e-05	0.000440902
IQGAP1	Ras GTPase-activating-like protein IQGAP1	0.0740248	-0.334751	-1.21413	-0.87938	-1.28816	23.018	16.4133	4.95483e-05	0.000440902
PEBP1	Phosphatidylethanolamine-binding protein 1	0.231247	-1.20519	-1.07123	0.133964	-1.30247	26.1706	16.3591	5.04919e-05	0.000445573
PLS3	Plastin-3	0.417547	-1.13544	-0.913867	0.221577	-1.33141	21.9329	16.3385	5.08556e-05	0.000445573
HNRNPA3	Heterogeneous nuclear ribonucleoprotein A3	-0.0159911	-0.849254	-0.998113	-0.14886	-0.982122	22.1491	16.2849	5.18159e-05	0.000450522
LRPAP1	Alpha-2-macroglobulin receptor-associated protein	-0.232395	-1.26203	-1.47883	-0.216797	-1.24643	21.5123	16.2436	5.25706e-05	0.000452511
PSMC1	26S proteasome regulatory subunit 4	-0.328099	-1.38795	-1.56856	-0.180608	-1.24046	20.3936	16.2291	5.28393e-05	0.000452511
ANP32B	Acidic leucine-rich nuclear phosphoprotein 32 family member B	-0.213393	-1.32487	-1.61065	-0.285776	-1.39726	23.442	16.1674	5.39963e-05	0.000456512
STIP1	Stress-induced-phosphoprotein 1	-0.202648	-1.45767	-1.20679	0.250881	-1.00415	21.3841	16.1564	5.42052e-05	0.000456512
CHADL	Chondroadherin-like protein	0.704558	-1.361	-1.16002	0.200982	-1.86458	21.1121	16.2413	5.45089e-05	0.000456512
GFPT1	Glutamine--fructose-6-phosphate aminotransferase [isomerizing] 1	-0.309443	-1.37982	-1.40002	-0.0202081	-1.09058	20.5631	15.8681	6.00321e-05	0.000499099
GLO1	Lactoylglutathione lyase	-0.044736	-1.16166	-0.986806	0.174853	-0.94207	23.0046	15.784	6.18627e-05	0.000510591
RPL39	60S ribosomal protein L39	-0.224922	-1.43788	-1.06878	0.369101	-0.843859	21.3388	15.7595	6.24072e-05	0.00051138
PCMT1	Protein-L-isoaspartate(D-aspartate) O-methyltransferase	-0.117036	-1.49981	-1.24542	0.254391	-1.12839	21.5526	15.7313	6.3042e-05	0.000512891
ADK	Adenosine kinase	-0.505092	-1.4904	-1.3007	0.189704	-0.795608	21.0818	15.6565	6.47612e-05	0.000520136
AKR7A2	Aflatoxin B1 aldehyde reductase member 2	-0.123292	-1.81529	-1.76925	0.0460459	-1.64595	19.5959	15.7486	6.48457e-05	0.000520136
TGM2	Protein-glutamine gamma-glutamyltransferase 2	-0.968366	0.959853	0.977911	0.0180584	1.94628	20.8316	15.5052	7.076e-05	0.000557609
RPS14	40S ribosomal protein S14	-0.105695	-0.974436	-1.12319	-0.148752	-1.01749	22.72	15.408	7.08603e-05	0.000557609
GSTM3	Glutathione S-transferase Mu 3	-0.467655	-1.66286	-1.29009	0.372773	-0.822436	20.5991	15.3887	7.13612e-05	0.000557609
SARNP	SAP domain-containing ribonucleoprotein	0.226311	-1.33123	-1.30041	0.0308163	-1.52672	19.6009	15.3864	7.14758e-05	0.000557609
ITPA	Inosine triphosphate pyrophosphatase	-0.0975901	-2.34834	-0.918462	1.42988	-0.820872	20.7749	15.5382	7.22066e-05	0.000559478
RPL27A	60S ribosomal protein L27a	-0.353359	-1.47612	-1.07768	0.398437	-0.724324	23.0462	15.3201	7.31697e-05	0.00056311
MDH1	Malate dehydrogenase, cytoplasmic	-0.0190213	-1.05398	-0.678393	0.375583	-0.659372	23.2135	15.2594	7.48169e-05	0.000571922
ACO2	Aconitate hydratase, mitochondrial	-0.181106	-2.40999	-1.83827	0.571726	-1.65716	20.3689	15.3836	7.6336e-05	0.000575943
MPST	3-mercaptopyruvate sulfurtransferase	0.752902	-1.88241	-1.1513	0.731111	-1.9042	19.6404	15.3829	7.63541e-05	0.000575943
ANXA4	Annexin A4	0.32223	-0.60157	-0.668373	-0.0668028	-0.990603	24.597	15.1372	7.82575e-05	0.000580745
ECHS1	Enoyl-CoA hydratase, mitochondrial	0.245787	-1.20698	-1.0247	0.182279	-1.27048	21.7864	15.1269	7.85546e-05	0.000580745
CTSZ	Cathepsin Z	-0.177335	-1.68109	-1.16479	0.516299	-0.987456	21.4158	15.1089	7.90807e-05	0.000580745
PARK7	Parkinson disease protein 7	0.120182	-0.920146	-0.691585	0.228561	-0.811766	24.5059	15.107	7.91365e-05	0.000580745
COL11A2	Collagen alpha-2(XI) chain	-1.71942	-2.50418	-2.47605	0.0281277	-0.75663	24.97	15.2338	8.05894e-05	0.000580745
RPL24	60S ribosomal protein L24	-0.368407	-1.21761	-1.06478	0.152836	-0.696373	23.0784	15.0544	8.06915e-05	0.000580745
GSR	Glutathione reductase, mitochondrial	-0.104407	-1.35291	-1.94423	-0.591322	-1.83982	19.4689	15.1161	8.15271e-05	0.000580745
RPL11	60S ribosomal protein L11	-0.282378	-1.26075	-0.888246	0.372507	-0.605868	22.8892	15.0243	8.15958e-05	0.000580745
TOR1AIP1	Torsin-1A-interacting protein 1	-0.0117792	-0.862349	-0.772762	0.0895865	-0.760983	19.2057	15.019	8.17587e-05	0.000580745
RPL10	60S ribosomal protein L10	-0.408452	-1.59958	-1.15784	0.441745	-0.749384	22.4722	15.0081	8.20895e-05	0.000580745
RPL23	60S ribosomal protein L23	-0.316912	-1.26048	-0.957745	0.302732	-0.640833	22.9538	14.9562	8.36878e-05	0.000587732
OSTF1	Osteoclast-stimulating factor 1	0.282658	-1.68907	-0.96039	0.728685	-1.24305	19.3419	15.0314	8.41091e-05	0.000587732
RPS19	40S ribosomal protein S19	-0.487845	-1.26059	-1.12712	0.133474	-0.639272	23.7377	14.9211	8.47901e-05	0.000588878
SEC31A	Protein transport protein Sec31A	-0.0700408	-3.02114	-2.27994	0.741195	-2.2099	20.2796	15.0762	8.53604e-05	0.000589245
RBMX	RNA-binding motif protein, X chromosome	-0.0749388	-0.856481	-0.802093	0.0543871	-0.727155	22.2004	14.869	8.64562e-05	0.000593214
PLD3	5-3 exonuclease PLD3	-1.2578	-1.5934	-1.28004	0.31336	-0.022238	21.869	14.8482	8.71326e-05	0.000594276
RPS12	40S ribosomal protein S12	-0.158153	-1.40686	-1.04224	0.364624	-0.884087	21.0427	14.8039	8.85903e-05	0.000599461
RPSA	40S ribosomal protein SA	-0.17747	-1.04115	-0.986583	0.0545641	-0.809113	22.8466	14.7933	8.89454e-05	0.000599461
RPS6	40S ribosomal protein S6	-0.158403	-1.16003	-0.860216	0.29981	-0.701813	23.0753	14.7179	9.15026e-05	0.000607668
PSMD4	26S proteasome non-ATPase regulatory subunit 4	-0.653517	-2.06926	-1.85303	0.216233	-1.19951	19.2301	14.8235	9.16256e-05	0.000607668
CAPZB	F-actin-capping protein subunit beta	0.264688	-0.808699	-0.699813	0.108887	-0.9645	20.7802	14.7103	9.17637e-05	0.000607668
LRRC59	Leucine-rich repeat-containing protein 59	-0.314007	-1.46747	-1.02696	0.440519	-0.712949	22.1677	14.6354	9.43959e-05	0.000615682
HSP90AA1	Heat shock protein HSP 90-alpha	-1.30325	-1.953	-2.005	-0.0520079	-0.701758	23.8256	14.7164	9.4561e-05	0.000615682
P4HA2	Prolyl 4-hydroxylase subunit alpha-2	0.0618821	-1.62765	-1.46107	0.166579	-1.52295	20.2464	14.7154	9.45955e-05	0.000615682
EIF4A2	Eukaryotic initiation factor 4A-II	0.0306414	-1.97243	-1.91695	0.0554812	-1.94759	20.4769	14.6268	0.000100813	0.000652421
COPS4	COP9 signalosome complex subunit 4	-0.376028	-1.65523	-1.33462	0.320612	-0.958589	20.1864	14.4384	0.000101735	0.000654666
SERBP1	Plasminogen activator inhibitor 1 RNA-binding protein	-0.287173	-1.13154	-0.902107	0.229434	-0.614933	21.2884	14.4001	0.000103238	0.000660608
PDAP1	28 kDa heat- and acid-stable phosphoprotein	0.0740211	-1.46276	-1.2865	0.176266	-1.36052	19.8236	14.3527	0.000105703	0.000671026
PLCD1	1-phosphatidylinositol 4,5-bisphosphate phosphodiesterase delta-1	-0.385538	-1.9257	-1.92428	0.00141434	-1.53874	19.5802	14.4865	0.000106045	0.000671026
SHMT2	Serine hydroxymethyltransferase, mitochondrial	-0.430532	-1.16756	-1.40361	-0.236046	-0.973076	21.9734	14.2756	0.000108289	0.000681446
TYMP	Thymidine phosphorylase	0.587429	3.43952	2.77596	-0.663561	2.18853	19.9258	14.3783	0.000110706	0.000692827
ANP32E	Acidic leucine-rich nuclear phosphoprotein 32 family member E	-0.636226	-1.71199	-1.43079	0.281201	-0.794561	21.2665	14.1985	0.000111561	0.000694361
GNPDA1	Glucosamine-6-phosphate isomerase 1	-0.133218	-0.907817	-0.772187	0.13563	-0.63897	21.9773	14.1811	0.000112316	0.000695258
GSTP1	Glutathione S-transferase P	-0.017434	-1.31779	-1.23309	0.0846966	-1.21566	26.8437	14.1509	0.000113634	0.000699619
HNRNPU	Heterogeneous nuclear ribonucleoprotein U	0.0141909	-1.86492	-1.15866	0.706252	-1.17285	21.9959	14.197	0.000115166	0.000705239
RPL18	60S ribosomal protein L18	-0.380957	-1.11615	-0.952072	0.164081	-0.571115	23.5992	14.0805	0.000116785	0.00071133
NEBL	Nebulette	0.248858	-2.18181	-1.74561	0.436198	-1.99447	20.8495	14.203	0.000118348	0.000715337
RPS25	40S ribosomal protein S25	-0.359572	-1.12948	-0.935443	0.194035	-0.575871	24.1075	14.0387	0.000118699	0.000715337
PSMD12	26S proteasome non-ATPase regulatory subunit 12	0.401129	-1.13524	-0.909732	0.225513	-1.31086	20.0983	13.8612	0.000127244	0.000762796
PPP6R1	Serine/threonine-protein phosphatase 6 regulatory subunit 1	0.201393	-0.821806	-1.24972	-0.427915	-1.45111	20.9411	13.8255	0.000129045	0.000769542
COL11A1	Collagen alpha-1(XI) chain	-1.40571	-1.53614	-2.53446	-0.998323	-1.12875	23.2922	13.9295	0.000131497	0.000780081
AKR1A1	Aldo-keto reductase family 1 member A1	0.00264788	-1.52479	-1.1648	0.35999	-1.16745	23.1363	13.7433	0.000133451	0.00078757
PACSIN2	Protein kinase C and casein kinase substrate in neurons protein 2	2.81731	0.394982	1.85125	1.45627	-0.966053	20.1453	13.8605	0.000135069	0.000793008
NSFL1C	NSFL1 cofactor p47	-0.430376	-2.46981	-2.70927	-0.239463	-2.2789	19.8467	13.7981	0.000138392	0.000808351
PCYT2	Ethanolamine-phosphate cytidylyltransferase	0.51917	-1.22821	-1.18646	0.0417551	-1.70563	19.6204	13.6835	0.000140678	0.000814005
EZR	Ezrin	0.75926	-0.941465	-0.780635	0.160829	-1.53989	20.6151	13.6084	0.000140789	0.000814005
NAP1L4	Nucleosome assembly protein 1-like 4	0.0514429	-0.745732	-1.03136	-0.285627	-1.0828	20.5228	13.5722	0.000142681	0.000820774
PHGDH	D-3-phosphoglycerate dehydrogenase	-0.859662	-3.37532	-2.7321	0.643225	-1.87243	21.2826	13.7001	0.000143809	0.00082144
TXNL1	Thioredoxin-like protein 1	-0.811922	-1.00338	-1.2343	-0.230918	-0.42238	20.3634	13.544	0.000144298	0.00082144
RPS4X	40S ribosomal protein S4, X isoform	-0.293929	-1.16471	-1.04804	0.116671	-0.754107	23.2621	13.5326	0.00014496	0.00082144
PC	Pyruvate carboxylase, mitochondrial	0.0832938	-1.97398	-1.23522	0.738762	-1.31851	20.6743	13.6424	0.000147105	0.00082947
WDR1	WD repeat-containing protein 1	0.134666	-0.828188	-1.00979	-0.1816	-1.14445	23.4184	13.4308	0.000151001	0.000847243
CTSA	Lysosomal protective protein	-0.0412119	-2.5857	-1.25881	1.3269	-1.2176	21.5975	13.5542	0.000152315	0.000850132
RPL5	60S ribosomal protein L5	-0.327868	-1.06251	-1.06754	-0.00503467	-0.739672	22.081	13.398	0.000153009	0.000850132
G6PD	Glucose-6-phosphate 1-dehydrogenase	0.288631	-1.08478	-0.569358	0.515425	-0.857989	20.6568	13.3484	0.000156104	0.000862387
POFUT2	GDP-fucose protein O-fucosyltransferase 2	-1.16826	-2.50584	-2.20234	0.303499	-1.03408	19.335	13.4821	0.000156729	0.000862387
SARS1	Serine--tRNA ligase, cytoplasmic	-0.0780635	-1.53088	-1.34552	0.185369	-1.26745	21.7845	13.3652	0.000158518	0.000868038
SH3KBP1	SH3 domain-containing kinase-binding protein 1	0.654311	-1.18045	-0.920818	0.259635	-1.57513	19.5892	13.3598	0.000160028	0.000870163
RNASE7	Ribonuclease 7	-0.910778	-2.63182	-2.11584	0.515979	-1.20506	18.7439	13.4233	0.000160434	0.000870163
PCBP1	Poly(rC)-binding protein 1	-0.367398	-1.43059	-1.36659	0.0639953	-0.999192	21.4993	13.2041	0.000165504	0.000893409
HNRNPC	Heterogeneous nuclear ribonucleoproteins C1/C2	-0.0703036	-1.14857	-0.899412	0.249156	-0.829108	24.2408	13.1537	0.000168944	0.000906616
DLAT	Dihydrolipoyllysine-residue acetyltransferase component of pyruvate dehydrogenase complex, mitochondrial	-1.11433	-1.07096	-3.37607	-2.30511	-2.26175	23.1633	13.2851	0.000169543	0.000906616
HNRNPH1	Heterogeneous nuclear ribonucleoprotein H	-0.0199497	-1.34772	-0.987555	0.36016	-0.967606	22.1349	13.1251	0.00017093	0.000909765
RPS11	40S ribosomal protein S11	-0.485339	-1.24661	-0.88388	0.362728	-0.398541	22.7352	13.0869	0.000173622	0.000919791
CRISPLD2	Cysteine-rich secretory protein LCCL domain-containing 2	-2.2438	-2.29502	-1.30604	0.988976	0.937757	20.0476	13.2136	0.00017449	0.000920109
TPD52	Tumor protein D52	-1.24492	-2.92174	-2.99486	-0.0731127	-1.74994	19.646	13.1334	0.000180226	0.000945979
UGDH	UDP-glucose 6-dehydrogenase	-0.308978	-1.08073	-1.20558	-0.124849	-0.896598	23.2767	12.8574	0.000190844	0.000997118
AIFM1	Apoptosis-inducing factor 1, mitochondrial	0.352716	-0.854113	-1.84377	-0.98966	-2.19649	19.7715	12.9797	0.000191834	0.000997711
HEBP2	Heme-binding protein 2	0.374361	-0.548818	-0.690393	-0.141576	-1.06475	21.7133	12.8175	0.000194031	0.00100455
NME2	Nucleoside diphosphate kinase B	-0.083176	-1.299	-0.854877	0.444124	-0.771701	23.7957	12.8035	0.000195168	0.00100586
LOXL2	Lysyl oxidase homolog 2	-0.361753	1.34427	0.867868	-0.476401	1.22962	19.2841	12.7391	0.000203235	0.00104272
SCUBE2	Signal peptide, CUB and EGF-like domain-containing protein 2	2.40626	-0.486423	-0.469459	0.0169646	-2.87571	19.6539	12.7679	0.000209244	0.00106432
GALE	UDP-glucose 4-epimerase	-0.611202	-1.37179	-1.20981	0.161977	-0.598613	21.3207	12.636	0.000209312	0.00106432
COL15A1	Collagen alpha-1(XV) chain	-0.791104	-2.08979	-1.4276	0.662191	-0.636498	20.5438	12.6312	0.000215662	0.00109173
RTRAF	RNA transcription, translation and transport factor protein	-0.0968156	-1.47124	-1.49091	-0.0196664	-1.39409	19.7045	12.6067	0.00021788	0.00109808
BCAN	Brevican core protein	-0.160322	-1.83858	-0.764291	1.07429	-0.60397	24.9851	12.5563	0.000222533	0.00111658
AGR2	Anterior gradient protein 2 homolog	-3.56715	-0.936434	-2.7275	-1.79107	0.839648	19.5904	12.5693	0.000227199	0.001135
NDUFB10	NADH dehydrogenase [ubiquinone] 1 beta subcomplex subunit 10	-0.160521	-2.15071	-1.13309	1.01762	-0.972573	20.3482	12.389	0.000245039	0.00121877
KHDRBS1	KH domain-containing, RNA-binding, signal transduction-associated protein 1	-0.00766655	-1.47659	-1.53817	-0.0615788	-1.5305	19.539	12.3116	0.000246745	0.00122193
PTBP1	Polypyrimidine tract-binding protein 1	0.160696	-0.779951	-1.05513	-0.27518	-1.21583	21.4459	12.2262	0.000249087	0.00122247
RPL9	60S ribosomal protein L9	-0.631364	-1.32807	-1.32107	0.00700072	-0.689702	20.9547	12.2216	0.000249579	0.00122247
ARPC5	Actin-related protein 2/3 complex subunit 5	0.237674	-0.77846	-0.552871	0.225589	-0.790545	22.2198	12.2169	0.000250075	0.00122247
PSMC4	26S proteasome regulatory subunit 6B	-0.179612	-1.14021	-1.62445	-0.484243	-1.44484	20.9731	12.2363	0.000253094	0.00123194
AK1	Adenylate kinase isoenzyme 1	-0.358467	-0.951332	-1.00849	-0.057157	-0.650022	24.4701	12.1607	0.000256205	0.00123822
RPL29	60S ribosomal protein L29	-0.191398	-0.846999	-0.757232	0.0897674	-0.565834	22.5813	12.1575	0.000256559	0.00123822
FARSB	Phenylalanine--tRNA ligase beta subunit	-0.232206	-1.22749	-1.44676	-0.219271	-1.21456	21.1807	12.0956	0.000263504	0.00126637
CMAS	N-acylneuraminate cytidylyltransferase	-0.0371813	-1.02707	-1.00953	0.0175367	-0.972348	19.8785	12.0772	0.000265615	0.00127116
PSMD14	26S proteasome non-ATPase regulatory subunit 14	-0.0967755	-0.853296	-1.1879	-0.334601	-1.09112	21.6769	12.0672	0.000266764	0.00127132
HNRNPK	Heterogeneous nuclear ribonucleoprotein K	-0.138677	-1.29172	-1.33314	-0.0414142	-1.19446	23.424	12.0497	0.00026879	0.00127563
ACLY	ATP-citrate synthase	-0.331812	-1.97072	-2.18833	-0.21761	-1.85652	20.7818	12.1559	0.000270483	0.00127749
RTCB	RNA-splicing ligase RtcB homolog	-0.191116	-1.46139	-1.44623	0.0151549	-1.25512	19.5969	12.0888	0.000271425	0.00127749
DDX1	ATP-dependent RNA helicase DDX1	-0.437339	-1.87385	-1.57012	0.303729	-1.13278	21.144	12.0152	0.000283125	0.00132707
PTMS	Parathymosin	-0.447747	-1.05469	-1.27428	-0.219589	-0.826531	23.7231	11.8706	0.000290622	0.00135663
PSMC5	26S proteasome regulatory subunit 8	-0.226873	-1.50595	-1.53308	-0.0271349	-1.30621	21.5827	11.8997	0.000294561	0.00136941
NME1	Nucleoside diphosphate kinase A	-0.331629	-1.36099	-1.16394	0.197048	-0.832308	22.4302	11.8189	0.000297284	0.00137645
AIMP1	Aminoacyl tRNA synthase complex-interacting multifunctional protein 1	-0.162573	-2.37473	-1.23134	1.14339	-1.06877	20.165	11.9138	0.00030013	0.001384
PFKP	ATP-dependent 6-phosphofructokinase, platelet type	-1.55709	-2.80071	-3.19373	-0.39302	-1.63664	20.6051	11.8386	0.000310084	0.00142413
IMPA1	Inositol monophosphatase 1	2.99851	-1.19605	-1.17138	0.0246756	-4.16989	21.4237	11.7872	0.000317088	0.00145045
PSMC3	26S proteasome regulatory subunit 6A	-0.305567	-1.55644	-1.32847	0.227966	-1.0229	21.6294	11.683	0.000321821	0.00146272
PSMC6	26S proteasome regulatory subunit 10B	-0.0101258	-1.14832	-1.13423	0.0140837	-1.12411	22.0131	11.6357	0.000322337	0.00146272
DCXR	L-xylulose reductase	1.52983	-1.35954	-0.247763	1.11178	-1.7776	20.3773	11.7244	0.000325903	0.00147303
CZIB	CXXC motif containing zinc binding protein	-0.356453	-2.40945	-1.73685	0.6726	-1.3804	21.2589	11.6903	0.000330809	0.0014893
RPL18A	60S ribosomal protein L18a	-0.475187	-2.74239	-1.43808	1.30431	-0.962892	21.2149	11.6772	0.000332714	0.00149197
RPS9	40S ribosomal protein S9	-0.361448	-1.14932	-1.01072	0.138595	-0.649274	23.1226	11.4686	0.000347288	0.00155122
NAMPT	Nicotinamide phosphoribosyltransferase	2.12892	2.97371	2.96123	-0.0124797	0.832307	24.6932	11.5701	0.000348767	0.00155174
GARS1	Glycine--tRNA ligase	0.114416	-0.920968	-0.942224	-0.0212565	-1.05664	20.2886	11.4326	0.000352948	0.00156423
GLB1	Beta-galactosidase	-0.305189	-1.55545	-1.89548	-0.340034	-1.59029	21.1262	11.5006	0.000359648	0.00158775
RPL6	60S ribosomal protein L6	-0.283635	-0.914865	-0.807489	0.107375	-0.523854	23.41	11.3668	0.000363554	0.0015988
XRCC6	X-ray repair cross-complementing protein 6	-0.214821	-1.33809	-1.45237	-0.114278	-1.23755	22.2066	11.3868	0.000367149	0.00160653
ADH5	Alcohol dehydrogenase class-3	0.420245	-1.22182	-1.14878	0.0730461	-1.56902	22.9631	11.3947	0.000368135	0.00160653
COL9A1	Collagen alpha-1(IX) chain	-0.744275	-2.73493	-0.552967	2.18197	0.191308	25.6694	11.4236	0.000372153	0.00161787
RPS15A	40S ribosomal protein S15a	-0.362236	-1.0618	-0.893771	0.168031	-0.531534	22.6043	11.2573	0.000382024	0.00165447
CLTB	Clathrin light chain B	0.319636	-2.22445	-1.40342	0.821038	-1.72305	20.1246	11.3144	0.000390759	0.00168068
PABPN1	Polyadenylate-binding protein 2	0.0503151	-1.51749	-1.26242	0.255063	-1.31274	19.8496	11.2514	0.000392656	0.00168068
PSMD11	26S proteasome non-ATPase regulatory subunit 11	-0.289818	-1.24596	-1.15982	0.0861474	-0.869998	21.9605	11.1937	0.000393236	0.00168068
DCTN2	Dynactin subunit 2	0.102176	-1.32567	-0.714016	0.61165	-0.816192	20.9501	11.1824	0.000395274	0.00168068
PDCD6IP	Programmed cell death 6-interacting protein	-0.210362	-1.91345	-1.65322	0.260228	-1.44286	20.4671	11.2877	0.000395455	0.00168068
PLCH1	1-phosphatidylinositol 4,5-bisphosphate phosphodiesterase eta-1	-0.339103	-1.07034	-0.819592	0.25075	-0.480489	22.5849	11.1578	0.000399725	0.00169252
TPP1	Tripeptidyl-peptidase 1	0.351399	-0.970488	-0.682791	0.287697	-1.03419	23.1328	11.1335	0.000404195	0.00170166
RANBP1	Ran-specific GTPase-activating protein	-0.0765157	-1.25467	-1.09	0.164671	-1.01349	20.7179	11.1298	0.000404872	0.00170166
SPON2	Spondin-2	1.4818	-0.87093	-1.54382	-0.672893	-3.02562	19.6003	11.1587	0.000419121	0.00175507
PCBP2	Poly(rC)-binding protein 2	-0.1725	-1.95383	-2.05784	-0.104012	-1.88534	20.6262	11.1281	0.000424966	0.00177072
FUBP1	Far upstream element-binding protein 1	-0.146313	-1.69748	-2.25916	-0.561687	-2.11285	20.9431	11.1208	0.000426365	0.00177072
CAPS	Calcyphosin	-0.576851	-1.03194	-1.35315	-0.321208	-0.776298	21.6641	11.0112	0.000427522	0.00177072
PABPC3	Polyadenylate-binding protein 3	0.206941	-1.43485	-1.59953	-0.164682	-1.80647	20.2137	10.9964	0.000451192	0.00186198
PRDX6	Peroxiredoxin-6	0.0400243	-0.728194	-0.718536	0.00965772	-0.75856	24.4384	10.855	0.00045959	0.00188979
PYGB	Glycogen phosphorylase, brain form	-0.197059	-1.2503	-0.931652	0.318644	-0.734593	23.9437	10.8273	0.00046554	0.00190737
FUCA1	Tissue alpha-L-fucosidase	-0.798749	-1.81674	-1.8333	-0.0165602	-1.03455	20.6376	10.9135	0.000468637	0.00191318
ANXA1	Annexin A1	0.812846	-0.43774	-0.301572	0.136168	-1.11442	27.1712	10.752	0.000482207	0.00196155
RPL7	60S ribosomal protein L7	-0.470099	-1.18353	-1.05282	0.130714	-0.582721	23.2856	10.6757	0.000499773	0.00202577
GMPPA	Mannose-1-phosphate guanyltransferase alpha	-0.178371	-1.06774	-0.885423	0.182313	-0.707053	19.8905	10.6483	0.000506267	0.00204481
ALDH7A1	Alpha-aminoadipic semialdehyde dehydrogenase	-0.0518604	-2.51404	-1.97044	0.543603	-1.91858	19.831	10.6997	0.000517263	0.00208185
HSPA4	Heat shock 70 kDa protein 4	-0.15012	-1.29883	-1.35294	-0.0541072	-1.20282	20.1011	10.6015	0.000526678	0.00210957
FUS	RNA-binding protein FUS	-0.0482751	-1.32328	-1.2515	0.0717839	-1.20322	21.342	10.6041	0.000527855	0.00210957
CBR1	Carbonyl reductase [NADPH] 1	-0.90115	-1.38568	-1.46143	-0.0757524	-0.560278	22.855	10.4827	0.000547533	0.00218056
S100B	Protein S100-B	0.546426	-1.00933	-1.72311	-0.71378	-2.26953	22.8407	10.5563	0.000553081	0.00219218
RPL14	60S ribosomal protein L14	-0.209985	-1.10495	-0.809023	0.295932	-0.599037	23.0533	10.4568	0.000554313	0.00219218
UQCRC2	Cytochrome b-c1 complex subunit 2, mitochondrial	-0.259787	-1.58415	-1.28708	0.297071	-1.02729	21.8576	10.4979	0.000556225	0.00219218
MAT2A	S-adenosylmethionine synthase isoform type-2	0.0553246	-1.31514	-1.40288	-0.0877475	-1.45821	19.8286	10.374	0.000589941	0.00231042
PGLS	6-phosphogluconolactonase	0.0706274	-1.30748	-1.19346	0.114017	-1.26409	22.2556	10.3697	0.000591154	0.00231042
SF3A3	Splicing factor 3A subunit 3	-0.797186	-1.55657	-1.31799	0.238578	-0.520808	19.9027	10.32	0.000592312	0.00231042
FAU	40S ribosomal protein S30	-0.311065	-0.865739	-0.748535	0.117204	-0.43747	23.4123	10.2723	0.000605554	0.00235401
PSMC2	26S proteasome regulatory subunit 7	-0.721738	-2.64891	-1.94806	0.700852	-1.22632	20.8538	10.3239	0.000617269	0.00239139
HIBADH	3-hydroxyisobutyrate dehydrogenase, mitochondrial	-0.256711	-1.91405	-2.01802	-0.103966	-1.7613	20.7475	10.2985	0.000624791	0.00241233
UBE2L5	Ubiquitin-conjugating enzyme E2 L5	-0.251665	-1.09645	-1.17019	-0.0737392	-0.918527	21.7053	10.1896	0.000630254	0.0024252
ALDOC	Fructose-bisphosphate aldolase C	-0.618452	-1.29901	-1.25053	0.0484877	-0.632075	22.9075	10.1768	0.000634191	0.00243213
RPL13	60S ribosomal protein L13	-0.334714	-1.00598	-0.847508	0.158472	-0.512794	23.6666	10.1213	0.00065152	0.00249021
LSM1	U6 snRNA-associated Sm-like protein LSm1	-0.0316659	-1.13204	-0.621968	0.51007	-0.590302	19.7227	10.0516	0.000674045	0.00256768
DUT	Deoxyuridine 5-triphosphate nucleotidohydrolase, mitochondrial	0.363212	-1.3522	-1.3765	-0.0243058	-1.73972	19.6397	10.1131	0.000682868	0.00259262
SCRN1	Secernin-1	-0.334986	-1.13749	-1.3414	-0.203916	-1.00642	19.4546	9.95555	0.000706529	0.00266646
EIF3A	Eukaryotic translation initiation factor 3 subunit A	0.0487446	-1.69105	-1.40681	0.284232	-1.45556	19.3699	10.0412	0.000706997	0.00266646
OAT	Ornithine aminotransferase, mitochondrial	0.0322823	-1.38023	-0.740712	0.639519	-0.772994	22.1628	9.92793	0.000716762	0.00269253
UGP2	UTP--glucose-1-phosphate uridylyltransferase	0.10193	-1.53635	-1.32838	0.207971	-1.43031	25.1787	10.0075	0.000718638	0.00269253
AKR1C2	Aldo-keto reductase family 1 member C2	-0.88279	1.13537	0.539937	-0.595429	1.42273	22.2875	9.89251	0.000760062	0.0028384
ACTR1B	Beta-centractin	-0.267901	-1.61691	-1.13463	0.482278	-0.866733	20.9139	9.84184	0.000763509	0.00284195
CCDC80	Coiled-coil domain-containing protein 80	-0.29421	-1.53651	-0.778232	0.758274	-0.484022	24.1674	9.76819	0.000775744	0.00287809
RPS2	40S ribosomal protein S2	-0.250397	-1.01256	-0.797054	0.215505	-0.546658	23.3272	9.75641	0.000779707	0.0028834
POFUT1	GDP-fucose protein O-fucosyltransferase 1	-1.06482	-2.6598	-2.11037	0.549434	-1.04554	20.7043	9.76378	0.00080966	0.00297553
PRPS1	Ribose-phosphate pyrophosphokinase 1	-0.120667	-1.2479	-1.23351	0.0143843	-1.11285	21.4519	9.70099	0.000809847	0.00297553
RCN1	Reticulocalbin-1	-0.285029	-1.03077	-0.71029	0.320478	-0.425261	22.8372	9.62259	0.000833684	0.00305327
VPS4A	Vacuolar protein sorting-associated protein 4A	-0.118089	-1.87801	-1.89354	-0.0155288	-1.77545	18.77	9.65528	0.000854325	0.00311883
FKBP10	Peptidyl-prolyl cis-trans isomerase FKBP10	-0.331113	-1.48487	-1.38989	0.0949823	-1.05878	23.0056	9.59163	0.000864595	0.00314624
TFAM	Transcription factor A, mitochondrial	0.259211	-0.902574	-0.17559	0.726983	-0.434801	19.4454	9.53638	0.000870691	0.00315833
HNRNPA1	Heterogeneous nuclear ribonucleoprotein A1	0.501934	-0.766496	-0.727137	0.0393595	-1.22907	22.6739	9.52073	0.000877608	0.00317332
UAP1	UDP-N-acetylhexosamine pyrophosphorylase	-0.0689742	-1.01725	-1.05909	-0.0418441	-0.990117	20.1303	9.50677	0.00088383	0.0031857
CCT4	T-complex protein 1 subunit delta	0.0580778	-1.105	-1.32375	-0.218743	-1.38182	20.8787	9.52765	0.000892818	0.00320795
ETF1	Eukaryotic peptide chain release factor subunit 1	-0.358101	-1.25492	-0.808029	0.446891	-0.449928	21.3258	9.45188	0.000908778	0.00325502
RPL21	60S ribosomal protein L21	-0.30352	-0.907761	-0.955662	-0.0479008	-0.652142	23.0026	9.43853	0.000914966	0.00326692
EDIL3	EGF-like repeat and discoidin I-like domain-containing protein 3	-1.25632	-1.23376	-1.31245	-0.0786844	-0.0561251	26.4548	9.42057	0.000923364	0.00327744
IDH3A	Isocitrate dehydrogenase [NAD] subunit alpha, mitochondrial	0.0604374	-1.82493	-1.50216	0.322767	-1.5626	19.4016	9.49894	0.000923668	0.00327744
KARS1	Lysine--tRNA ligase	0.348548	-1.09645	-1.00812	0.0883278	-1.35667	18.8531	9.42727	0.000939219	0.00332129
CRYAB	Alpha-crystallin B chain	0.46855	-0.828141	-0.579504	0.248637	-1.04805	25.6397	9.38	0.000942658	0.00332129
FABP3	Fatty acid-binding protein, heart	-1.15027	-3.09011	-3.2943	-0.204189	-2.14403	20.3346	9.45398	0.000944773	0.00332129
UBA1	Ubiquitin-like modifier-activating enzyme 1	-0.189371	-1.19494	-1.15997	0.0349675	-0.970604	22.7008	9.34164	0.000961323	0.00336907
MTHFD1	C-1-tetrahydrofolate synthase, cytoplasmic	0.122241	-1.41614	-1.51961	-0.103467	-1.64185	18.6443	9.38234	0.000979537	0.00341379
HSP90AB1	Heat shock protein HSP 90-beta	-0.50816	-0.860632	-0.992234	-0.131602	-0.484074	22.8593	9.30319	0.000980454	0.00341379
PSMB5	Proteasome subunit beta type-5	0.0078919	-0.548761	-0.712002	-0.163241	-0.719894	22.2574	9.29262	0.000985785	0.00341379
NUDT5	ADP-sugar pyrophosphatase	0.563491	-1.42214	-1.50475	-0.0826164	-2.06824	20.922	9.36919	0.000986074	0.00341379
NNMT	Nicotinamide N-methyltransferase	2.71072	1.86873	2.12331	0.254577	-0.58741	23.2514	9.33337	0.00100414	0.00345906
PPA2	Inorganic pyrophosphatase 2, mitochondrial	0.281183	-1.10733	-1.71413	-0.606804	-1.99531	20.4095	9.33124	0.00100522	0.00345906
EEF1A1	Elongation factor 1-alpha 1	0.122774	-0.634703	-0.649354	-0.0146509	-0.772128	26.5829	9.24524	0.0010101	0.00346538
HSPA8	Heat shock cognate 71 kDa protein	-0.0818552	-0.779081	-0.628357	0.150723	-0.546502	24.6443	9.2184	0.00102417	0.00350296
ANXA11	Annexin A11	-0.335138	-1.18967	-1.14167	0.0480085	-0.806527	20.9803	9.21267	0.00102721	0.00350296
GMPPB	Mannose-1-phosphate guanyltransferase beta	-0.121944	-1.4895	-1.24858	0.240921	-1.12663	20.6683	9.22931	0.00103895	0.00352496
RCN3	Reticulocalbin-3	-0.336436	-3.20048	-2.97705	0.223437	-2.64061	22.2276	9.26464	0.00103985	0.00352496
ACAT1	Acetyl-CoA acetyltransferase, mitochondrial	-0.10552	-2.10627	-1.81247	0.293806	-1.70695	20.7108	9.23787	0.00105414	0.00355511
ESD	S-formylglutathione hydrolase	0.0615631	-0.764208	-0.799955	-0.0357467	-0.861518	22.9233	9.16106	0.00105498	0.00355511
DPP7	Dipeptidyl peptidase 2	-0.146734	-1.54349	-1.19608	0.34741	-1.04935	20.7322	9.1482	0.00108323	0.00363952
YARS1	Tyrosine--tRNA ligase, cytoplasmic	0.0214038	-1.763	-1.76626	-0.00326615	-1.78767	19.5666	9.17755	0.00108718	0.00364206
FSCN1	Fascin	-0.348802	-0.775046	-0.819634	-0.0445884	-0.470832	22.874	9.09477	0.00109192	0.00364677
CCT6A	T-complex protein 1 subunit zeta	-0.304653	-1.34657	-1.9297	-0.583123	-1.62504	21.0229	9.16359	0.00109499	0.00364677
TFG	Protein TFG	0.406888	-0.627533	-1.40018	-0.772643	-1.80706	20.7423	9.10521	0.00111886	0.0037154
RPS3	40S ribosomal protein S3	-0.269534	-0.936111	-0.689578	0.246533	-0.420044	23.1701	9.03135	0.00112863	0.00373695
SGSH	N-sulphoglucosamine sulphohydrolase	-0.150685	-1.51005	-1.1268	0.38325	-0.976116	22.1375	9.05975	0.00113396	0.00374372
MAT2B	Methionine adenosyltransferase 2 subunit beta	0.361188	-0.981235	-1.30251	-0.321275	-1.6637	20.3291	9.04834	0.00115226	0.00379312
RPLP0	60S acidic ribosomal protein P0	-0.350971	-0.957571	-0.799626	0.157945	-0.448655	23.6339	8.9486	0.00117865	0.00386881
SRM	Spermidine synthase	0.459627	-2.76102	-1.89595	0.865063	-2.35558	20.5977	9.01227	0.00118387	0.00387479
RPLP2	60S acidic ribosomal protein P2	-0.259049	-0.853529	-0.816862	0.0366667	-0.557813	24.7639	8.85895	0.00123567	0.00402389
HNRNPL	Heterogeneous nuclear ribonucleoprotein L	-0.225369	-1.56366	-1.32466	0.239001	-1.0993	21.0843	8.91281	0.00123649	0.00402389
RPL12	60S ribosomal protein L12	-0.121658	-0.884292	-0.70649	0.177802	-0.584831	23.4172	8.84823	0.0012427	0.00403257
CCN2	CCN family member 2	1.98544	-2.1805	-0.553515	1.62699	-2.53895	22.4067	8.87278	0.00127309	0.00411945
ERP44	Endoplasmic reticulum resident protein 44	0.163847	-1.21	-1.22588	-0.0158795	-1.38973	21.4835	8.82864	0.00128297	0.00413967
SND1	Staphylococcal nuclease domain-containing protein 1	-0.111727	-1.05281	-1.06651	-0.0136917	-0.954779	21.9365	8.74314	0.001314	0.00422783
HNRNPM	Heterogeneous nuclear ribonucleoprotein M	0.145527	-1.11892	-1.54495	-0.426038	-1.69048	21.3529	8.80036	0.00132239	0.00423883
ABHD14B	Protein ABHD14B	-0.04977	-0.944519	-0.816199	0.12832	-0.766429	22.0813	8.7277	0.00132487	0.00423883
TCP1	T-complex protein 1 subunit alpha	-0.178722	-1.06933	-1.168	-0.0986683	-0.989274	20.5343	8.71164	0.00133628	0.00426336
ARCN1	Coatomer subunit delta	-0.131437	-1.394	-1.72675	-0.332744	-1.59531	21.5152	8.68836	0.00140295	0.00446358
PURA	Transcriptional activator protein Pur-alpha	0.313223	-0.523211	-0.743036	-0.219825	-1.05626	21.4953	8.46143	0.00152909	0.00485136
COPS6	COP9 signalosome complex subunit 6	-0.310642	-1.1164	-1.03384	0.0825624	-0.7232	20.956	8.45417	0.00153514	0.00485701
IMPDH2	Inosine-5-monophosphate dehydrogenase 2	0.0799983	-1.47005	-1.25476	0.215298	-1.33475	20.3524	8.48237	0.00156605	0.00494107
RDX	Radixin	0.120554	-1.11251	-0.656712	0.4558	-0.777266	20.2856	8.35878	0.00161713	0.00507655
PDIA3	Protein disulfide-isomerase A3	-0.0661239	-0.722008	-0.766365	-0.044357	-0.700241	25.3817	8.35792	0.0016179	0.00507655
HSD17B4	Peroxisomal multifunctional enzyme type 2	1.08497	-0.625571	-0.753817	-0.128246	-1.83879	19.033	8.34077	0.00169061	0.00529012
NCL	Nucleolin	-0.33542	-0.901627	-0.905144	-0.00351664	-0.569724	22.6459	8.25384	0.00171311	0.00534584
PLIN3	Perilipin-3	0.300712	-0.979952	-1.00712	-0.0271666	-1.30783	22.3101	8.27802	0.00172045	0.00535406
DRG1	Developmentally-regulated GTP-binding protein 1	-0.153671	-1.10062	-0.816239	0.28438	-0.662568	18.4407	8.21916	0.00174624	0.00541952
ATOX1	Copper transport protein ATOX1	-0.0251172	-1.4375	-0.428522	1.00897	-0.403404	22.1461	8.16631	0.0018295	0.0056625
ECH1	Delta(3,5)-Delta(2,4)-dienoyl-CoA isomerase, mitochondrial	0.466515	-0.755433	-0.595034	0.160399	-1.06155	21.7181	8.12999	0.00183476	0.00566339
CARHSP1	Calcium-regulated heat-stable protein 1	-2.9443	-2.25146	-2.10765	0.143811	0.836654	21.3376	8.17761	0.00184823	0.00568956
SYNCRIP	Heterogeneous nuclear ribonucleoprotein Q	-0.221436	-1.23041	-1.4943	-0.263897	-1.27287	22.153	8.15179	0.00185688	0.00570077
YBX1	Y-box-binding protein 1	0.753914	-0.912723	-0.792304	0.120418	-1.54622	21.0772	8.11336	0.00191481	0.00586283
NACA	Nascent polypeptide-associated complex subunit alpha	-0.0540334	-0.958448	-1.44241	-0.483965	-1.38838	20.6241	8.07183	0.00192786	0.00588695
RPL19	60S ribosomal protein L19	-0.154944	-0.878886	-0.725001	0.153885	-0.570057	23.1	7.98027	0.00199503	0.00606383
DDX5	Probable ATP-dependent RNA helicase DDX5	0.0602665	-1.58431	-1.94554	-0.36123	-2.0058	19.371	8.03797	0.00199643	0.00606383
ATIC	Bifunctional purine biosynthesis protein ATIC	-0.0721712	-1.22521	-1.16394	0.0612668	-1.09177	21.9826	7.99152	0.00201619	0.00610755
LMNA	Prelamin-A/C	-0.246082	-1.00616	-0.752844	0.253315	-0.506762	26.42	7.95665	0.00202173	0.00610809
GNPDA2	Glucosamine-6-phosphate isomerase 2	-0.438075	-1.13935	-1.45782	-0.318463	-1.01974	19.5389	7.96749	0.00204349	0.0061575
COL3A1	Collagen alpha-1(III) chain	0.130848	1.47418	-0.0620828	-1.53627	-0.19293	26.1699	7.95265	0.0020753	0.00623684
PDLIM5	PDZ and LIM domain protein 5	0.542845	-0.735914	-0.954856	-0.218942	-1.4977	20.5891	7.93133	0.00208538	0.00625067
HYI	Putative hydroxypyruvate isomerase	-0.577752	-1.6579	-1.9565	-0.298593	-1.37874	19.5527	7.93453	0.00211489	0.00632246
HINT1	Histidine triad nucleotide-binding protein 1	-0.409701	-1.46039	-1.36841	0.0919835	-0.958708	23.4499	7.87769	0.00215863	0.00643635
GRHPR	Glyoxylate reductase/hydroxypyruvate reductase	-0.244468	-1.19262	-0.895231	0.297389	-0.650763	22.0872	7.82413	0.00217923	0.00648078
ETFB	Electron transfer flavoprotein subunit beta	0.145319	-1.25763	-1.00141	0.256222	-1.14673	21.8495	7.83906	0.00219672	0.00651581
CAPG	Macrophage-capping protein	0.260085	-0.649609	-0.560894	0.0887153	-0.820979	23.93	7.80306	0.00220551	0.00652489
EIF2S1	Eukaryotic translation initiation factor 2 subunit 1	0.163895	-0.600629	-0.937243	-0.336613	-1.10114	20.8256	7.79411	0.00221679	0.00654126
RPL15	60S ribosomal protein L15	-0.250129	-0.780357	-0.74914	0.0312166	-0.499011	22.7812	7.74995	0.00227341	0.00669099
EIF3I	Eukaryotic translation initiation factor 3 subunit I	0.00719443	-0.943685	-0.825113	0.118572	-0.832307	19.87	7.74289	0.00228261	0.00669701
CSRP1	Cysteine and glycine-rich protein 1	-0.200232	-1.11961	-1.3029	-0.183286	-1.10266	21.5314	7.76789	0.00228722	0.00669701
HADHA	Trifunctional enzyme subunit alpha, mitochondrial	-0.110884	-2.26724	-1.52536	0.741878	-1.41448	20.3458	7.78614	0.00229895	0.00671412
COL9A3	Collagen alpha-3(IX) chain	-0.919921	-1.00456	-2.2278	-1.22325	-1.30788	22.4916	7.77413	0.00231462	0.0067426
HSP90B1	Endoplasmin	-0.276004	-0.632235	-0.804482	-0.172248	-0.528479	25.4927	7.67448	0.00237397	0.00689783
RPS3A	40S ribosomal protein S3a	-0.210074	-0.843723	-0.661728	0.181995	-0.451654	23.419	7.65529	0.00240033	0.00695667
COPE	Coatomer subunit epsilon	-0.479074	-1.2322	0.0545242	1.28672	0.533598	20.4882	7.64143	0.00242348	0.00700596
LASP1	LIM and SH3 domain protein 1	0.192353	-1.19979	-0.946156	0.253631	-1.13851	20.955	7.65803	0.00243526	0.00702219
CA2	Carbonic anhydrase 2	1.76481	0.0781494	-1.2186	-1.29675	-2.98341	19.7344	7.57174	0.00259779	0.00746228
ARL3	ADP-ribosylation factor-like protein 3	-0.645185	-2.22353	-2.01294	0.210593	-1.36776	20.1558	7.56959	0.00260099	0.00746228
RSU1	Ras suppressor protein 1	0.279419	-1.04814	-0.74734	0.300797	-1.02676	21.7536	7.50937	0.00265317	0.00759286
CTTN	Src substrate cortactin	0.151226	-1.4233	-1.25082	0.17248	-1.40205	19.6188	7.50787	0.00269512	0.00769359
ERLIN2	Erlin-2	-0.467835	-0.860981	-0.957051	-0.0960699	-0.489216	20.0912	7.39322	0.00279554	0.00796029
CFL1	Cofilin-1	-0.0811121	-0.923711	-0.567986	0.355725	-0.486874	24.2609	7.33381	0.00289502	0.00822302
SEPTIN7	Septin-7	0.224894	-1.27057	-0.756403	0.514166	-0.981298	20.3712	7.34082	0.00293638	0.00830271
EIF5A	Eukaryotic translation initiation factor 5A-1	-0.0256627	-0.707109	-0.713473	-0.00636329	-0.68781	23.4311	7.30906	0.00293766	0.00830271
HSD17B10	3-hydroxyacyl-CoA dehydrogenase type-2	0.0911531	-1.50924	-1.15682	0.352422	-1.24797	22.1165	7.35055	0.00295296	0.0083253
GOT2	Aspartate aminotransferase, mitochondrial	-0.0703511	-0.902089	-1.06483	-0.16274	-0.994478	23.6093	7.28155	0.00298586	0.00839726
CCT5	T-complex protein 1 subunit epsilon	-1.0299	-1.81714	-1.9764	-0.159253	-0.946492	20.273	7.31031	0.00302331	0.00847821
EIF4H	Eukaryotic translation initiation factor 4H	-0.224549	-0.781648	-1.2875	-0.505853	-1.06295	21.0278	7.25798	0.00302953	0.00847821
RPS20	40S ribosomal protein S20	-0.334833	-0.840436	-0.608018	0.232418	-0.273185	23.9993	7.22575	0.00308641	0.00861623
NONO	Non-POU domain-containing octamer-binding protein	0.106518	-2.13121	-1.22748	0.903728	-1.334	20.5859	7.26785	0.00309961	0.00863191
CALR	Calreticulin	-0.174837	-0.733729	-0.830281	-0.0965521	-0.655444	25.0859	7.18983	0.00315315	0.00875961
CAVIN1	Caveolae-associated protein 1	0.574558	-0.320043	-0.299079	0.0209648	-0.873637	24.3404	7.17634	0.00317865	0.00880895
NIF3L1	NIF3-like protein 1	-0.0478577	-1.08717	-1.20521	-0.118036	-1.15735	20.3095	7.17578	0.00322709	0.00892151
MMP1	Interstitial collagenase	-2.57317	3.43539	1.99014	-1.44525	4.56331	23.1338	7.19189	0.0032416	0.00893991
PKM	Pyruvate kinase PKM	-0.582335	-1.02587	-1.06262	-0.0367529	-0.480285	27.6326	7.13692	0.00325445	0.00895367
PSMA7	Proteasome subunit alpha type-7	-0.0174975	-0.611433	-0.600504	0.0109282	-0.583007	22.9735	7.04989	0.00342918	0.00941167
SCRG1	Scrapie-responsive protein 1	0.854998	-0.0104195	-0.059123	-0.0487034	-0.914121	23.9389	7.03145	0.00346755	0.00949408
THBS4	Thrombospondin-4	0.173011	-2.04909	-1.68131	0.367785	-1.85432	20.7605	7.07026	0.00348453	0.00951769
DLD	Dihydrolipoyl dehydrogenase, mitochondrial	-0.209179	-1.03571	-1.30272	-0.267012	-1.09355	22.6569	7.02646	0.00352849	0.0096147
AGA	N(4)-(beta-N-acetylglucosaminyl)-L-asparaginase	-0.280432	-1.26719	-1.3433	-0.0761045	-1.06287	20.0587	6.98158	0.00364575	0.00991051
MDH2	Malate dehydrogenase, mitochondrial	-0.0407666	-1.17225	-0.879799	0.292451	-0.839032	24.7477	6.95625	0.00367585	0.00996856
NIPSNAP1	Protein NipSnap homolog 1	-0.31805	-1.42138	-1.91223	-0.490851	-1.59418	19.77	6.91753	0.00381924	0.0103328
HMGA1	High mobility group protein HMG-I/HMG-Y	-0.0923183	0.848482	0.580188	-0.268294	0.672507	23.5847	6.86104	0.00384595	0.0103804
ASS1	Argininosuccinate synthase	0.0946828	-0.543781	-0.681196	-0.137414	-0.775879	23.8695	6.80906	0.00397047	0.0106912
SMOC2	SPARC-related modular calcium-binding protein 2	-0.360014	-1.53653	-1.11958	0.416945	-0.759567	24.5313	6.84308	0.00399545	0.0107331
PCOLCE2	Procollagen C-endopeptidase enhancer 2	0.536282	-0.716614	-0.51564	0.200974	-1.05192	25.9846	6.79452	0.00401172	0.0107514
NAP1L1	Nucleosome assembly protein 1-like 1	-1.39793	-0.793622	-2.93166	-2.13804	-1.53374	19.5862	6.82413	0.00404177	0.0108065
TRNT1	CCA tRNA nucleotidyltransferase 1, mitochondrial	-0.248359	-0.95198	-0.751142	0.200838	-0.502783	19.8464	6.76342	0.00408357	0.0108927
CFH	Complement factor H	0.321296	-0.747116	-0.495161	0.251955	-0.816457	22.6197	6.70123	0.00424358	0.0112931
MTAP	S-methyl-5-thioadenosine phosphorylase	-0.166685	-0.977218	-1.37025	-0.393032	-1.20356	20.9589	6.69438	0.00431978	0.0114691
EEF1G	Elongation factor 1-gamma	0.0947482	0.0608557	-1.5504	-1.61126	-1.64515	20.4812	6.71147	0.00432993	0.0114693
TUBA1B	Tubulin alpha-1B chain	-0.123872	-0.825209	-1.08952	-0.264315	-0.965652	23.9485	6.63455	0.00442305	0.0116888
ACADVL	Very long-chain specific acyl-CoA dehydrogenase, mitochondrial	0.208868	-1.4731	-1.00764	0.465464	-1.2165	22.0622	6.64287	0.00451672	0.0119087
CMPK1	UMP-CMP kinase	0.92655	-0.763046	-0.463496	0.29955	-1.39005	23.3345	6.63303	0.00454424	0.0119452
PAFAH1B3	Platelet-activating factor acetylhydrolase IB subunit alpha1	-0.797705	-1.45208	-0.899951	0.552133	-0.102246	20.2883	6.61001	0.00455155	0.0119452
HEXA	Beta-hexosaminidase subunit alpha	-0.55785	-2.69248	-1.05386	1.63861	-0.496015	19.2512	6.6257	0.00456488	0.0119526
MYDGF	Myeloid-derived growth factor	0.187654	-0.809299	-0.65089	0.158409	-0.838544	23.3372	6.54584	0.00467524	0.0122135
NUCB1	Nucleobindin-1	1.65301	-0.202458	0.526432	0.72889	-1.12658	20.5625	6.56797	0.00473113	0.0123216
AHSG	Alpha-2-HS-glycoprotein	0.295462	1.94756	2.15375	0.206196	1.85829	20.7376	6.56555	0.00473826	0.0123216
CRTAP	Cartilage-associated protein	0.160979	-1.39121	-0.416787	0.974426	-0.577766	19.1291	6.56083	0.00475217	0.0123297
SUCLG2	Succinate--CoA ligase [GDP-forming] subunit beta, mitochondrial	0.240983	-1.09984	-0.984168	0.115671	-1.22515	19.2185	6.53567	0.00482286	0.0124837
CAPZA2	F-actin-capping protein subunit alpha-2	-0.00113795	-0.61355	-0.68567	-0.07212	-0.684532	22.0412	6.49289	0.00483347	0.0124837
SBDS	Ribosome maturation protein SBDS	0.0527068	-0.616733	-0.623116	-0.0063836	-0.675823	19.1252	6.4404	0.0049963	0.0128492
ACOT1	Acyl-coenzyme A thioesterase 1	0.284449	-0.93423	-1.18918	-0.254949	-1.47363	19.2729	6.48009	0.00499754	0.0128492
SPR	Sepiapterin reductase	0.0613747	-1.71033	-1.4188	0.291534	-1.48017	19.5173	6.44872	0.00509671	0.0130747
ATP5F1A	ATP synthase subunit alpha, mitochondrial	-0.135665	-0.800349	-0.584811	0.215538	-0.449146	25.1733	6.40245	0.00511789	0.0130995
CUTA	Protein CutA	-0.197322	-1.03156	-0.31558	0.715983	-0.118258	21.9589	6.38681	0.00516898	0.0132006
RPL3	60S ribosomal protein L3	-0.335397	-0.496624	-0.945856	-0.449232	-0.610459	23.273	6.37153	0.00521944	0.0132997
HADHB	Trifunctional enzyme subunit beta, mitochondrial	0.237766	-0.71418	-0.738821	-0.0246405	-0.976586	22.5226	6.33908	0.00532842	0.0135346
HDHD2	Haloacid dehalogenase-like hydrolase domain-containing protein 2	-0.24873	-1.47135	-1.41222	0.059121	-1.16349	21.6995	6.37595	0.0053354	0.0135346
RPL34	60S ribosomal protein L34	-0.164048	-0.831339	-0.63756	0.193779	-0.473512	22.5997	6.32008	0.00539346	0.0136515
LIMS1	LIM and senescent cell antigen-like-containing domain protein 1	0.320716	-0.366307	-0.572481	-0.206174	-0.893197	20.3502	6.23141	0.00570894	0.0144179
IVD	Isovaleryl-CoA dehydrogenase, mitochondrial	-0.0835578	-1.00048	-0.708158	0.292319	-0.6246	19.2581	6.19115	0.00585899	0.0147641
PRKCSH	Glucosidase 2 subunit beta	0.143088	-0.9802	-0.648015	0.332185	-0.791103	22.5383	6.18612	0.00588067	0.0147861
RPL38	60S ribosomal protein L38	-0.275343	-1.32625	-0.753902	0.572346	-0.478559	22.0525	6.15768	0.00606039	0.0152044
PPP1R7	Protein phosphatase 1 regulatory subunit 7	0.0141326	-1.27356	-0.988323	0.28524	-1.00246	21.7871	6.16988	0.00608281	0.0152271
PSMA4	Proteasome subunit alpha type-4	-0.120707	-0.558926	-0.606108	-0.0471818	-0.485401	22.3097	6.12777	0.00610436	0.0152475
SNRPA	U1 small nuclear ribonucleoprotein A	-0.716824	-1.36089	-0.525293	0.835594	0.191531	20.4532	6.11722	0.00622082	0.0155044
ACTN4	Alpha-actinin-4	-0.0797416	-0.68359	-0.937733	-0.254143	-0.857992	21.3218	6.08501	0.00627642	0.0156088
HNRNPD	Heterogeneous nuclear ribonucleoprotein D0	0.112685	-0.531952	-0.491574	0.0403786	-0.604258	22.8766	6.06315	0.00636646	0.0157982
HNRNPA0	Heterogeneous nuclear ribonucleoprotein A0	-0.447648	-1.56585	-2.158	-0.592149	-1.71035	20.7277	6.08733	0.00641481	0.0158836
PAFAH1B2	Platelet-activating factor acetylhydrolase IB subunit alpha2	-0.0134639	-1.0029	-0.814723	0.188179	-0.801259	23.1738	6.03316	0.00649522	0.0160478
RUVBL2	RuvB-like 2	-0.0824079	-0.93968	-0.733258	0.206422	-0.65085	19.8418	5.9848	0.00670147	0.0165216
PSMD2	26S proteasome non-ATPase regulatory subunit 2	-0.102221	-1.13499	-0.729128	0.40586	-0.626907	21.3873	5.97425	0.00678655	0.0166952
GYG1	Glycogenin-1	2.29547	1.43945	1.33095	-0.1085	-0.964522	19.7758	5.97373	0.0069057	0.0169517
TIMP1	Metalloproteinase inhibitor 1	-0.482766	0.708935	0.268494	-0.440441	0.75126	24.5243	5.93519	0.00692386	0.0169597
ARL6IP5	PRA1 family protein 3	0.880808	0.149489	1.14014	0.990649	0.25933	22.4306	5.91766	0.00708565	0.0173188
TPI1	Triosephosphate isomerase	-0.132746	-0.716976	-0.546938	0.170038	-0.414192	26.655	5.88441	0.00716013	0.0174633
GDI1	Rab GDP dissociation inhibitor alpha	-0.121388	-0.854478	-0.665241	0.189237	-0.543853	21.2332	5.8634	0.00726052	0.0176409
SH3BGRL3	SH3 domain-binding glutamic acid-rich-like protein 3	-0.554843	-1.11018	-0.948816	0.16136	-0.393973	24.2274	5.8627	0.00726388	0.0176409
PSAP	Prosaposin	0.146476	0.905923	0.778938	-0.126985	0.632461	22.3344	5.85094	0.00732079	0.0177412
AHNAK	Neuroblast differentiation-associated protein AHNAK	-0.0114158	-0.642489	-0.422249	0.220239	-0.410834	25.2411	5.81141	0.00751585	0.0181753
TIMP2	Metalloproteinase inhibitor 2	0.266903	1.62762	1.01294	-0.614681	0.746035	21.3466	5.83858	0.00754581	0.0182091
CD109	CD109 antigen	0.742843	-0.515817	-0.4346	0.0812171	-1.17744	22.7219	5.81261	0.00759488	0.0182887
SCP2	Non-specific lipid-transfer protein	0.242588	-1.08029	-0.249872	0.83042	-0.49246	19.5269	5.77011	0.00781251	0.0187136
PLOD2	Procollagen-lysine,2-oxoglutarate 5-dioxygenase 2	-2.03545	-1.90959	-1.61434	0.295253	0.421112	19.6676	5.78461	0.00781995	0.0187136
ALDH2	Aldehyde dehydrogenase, mitochondrial	1.27625	-1.42214	-1.51279	-0.0906458	-2.78903	20.714	5.78448	0.00782062	0.0187136
UQCRFS1P1	Putative cytochrome b-c1 complex subunit Rieske-like protein 1	0.146899	-1.08342	-0.702464	0.380961	-0.849363	20.8666	5.75519	0.00789055	0.0188414
NIPSNAP3A	Protein NipSnap homolog 3A	0.0631016	-1.48404	-0.948337	0.535704	-1.01144	20.0512	5.71522	0.00818903	0.019473
OLA1	Obg-like ATPase 1	-0.618444	-0.915752	-0.660669	0.255083	-0.0422246	20.3994	5.68331	0.00818925	0.019473
GOT1	Aspartate aminotransferase, cytoplasmic	0.123226	-1.18491	-1.03757	0.14734	-1.1608	20.6736	5.6991	0.00827758	0.019642
SRSF6	Serine/arginine-rich splicing factor 6	-0.174446	-0.663782	-0.874997	-0.211215	-0.700551	20.5587	5.65003	0.00837516	0.0198322
GET3	ATPase GET3	-0.158276	-1.45898	-1.40055	0.0584304	-1.24228	18.9846	5.67362	0.00841973	0.0198964
TOLLIP	Toll-interacting protein	0.202777	-0.914071	-0.536337	0.377734	-0.739114	20.422	5.62896	0.00849864	0.0200413
IDH2	Isocitrate dehydrogenase [NADP], mitochondrial	-0.465293	-1.89619	-2.31914	-0.422951	-1.85385	20.7142	5.64217	0.008599	0.0202298
RARRES2	Retinoic acid receptor responder protein 2	-0.522977	0.973315	1.1926	0.219288	1.71558	23.3637	5.63955	0.00861411	0.0202298
RPL37	60S ribosomal protein L37	-0.0650004	-0.819177	-0.85003	-0.0308532	-0.78503	21.7699	5.59507	0.00869267	0.0203723
DECR1	2,4-dienoyl-CoA reductase, mitochondrial	0.512741	-0.732375	-0.783415	-0.0510394	-1.29616	20.5243	5.61137	0.00873827	0.0204371
NUTF2	Nuclear transport factor 2	0.301662	-0.831081	-0.878487	-0.0474054	-1.18015	21.5896	5.56967	0.00893839	0.0208624
GLUD1	Glutamate dehydrogenase 1, mitochondrial	-0.484055	-1.61536	-1.11499	0.500368	-0.630937	21.5671	5.57841	0.0089758	0.0209068
TAGLN2	Transgelin-2	0.447058	1.19134	1.23852	0.0471718	0.791459	23.0284	5.5359	0.00917077	0.0213174
EIF2S3	Eukaryotic translation initiation factor 2 subunit 3	0.0507377	-1.26862	-0.893942	0.374681	-0.944679	19.7711	5.53405	0.00924895	0.0214553
ALDH9A1	4-trimethylaminobutyraldehyde dehydrogenase	0.107233	-0.551929	-0.548176	0.00375333	-0.655409	21.7867	5.46971	0.00946882	0.0218891
CCN6	Cellular communication network factor 6	-0.402973	-0.893201	-0.750458	0.142743	-0.347486	20.8456	5.46886	0.00947437	0.0218891
CHI3L1	Chitinase-3-like protein 1	-0.855335	1.95915	2.10844	0.149299	2.96378	22.0573	5.47579	0.0096221	0.0221854
BDH2	3-hydroxybutyrate dehydrogenase type 2	-0.201962	-0.755682	-0.710807	0.0448755	-0.508844	22.3616	5.41817	0.00981036	0.0225737
HADH	Hydroxyacyl-coenzyme A dehydrogenase, mitochondrial	0.795617	-1.09066	-0.73179	0.358873	-1.52741	21.5376	5.41969	0.00999744	0.0229578
ARPC1B	Actin-related protein 2/3 complex subunit 1B	0.0634839	-0.498202	-0.474541	0.0236605	-0.538025	22.5746	5.37984	0.0100734	0.0230461
SAP18	Histone deacetylase complex subunit SAP18	-0.362159	-0.775412	-0.857897	-0.0824857	-0.495739	20.8183	5.37941	0.0100763	0.0230461
SERPINH1	Serpin H1	-1.92239	-1.68785	-2.50401	-0.816164	-0.581616	24.7801	5.37108	0.0103361	0.0235928
YWHAB	14-3-3 protein beta/alpha	0.117276	-0.531439	-0.552156	-0.0207176	-0.669432	22.4204	5.33205	0.0104124	0.0237195
S100A1	Protein S100-A1	-0.356102	-1.73094	-1.83419	-0.103246	-1.47809	25.0591	5.33588	0.0105894	0.0240746
CFL2	Cofilin-2	0.125499	-0.787271	-0.650577	0.136694	-0.776076	20.4566	5.26911	0.0108788	0.0246831
NUCKS1	Nuclear ubiquitous casein and cyclin-dependent kinase substrate 1	-0.281547	-0.4652	-0.741702	-0.276502	-0.460155	22.7541	5.2293	0.0111858	0.0253293
UFM1	Ubiquitin-fold modifier 1	-0.261262	-1.17492	-0.68089	0.494029	-0.419628	19.8682	5.21511	0.0113967	0.0257556
PRDX5	Peroxiredoxin-5, mitochondrial	0.176405	-1.14661	-0.556376	0.590238	-0.732781	23.5368	5.21713	0.011449	0.0257784
LAMP1	Lysosome-associated membrane glycoprotein 1	0.297679	-0.418008	-0.452962	-0.0349542	-0.750641	22.9914	5.19577	0.011452	0.0257784
RPL32	60S ribosomal protein L32	-0.485397	-0.827298	-0.663767	0.16353	-0.178371	21.4409	5.17151	0.0116491	0.0261361
PSMD7	26S proteasome non-ATPase regulatory subunit 7	0.0284147	-0.492292	-0.856775	-0.364483	-0.88519	20.8851	5.17057	0.0116568	0.0261361
ANXA7	Annexin A7	0.10599	-0.334603	-0.491747	-0.157144	-0.597737	22.3427	5.15727	0.0117665	0.0263302
SPTAN1	Spectrin alpha chain, non-erythrocytic 1	-2.40593	-2.46881	-1.5141	0.954712	0.891828	20.5815	5.17905	0.0118064	0.0263677
ENO1	Alpha-enolase	0.054897	-0.600958	-0.401814	0.199144	-0.456711	27.9865	5.1428	0.0118873	0.0264963
HLA-B	HLA class I histocompatibility antigen, B alpha chain	0.202637	2.51611	1.43194	-1.08417	1.2293	19.6415	5.16294	0.0119401	0.0265621
MYO1C	Unconventional myosin-Ic	0.524696	-0.235706	-0.225662	0.0100441	-0.750358	19.6631	5.1282	0.0120105	0.0266373
GPNMB	Transmembrane glycoprotein NMB	0.798523	-1.26649	-0.501238	0.765253	-1.29976	21.4011	5.15333	0.0120207	0.0266373
CAPNS1	Calpain small subunit 1	0.0413416	-0.581392	-0.847521	-0.266128	-0.888862	21.2557	5.11033	0.0121633	0.0269009
EPHX2	Bifunctional epoxide hydrolase 2	1.18218	-0.945392	0.555508	1.5009	-0.626676	22.4473	5.1326	0.0121966	0.0269223
CFD	Complement factor D	0.564041	-1.18149	-0.980514	0.200976	-1.54456	21.7651	5.1241	0.0122696	0.027031
GSTM2	Glutathione S-transferase Mu 2	-1.50072	-3.7826	-3.37769	0.40491	-1.87697	19.3871	5.054	0.0128903	0.0283438
RPL22	60S ribosomal protein L22	-0.214491	-0.620204	-0.563166	0.0570379	-0.348675	23.3937	4.99159	0.0132356	0.029047
S100A9	Protein S100-A9	-2.82573	-1.94794	-1.87417	0.0737691	0.951557	18.4239	5.01322	0.0132677	0.0290615
DDT	D-dopachrome decarboxylase	1.24585	-0.42379	-0.6106	-0.18681	-1.85645	20.4303	4.99764	0.0134151	0.0293279
TMEM63A	CSC1-like protein 1	-0.334748	-0.635995	-0.597388	0.0386071	-0.262639	26.1794	4.93541	0.0137798	0.0300674
PCNP	PEST proteolytic signal-containing nuclear protein	-0.0170775	-0.753117	-0.965279	-0.212162	-0.948201	20.5101	4.93363	0.0139092	0.0302918
ACTR1A	Alpha-centractin	0.0278017	-0.787663	-1.00705	-0.219383	-1.03485	22.0556	4.91063	0.0141533	0.0307645
PDCD5	Programmed cell death protein 5	-0.0522282	-0.834308	-0.916651	-0.0823427	-0.864423	21.2799	4.89451	0.0142866	0.0309574
SLC25A24	Calcium-binding mitochondrial carrier protein SCaMC-1	1.13879	0.136266	-0.116088	-0.252354	-1.25488	20.2645	4.90218	0.0143051	0.0309574
U2AF1	Splicing factor U2AF 35 kDa subunit	-0.00438315	-0.756292	-1.24571	-0.489422	-1.24133	19.0916	4.90573	0.0143236	0.0309574
CLEC3A	C-type lectin domain family 3 member A	-1.19237	-1.2771	-0.959109	0.317989	0.233263	26.41	4.8978	0.0143909	0.031044
CEMIP	Cell migration-inducing and hyaluronan-binding protein	-1.55713	-0.898541	-0.670297	0.228243	0.886834	20.0964	4.88526	0.0145352	0.0312959
CAVIN3	Caveolae-associated protein 3	0.536915	-0.340817	-0.203734	0.137083	-0.740649	23.1154	4.85076	0.0146479	0.0314655
RPS5	40S ribosomal protein S5	-0.407819	-1.01247	-0.967086	0.0453851	-0.559268	20.6634	4.85464	0.0146692	0.0314655
WIF1	Wnt inhibitory factor 1	-2.61667	-2.87491	-0.888445	1.98647	1.72822	20.0819	4.83826	0.0150345	0.0321885
HAGH	Hydroxyacylglutathione hydrolase, mitochondrial	-1.36643	-1.67129	-0.929576	0.741712	0.43685	21.4502	4.82646	0.0151629	0.0324025
PSMA6	Proteasome subunit alpha type-6	-0.186033	-0.608485	-0.54904	0.0594449	-0.363008	23.4818	4.78983	0.0153108	0.0326573
ARPC2	Actin-related protein 2/3 complex subunit 2	0.141094	-0.468972	-0.408824	0.0601481	-0.549918	22.9033	4.78377	0.0153784	0.0327403
FIBIN	Fin bud initiation factor homolog	-0.495708	-1.15578	-1.32501	-0.169235	-0.829305	22.0776	4.79533	0.0155075	0.0329535
LSM4	U6 snRNA-associated Sm-like protein LSm4	-0.139075	-1.06316	-0.766122	0.297038	-0.627047	20.0629	4.75703	0.0158156	0.0335455
ATP6V1B2	V-type proton ATPase subunit B, brain isoform	0.550622	1.12766	0.456033	-0.671628	-0.0945894	20.1119	4.72607	0.0160456	0.0339702
ARHGDIA	Rho GDP-dissociation inhibitor 1	-0.163105	-0.389795	-0.950636	-0.56084	-0.787531	23.8384	4.69252	0.0164406	0.034728
ELOB	Elongin-B	0.129797	-0.945898	-0.61602	0.329878	-0.745817	21.1734	4.7007	0.0164794	0.034728
PSMA5	Proteasome subunit alpha type-5	0.0137301	-0.403665	-0.476499	-0.072834	-0.490229	23.1016	4.68802	0.016495	0.034728
TUBB4A	Tubulin beta-4A chain	-0.608185	-1.26516	-1.24564	0.0195246	-0.637451	19.3374	4.70255	0.0165882	0.0348598
CPNE3	Copine-3	-0.237315	-0.88249	-0.548111	0.334379	-0.310796	20.9226	4.65955	0.0168444	0.0353329
EEF2	Elongation factor 2	-0.00184514	-0.284072	-0.55336	-0.269288	-0.551514	22.9206	4.63252	0.0171838	0.0359786
RPS13	40S ribosomal protein S13	-0.0876019	-0.841554	-0.762514	0.0790402	-0.674912	23.0491	4.62323	0.0173022	0.03616
CAPZA1	F-actin-capping protein subunit alpha-1	0.242885	-0.694129	-0.671692	0.022437	-0.914577	21.3795	4.58233	0.0179429	0.0374304
RPL28	60S ribosomal protein L28	-0.203858	-0.614249	-0.865722	-0.251473	-0.661864	22.1667	4.5628	0.0180952	0.0376791
TWF2	Twinfilin-2	-0.178998	-1.37443	-0.821329	0.553098	-0.642331	19.7925	4.55847	0.0184388	0.0383245
SUCLG1	Succinate--CoA ligase [ADP/GDP-forming] subunit alpha, mitochondrial	0.832262	-1.75653	-0.995214	0.761313	-1.82748	21.966	4.54546	0.0186171	0.0386245
PAH	Phenylalanine-4-hydroxylase	-0.0541592	-0.747933	-0.365807	0.382126	-0.311648	23.7197	4.51329	0.0187755	0.0388823
TMA7	Translation machinery-associated protein 7	0.0489037	-0.883295	-0.409243	0.474052	-0.458146	22.0841	4.46999	0.019394	0.0399777
EEF1B2	Elongation factor 1-beta	-0.00747331	-0.671542	-0.514614	0.156928	-0.507141	23.9653	4.46865	0.0194135	0.0399777
OCIAD1	OCIA domain-containing protein 1	-0.747617	-0.0321983	-2.15558	-2.12338	-1.40796	20.8284	4.48795	0.0194284	0.0399777
SRP9	Signal recognition particle 9 kDa protein	0.324079	-1.40768	-1.00249	0.40519	-1.32657	20.1194	4.48682	0.0194448	0.0399777
LRP1	Prolow-density lipoprotein receptor-related protein 1	-0.131417	-0.742573	-0.844655	-0.102082	-0.713238	22.3137	4.45699	0.0195841	0.0400669
YWHAE	14-3-3 protein epsilon	0.158161	-0.47219	-0.357395	0.114795	-0.515556	23.8811	4.45566	0.0196037	0.0400669
OLFML3	Olfactomedin-like protein 3	2.08036	-0.962129	-0.53079	0.431339	-2.61115	19.3192	4.47553	0.0196089	0.0400669
CYC1	Cytochrome c1, heme protein, mitochondrial	-0.396635	-0.980839	-0.706632	0.274207	-0.309997	22.0719	4.45395	0.0196289	0.0400669
CRYZ	Quinone oxidoreductase	-0.158811	-0.782803	-0.668694	0.11411	-0.509882	22.6947	4.44407	0.0197752	0.0402932
RPL36AL	60S ribosomal protein L36a-like	-0.224885	-0.902769	-1.42694	-0.52417	-1.20205	21.2165	4.44805	0.0200148	0.0407086
VDAC2	Voltage-dependent anion-selective channel protein 2	0.0608439	-0.675052	-0.677966	-0.0029139	-0.738809	22.327	4.42427	0.020072	0.0407521
CES1	Liver carboxylesterase 1	0.811184	-0.0130172	-0.584071	-0.571054	-1.39526	21.565	4.43819	0.0201627	0.0408635
TUBB4B	Tubulin beta-4B chain	-0.107856	-0.941346	-1.0145	-0.0731557	-0.906646	21.1135	4.37329	0.0210586	0.0426035
LGALS7	Galectin-7	-0.34165	-2.84272	-1.617	1.22571	-1.27535	19.6595	4.35302	0.0214932	0.0434055
DSP	Desmoplakin	2.57951	0.951586	0.725723	-0.225863	-1.85379	22.723	4.34644	0.0216	0.0435441
JUP	Junction plakoglobin	2.11926	0.767347	1.0217	0.254353	-1.09756	22.5332	4.32882	0.0218889	0.0440485
RALY	RNA-binding protein Raly	-0.378719	-1.777	-0.966402	0.810593	-0.587683	20.5701	4.32228	0.0219974	0.0441812
SEPTIN2	Septin-2	-0.553611	-1.16577	-1.1463	0.019475	-0.592689	20.3495	4.32017	0.0220324	0.0441812
TKT	Transketolase	-0.332997	-0.486974	-0.607031	-0.120057	-0.274034	24.3657	4.29348	0.0221634	0.0443154
FABP4	Fatty acid-binding protein, adipocyte	1.75891	0.403283	0.73985	0.336567	-1.01906	21.0568	4.31151	0.0221771	0.0443154
CNDP2	Cytosolic non-specific dipeptidase	0.154675	-0.753358	-0.685703	0.0676556	-0.840378	21.8447	4.28872	0.0223906	0.0446332
DNPEP	Aspartyl aminopeptidase	-0.0531986	-0.62552	-0.522281	0.103239	-0.469082	21.0969	4.27871	0.0224146	0.0446332
SRPX	Sushi repeat-containing protein SRPX	1.2505	-0.511882	0.0318718	0.543754	-1.21863	22.6876	4.29178	0.0225108	0.0447465
PLOD1	Procollagen-lysine,2-oxoglutarate 5-dioxygenase 1	-1.57269	-1.83452	-1.37126	0.463257	0.20143	21.2574	4.2858	0.022613	0.0448715
GNB2	Guanine nucleotide-binding protein G(I)/G(S)/G(T) subunit beta-2	-0.075489	-0.792993	-0.45257	0.340423	-0.377081	20.7891	4.26019	0.0227339	0.0450101
CLIC1	Chloride intracellular channel protein 1	0.0578054	-1.27509	-0.437415	0.837674	-0.49522	23.3986	4.27714	0.0227619	0.0450101
ALDOA	Fructose-bisphosphate aldolase A	-0.678294	-0.605092	-0.629143	-0.0240518	0.0491504	25.6747	4.23918	0.0231025	0.0456044
P4HA1	Prolyl 4-hydroxylase subunit alpha-1	-0.305297	-0.704299	-0.48037	0.22393	-0.175072	23.4311	4.21142	0.0235999	0.046454
LAMTOR5	Ragulator complex protein LAMTOR5	-0.837267	-0.621625	-0.946671	-0.325046	-0.109404	20.4653	4.21062	0.0236144	0.046454
ANGPTL2	Angiopoietin-related protein 2	-0.459468	-0.855055	-0.517036	0.338019	-0.0575676	24.6754	4.20824	0.0236576	0.0464587
S100A13	Protein S100-A13	-0.21526	-1.03105	-0.724115	0.30693	-0.508855	25.7287	4.2017	0.023946	0.046944
PSMA1	Proteasome subunit alpha type-1	-0.0692329	-0.382167	-0.520991	-0.138823	-0.451758	22.9059	4.18347	0.0241129	0.0471901
LTBP1	Latent-transforming growth factor beta-binding protein 1	-1.63629	0.0315001	0.160585	0.129085	1.79688	22.1887	4.19235	0.0242806	0.0474367
CALM3	Calmodulin-3	-0.784807	-1.09222	-1.00892	0.0832952	-0.224117	22.3134	4.17828	0.0243801	0.0475496
RPL35A	60S ribosomal protein L35a	-0.163398	-0.669177	-0.568198	0.100979	-0.4048	22.9642	4.08962	0.0259291	0.0504841
ATAD3B	ATPase family AAA domain-containing protein 3B	-1.6376	-0.530239	0.0174431	0.547682	1.65505	21.9206	4.04603	0.0271765	0.0528225
SNX3	Sorting nexin-3	0.364114	-1.08251	-0.831119	0.251388	-1.19523	20.0605	4.0397	0.0273101	0.0529919
HSPA9	Stress-70 protein, mitochondrial	-0.0987335	-0.655623	-0.453452	0.202171	-0.354719	23.7365	4.01571	0.0274676	0.0532067
FKBP2	Peptidyl-prolyl cis-trans isomerase FKBP2	0.447711	-0.140209	-0.136609	0.00359989	-0.584319	21.9167	4.00929	0.0276059	0.0533839
MMP14	Matrix metalloproteinase-14	-1.5137	3.26885	1.87206	-1.39679	3.38576	21.1735	4.00302	0.0281001	0.0542475
ARPC1A	Actin-related protein 2/3 complex subunit 1A	-0.0796306	-0.69894	-0.65306	0.0458797	-0.573429	20.7475	3.97934	0.028262	0.0544676
B2M	Beta-2-microglobulin	-0.00350179	1.03552	0.992505	-0.0430108	0.996007	22.701	3.96364	0.0289766	0.0557506
COTL1	Coactosin-like protein	0.437515	1.22725	1.68458	0.457331	1.24707	20.3149	3.95861	0.0290908	0.0558758
RAB6B	Ras-related protein Rab-6B	-0.744059	-0.484669	-1.19729	-0.712619	-0.453229	19.2934	3.94381	0.0292507	0.0560884
PRDX3	Thioredoxin-dependent peroxide reductase, mitochondrial	-0.0158768	-0.622406	-0.666078	-0.0436715	-0.650201	22.7176	3.92264	0.0295523	0.0565716
RPL26	60S ribosomal protein L26	-0.210667	-0.518997	-0.549003	-0.0300051	-0.338336	23.1412	3.90635	0.0299353	0.0572086
HMGB2	High mobility group protein B2	0.339912	-0.632922	-0.901119	-0.268196	-1.24103	21.2184	3.91564	0.0300871	0.0574023
EEF1D	Elongation factor 1-delta	-0.00310186	-0.482248	-0.727296	-0.245049	-0.724194	24.2871	3.89572	0.0301879	0.0574709
BLVRB	Flavin reductase (NADPH)	0.00580278	-0.816952	-0.827789	-0.0108362	-0.833591	23.5343	3.90095	0.030254	0.0574709
CCT7	T-complex protein 1 subunit eta	0.245205	-0.598734	-0.621544	-0.0228101	-0.866749	20.8241	3.89517	0.0303133	0.0574709
PPP2R1A	Serine/threonine-protein phosphatase 2A 65 kDa regulatory subunit A alpha isoform	-0.0886674	-1.05419	-1.04733	0.00685476	-0.958664	22.6932	3.90562	0.0303249	0.0574709
CCL20	C-C motif chemokine 20	0.196123	1.36483	1.44965	0.0848202	1.25353	23.2645	3.86804	0.0312354	0.0590983
SEPTIN6	Septin-6	-0.0384997	-1.32213	-1.11176	0.210377	-1.07326	20.8445	3.85698	0.0315093	0.0595176
XRCC5	X-ray repair cross-complementing protein 5	0.302172	-1.15863	-1.51691	-0.358282	-1.81908	22.5026	3.85226	0.0316272	0.0596413
MIA	Melanoma-derived growth regulatory protein	-0.157812	-0.733768	-0.593763	0.140005	-0.435951	24.8963	3.83308	0.0317273	0.0597312
ANXA2	Annexin A2	-0.0107064	-0.413854	-0.386323	0.027531	-0.375617	27.5247	3.82976	0.0318114	0.0597908
SET	Protein SET	0.01429	-0.341596	-0.578589	-0.236993	-0.592879	21.736	3.82424	0.0319517	0.0599555
RPL7A	60S ribosomal protein L7a	-0.139996	-0.448697	-0.476623	-0.0279257	-0.336626	25.2883	3.81663	0.0321461	0.0602211
PSMB7	Proteasome subunit beta type-7	0.0247397	-0.392663	-0.582225	-0.189562	-0.606965	22.3329	3.80866	0.032351	0.0605054
DDAH1	N(G),N(G)-dimethylarginine dimethylaminohydrolase 1	-0.881217	-1.424	-1.6675	-0.243499	-0.786283	20.3039	3.80153	0.0329237	0.0614756
SUMF2	Inactive C-alpha-formylglycine-generating enzyme 2	-0.0367585	-0.470891	-0.526137	-0.0552461	-0.489378	23.38	3.78197	0.0330486	0.0616078
HSPG2	Basement membrane-specific heparan sulfate proteoglycan core protein	-0.632929	-1.31279	-1.12703	0.18576	-0.494104	24.2843	3.7909	0.0332028	0.0617941
SPARC	SPARC	0.332823	-0.324512	-0.722884	-0.398372	-1.05571	24.092	3.77824	0.0333475	0.0619622
EIF6	Eukaryotic translation initiation factor 6	0.117827	-0.549825	-0.600992	-0.0511674	-0.718819	20.4275	3.76294	0.0335563	0.0622485
UBE2D3	Ubiquitin-conjugating enzyme E2 D3	0.311777	-0.338033	-0.439999	-0.101965	-0.751776	20.6015	3.7524	0.033841	0.0626747
TNXB	Tenascin-X	1.11688	-1.96946	-1.61427	0.355194	-2.73115	22.2912	3.75635	0.0341285	0.0631045
LTBP2	Latent-transforming growth factor beta-binding protein 2	1.07967	0.702426	1.33512	0.632691	0.255443	22.2525	3.74915	0.0343253	0.0633655
COX4I1	Cytochrome c oxidase subunit 4 isoform 1, mitochondrial	-0.129338	-0.956955	-0.668256	0.288699	-0.538918	20.962	3.72518	0.0347939	0.0640485
F13A1	Coagulation factor XIII A chain	-0.666135	-0.278885	-0.389655	-0.11077	0.27648	25.1917	3.71737	0.0348078	0.0640485
AEBP1	Adipocyte enhancer-binding protein 1	-0.584199	-0.950026	-1.07112	-0.121092	-0.486919	21.2531	3.71604	0.03505	0.0643903
PFKL	ATP-dependent 6-phosphofructokinase, liver type	0.613167	0.0639925	0.577325	0.513333	-0.035842	24.8586	3.70389	0.0351879	0.0645395
FBLN7	Fibulin-7	-0.158783	-1.35563	-0.794765	0.56087	-0.635981	22.1936	3.7126	0.0353429	0.0647167
RAN	GTP-binding nuclear protein Ran	0.065731	-0.523552	-0.380747	0.142806	-0.446478	23.4302	3.6965	0.0353982	0.0647167
IL1RAP	Interleukin-1 receptor accessory protein	1.97537	0.578872	1.68609	1.10722	-0.289279	20.1609	3.69769	0.0357678	0.065233
PSMD10	26S proteasome non-ATPase regulatory subunit 10	0.246901	-0.694046	-0.798071	-0.104025	-1.04497	20.048	3.69673	0.0357951	0.065233
SBSN	Suprabasin	1.97972	0.950007	1.49891	0.548903	-0.48081	20.5109	3.68283	0.0361969	0.0658598
SERF2	Small EDRK-rich factor 2	-0.039693	-1.47192	-1.52692	-0.0549954	-1.48723	18.9458	3.67432	0.036445	0.0661418
COL2A1	Collagen alpha-1(II) chain	-0.232886	0.807969	-0.821038	-1.62901	-0.588152	29.3967	3.67354	0.036468	0.0661418
LAMP2	Lysosome-associated membrane glycoprotein 2	-0.0345344	-0.640824	-0.380208	0.260616	-0.345674	22.9916	3.64699	0.0368444	0.0667182
AGPAT5	1-acyl-sn-glycerol-3-phosphate acyltransferase epsilon	-1.92325	-0.354923	0.15221	0.507133	2.07546	21.7012	3.65723	0.0369495	0.0668023
RPS18	40S ribosomal protein S18	-0.218162	-0.518539	-0.486148	0.032391	-0.267986	23.3634	3.63363	0.0372459	0.0672315
TAGLN	Transgelin	0.301317	-1.25937	-1.18321	0.0761618	-1.48453	20.9052	3.64375	0.0373531	0.0673182
SFRP4	Secreted frizzled-related protein 4	-1.61187	-1.86576	-1.63235	0.233411	-0.0204841	19.4712	3.6368	0.037563	0.0675539
TARS1	Threonine--tRNA ligase 1, cytoplasmic	-0.158025	-1.79618	-1.38042	0.415756	-1.2224	19.6916	3.6355	0.0376024	0.0675539
OLFML1	Olfactomedin-like protein 1	1.19742	-0.225907	0.560014	0.785921	-0.637411	21.0544	3.62671	0.0378702	0.0679278
APOD	Apolipoprotein D	0.756919	-0.165211	0.478463	0.643674	-0.278456	26.8379	3.59222	0.0387149	0.0693337
ARHGAP1	Rho GTPase-activating protein 1	-0.566866	-1.31657	-1.11801	0.198558	-0.551144	19.8073	3.58899	0.0390435	0.0698124
TIMM44	Mitochondrial import inner membrane translocase subunit TIM44	-1.05291	-0.60306	-0.354387	0.248673	0.698525	19.8569	3.56937	0.0394633	0.0704525
RPS17	40S ribosomal protein S17	-0.11127	-0.749468	-0.576469	0.172999	-0.4652	22.0604	3.55909	0.0395777	0.0705462
ICAM1	Intercellular adhesion molecule 1	-0.392138	0.652407	0.315973	-0.336434	0.708111	21.7461	3.54437	0.040276	0.0716787
SERPINE1	Plasminogen activator inhibitor 1	1.87705	1.91979	2.03286	0.113078	0.155813	20.623	3.54609	0.0404279	0.0718367
ANGPTL4	Angiopoietin-related protein 4	0.838085	0.963114	1.38085	0.41774	0.542769	21.0627	3.53797	0.0406962	0.0722009
THBS1	Thrombospondin-1	0.315802	-1.21809	-0.612784	0.605311	-0.928586	28.209	3.53551	0.0407779	0.0722334
TBCA	Tubulin-specific chaperone A	0.0615991	-0.587303	-0.387268	0.200035	-0.448867	21.2941	3.49969	0.0415533	0.0734926
CAT	Catalase	1.21783	0.195867	0.294363	0.0984963	-0.923464	19.6416	3.50678	0.0417449	0.073717
SELENOM	Selenoprotein M	0.0458461	-0.797229	-0.604024	0.193205	-0.64987	20.8361	3.48828	0.0421683	0.0743494
EHD2	EH domain-containing protein 2	0.446139	-0.0809726	-0.381281	-0.300308	-0.82742	21.7392	3.4781	0.0422984	0.0744635
SERPING1	Plasma protease C1 inhibitor	0.349246	-1.13152	-0.40855	0.722967	-0.757795	21.3679	3.48076	0.042643	0.0749542
NANS	Sialic acid synthase	-0.191062	-1.25755	-1.63142	-0.37387	-1.44036	20.842	3.47199	0.0429507	0.0753787
SERPINA5	Plasma serine protease inhibitor	-0.213509	-2.20536	-1.03677	1.1686	-0.823259	21.1836	3.46712	0.0431224	0.0755637
LMNB2	Lamin-B2	-0.136134	-0.565346	-0.615227	-0.049881	-0.479093	21.1899	3.44869	0.0433376	0.0758241
UQCRB	Cytochrome b-c1 complex subunit 7	0.368665	-0.872167	-0.466554	0.405614	-0.835219	20.688	3.43231	0.0443737	0.0775178
VCL	Vinculin	0.13455	-0.437665	-0.522199	-0.0845341	-0.656749	23.0097	3.40756	0.0448393	0.0782113
STOML2	Stomatin-like protein 2, mitochondrial	0.174353	0.671369	0.167681	-0.503688	-0.00667251	20.1422	3.38702	0.0456105	0.0794348
MANF	Mesencephalic astrocyte-derived neurotrophic factor	-0.554775	-0.794128	-0.756692	0.0374351	-0.201917	21.6115	3.35765	0.0467396	0.081277
TUBB	Tubulin beta chain	-0.140046	-0.877389	-0.800933	0.076456	-0.660886	23.6522	3.35006	0.047271	0.0820758
MECP2	Methyl-CpG-binding protein 2	0.0132112	-0.338948	-0.458029	-0.119082	-0.471241	20.6744	3.30888	0.0486845	0.0844013
SRI	Sorcin	0.532289	-0.479203	-0.347173	0.13203	-0.879462	20.713	3.31247	0.0487755	0.0844306
YWHAZ	14-3-3 protein zeta/delta	-0.193299	-0.665095	-0.708387	-0.0432926	-0.515088	23.9257	3.30019	0.0490402	0.0847599
MYOC	Myocilin	-1.61293	-2.43111	-1.72881	0.702306	-0.115876	20.4166	3.30249	0.0494113	0.0852719
NDRG1	Protein NDRG1	0.357019	0.785875	0.996087	0.210212	0.639068	20.4655	3.28901	0.0497418	0.0857124
ACTA1	Actin, alpha skeletal muscle	0.154373	-0.419043	-0.347338	0.0717049	-0.501712	25.1143	3.28028	0.0498666	0.0857976
GMDS	GDP-mannose 4,6 dehydratase	-0.475136	-0.822462	-0.751545	0.0709167	-0.27641	19.9636	3.27456	0.050107	0.0859929
PDGFRL	Platelet-derived growth factor receptor-like protein	-0.354914	-0.794498	-0.999027	-0.20453	-0.644113	22.4679	3.27906	0.0501579	0.0859929
GBE1	1,4-alpha-glucan-branching enzyme	-0.62802	-0.562371	-0.12025	0.442121	0.50777	20.4367	3.2722	0.0502066	0.0859929
MFAP2	Microfibrillar-associated protein 2	-0.293391	-1.07947	-0.878372	0.201094	-0.584981	20.0102	3.24444	0.0518682	0.0887056
RPS29	40S ribosomal protein S29	-0.193725	-0.664237	-1.35035	-0.686109	-1.15662	21.2066	3.24213	0.0519691	0.0887448
MYO1D	Unconventional myosin-Id	0.315523	1.42694	0.985112	-0.441832	0.669588	20.5695	3.23513	0.0522751	0.0891338
FH	Fumarate hydratase, mitochondrial	-0.149203	-0.231873	-0.998944	-0.767071	-0.849741	19.2483	3.2259	0.0524483	0.0892954
HSPA5	Endoplasmic reticulum chaperone BiP	-0.35198	-0.56768	-0.767319	-0.199639	-0.415339	25.637	3.21814	0.0525472	0.0893302
VAT1	Synaptic vesicle membrane protein VAT-1 homolog	0.2987	-1.00623	-0.787634	0.218601	-1.08633	19.339	3.22159	0.0528726	0.0897495
PA2G4	Proliferation-associated protein 2G4	0.389846	-0.205437	-0.505783	-0.300346	-0.895629	20.3787	3.20077	0.0533251	0.0903829
GRN	Progranulin	0.442719	-0.299144	0.060252	0.359396	-0.382468	22.654	3.19079	0.0537778	0.0910147
NPC2	NPC intracellular cholesterol transporter 2	0.376942	-0.548562	-0.319083	0.229479	-0.696025	22.7131	3.19019	0.0540278	0.0913021
SNRNP70	U1 small nuclear ribonucleoprotein 70 kDa	-0.62322	-0.425676	-2.20155	-1.77588	-1.57833	20.7765	3.18881	0.0543521	0.0917142
NPNT	Nephronectin	-1.56427	-0.778706	-0.462998	0.315709	1.10128	20.6443	3.17146	0.0551536	0.0929289
H2AC20	Histone H2A type 2-C	-0.291393	-0.615089	-1.27821	-0.66312	-0.986816	22.8442	3.15087	0.0561216	0.0944203
S100A4	Protein S100-A4	-0.487167	-0.646552	-0.78147	-0.134918	-0.294303	22.7695	3.12663	0.0567928	0.0954085
S100A10	Protein S100-A10	-0.173228	-0.722331	-0.738845	-0.016514	-0.565616	23.7305	3.1206	0.057095	0.0957749
RALB	Ras-related protein Ral-B	0.0784502	0.909557	0.339544	-0.570013	0.261094	21.2754	3.11869	0.0574323	0.0961991
RPL27	60S ribosomal protein L27	-0.104927	-0.629102	-0.903676	-0.274574	-0.798749	22.8399	3.11268	0.0577267	0.0965502
FTL	Ferritin light chain	-0.452043	-0.886288	-0.778276	0.108012	-0.326233	24.4077	3.10827	0.0579442	0.0967719
GSS	Glutathione synthetase	-0.559072	-0.784554	-0.656079	0.128474	-0.0970071	20.927	3.09701	0.058248	0.0970202
SRP14	Signal recognition particle 14 kDa protein	0.265075	-0.501875	-0.515371	-0.0134968	-0.780446	20.9252	3.09899	0.0582734	0.0970202
IGFBP5	Insulin-like growth factor-binding protein 5	-0.993351	-1.59048	-0.855045	0.735439	0.138306	22.2046	3.105	0.0583484	0.0970202
CCT3	T-complex protein 1 subunit gamma	-0.512816	-1.76264	-0.400307	1.36233	0.11251	21.1854	3.0904	0.0590774	0.0980892
UBE2N	Ubiquitin-conjugating enzyme E2 N	-0.0271047	-0.548485	-0.370567	0.177918	-0.343463	22.0133	3.0776	0.059224	0.0981895
ATP6V1A	V-type proton ATPase catalytic subunit A	-0.177485	0.522428	0.151466	-0.370962	0.328951	21.2083	3.07466	0.0593735	0.0982942
FBL	rRNA 2-O-methyltransferase fibrillarin	-0.29148	-1.21701	-1.65391	-0.436898	-1.36243	19.885	3.07893	0.0596577	0.0986213
LTA4H	Leukotriene A-4 hydrolase	-0.198215	-1.47706	-1.1525	0.324562	-0.954282	20.7391	3.07186	0.0600183	0.0990736
YWHAG	14-3-3 protein gamma	0.118963	-0.304204	-0.312569	-0.00836497	-0.431533	22.7078	3.04055	0.0611382	0.100743
PDHA1	Pyruvate dehydrogenase E1 component subunit alpha, somatic form, mitochondrial	0.0361867	-1.028	-0.97243	0.055565	-1.00862	21.1439	3.0489	0.0612063	0.100743
COL8A1	Collagen alpha-1(VIII) chain	1.32554	0.587911	0.621505	0.0335939	-0.704033	22.0301	3.03116	0.0621423	0.102136
CYB5R3	NADH-cytochrome b5 reductase 3	0.3678	-0.446015	-0.220933	0.225082	-0.588733	21.9504	3.01574	0.0624584	0.102507
IKBIP	Inhibitor of nuclear factor kappa-B kinase-interacting protein	-0.372649	-0.893024	0.5153	1.40832	0.887948	21.7872	3.01299	0.0631177	0.103352
HK1	Hexokinase-1	0.218681	-0.478441	-0.700678	-0.222237	-0.919359	21.4925	3.0077	0.0631548	0.103352
CCT2	T-complex protein 1 subunit beta	-0.195046	-1.23198	-1.67442	-0.442445	-1.47938	21.3356	3.00636	0.0634777	0.103732
TPT1	Translationally-controlled tumor protein	0.3617	-0.171062	-0.178792	-0.00773021	-0.540492	22.7027	2.99372	0.0636566	0.103875
HNRNPH3	Heterogeneous nuclear ribonucleoprotein H3	-0.0640828	-0.700061	-0.517294	0.182767	-0.453211	21.1934	2.98824	0.0639591	0.104219
ATP5F1B	ATP synthase subunit beta, mitochondrial	0.18378	-0.437659	-0.36161	0.0760493	-0.54539	25.2021	2.9821	0.0642995	0.104625
CPQ	Carboxypeptidase Q	-0.487186	-0.697479	-0.379568	0.317911	0.107618	21.9344	2.9779	0.0645334	0.104855
PNP	Purine nucleoside phosphorylase	-0.171819	-0.538618	-0.454349	0.0842692	-0.282529	22.2887	2.97158	0.0648871	0.10528
DSG1	Desmoglein-1	2.02131	0.796672	1.05378	0.25711	-0.967532	22.2049	2.96407	0.0658295	0.106657
RPL35	60S ribosomal protein L35	-0.271695	-0.543876	-0.505349	0.0385275	-0.233654	23.7714	2.94163	0.0665949	0.107744
TNC	Tenascin	2.56809	-0.219548	1.38833	1.60788	-1.17976	22.7731	2.94587	0.0668714	0.108038
CNN1	Calponin-1	-0.616622	-1.27887	-0.422517	0.856357	0.194105	21.3606	2.93682	0.0673966	0.108732
COL14A1	Collagen alpha-1(XIV) chain	-0.502146	-1.52327	-1.07052	0.45275	-0.568371	19.8359	2.92957	0.0678205	0.10923
PI4K2A	Phosphatidylinositol 4-kinase type 2-alpha	2.42114	2.71518	2.11968	-0.595499	-0.301455	22.076	2.92826	0.0678974	0.10923
SERPINB6	Serpin B6	0.256053	-1.47979	-0.304287	1.17551	-0.56034	22.1495	2.92622	0.068017	0.109269
LGALS3	Galectin-3	-0.226582	-0.779976	-0.380672	0.399304	-0.15409	25.3854	2.91389	0.0682208	0.109441
GNB1	Guanine nucleotide-binding protein G(I)/G(S)/G(T) subunit beta-1	0.900396	-0.86047	-0.631335	0.229135	-1.53173	19.5624	2.91691	0.0685677	0.109843
PSMB6	Proteasome subunit beta type-6	0.0473448	-0.325575	-0.410001	-0.0844253	-0.457346	22.1026	2.89888	0.0691187	0.110547
CP	Ceruloplasmin	0.535759	-0.532474	0.413314	0.945788	-0.122445	20.0525	2.9063	0.069201	0.110547
RPLP1	60S acidic ribosomal protein P1	0.231791	-2.2179	-1.29845	0.919451	-1.53024	21.8189	2.90137	0.0694971	0.110739
CORO1C	Coronin-1C	0.308511	-0.678006	-0.64064	0.0373664	-0.949151	19.7382	2.90107	0.0695155	0.110739
MYL6	Myosin light polypeptide 6	0.0659043	-0.400782	-0.381267	0.0195147	-0.447172	22.6211	2.88064	0.070228	0.111564
MACROH2A1	Core histone macro-H2A.1	-0.280348	-0.464128	-0.721317	-0.257189	-0.440968	23.0257	2.88062	0.0702294	0.111564
AK4	Adenylate kinase 4, mitochondrial	-0.539865	-1.20432	-0.990481	0.213842	-0.450616	21.9208	2.88352	0.0705825	0.111969
GDI2	Rab GDP dissociation inhibitor beta	0.359313	-0.513729	-0.0450391	0.46869	-0.404352	23.2061	2.87207	0.0707624	0.112098
CAP1	Adenylyl cyclase-associated protein 1	0.443166	-0.316202	-0.0403186	0.275884	-0.483484	24.1116	2.86273	0.0713365	0.11285
PGK1	Phosphoglycerate kinase 1	-0.144312	-0.644869	-0.724141	-0.0792719	-0.579828	26.8543	2.84918	0.072198	0.114055
ATP5PD	ATP synthase subunit d, mitochondrial	0.160871	-0.858552	-0.682801	0.175751	-0.843672	21.2798	2.84818	0.0727878	0.114827
IL17D	Interleukin-17D	-1.03943	-1.27438	-1.13977	0.134619	-0.100333	21.4866	2.82906	0.0740128	0.116598
CPPED1	Serine/threonine-protein phosphatase CPPED1	0.00400527	-0.468813	-0.818798	-0.349985	-0.822803	20.1922	2.8136	0.0747553	0.117605
ADGRG2	Adhesion G-protein coupled receptor G2	-0.409467	-0.885098	-1.01421	-0.129115	-0.604745	20.1668	2.80506	0.0755826	0.118743
ACOT7	Cytosolic acyl coenzyme A thioester hydrolase	1.28738	0.919836	1.045	0.125162	-0.242382	20.2011	2.77086	0.0778845	0.122191
ETFA	Electron transfer flavoprotein subunit alpha, mitochondrial	0.412717	-1.50586	-1.71348	-0.20762	-2.1262	20.3624	2.7691	0.0780052	0.122212
AKAP9	A-kinase anchor protein 9	-1.00462	-1.68013	-0.912267	0.767862	0.0923561	22.2604	2.7667	0.0781696	0.122301
CS	Citrate synthase, mitochondrial	0.11127	-1.31922	-0.0785528	1.24066	-0.189823	19.7268	2.74221	0.0798726	0.124794
PGM1	Phosphoglucomutase-1	-0.260586	-0.726186	-0.572377	0.153809	-0.311791	23.1012	2.72842	0.0802963	0.125284
AK2	Adenylate kinase 2, mitochondrial	0.753194	-0.768914	-0.0517213	0.717193	-0.804915	20.7073	2.72727	0.0809317	0.126103
EIF3J	Eukaryotic translation initiation factor 3 subunit J	0.195321	0.018184	-0.778282	-0.796466	-0.973603	19.6613	2.72251	0.0811497	0.12627
CPNE1	Copine-1	0.128139	-0.725585	-0.536109	0.189475	-0.664248	19.2086	2.67575	0.0844329	0.131199
CWC22	Pre-mRNA-splicing factor CWC22 homolog	-0.0243707	-0.20693	-0.48425	-0.27732	-0.459879	25.8309	2.65204	0.0859453	0.133231
ANXA5	Annexin A5	0.00303041	-0.434825	-0.483716	-0.0488913	-0.486746	27.6954	2.65099	0.0860257	0.133231
HDGF	Hepatoma-derived growth factor	-0.0210884	-0.404558	-0.365858	0.0387002	-0.34477	21.6814	2.65014	0.0860911	0.133231
USP28	Ubiquitin carboxyl-terminal hydrolase 28	-0.724611	-1.64894	0.256193	1.90513	0.980804	21.7393	2.65361	0.0863878	0.133508
RPL31	60S ribosomal protein L31	-0.245694	-0.484907	-0.604022	-0.119115	-0.358328	22.4174	2.61361	0.0889523	0.137286
PSME1	Proteasome activator complex subunit 1	0.692004	0.226728	-0.789722	-1.01645	-1.48173	19.7998	2.5886	0.0915442	0.141095
PSMB1	Proteasome subunit beta type-1	-0.0153281	-0.267365	-0.470676	-0.203311	-0.455348	22.3774	2.57184	0.092354	0.14215
ACTB	Actin, cytoplasmic 1	0.236039	-0.276678	-0.028675	0.248003	-0.264714	26.7379	2.56828	0.0926511	0.142415
VDAC3	Voltage-dependent anion-selective channel protein 3	-0.165408	-0.415653	-0.879117	-0.463465	-0.713709	20.2667	2.55899	0.0937241	0.14387
BLVRA	Biliverdin reductase A	0.101041	-0.601234	-0.678858	-0.0776241	-0.779899	19.3939	2.53158	0.0960663	0.147242
STXBP3	Syntaxin-binding protein 3	0.0109245	-0.379032	-0.987116	-0.608084	-0.998041	22.4999	2.53353	0.0961792	0.147242
SERPINA3	Alpha-1-antichymotrypsin	1.50613	-0.214446	0.0584478	0.272894	-1.44768	21.3722	2.52404	0.097004	0.148306
GATD3B	Glutamine amidotransferase-like class 1 domain-containing protein 3B, mitochondrial	0.287262	0.218157	-0.18983	-0.407986	-0.477092	22.4175	2.51391	0.0973131	0.148486
COL1A1	Collagen alpha-1(I) chain	-0.309044	0.506153	-0.879604	-1.38576	-0.57056	26.406	2.51899	0.0974466	0.148486
PPIC	Peptidyl-prolyl cis-trans isomerase C	-0.0274708	-0.923524	-0.549861	0.373663	-0.52239	22.3217	2.51689	0.0976313	0.148486
PHB	Prohibitin	0.258542	-0.216042	0.309069	0.525111	0.0505273	22.6781	2.51016	0.0976436	0.148486
HMGCL	Hydroxymethylglutaryl-CoA lyase, mitochondrial	0.330781	-0.141802	-0.239693	-0.0978914	-0.570474	19.088	2.48546	0.0998556	0.151647
H1-5	Histone H1.5	-1.08482	-0.841813	-0.571326	0.270487	0.513496	22.9324	2.48957	0.100067	0.151767
CCT8	T-complex protein 1 subunit theta	-0.0125182	-0.553423	-0.738848	-0.185425	-0.726329	20.2487	2.47838	0.100799	0.152673
GMPR2	GMP reductase 2	-0.0312523	-1.10131	-1.25327	-0.151959	-1.22202	21.1399	2.476	0.101302	0.153231
HEBP1	Heme-binding protein 1	-0.362668	-0.477442	-0.712867	-0.235425	-0.350199	20.9023	2.44573	0.10353	0.156393
CHST14	Carbohydrate sulfotransferase 14	-0.0516235	-1.20919	-0.816861	0.392325	-0.765238	19.9999	2.4305	0.105567	0.15926
FGFBP2	Fibroblast growth factor-binding protein 2	-0.620746	-0.540442	-0.345271	0.195171	0.275475	28.6912	2.41416	0.106556	0.160466
CYTL1	Cytokine-like protein 1	-0.0436613	-1.29844	-1.12846	0.169988	-1.0848	21.5343	2.41929	0.106649	0.160466
GAPDH	Glyceraldehyde-3-phosphate dehydrogenase	-0.457986	-0.363355	-0.423989	-0.0606346	0.0339966	28.3711	2.40639	0.107316	0.161257
EPB41L2	Band 4.1-like protein 2	-0.318146	-0.525404	-0.845905	-0.3205	-0.527758	19.0977	2.40437	0.107818	0.161798
SERPINB1	Leukocyte elastase inhibitor	0.342928	-0.265951	-0.165974	0.099977	-0.508902	21.2279	2.39353	0.108587	0.162737
HDDC2	5-deoxynucleotidase HDDC2	0.676738	-0.395112	0.152054	0.547166	-0.524684	19.8366	2.38314	0.110219	0.164967
SEC23A	Protein transport protein Sec23A	-0.166502	-1.29281	-1.06016	0.232645	-0.893658	20.6121	2.3812	0.110415	0.165042
PRSS3	Trypsin-3	-0.260112	-0.740467	0.132839	0.873306	0.392951	22.776	2.37332	0.110922	0.165583
NOG	Noggin	-1.09383	-0.528513	-0.916689	-0.388175	0.177145	21.1144	2.36872	0.111681	0.166498
ERH	Enhancer of rudimentary homolog	0.170422	-0.626492	-0.422401	0.204091	-0.592823	21.0794	2.36263	0.112014	0.166776
CLIC4	Chloride intracellular channel protein 4	0.351916	-0.0503938	-0.121208	-0.0708144	-0.473124	22.2989	2.34402	0.113636	0.168971
DHX30	ATP-dependent RNA helicase DHX30	-0.0434326	-0.338425	-0.655829	-0.317405	-0.612397	20.0392	2.30186	0.118139	0.175438
UBA52	Ubiquitin-60S ribosomal protein L40	0.0415975	-0.391406	-0.257815	0.133591	-0.299413	25.1719	2.29186	0.119237	0.176734
GALNT2	Polypeptide N-acetylgalactosaminyltransferase 2	0.499156	-0.527257	0.145806	0.673063	-0.353349	19.2821	2.29655	0.119322	0.176734
HRNR	Hornerin	1.78674	1.13682	1.5181	0.381276	-0.268644	25.3329	2.27558	0.12165	0.179947
BANF1	Barrier-to-autointegration factor	-0.455322	-1.15913	-1.61124	-0.452105	-1.15591	21.679	2.26208	0.123175	0.181818
CLEC11A	C-type lectin domain family 11 member A	-0.283355	-0.750286	-0.528232	0.222054	-0.244877	24.9148	2.25636	0.123234	0.181818
TGFBI	Transforming growth factor-beta-induced protein ig-h3	0.36828	0.630373	0.510149	-0.120224	0.141869	24.4591	2.25079	0.123861	0.182507
CALD1	Caldesmon	-0.267392	-1.27981	-0.735406	0.544406	-0.468014	18.9904	2.24866	0.124711	0.183522
MECR	Enoyl-[acyl-carrier-protein] reductase, mitochondrial	-0.447021	-0.0132632	0.0917995	0.105063	0.53882	24.4816	2.22943	0.126343	0.185684
SERPINA1	Alpha-1-antitrypsin	-0.624305	-1.18556	-0.516346	0.669213	0.107959	25.9167	2.22894	0.127008	0.18642
AKR1C1	Aldo-keto reductase family 1 member C1	-0.217795	0.346701	0.260531	-0.0861698	0.478326	24.7642	2.20778	0.128917	0.188978
APEX1	DNA-(apurinic or apyrimidinic site) endonuclease	0.0610644	-0.335576	-0.394314	-0.0587375	-0.455378	20.4109	2.20601	0.129129	0.189046
DSG2	Desmoglein-2	1.46918	0.848631	0.17501	-0.673621	-1.29417	21.461	2.20965	0.129299	0.189052
PRDX2	Peroxiredoxin-2	-0.178505	-0.43763	-0.572203	-0.134573	-0.393698	25.2712	2.20209	0.129601	0.189251
MSN	Moesin	0.11565	-0.228816	-0.366	-0.137184	-0.48165	27.5947	2.19999	0.129856	0.18938
S100A8	Protein S100-A8	-1.78587	-0.00888369	-1.63164	-1.62276	0.154228	18.2375	2.174	0.133655	0.194671
WDR5	WD repeat-containing protein 5	0.186147	-0.246695	-0.253885	-0.00718957	-0.440032	22.2409	2.1665	0.133982	0.194899
PEF1	Peflin	0.523097	0.649933	-0.250896	-0.900829	-0.773993	19.4519	2.16736	0.134484	0.19538
COPS5	COP9 signalosome complex subunit 5	0.316405	-1.11406	-0.976805	0.137256	-1.29321	22.0623	2.1313	0.139085	0.201807
GPX3	Glutathione peroxidase 3	0.804249	-0.00463296	0.217176	0.221809	-0.587073	21.5489	2.11892	0.14057	0.203701
ABI3BP	Target of Nesh-SH3	0.773435	0.823524	0.215758	-0.607766	-0.557677	25.4221	2.11816	0.140805	0.203783
SDCBP	Syntenin-1	0.624462	0.877677	0.0913373	-0.78634	-0.533124	21.3845	2.10836	0.142103	0.205401
DSC1	Desmocollin-1	1.82211	1.09642	0.921452	-0.174967	-0.900653	21.8326	2.09434	0.143983	0.207854
RAB7A	Ras-related protein Rab-7a	0.456207	-0.02156	-0.231638	-0.210078	-0.687846	20.6386	2.07718	0.145709	0.210079
MGP	Matrix Gla protein	-0.0158072	-0.37587	-0.480773	-0.104902	-0.464965	27.6913	2.07425	0.146112	0.210394
TFPI2	Tissue factor pathway inhibitor 2	-0.231573	0.766843	0.601485	-0.165358	0.833058	23.5606	2.06894	0.147457	0.212063
IGFBP4	Insulin-like growth factor-binding protein 4	-0.530058	0.637631	0.743625	0.105994	1.27368	20.8685	2.06187	0.148442	0.21321
TALDO1	Transaldolase	0.04794	-0.405851	-0.275256	0.130594	-0.323197	24.6963	2.05162	0.149268	0.214127
C4A	Complement C4-A	-1.22318	-0.818245	-0.688355	0.12989	0.53483	20.4686	2.03899	0.151674	0.217304
H1-10	Histone H1.10	0.115292	-0.0522392	-0.304566	-0.252327	-0.419858	22.6587	2.02881	0.152524	0.218248
PTN	Pleiotrophin	-1.03615	0.16627	0.166561	0.000291267	1.20271	23.1387	2.02897	0.153114	0.218816
PSMB4	Proteasome subunit beta type-4	0.0505789	-0.198026	-0.363184	-0.165158	-0.413763	22.1719	2.02289	0.153382	0.218925
HBA1	Hemoglobin subunit alpha	0.00218303	0.976388	0.559925	-0.416462	0.557742	24.3457	2.01086	0.155755	0.222034
ZBTB14	Zinc finger and BTB domain-containing protein 14	0.245031	1.15888	0.861632	-0.297245	0.616602	23.6799	2.00043	0.157298	0.223953
RPL23A	60S ribosomal protein L23a	-0.367656	-0.509477	-0.683609	-0.174132	-0.315953	23.0385	1.97597	0.160372	0.22793
SFXN3	Sideroflexin-3	-1.56135	-0.809622	-0.944194	-0.134572	0.617155	19.5013	1.97921	0.160491	0.22793
LIN7C	Protein lin-7 homolog C	-0.414988	-0.681838	-0.953358	-0.27152	-0.53837	20.0048	1.95419	0.164345	0.233112
C1QTNF8	Complement C1q tumor necrosis factor-related protein 8	-0.107607	0.397865	0.570596	0.172732	0.678203	22.3056	1.94066	0.166174	0.235413
MIF	Macrophage migration inhibitory factor	0.154015	-0.737957	-0.191234	0.546723	-0.345249	24.1269	1.92127	0.169573	0.23993
PODNL1	Podocan-like protein 1	-0.54299	-1.1015	-0.637672	0.463827	-0.0946823	21.5409	1.91898	0.169943	0.240155
CIRBP	Cold-inducible RNA-binding protein	0.0907185	-1.27434	-0.986416	0.287921	-1.07713	21.278	1.89863	0.173273	0.24443
FABP5	Fatty acid-binding protein 5	-0.560644	-0.750289	-1.23063	-0.48034	-0.669984	24.0542	1.89788	0.173397	0.24443
MAP2K1	Dual specificity mitogen-activated protein kinase kinase 1	-0.51095	-0.214244	-0.229265	-0.0150212	0.281685	19.5269	1.89058	0.174001	0.244977
ITM2B	Integral membrane protein 2B	-0.120329	-0.214225	-0.487133	-0.272908	-0.366804	21.5688	1.85162	0.180633	0.253768
PSMB8	Proteasome subunit beta type-8	-0.267811	0.696529	0.331323	-0.365206	0.599134	20.0799	1.8548	0.18069	0.253768
ENO2	Gamma-enolase	-0.744326	-0.277338	-0.213285	0.0640526	0.531041	22.5338	1.83958	0.183049	0.256764
CSTB	Cystatin-B	0.204109	-0.584738	-0.250109	0.334629	-0.454217	22.7617	1.8364	0.18361	0.257235
ITIH5	Inter-alpha-trypsin inhibitor heavy chain H5	1.16515	-0.0518724	0.0113778	0.0632502	-1.15378	18.869	1.83259	0.184578	0.258138
TPM1	Tropomyosin alpha-1 chain	-0.00015665	-0.761159	-0.245673	0.515486	-0.245516	21.5056	1.83167	0.184708	0.258138
OGN	Mimecan	0.534929	0.550784	0.23241	-0.318374	-0.302518	30.2571	1.82479	0.18536	0.258732
PDIA4	Protein disulfide-isomerase A4	-0.349129	-0.402949	-0.332338	0.0706118	0.0167911	24.7916	1.81922	0.186359	0.25961
GLRX	Glutaredoxin-1	0.624898	-0.486757	0.779252	1.26601	0.154353	20.9198	1.82212	0.186445	0.25961
PGAM1	Phosphoglycerate mutase 1	0.180939	-0.305157	-0.531684	-0.226527	-0.712623	24.834	1.81236	0.187906	0.261148
IRGC	Interferon-inducible GTPase 5	0.0472241	-0.723935	0.0443643	0.768299	-0.00285984	23.8471	1.81343	0.188008	0.261148
AARS1	Alanine--tRNA ligase, cytoplasmic	0.394882	-0.656073	-0.382278	0.273795	-0.777161	19.2806	1.81118	0.188415	0.261267
PDGFC	Platelet-derived growth factor C	-0.568094	-0.892304	-1.14458	-0.252277	-0.576487	20.9537	1.81042	0.188553	0.261267
RPS26	40S ribosomal protein S26	-0.418068	-0.562136	-0.544559	0.0175768	-0.126492	24.1267	1.78024	0.193509	0.267809
GUSB	Beta-glucuronidase	0.316947	-0.288462	-0.560801	-0.272338	-0.877747	21.4536	1.76912	0.196204	0.271209
RAB1A	Ras-related protein Rab-1A	0.047609	-0.206102	-0.460182	-0.254079	-0.507791	19.1656	1.74668	0.199904	0.275988
IST1	IST1 homolog	0.394643	-0.0984551	-0.34348	-0.245025	-0.738123	20.6253	1.74207	0.201107	0.277313
SNRPD3	Small nuclear ribonucleoprotein Sm D3	-0.961572	-0.256292	-0.145966	0.110326	0.815605	23.9437	1.72751	0.204256	0.281315
RPS7	40S ribosomal protein S7	-0.334646	-0.542125	-0.426671	0.115454	-0.0920249	23.3409	1.72121	0.20491	0.281875
PFN1	Profilin-1	0.332197	-0.239857	-0.0688136	0.171044	-0.401011	24.6562	1.71535	0.206081	0.283143
KPRP	Keratinocyte proline-rich protein	2.07021	1.24057	1.14326	-0.0973104	-0.92695	21.5572	1.70886	0.207981	0.28541
NPM1	Nucleophosmin	0.0196161	-0.294677	-0.220747	0.0739294	-0.240363	24.5587	1.70464	0.208238	0.285419
SEMA3C	Semaphorin-3C	0.211355	1.17701	0.302964	-0.874044	0.0916086	20.9318	1.70506	0.20875	0.285769
CILP	Cartilage intermediate layer protein 1	-0.886759	-0.0171999	-0.00187711	0.0153228	0.884882	31.116	1.70384	0.208995	0.285769
SYTL4	Synaptotagmin-like protein 4	0.204585	-0.551801	-0.23249	0.31931	-0.437075	22.9415	1.68388	0.212795	0.290616
CALU	Calumenin	0.942265	-0.434988	-0.386682	0.048306	-1.32895	24.0811	1.68242	0.213388	0.291076
GRPEL1	GrpE protein homolog 1, mitochondrial	0.57784	0.488668	0.322218	-0.16645	-0.255622	19.8337	1.67562	0.214211	0.29185
SRSF2	Serine/arginine-rich splicing factor 2	-0.140403	0.0866777	-0.279062	-0.365739	-0.138658	21.768	1.67397	0.214556	0.29197
PLBD2	Putative phospholipase B-like 2	0.20241	-0.31645	-0.288104	0.0283457	-0.490514	23.7907	1.65118	0.219383	0.298183
TXNDC17	Thioredoxin domain-containing protein 17	0.324151	-0.24189	-0.431112	-0.189223	-0.755263	21.4556	1.63989	0.222181	0.301626
COL16A1	Collagen alpha-1(XVI) chain	0.225876	0.511842	-0.074888	-0.58673	-0.300764	21.6026	1.63401	0.223097	0.30251
HSPE1	10 kDa heat shock protein, mitochondrial	0.369914	-0.00359439	-0.101176	-0.0975818	-0.47109	24.2621	1.62456	0.225171	0.304959
CCN1	CCN family member 1	-0.364225	-0.753606	-0.535873	0.217733	-0.171648	20.5298	1.61907	0.226683	0.306641
HAPLN1	Hyaluronan and proteoglycan link protein 1	-0.371099	-0.296972	-0.0681554	0.228817	0.302943	32.357	1.61369	0.227582	0.307492
SPP1	Osteopontin	0.34004	0.678337	-0.114972	-0.793309	-0.455012	24.9609	1.60609	0.229864	0.310208
TRA2B	Transformer-2 protein homolog beta	-0.0247219	-0.154773	-0.328837	-0.174064	-0.304115	21.1441	1.60135	0.230351	0.310496
LIMCH1	LIM and calponin homology domains-containing protein 1	-0.282552	0.166406	0.256548	0.0901423	0.5391	22.7945	1.57057	0.23742	0.319647
FN1	Fibronectin	-0.442579	0.454344	0.427859	-0.0264851	0.870438	29.8232	1.56981	0.238171	0.32028
ATP5PO	ATP synthase subunit O, mitochondrial	0.188941	-0.429172	-0.197823	0.231349	-0.386764	21.7447	1.55587	0.240886	0.323549
PLA2G2A	Phospholipase A2, membrane associated	-0.970389	0.00386581	-0.272826	-0.276692	0.697563	32.8083	1.5552	0.241606	0.324133
ACAN	Aggrecan core protein	-0.353021	-0.0462433	0.113076	0.159319	0.466097	34.4464	1.54883	0.24255	0.325018
HARS1	Histidine--tRNA ligase, cytoplasmic	0.0274663	-0.706178	-0.516898	0.189281	-0.544364	20.5193	1.54539	0.243944	0.326501
HMGN1	Non-histone chromosomal protein HMG-14	0.232666	0.00457412	-0.156591	-0.161165	-0.389257	22.4904	1.54175	0.244249	0.326526
CHCHD2	Coiled-coil-helix-coiled-coil-helix domain-containing protein 2	0.722316	0.178567	-0.0198265	-0.198394	-0.742142	19.3876	1.54027	0.245174	0.327377
LDHB	L-lactate dehydrogenase B chain	-0.720781	-0.54085	-0.850504	-0.309654	-0.129722	24.7408	1.53321	0.246878	0.329267
MAP4	Microtubule-associated protein 4	-0.203976	-0.856284	-0.375219	0.481065	-0.171243	20.8109	1.53124	0.247358	0.329521
CTSC	Dipeptidyl peptidase 1	-0.457607	0.230837	0.0856974	-0.14514	0.543305	21.2821	1.5173	0.250494	0.333309
ECM2	Extracellular matrix protein 2	0.131334	-0.420336	0.0225223	0.442858	-0.108812	22.6431	1.50863	0.252355	0.335394
PFDN2	Prefoldin subunit 2	-0.645869	-0.654676	-0.707764	-0.053088	-0.0618951	21.2269	1.50595	0.253587	0.336638
RAB11A	Ras-related protein Rab-11A	-0.128368	0.382624	-0.105465	-0.488089	0.0229036	20.7701	1.50152	0.254134	0.336972
PAFAH1B1	Platelet-activating factor acetylhydrolase IB subunit beta	0.583089	0.258234	0.145225	-0.113009	-0.437864	21.3064	1.49655	0.255384	0.338235
IGKC	Immunoglobulin kappa constant	-0.274367	-1.69948	-0.221588	1.47789	0.0527788	20.7581	1.49107	0.25733	0.340338
GPR4	G-protein coupled receptor 4	0.336318	0.502571	0.272139	-0.230432	-0.0641787	27.8309	1.48793	0.257569	0.340338
FLG2	Filaggrin-2	1.72051	1.11664	0.66614	-0.450503	-1.05437	21.2953	1.48751	0.258232	0.340818
APRT	Adenine phosphoribosyltransferase	0.174354	-0.665097	-0.0504866	0.614611	-0.22484	22.3669	1.46871	0.263063	0.346793
MDK	Midkine	-0.720484	0.176878	0.10477	-0.0721083	0.825254	22.9084	1.45626	0.266317	0.350676
UBE2V1	Ubiquitin-conjugating enzyme E2 variant 1	0.222005	-0.25306	-0.197684	0.0553758	-0.419689	21.5296	1.44307	0.269262	0.354145
FLG	Filaggrin	1.49642	0.491988	0.53155	0.0395622	-0.964874	21.602	1.44165	0.270188	0.354953
LECT2	Leukocyte cell-derived chemotaxin-2	-0.892532	-0.567006	-0.0495695	0.517437	0.842963	25.1436	1.44032	0.270543	0.35501
SYNE2	Nesprin-2	0.55341	-0.942421	0.0883172	1.03074	-0.465093	24.3424	1.42091	0.275787	0.361475
LDHA	L-lactate dehydrogenase A chain	0.211347	-0.397844	-0.10112	0.296724	-0.312467	26.9102	1.41705	0.276312	0.361511
CRTAC1	Cartilage acidic protein 1	-0.557566	0.140352	-1.15571	-1.29606	-0.598141	20.8412	1.41848	0.27645	0.361511
SIL1	Nucleotide exchange factor SIL1	-0.427583	-0.932373	-0.372065	0.560308	0.0555178	20.1243	1.40375	0.280512	0.366403
TIMP3	Metalloproteinase inhibitor 3	-0.547995	-0.859269	-0.518038	0.341231	0.0299564	24.5468	1.39497	0.282964	0.369182
MAMDC2	MAM domain-containing protein 2	0.783275	0.0367908	-0.644103	-0.680894	-1.42738	20.5385	1.39276	0.283583	0.369566
AMBP	Protein AMBP	0.493293	-0.835519	-0.355377	0.480141	-0.848671	21.1655	1.38711	0.285177	0.371219
PRSS1	Trypsin-1	-0.687503	-0.40519	-0.171943	0.233247	0.51556	20.7799	1.37778	0.287613	0.373963
DPT	Dermatopontin	0.552781	-0.362408	0.21333	0.575738	-0.339451	23.4385	1.36408	0.291768	0.378932
ACO1	Cytoplasmic aconitate hydratase	0.00545638	0.0838975	0.630829	0.546932	0.625373	20.9832	1.35261	0.294992	0.382635
EIF4A1	Eukaryotic initiation factor 4A-I	0.226361	-0.215518	-0.168099	0.0474191	-0.39446	21.5108	1.34983	0.295405	0.382635
CSNK2A1	Casein kinase II subunit alpha	-1.07758	-1.45928	-1.24432	0.214956	-0.166745	19.39	1.35085	0.295627	0.382635
HINT2	Histidine triad nucleotide-binding protein 2, mitochondrial	0.323736	-0.466505	-0.754207	-0.287701	-1.07794	20.1545	1.34394	0.297661	0.384831
SSBP1	Single-stranded DNA-binding protein, mitochondrial	0.185745	-0.165636	-0.184282	-0.018646	-0.370027	22.2672	1.34093	0.298038	0.384881
MAOB	Amine oxidase [flavin-containing] B	-0.365832	-0.347049	-0.791914	-0.444864	-0.426081	21.3407	1.33758	0.299551	0.386397
NPEPPS	Puromycin-sensitive aminopeptidase	-0.423698	-0.625371	-0.400971	0.2244	0.0227265	19.8893	1.33163	0.301078	0.387927
RAB8A	Ras-related protein Rab-8A	0.096626	0.473393	0.0910987	-0.382295	-0.00552735	20.9914	1.32505	0.302794	0.389698
C17orf58	UPF0450 protein C17orf58	0.440289	-0.62958	0.0890615	0.718642	-0.351228	21.7956	1.32545	0.303184	0.389759
SPTBN4	Spectrin beta chain, non-erythrocytic 4	0.11963	0.421572	0.495165	0.0735933	0.375535	28.2712	1.31604	0.305528	0.39233
HSPD1	60 kDa heat shock protein, mitochondrial	-0.337409	-0.305113	-0.410319	-0.105207	-0.0729104	25.3043	1.31363	0.306266	0.392834
PSMB3	Proteasome subunit beta type-3	0.0256529	-0.451295	0.134655	0.58595	0.109002	20.5742	1.31015	0.30759	0.394089
ACP1	Low molecular weight phosphotyrosine protein phosphatase	0.3585	-0.174252	-0.38707	-0.212818	-0.74557	21.3879	1.30642	0.308981	0.395427
GLS	Glutaminase kidney isoform, mitochondrial	-0.975603	-1.33339	-0.725826	0.607563	0.249777	21.7822	1.30181	0.310405	0.396737
ERVFC1	Endogenous retrovirus group FC1 Env polyprotein	0.106051	-0.699941	-0.29149	0.408451	-0.397541	20.5566	1.30085	0.310702	0.396737
TINAGL1	Tubulointerstitial nephritis antigen-like	-0.316328	-0.75716	-0.607923	0.149236	-0.291596	20.7651	1.28942	0.314259	0.40083
SEMG2	Semenogelin-2	-0.488943	-0.777156	-0.930009	-0.152852	-0.441065	25.9376	1.27722	0.318103	0.405279
CACNG6	Voltage-dependent calcium channel gamma-6 subunit	0.0784366	0.0740664	0.497779	0.423713	0.419342	23.4969	1.27107	0.319569	0.406692
TXN	Thioredoxin	0.0753271	-0.210215	-0.236154	-0.0259386	-0.311481	24.4062	1.25802	0.323767	0.411574
PLEC	Plectin	0.11142	-0.120554	-0.266773	-0.146219	-0.378192	22.3571	1.24787	0.327073	0.415313
SHROOM3	Protein Shroom3	0.0539776	-0.366904	0.543116	0.91002	0.489139	23.5529	1.23994	0.330162	0.418769
IL1RN	Interleukin-1 receptor antagonist protein	-0.162375	0.231097	-0.421299	-0.652395	-0.258924	22.0309	1.23391	0.331922	0.420533
CLTA	Clathrin light chain A	-0.418797	-0.342375	-0.448645	-0.106269	-0.029848	21.1037	1.22312	0.335281	0.424317
RPL10A	60S ribosomal protein L10a	0.633343	-0.217852	0.0973063	0.315158	-0.536037	24.1219	1.22003	0.336795	0.425759
AK3	GTP:AMP phosphotransferase AK3, mitochondrial	-0.726514	0.245205	-0.559998	-0.805203	0.166516	22.2226	1.20775	0.340953	0.430538
FGA	Fibrinogen alpha chain	0.345233	-0.12041	-0.863559	-0.743149	-1.20879	20.9297	1.20636	0.341429	0.430662
PPP1CA	Serine/threonine-protein phosphatase PP1-alpha catalytic subunit	-0.369375	-0.060655	-0.340692	-0.280037	0.0286824	20.1063	1.20093	0.342823	0.431942
PSMB2	Proteasome subunit beta type-2	0.438644	0.0897596	0.0411466	-0.0486131	-0.397497	21.0684	1.19701	0.344172	0.433163
HTRA1	Serine protease HTRA1	-0.514903	-0.490709	-0.393518	0.0971908	0.121385	26.8412	1.19595	0.344654	0.43329
RPS10	40S ribosomal protein S10	0.192468	-0.140961	-0.315214	-0.174253	-0.507682	25.4123	1.19186	0.345955	0.434446
ANG	Angiogenin	-0.73439	-0.101003	0.158167	0.25917	0.892556	28.8926	1.18333	0.349385	0.438188
PGM2	Phosphoglucomutase-2	0.0378551	-0.120697	-0.272333	-0.151636	-0.310188	21.7531	1.18112	0.349704	0.438188
QDPR	Dihydropteridine reductase	0.139281	-0.373902	-0.25636	0.117542	-0.395642	24.1944	1.17385	0.352304	0.44039
DBI	Acyl-CoA-binding protein	0.274457	-0.468241	-0.0224165	0.445825	-0.296874	22.4055	1.17431	0.352553	0.44039
SUMO2	Small ubiquitin-related modifier 2	-0.234261	-0.269117	-0.350763	-0.0816458	-0.116502	21.1932	1.17284	0.352621	0.44039
GPLD1	Phosphatidylinositol-glycan-specific phospholipase D	0.476551	-0.358573	0.0337657	0.392338	-0.442785	21.1695	1.12584	0.370095	0.461706
A2M	Alpha-2-macroglobulin	-0.127212	0.31639	0.292249	-0.0241416	0.419461	25.9163	1.12077	0.371549	0.461768
CASP14	Caspase-14	0.486127	-0.584457	0.204328	0.788785	-0.281799	20.0455	1.12176	0.371613	0.461768
CXCL12	Stromal cell-derived factor 1	-0.493865	-0.54677	0.175198	0.721969	0.669064	22.3374	1.12149	0.371713	0.461768
SRSF3	Serine/arginine-rich splicing factor 3	-0.187306	-0.493194	-0.512358	-0.0191641	-0.325052	22.1184	1.12078	0.371765	0.461768
LYZ	Lysozyme C	-1.18728	-0.474029	-0.223825	0.250204	0.963459	30.4292	1.11506	0.374115	0.464179
SLPI	Antileukoproteinase	-0.475116	0.0907212	0.190019	0.099298	0.665135	27.0043	1.10591	0.377565	0.46795
CILP2	Cartilage intermediate layer protein 2	-0.109563	0.443967	0.176569	-0.267399	0.286131	27.6372	1.10271	0.378571	0.468687
FGG	Fibrinogen gamma chain	0.0163673	-0.335265	-1.08573	-0.750465	-1.1021	21.514	1.10118	0.379359	0.469152
H2BC21	Histone H2B type 2-E	0.138427	-0.0355003	-0.276435	-0.240935	-0.414862	26.1761	1.09799	0.380153	0.469626
BAZ1A	Bromodomain adjacent to zinc finger domain protein 1A	-0.0178377	-0.210753	-0.496518	-0.285765	-0.478681	19.9877	1.09419	0.381743	0.471078
DDX39B	Spliceosome RNA helicase DDX39B	-0.08322	-0.699308	-0.228344	0.470964	-0.145124	22.0348	1.09282	0.382553	0.471567
CTSB	Cathepsin B	0.149153	-0.0912802	0.382915	0.474196	0.233762	23.7057	1.08194	0.386337	0.475717
GSTO1	Glutathione S-transferase omega-1	-0.00880471	-0.324261	-0.320569	0.00369244	-0.311764	24.0504	1.07882	0.387551	0.476267
ACOT13	Acyl-coenzyme A thioesterase 13	0.200792	-0.227953	-0.914158	-0.686205	-1.11495	19.6235	1.0797	0.387621	0.476267
CHMP4B	Charged multivesicular body protein 4b	0.259888	0.373678	0.201197	-0.172481	-0.0586913	21.8277	1.06845	0.391616	0.480658
ACTR3	Actin-related protein 3	0.0497508	-0.123774	-0.385505	-0.26173	-0.435256	21.6673	1.06649	0.392387	0.480952
ARPC3	Actin-related protein 2/3 complex subunit 3	0.211407	-0.178149	-0.0214262	0.156722	-0.232834	22.5251	1.0657	0.3927	0.480952
FUT4	Alpha-(1,3)-fucosyltransferase 4	-0.737231	-0.128678	-0.620174	-0.491496	0.117056	21.3116	1.04581	0.401028	0.490624
C3	Complement C3	-0.942083	-0.611348	0.0845384	0.695886	1.02662	24.1686	1.03831	0.404058	0.493801
C1QB	Complement C1q subcomponent subunit B	0.558296	-0.292016	0.364905	0.656921	-0.193391	20.2775	1.03604	0.404979	0.494346
RHOC	Rho-related GTP-binding protein RhoC	-0.883004	-0.505406	-0.736804	-0.231399	0.1462	22.0201	1.03507	0.405373	0.494346
MYL12B	Myosin regulatory light chain 12B	-0.589074	-0.349391	-0.158122	0.19127	0.430953	23.1581	1.02913	0.407608	0.49654
RRP1	Ribosomal RNA processing protein 1 homolog A	-0.472869	0.0729301	-0.0476962	-0.120626	0.425173	24.1778	1.02682	0.408557	0.497165
HLA-A	HLA class I histocompatibility antigen, A alpha chain	0.0216247	0.544191	0.469306	-0.0748848	0.447682	20.8587	1.02585	0.409144	0.497348
FGB	Fibrinogen beta chain	0.723663	-0.370649	-0.936607	-0.565958	-1.66027	20.1893	1.01878	0.412058	0.500356
ATP5F1D	ATP synthase subunit delta, mitochondrial	0.037973	-0.302756	-0.271756	0.0310003	-0.309729	22.1751	1.0128	0.41416	0.502372
RNASE1	Ribonuclease pancreatic	-0.414032	-0.273457	0.292983	0.566441	0.707016	23.579	1.00861	0.416284	0.504412
COL6A2	Collagen alpha-2(VI) chain	-0.107786	0.610806	0.106543	-0.504263	0.214329	25.7401	1.00682	0.417031	0.50478
COL1A2	Collagen alpha-2(I) chain	0.0119549	0.666218	0.00247989	-0.663738	-0.009475	25.0456	1.00203	0.419042	0.506675
APOC1	Apolipoprotein C-I	0.0560378	0.0283057	0.403323	0.375017	0.347285	24.8481	0.996757	0.420895	0.508377
H4C1	Histone H4	0.179768	-0.327722	0.0634573	0.391179	-0.11631	27.1179	0.993196	0.422497	0.509771
FLNA	Filamin-A	0.196207	-0.415731	0.0778322	0.493563	-0.118375	21.1545	0.983335	0.426978	0.51423
SERPINB12	Serpin B12	1.32524	-0.282195	0.261778	0.543974	-1.06346	19.3852	0.983061	0.427095	0.51423
HMGB1	High mobility group protein B1	-0.0095066	0.0302543	-0.308722	-0.338976	-0.299215	24.5325	0.971939	0.431532	0.519023
MATN3	Matrilin-3	-0.943284	-0.500493	-0.268177	0.232316	0.675107	26.9645	0.968175	0.433523	0.520868
RPS8	40S ribosomal protein S8	-0.67312	-0.742063	-0.442387	0.299676	0.230733	24.2552	0.949178	0.441864	0.53033
GNS	N-acetylglucosamine-6-sulfatase	0.425525	-0.0353973	-0.0913109	-0.0559136	-0.516836	22.4283	0.946212	0.443014	0.531151
SLC25A6	ADP/ATP translocase 3	0.0553378	0.358596	-0.0568404	-0.415436	-0.112178	20.0795	0.94107	0.445133	0.53313
PCYOX1	Prenylcysteine oxidase 1	-0.394358	-0.804928	-0.245088	0.55984	0.14927	19.7995	0.936011	0.447739	0.535081
VDAC1	Voltage-dependent anion-selective channel protein 1	-0.0476158	-0.190902	-0.345253	-0.154351	-0.297637	24.2165	0.934352	0.448148	0.535081
MAGED2	Melanoma-associated antigen D2	0.24061	-0.0286011	-0.248774	-0.220173	-0.489384	22.7385	0.934301	0.448171	0.535081
THBS3	Thrombospondin-3	0.673408	0.358763	0.341445	-0.0173178	-0.331963	19.7815	0.921885	0.454125	0.541622
RPS15	40S ribosomal protein S15	0.0428159	0.0560351	-0.309906	-0.365941	-0.352721	24.2832	0.913971	0.457418	0.544978
SYNE1	Nesprin-1	-0.153381	-0.207265	0.253536	0.460801	0.406916	28.217	0.910857	0.458879	0.546148
EFEMP2	EGF-containing fibulin-like extracellular matrix protein 2	-0.00266413	-0.439549	0.0337643	0.473313	0.0364284	21.0911	0.898154	0.464902	0.552738
NT5E	5-nucleotidase	-1.35769	-1.31406	-0.751341	0.562721	0.606345	19.6755	0.896139	0.465995	0.553461
NPC1	NPC intracellular cholesterol transporter 1	0.49962	0.129272	0.54255	0.413279	0.0429305	18.5584	0.892385	0.467751	0.554967
ADGRF3	Adhesion G-protein coupled receptor F3	-0.165606	-0.128288	0.324078	0.452367	0.489684	23.1976	0.875591	0.475536	0.563459
ANXA6	Annexin A6	-0.0403878	-0.409587	0.0385216	0.448109	0.0789094	26.6074	0.874745	0.475898	0.563459
HMGN2	Non-histone chromosomal protein HMG-17	0.0197853	-0.0968223	-0.337319	-0.240497	-0.357104	24.0661	0.872405	0.476902	0.564062
ACTN1	Alpha-actinin-1	-0.394476	-0.602107	-0.177235	0.424871	0.217241	20.9832	0.869456	0.478613	0.565499
TMSB4X	Thymosin beta-4	0.65232	0.131313	0.493368	0.362056	-0.158952	21.5181	0.865811	0.480362	0.566767
LGALS1	Galectin-1	-0.122754	-0.119796	0.163837	0.283633	0.28659	25.3341	0.863549	0.481155	0.566767
FGF2	Fibroblast growth factor 2	-0.285271	0.265823	-0.130183	-0.396007	0.155087	22.6765	0.863812	0.48118	0.566767
SOD3	Extracellular superoxide dismutase [Cu-Zn]	-0.158173	-0.51798	-0.575438	-0.057458	-0.417265	27.2244	0.857027	0.484602	0.570208
RRBP1	Ribosome-binding protein 1	0.159768	0.361238	0.183321	-0.177917	0.0235532	26.3417	0.850219	0.487625	0.573156
ACTR2	Actin-related protein 2	-0.0894937	-0.302439	-0.289651	0.0127883	-0.200157	21.4175	0.849219	0.488113	0.573156
RABGGTA	Geranylgeranyl transferase type-2 subunit alpha	0.221481	0.315106	0.25271	-0.0623962	0.0312287	22.2573	0.845525	0.489923	0.574688
MFGE8	Lactadherin	-0.14056	-0.0983711	0.120688	0.219059	0.261248	29.8456	0.831695	0.496753	0.5821
HAPLN3	Hyaluronan and proteoglycan link protein 3	-0.151423	0.116712	0.171679	0.0549669	0.323102	23.1873	0.829721	0.497735	0.582652
SMAD5	Mothers against decapentaplegic homolog 5	0.00943129	0.0971629	0.362775	0.265612	0.353343	30.0935	0.819794	0.502702	0.587862
TPM4	Tropomyosin alpha-4 chain	-0.280485	-0.801235	0.0164305	0.817665	0.296916	21.3413	0.819187	0.503276	0.58793
GPI	Glucose-6-phosphate isomerase	-0.494203	-0.257981	-0.38319	-0.125209	0.111013	21.7247	0.814129	0.505693	0.590148
PRSS23	Serine protease 23	-0.131299	-1.11523	-0.364791	0.750435	-0.233492	20.5694	0.812939	0.506424	0.590396
GNG12	Guanine nucleotide-binding protein G(I)/G(S)/G(O) subunit gamma-12	-0.04316	-0.313167	-0.34167	-0.028503	-0.29851	20.6243	0.809313	0.507996	0.591556
ME1	NADP-dependent malic enzyme	-0.433713	-0.463875	-0.480774	-0.0168994	-0.0470612	22.9358	0.808739	0.508458	0.591556
VIT	Vitrin	-0.0393006	-1.06465	-0.455931	0.608721	-0.41663	24.7243	0.807832	0.509011	0.591595
HNRNPA2B1	Heterogeneous nuclear ribonucleoproteins A2/B1	-0.665232	-0.524699	-0.22645	0.298249	0.438782	25.1572	0.804401	0.510755	0.593018
ACAA2	3-ketoacyl-CoA thiolase, mitochondrial	-0.374769	-0.457057	-0.093703	0.363354	0.281066	21.6021	0.783041	0.521622	0.604471
OBSCN	Obscurin	0.591108	0.223996	0.0999831	-0.124013	-0.491125	22.4755	0.78316	0.521681	0.604471
PDXK	Pyridoxal kinase	0.0593018	-0.0550913	-0.300739	-0.245648	-0.360041	21.435	0.780081	0.523037	0.604899
SERPINF1	Pigment epithelium-derived factor	0.593377	-0.52188	-0.562399	-0.0405193	-1.15578	18.9671	0.780407	0.523113	0.604899
HS3ST3A1	Heparan sulfate glucosamine 3-O-sulfotransferase 3A1	-0.467094	-0.476957	0.0809434	0.557901	0.548037	23.0852	0.778411	0.524153	0.605487
H3-2	Histone HIST2H3PS2	0.162536	-0.0663747	-0.211026	-0.144651	-0.373562	26.2076	0.775505	0.525428	0.606345
ARG1	Arginase-1	0.539957	0.326485	-0.0362523	-0.362738	-0.576209	20.9969	0.768556	0.529317	0.610215
GDF10	Growth/differentiation factor 10	-0.431931	-0.881429	-0.600052	0.281376	-0.168122	23.7655	0.76235	0.532593	0.613371
COL5A2	Collagen alpha-2(V) chain	0.139472	0.35869	0.303774	-0.0549158	0.164302	25.3044	0.759667	0.533782	0.614119
DLST	Dihydrolipoyllysine-residue succinyltransferase component of 2-oxoglutarate dehydrogenase complex, mitochondrial	0.25615	0.0962962	-0.116956	-0.213252	-0.373105	21.8898	0.752615	0.537541	0.61782
UQCRC1	Cytochrome b-c1 complex subunit 1, mitochondrial	0.473235	0.888001	1.36965	0.481647	0.896414	22.6273	0.738747	0.545222	0.626016
CHMP1B	Charged multivesicular body protein 1b	0.473655	0.292628	0.508959	0.216331	0.0353038	21.498	0.732008	0.548877	0.629578
EMILIN3	EMILIN-3	-0.21658	-1.03548	-0.307675	0.727807	-0.091095	20.5818	0.729013	0.550508	0.630048
HS3ST1	Heparan sulfate glucosamine 3-O-sulfotransferase 1	-0.831793	-0.246171	0.0407969	0.286968	0.87259	21.4789	0.728465	0.550807	0.630048
FBN1	Fibrillin-1	0.126346	0.291752	-0.498647	-0.790399	-0.624992	20.5134	0.72821	0.550947	0.630048
TMED10	Transmembrane emp24 domain-containing protein 10	-0.0442639	-0.0586053	-0.343566	-0.284961	-0.299302	21.0086	0.725315	0.552317	0.630982
H2AC21	Histone H2A type 2-B	0.223728	0.0341542	-0.138114	-0.172268	-0.361843	23.7802	0.719725	0.555386	0.633853
CHAD	Chondroadherin	0.195588	-0.18531	-0.0116181	0.173692	-0.207206	30.7882	0.715735	0.557586	0.635727
ASPN	Asporin	0.0426521	-0.198061	-0.571881	-0.37382	-0.614533	27.1165	0.709985	0.560974	0.638949
HTRA3	Serine protease HTRA3	-0.507882	0.0674181	-0.0477169	-0.115135	0.460165	23.2337	0.701844	0.565505	0.64321
TSKU	Tsukushin	0.390018	-0.227333	0.183813	0.411146	-0.206205	20.4545	0.701237	0.565844	0.64321
IGHA1	Immunoglobulin heavy constant alpha 1	0.614087	-0.0787794	0.433726	0.512505	-0.180361	19.0586	0.693831	0.569996	0.647284
SNRPD1	Small nuclear ribonucleoprotein Sm D1	0.15749	0.0740683	-0.148505	-0.222573	-0.305994	22.9396	0.688363	0.572889	0.649921
TNFSF13	Tumor necrosis factor ligand superfamily member 13	0.244634	0.0345362	0.431588	0.397052	0.186954	25.7759	0.68604	0.574301	0.650875
QSOX1	Sulfhydryl oxidase 1	0.112038	-0.220021	0.151731	0.371751	0.0396925	20.8817	0.684681	0.574975	0.650991
COL12A1	Collagen alpha-1(XII) chain	0.160928	-0.208088	-0.117558	0.0905298	-0.278486	25.7388	0.683187	0.575824	0.651305
ITGAV	Integrin alpha-V	-0.196831	-0.0109568	0.135493	0.14645	0.332324	23.1295	0.674594	0.580724	0.656195
WARS1	Tryptophan--tRNA ligase, cytoplasmic	-0.358381	0.245048	0.278443	0.0333956	0.636824	22.3793	0.672001	0.582389	0.657425
ECRG4	Augurin	-0.0355282	0.325408	-0.26852	-0.593928	-0.232992	28.098	0.669155	0.584022	0.658615
RNASE4	Ribonuclease 4	-0.598537	-0.309111	0.0277479	0.336859	0.626285	26.1924	0.665681	0.58602	0.660215
HBB	Hemoglobin subunit beta	-0.0757517	0.510891	0.390849	-0.120042	0.466601	24.5827	0.66372	0.587151	0.660834
PCOLCE	Procollagen C-endopeptidase enhancer 1	0.388381	-0.00506584	0.453477	0.458543	0.0650965	24.4099	0.659957	0.589325	0.662367
SNRPD2	Small nuclear ribonucleoprotein Sm D2	-0.0398838	-0.309787	-0.29527	0.0145164	-0.255387	22.2595	0.659056	0.589675	0.662367
LAP3	Cytosol aminopeptidase	0.0214988	-0.264291	-0.392926	-0.128635	-0.414425	20.7283	0.656647	0.591161	0.663381
DARS1	Aspartate--tRNA ligase, cytoplasmic	-0.746908	-0.815251	-0.557424	0.257826	0.189484	21.4961	0.655131	0.592124	0.663809
FARSA	Phenylalanine--tRNA ligase alpha subunit	-0.451602	-0.641065	-0.483351	0.157713	-0.0317496	19.8876	0.650832	0.594627	0.665958
CORO1B	Coronin-1B	-0.115006	0.293115	0.331951	0.0388366	0.446958	23.906	0.647055	0.596833	0.667773
ALYREF	THO complex subunit 4	0.121799	-0.166801	-0.202206	-0.0354042	-0.324005	22.5056	0.641145	0.600138	0.670595
AKAP13	A-kinase anchor protein 13	-0.0627748	-0.038464	0.313569	0.352033	0.376344	26.7441	0.640542	0.600533	0.670595
PPA1	Inorganic pyrophosphatase	0.0501031	-0.144469	-0.68943	-0.544961	-0.739533	20.7245	0.63124	0.606144	0.676198
DNAJB11	DnaJ homolog subfamily B member 11	-0.0579941	-0.639746	-0.238967	0.400779	-0.180973	20.971	0.616343	0.615025	0.685434
PLXDC2	Plexin domain-containing protein 2	-0.453689	-0.526574	-0.516082	0.0104916	-0.062393	20.1878	0.608857	0.619528	0.689777
RAC3	Ras-related C3 botulinum toxin substrate 3	-0.21534	-0.247868	-0.580012	-0.332144	-0.364672	20.8758	0.599627	0.625115	0.695318
SOST	Sclerostin	-0.262779	0.501851	0.315214	-0.186638	0.577993	21.5562	0.587087	0.632771	0.703044
CNPY3	Protein canopy homolog 3	0.0377379	-0.252258	-0.199583	0.0526753	-0.237321	23.5385	0.586026	0.633295	0.703044
EMILIN1	EMILIN-1	-0.237484	-0.0375709	0.268411	0.305981	0.505895	21.4125	0.57781	0.638482	0.707511
LAMA5	Laminin subunit alpha-5	0.270826	0.401504	0.882514	0.48101	0.611689	23.3325	0.576869	0.639063	0.707511
CHMP2B	Charged multivesicular body protein 2b	0.0575322	0.362716	-0.0972855	-0.460002	-0.154818	19.029	0.576632	0.639183	0.707511
PHB2	Prohibitin-2	-0.042824	-0.133607	-0.227466	-0.0938583	-0.184642	23.7501	0.575295	0.639915	0.707634
BGN	Biglycan	-0.0383614	-0.239541	-0.0883682	0.151173	-0.0500068	35.3806	0.574239	0.64057	0.707672
GANAB	Neutral alpha-glucosidase AB	-0.188109	-0.443479	-0.319961	0.123518	-0.131853	23.0731	0.570068	0.64322	0.709911
KCNT2	Potassium channel subfamily T member 2	-0.268503	-0.274092	-0.0590364	0.215055	0.209467	25.6557	0.558778	0.65021	0.71693
HMX3	Homeobox protein HMX3	-0.358455	-0.516861	-0.419773	0.0970873	-0.0613181	21.511	0.551146	0.655116	0.721641
CHMP2A	Charged multivesicular body protein 2a	0.276447	0.200008	-0.0051623	-0.20517	-0.281609	22.3751	0.547055	0.657592	0.723669
CTSF	Cathepsin F	0.308682	0.0101789	-0.186285	-0.196463	-0.494967	20.6435	0.54545	0.658711	0.724201
RRAS	Ras-related protein R-Ras	0.0832414	-0.343919	0.0208883	0.364807	-0.0623531	20.9457	0.544333	0.659395	0.724254
IGFBP3	Insulin-like growth factor-binding protein 3	-0.0300881	0.367759	0.527903	0.160143	0.557991	21.0039	0.536217	0.66457	0.729234
PDCD6	Programmed cell death protein 6	0.232995	0.0487491	0.297575	0.248826	0.06458	26.1845	0.517759	0.676305	0.741397
SFRP1	Secreted frizzled-related protein 1	-0.0623521	-0.160442	-0.459413	-0.29897	-0.397061	20.9534	0.51677	0.677032	0.74148
SRPX2	Sushi repeat-containing protein SRPX2	-0.106809	-0.152173	-0.347083	-0.19491	-0.240274	28.6042	0.508381	0.682374	0.746613
COL10A1	Collagen alpha-1(X) chain	-0.431647	-0.598604	-0.459066	0.139538	-0.0274194	24.0791	0.505164	0.684546	0.748271
ACOT8	Acyl-coenzyme A thioesterase 8	-0.276404	-0.0846723	-0.0897858	-0.00511353	0.186618	20.3709	0.50357	0.685502	0.748597
ARPC4	Actin-related protein 2/3 complex subunit 4	-0.379021	-0.321599	0.110796	0.432395	0.489817	20.7483	0.499525	0.688218	0.750843
APOA1	Apolipoprotein A-I	-0.159506	0.406209	0.650254	0.244044	0.80976	21.1433	0.497606	0.68947	0.75149
LORICRIN	Loricrin	-0.443485	-0.805236	-0.509833	0.295403	-0.0663474	19.32	0.491373	0.693549	0.755212
SGK1	Serine/threonine-protein kinase Sgk1	-0.187119	-0.185232	-0.299937	-0.114705	-0.112818	25.8964	0.482813	0.699107	0.760537
S100A11	Protein S100-A11	0.188928	0.317027	0.269029	-0.047998	0.0801006	24.0143	0.477414	0.702673	0.763284
COL18A1	Collagen alpha-1(XVIII) chain	-0.00927772	-0.395447	-0.0965009	0.298946	-0.0872232	20.3874	0.477064	0.702972	0.763284
FXR1	Fragile X mental retardation syndrome-related protein 1	0.0955178	0.113432	0.251757	0.138325	0.156239	29.2351	0.470802	0.707057	0.766989
TNFRSF11B	Tumor necrosis factor receptor superfamily member 11B	-0.0389294	-0.360543	0.00643074	0.366973	0.0453601	25.6299	0.464164	0.711519	0.771094
CRLF1	Cytokine receptor-like factor 1	0.0568382	-0.454044	-0.140443	0.313601	-0.197281	21.3897	0.456906	0.716382	0.774469
CD59	CD59 glycoprotein	0.146799	-0.065952	-0.252029	-0.186077	-0.398828	21.2402	0.456277	0.716776	0.774469
HHIPL2	HHIP-like protein 2	-0.029056	-0.478781	-0.177122	0.30166	-0.148066	24.7377	0.454513	0.717985	0.774469
CDH1	Cadherin-1	0.211065	0.149841	0.593443	0.443602	0.382379	24.0424	0.454498	0.717995	0.774469
TLN1	Talin-1	-0.427519	-0.381135	-0.123252	0.257883	0.304267	23.6969	0.454441	0.718033	0.774469
SRSF1	Serine/arginine-rich splicing factor 1	-0.150677	-0.0468259	-0.205327	-0.158501	-0.0546491	22.134	0.444401	0.724728	0.780436
RNASE3	Eosinophil cationic protein	0.23778	-0.377779	0.124579	0.502358	-0.113202	21.9737	0.444168	0.724935	0.780436
GGH	Gamma-glutamyl hydrolase	-0.295431	-0.0824797	-0.16633	-0.08385	0.129101	21.3768	0.441167	0.72691	0.781823
CLU	Clusterin	-0.1127	0.137259	0.201079	0.0638207	0.313779	31.1249	0.432347	0.73288	0.7868
RPL13A	60S ribosomal protein L13a	0.00396329	-0.180951	-0.123834	0.057117	-0.127797	24.4827	0.432288	0.732919	0.7868
IGKV4-1	Immunoglobulin kappa variable 4-1	-0.300827	-0.45159	0.439206	0.890796	0.740034	20.8744	0.428384	0.735612	0.788948
CTSD	Cathepsin D	-0.299352	-0.301464	-0.327126	-0.025662	-0.0277739	24.3135	0.427253	0.736361	0.789007
SRSF7	Serine/arginine-rich splicing factor 7	-0.102006	-0.236396	-0.175121	0.0612752	-0.073115	21.2814	0.413985	0.745389	0.797931
F2	Prothrombin	0.473209	-0.316036	0.664712	0.980748	0.191503	19.4722	0.409444	0.748534	0.799855
VCAN	Versican core protein	-0.723587	-0.391166	-0.472243	-0.0810773	0.251344	23.9596	0.40936	0.748591	0.799855
HMGN4	High mobility group nucleosome-binding domain-containing protein 4	0.128274	0.30188	-0.0613398	-0.363219	-0.189614	20.7101	0.396388	0.757495	0.80861
H1-0	Histone H1.0	0.0575349	0.210816	0.069132	-0.141684	0.011597	26.4716	0.390973	0.761214	0.811819
SEMA3B	Semaphorin-3B	0.0219638	0.22671	0.539704	0.312993	0.51774	21.3456	0.379418	0.769236	0.819607
ATP6V1E1	V-type proton ATPase subunit E 1	-0.0544648	0.273609	0.140616	-0.132993	0.19508	22.0421	0.377504	0.770554	0.820244
SMOC1	SPARC-related modular calcium-binding protein 1	-0.702892	0.0973484	-0.538528	-0.635877	0.164363	20.7676	0.373499	0.773345	0.822447
MATN2	Matrilin-2	-0.302019	-0.0492413	-0.317938	-0.268696	-0.0159185	21.347	0.362832	0.780771	0.829569
VTN	Vitronectin	0.546505	-0.189219	-0.0373059	0.151913	-0.583811	23.8872	0.360996	0.782052	0.830061
COL6A3	Collagen alpha-3(VI) chain	-0.307683	-0.295223	-0.342044	-0.0468215	-0.0343613	26.796	0.360078	0.782691	0.830061
DCN	Decorin	0.0684685	-0.0656332	-0.112332	-0.0466984	-0.1808	33.4041	0.357837	0.784244	0.830933
H2AZ2	Histone H2A.V	-0.0451027	-0.228742	0.0451305	0.273873	0.0902332	23.109	0.351892	0.7884	0.834561
PODN	Podocan	-0.087216	-0.309256	-0.397126	-0.0878693	-0.30991	20.9716	0.347881	0.791218	0.836135
DERA	Deoxyribose-phosphate aldolase	-0.122482	-0.0898481	-0.314872	-0.225024	-0.19239	20.5367	0.347677	0.791356	0.836135
LUM	Lumican	-0.168729	-0.0579002	-0.172661	-0.114761	-0.00393178	30.9472	0.342559	0.794939	0.839143
DYNLL1	Dynein light chain 1, cytoplasmic	0.0459113	-0.205306	-0.172131	0.0331749	-0.218043	20.6836	0.33615	0.799437	0.84311
PPP1R10	Serine/threonine-protein phosphatase 1 regulatory subunit 10	-0.200857	-0.194593	-0.0536529	0.14094	0.147204	23.6304	0.327454	0.805549	0.84877
ATP5F1C	ATP synthase subunit gamma, mitochondrial	-0.131206	-0.00785677	-0.272708	-0.264851	-0.141502	22.88	0.318495	0.811854	0.854623
CNMD	Leukocyte cell-derived chemotaxin 1	-0.273817	-0.282489	-0.113338	0.169152	0.16048	27.4326	0.314743	0.814497	0.85555
SH3GLB2	Endophilin-B2	-0.0676554	-0.191633	-0.178411	0.0132225	-0.110755	24.0225	0.314304	0.814807	0.85555
GPX1	Glutathione peroxidase 1	-0.319139	-0.506196	-0.298548	0.207648	0.0205903	20.1867	0.314045	0.814988	0.85555
COMP	Cartilage oligomeric matrix protein	-0.226729	-0.129374	0.108057	0.237431	0.334787	32.2185	0.312577	0.816022	0.855847
PSMA3	Proteasome subunit alpha type-3	-0.123612	-0.227451	-0.0722849	0.155166	0.0513269	22.8481	0.306432	0.820355	0.8596
LFNG	Beta-1,3-N-acetylglucosaminyltransferase lunatic fringe	0.436555	0.623362	0.597428	-0.0259341	0.160873	20.6633	0.300815	0.824311	0.862493
COL6A1	Collagen alpha-1(VI) chain	-0.350618	-0.181614	-0.271859	-0.090245	0.0787587	26.71	0.300362	0.824631	0.862493
PAPSS2	Bifunctional 3-phosphoadenosine 5-phosphosulfate synthase 2	0.134248	-0.00935911	-0.126191	-0.116832	-0.260439	27.9435	0.294544	0.828739	0.865994
FTH1	Ferritin heavy chain	-0.0171233	-0.135847	-0.223799	-0.0879525	-0.206676	23.4805	0.282141	0.837486	0.874332
MNDA	Myeloid cell nuclear differentiation antigen	0.445501	0.246765	0.517239	0.270474	0.0717388	21.2452	0.280132	0.838892	0.874998
MVP	Major vault protein	-0.219749	-0.0600776	0.13362	0.193697	0.353369	22.6998	0.278962	0.839717	0.875057
VAPA	Vesicle-associated membrane protein-associated protein A	0.0108261	-0.406298	-0.329205	0.0770924	-0.340031	19.7617	0.274181	0.843084	0.877763
POSTN	Periostin	0.13626	0.598376	0.287212	-0.311165	0.150952	20.4025	0.270357	0.845777	0.878447
ITIH3	Inter-alpha-trypsin inhibitor heavy chain H3	0.504377	0.393312	0.48478	0.0914678	-0.0195972	21.3547	0.270179	0.845902	0.878447
DEFA5	Defensin-5	0.391727	0.319319	0.57796	0.258641	0.186233	21.9802	0.268911	0.846794	0.878447
PRELP	Prolargin	0.110643	0.0685744	-0.0392728	-0.107847	-0.149916	34.9979	0.268658	0.846986	0.878447
GBA	Lysosomal acid glucosylceramidase	-0.203872	-0.111854	0.0229209	0.134775	0.226793	22.0481	0.267188	0.84802	0.878447
CCN5	CCN family member 5	0.145637	-0.162609	-0.0298476	0.132761	-0.175484	23.1328	0.266682	0.848369	0.878447
CASP8	Caspase-8	0.49113	0.342735	0.0870481	-0.255687	-0.404082	21.1011	0.244818	0.863708	0.893518
WBP2	WW domain-binding protein 2	0.265239	0.216219	0.388519	0.1723	0.12328	22.2832	0.237568	0.868775	0.897944
S100A6	Protein S100-A6	0.0432486	-0.151853	-0.199055	-0.0472015	-0.242303	25.1594	0.236289	0.869677	0.898062
POLR2A	DNA-directed RNA polymerase II subunit RPB1	0.0607544	0.137322	0.259401	0.122079	0.198647	25.1256	0.234437	0.870968	0.898581
MFAP4	Microfibril-associated glycoprotein 4	-0.227158	0.0574197	-0.0588777	-0.116297	0.168281	22.7796	0.227779	0.875599	0.902109
LOX	Protein-lysine 6-oxidase	0.18036	0.313208	0.106098	-0.20711	-0.0742623	24.1453	0.227233	0.875973	0.902109
CTHRC1	Collagen triple helix repeat-containing protein 1	0.14883	0.130653	0.0878067	-0.0428462	-0.0610228	26.6688	0.224949	0.877579	0.902947
DEFA1	Neutrophil defensin 1	0.170581	0.394006	0.462216	0.0682105	0.291635	20.9649	0.216452	0.883444	0.908161
CSPG4	Chondroitin sulfate proteoglycan 4	-0.0829516	-0.0073541	0.111534	0.118888	0.194486	22.6326	0.211718	0.886731	0.910718
RAP1B	Ras-related protein Rap-1b	0.149918	0.0147551	-0.00761226	-0.0223673	-0.157531	22.6743	0.208087	0.88923	0.912462
IMMT	MICOS complex subunit MIC60	0.0220533	-0.113487	-0.043302	0.0701853	-0.0653554	19.8555	0.196514	0.897151	0.919762
H3-3A	Histone H3.3	0.0811177	-0.00552717	-0.115809	-0.110281	-0.196926	28.0386	0.191796	0.90036	0.922084
CYCS	Cytochrome c	0.107493	-0.0632412	-0.00901059	0.0542306	-0.116504	22.5814	0.1908	0.901036	0.922084
MYH9	Myosin-9	0.220822	0.154198	0.223797	0.0695981	0.00297503	25.3054	0.185283	0.904756	0.92506
ITIH6	Inter-alpha-trypsin inhibitor heavy chain H6	-0.0789091	0.149891	0.12627	-0.0236203	0.205179	24.3316	0.183955	0.905651	0.925145
IGLC2	Immunoglobulin lambda constant 2	0.214768	0.397126	0.389786	-0.00733977	0.175018	20.3227	0.171075	0.914261	0.933103
SLC25A1	Tricarboxylate transport protein, mitochondrial	0.0163583	0.0453977	-0.25359	-0.298988	-0.269948	18.9846	0.166555	0.917256	0.935322
EGLN3	Prolyl hydroxylase EGLN3	-0.211101	-0.0310822	-0.0171534	0.0139287	0.193948	20.2364	0.158548	0.922531	0.939859
APCS	Serum amyloid P-component	0.833993	-0.121777	0.0312912	0.153069	-0.802702	23.8461	0.147724	0.92954	0.946154
SPRYD4	SPRY domain-containing protein 4	-0.00419302	0.0481669	-0.117206	-0.165373	-0.113013	19.7285	0.144814	0.931429	0.94723
COL5A1	Collagen alpha-1(V) chain	0.187009	0.172192	-0.248579	-0.420771	-0.435588	20.4984	0.140659	0.934057	0.949055
IGHG1	Immunoglobulin heavy constant gamma 1	-0.0945855	-0.164777	-0.0124692	0.152308	0.0821163	23.53	0.137783	0.935901	0.950081
MXRA5	Matrix-remodeling-associated protein 5	0.0410179	-0.0758087	0.0592551	0.135064	0.0182371	24.9145	0.131986	0.939544	0.95293
UAP1L1	UDP-N-acetylhexosamine pyrophosphorylase-like protein 1	0.0742869	0.000638913	0.100012	0.0993729	0.0257249	24.5321	0.117713	0.948325	0.96098
TTR	Transthyretin	0.045638	-0.254541	0.129498	0.384038	0.0838596	21.6426	0.110616	0.952561	0.964415
ARF3	ADP-ribosylation factor 3	0.125634	0.186531	-0.130617	-0.317148	-0.256251	23.5558	0.0905668	0.964112	0.975243
MACROH2A2	Core histone macro-H2A.2	-0.125707	-0.108816	-0.151663	-0.0428466	-0.0259563	20.3379	0.0708771	0.974641	0.983977
VPS16	Vacuolar protein sorting-associated protein 16 homolog	0.0790856	0.0128968	0.11281	0.0999134	0.0337246	23.6324	0.0708523	0.97466	0.983977
SPP2	Secreted phosphoprotein 24	-0.264404	-0.0351112	-0.259632	-0.224521	0.00477124	23.2589	0.0686194	0.97578	0.983977
HYOU1	Hypoxia up-regulated protein 1	-0.0105837	0.0874885	-0.0174727	-0.104961	-0.00688901	22.3202	0.0678021	0.976202	0.983977
LGI4	Leucine-rich repeat LGI family member 4	-0.0710846	-0.281066	0.00486744	0.285933	0.0759521	21.2928	0.0634033	0.978369	0.98529
FMOD	Fibromodulin	0.030293	-0.0442023	-0.0378426	0.00635976	-0.0681356	34.0532	0.0595436	0.980244	0.985875
VWA1	von Willebrand factor A domain-containing protein 1	-0.154888	-0.347352	-0.142856	0.204496	0.0120327	20.4281	0.0586019	0.980681	0.985875
APOE	Apolipoprotein E	0.194312	-0.00469453	0.0522632	0.0569577	-0.142049	22.8651	0.0384344	0.989517	0.99388
H2BC18	Histone H2B type 2-F	0.0159707	0.0207842	-0.0499759	-0.0707601	-0.0659466	24.7595	0.0319574	0.992001	0.995323
PRG4	Proteoglycan 4	-0.00246172	-0.115311	-0.137094	-0.0217834	-0.134633	27.1615	0.0300118	0.992701	0.995323
CD55	Complement decay-accelerating factor	-0.0489144	0.00296263	-0.0407268	-0.0436894	0.00818761	21.5526	0.0170456	0.996834	0.998588
SHC1	SHC-transforming protein 1	0.00217045	0.0629025	0.0164916	-0.0464109	0.0143211	19.7055	0.0124409	0.998015	0.998892
OMD	Osteomodulin	0.0408802	0.0503954	0.00818619	-0.0422093	-0.032694	24.5071	0.00732755	0.999098	0.999098

## Sheet: D vs N
	logFC	AveExpr	t	P.Value	adj.P.Val	B
CHRDL2	-6.56342	19.5784	-9.97058	5.24976e-08	5.97948e-05	8.44904
IGFBP7	2.66146	21.0072	7.48002	1.88186e-06	0.00107172	5.26717
SOD2	2.052	29.223	5.96096	2.54777e-05	0.00587511	2.83957
P3H1	-2.53452	17.6718	-6.00117	2.43947e-05	0.00587511	2.88363
GREM1	-4.14852	20.5553	-5.97037	2.57907e-05	0.00587511	2.83112
PACSIN2	2.81731	20.1453	5.68247	4.36609e-05	0.00719021	2.33328
CST3	2.7837	21.4485	5.60394	5.05019e-05	0.00719021	2.19529
CRISPLD1	-4.41863	22.2579	-5.60711	5.02046e-05	0.00719021	2.20089
POGLUT3	-1.4668	21.2017	-5.31718	8.24432e-05	0.00782523	1.72317
RNASET2	-1.88559	22.2085	-5.35831	7.81553e-05	0.00782523	1.77736
CRISPLD2	-2.2438	20.0476	-5.365	7.90372e-05	0.00782523	1.76991
AGR2	-3.56715	19.5904	-5.48697	6.28237e-05	0.00782523	1.98809
STK26	-2.51674	21.1743	-5.15167	0.000118641	0.0103948	1.38326
NNMT	2.71072	23.2514	4.99881	0.000159282	0.0129588	1.10243
PLD3	-1.2578	21.869	-4.85857	0.000200975	0.0152607	0.874008
MMP3	3.42839	27.6041	4.81237	0.000229011	0.0163027	0.755893
CARHSP1	-2.9443	21.3376	-4.68473	0.000294314	0.019719	0.51627
SSB	2.82612	25.571	4.5631	0.000374413	0.023692	0.286262
SCIN	-1.21205	24.26	-4.46865	0.000436894	0.0261906	0.132427
SCUBE2	2.40626	19.6539	4.40255	0.000515631	0.0266956	-0.0196004
DYRK4	1.87717	26.0559	4.44847	0.000470409	0.0266956	0.0681271
GALM	-1.02659	21.2061	-4.39527	0.000506506	0.0266956	-0.00881883
JCHAIN	2.17241	23.0505	4.37558	0.000544243	0.0269518	-0.0712137
EDIL3	-1.25632	26.4548	-4.29647	0.000618529	0.0293543	-0.199689
CKAP4	-1.15067	18.6796	-4.22687	0.000712376	0.0324558	-0.334608
GYG1	2.29547	19.7758	4.18418	0.000799878	0.0350408	-0.439164
COL11A2	-1.71942	24.97	-4.0411	0.00106872	0.045084	-0.715873
TXNL1	-0.811922	20.3634	-3.93603	0.00129034	0.052489	-0.901511
HSP90AA1	-1.30325	23.8256	-3.7883	0.00176884	0.0679882	-1.19914
CEMIP	-1.55713	20.0964	-3.78776	0.00179073	0.0679882	-1.20812
S100A9	-2.82573	18.4239	-3.76169	0.00188876	0.0693966	-1.25887
IMPA1	2.99851	21.4237	3.68699	0.00220067	0.0764618	-1.40435
PLOD2	-2.03545	19.6676	-3.67002	0.00227852	0.0764618	-1.43741
NAMPT	2.12892	24.6932	3.65512	0.00234911	0.0764618	-1.46643
SCRG1	0.854998	23.9389	3.64479	0.00234957	0.0764618	-1.47202
H1-1	-1.64882	20.7516	-3.61748	0.00253742	0.0802812	-1.53974
NUCB1	1.65301	20.5625	3.60322	0.00261269	0.0804284	-1.56751
ACAT2	0.74585	22.0556	3.55534	0.00282587	0.081827	-1.64729
COL11A1	-1.40571	23.2922	-3.55781	0.00286757	0.081827	-1.65592
JUP	2.11926	22.5332	3.55678	0.00287364	0.081827	-1.65793
DSP	2.57951	22.723	3.49279	0.00327657	0.0910246	-1.78245
FABP4	1.75891	21.0568	3.43237	0.00370881	0.10058	-1.8999
C1R	1.30166	19.0634	3.37154	0.00420166	0.107818	-2.01801
ANXA1	0.812846	27.1712	3.36348	0.00419893	0.107818	-2.02236
SPTAN1	-2.40593	20.5815	-3.36484	0.00425973	0.107818	-2.031
F13A1	-0.666135	25.1917	-3.29423	0.00484367	0.119933	-2.15727
TIMM44	-1.05291	19.8569	-3.17853	0.0061943	0.146982	-2.38665
CLEC3A	-1.19237	26.41	-3.17858	0.00623336	0.146982	-2.39057
YWHAH	0.660901	21.4561	3.15993	0.00638697	0.146982	-2.41784
SBSN	1.97972	20.5109	3.16212	0.00645226	0.146982	-2.4228
RPS24	-0.682036	21.6623	-3.13312	0.00674899	0.150727	-2.46966
NUCB2	-0.748404	22.4399	-3.11658	0.00698227	0.152939	-2.50158
DCXR	1.52983	20.3773	3.11252	0.00714063	0.153456	-2.51812
SLC25A24	1.13879	20.2645	3.09878	0.00732117	0.154423	-2.54258
ALDOA	-0.678294	25.6747	-3.08399	0.00746553	0.154604	-2.56439
CBR1	-0.90115	22.855	-3.06913	0.00769666	0.156545	-2.59299
COL8A1	1.32554	22.0301	3.00881	0.00882239	0.175832	-2.71652
ATAD3B	-1.6376	21.9206	-3.00104	0.00896301	0.175832	-2.73133
NPNT	-1.56427	20.6443	-2.99315	0.00910806	0.175832	-2.74635
CAT	1.21783	19.6416	2.97956	0.00936338	0.177748	-2.77222
DSG1	2.02131	22.2049	2.95296	0.00988363	0.183364	-2.82278
WIF1	-2.61667	20.0819	-2.94607	0.010023	0.183364	-2.83587
IDUA	-1.1139	19.7009	-2.94025	0.0101421	0.183364	-2.84691
SERPINH1	-1.92239	24.7801	-2.92988	0.010358	0.184339	-2.86657
HAGH	-1.36643	21.4502	-2.91611	0.0106514	0.18609	-2.89265
TGM2	-0.968366	20.8316	-2.90722	0.0107831	0.18609	-2.90614
TXNDC5	-0.777803	22.0588	-2.89295	0.0110346	0.186761	-2.92974
IL1RAP	1.97537	20.1609	2.89355	0.0111499	0.186761	-2.93532
LAMTOR5	-0.837267	20.4653	-2.87158	0.0115251	0.190248	-2.97025
REXO2	0.846867	20.4607	2.85553	0.0119076	0.193754	-3.00063
PLOD1	-1.57269	21.2574	-2.81209	0.0131468	0.210905	-3.08867
CA2	1.76481	19.7344	2.80117	0.0134395	0.212605	-3.10912
LTBP1	-1.63629	22.1887	-2.77733	0.014101	0.220014	-3.15373
HSPB1	0.800774	25.4249	2.76533	0.0142979	0.220072	-3.17047
ARL6IP5	0.880808	22.4306	2.73537	0.0152684	0.231376	-3.22931
AGPAT5	-1.92325	21.7012	-2.73228	0.0154386	0.231376	-3.23771
RPL8	-0.567442	22.977	-2.69917	0.0163406	0.241714	-3.29399
ACOT7	1.28738	20.2011	2.691	0.0167714	0.243748	-3.31429
OLA1	-0.618444	20.3994	-2.68227	0.0169061	0.243748	-3.3254
SPON2	1.4818	19.6003	2.6792	0.0171725	0.244186	-3.33613
POFUT2	-1.16826	19.335	-2.67362	0.0173653	0.244186	-3.34643
HSD17B4	1.08497	19.033	2.63879	0.0186171	0.253005	-3.41062
PFKP	-1.55709	20.6051	-2.63265	0.0188466	0.253005	-3.42191
ALDH6A1	1.32973	20.8445	2.63173	0.018881	0.253005	-3.42359
SF3A3	-0.797186	19.9027	-2.62739	0.0188784	0.253005	-3.427
CAVIN1	0.574558	24.3404	2.61039	0.0195286	0.25864	-3.45821
HSPA1B	-0.512929	24.3041	-2.59818	0.0200113	0.261979	-3.48064
H1-5	-1.08482	22.9324	-2.59633	0.0202608	0.261979	-3.48849
GSN	-0.534514	25.5633	-2.58682	0.0204707	0.261979	-3.50149
COLGALT1	-0.937707	20.1609	-2.5667	0.0214377	0.266341	-3.54134
SERPINE1	1.87705	20.623	2.56655	0.0214957	0.266341	-3.54282
GBE1	-0.62802	20.4367	-2.55873	0.0216504	0.266341	-3.55288
PFKL	0.613167	24.8586	2.55516	0.0218046	0.266341	-3.55938
LTBP2	1.07967	22.2525	2.54468	0.0224481	0.266341	-3.58258
SOD1	-0.479754	26.1111	-2.54151	0.0224051	0.266341	-3.58426
OLFML1	1.19742	21.0544	2.53679	0.0228016	0.266341	-3.5969
EZR	0.75926	20.6151	2.52858	0.022992	0.266341	-3.60786
SFRP4	-1.61187	19.4712	-2.52913	0.0231499	0.266341	-3.61078
YWHAQ	0.625575	21.3461	2.52552	0.0231287	0.266341	-3.61334
DSC1	1.82211	21.8326	2.48801	0.0251079	0.285979	-3.68502
HSP90AB1	-0.50816	22.8593	-2.47171	0.025731	0.289989	-3.7107
FGFBP2	-0.620746	28.6912	-2.46705	0.0259691	0.289989	-3.71909
GALE	-0.611202	21.3207	-2.45949	0.0263597	0.291199	-3.73269
NOG	-1.09383	21.1144	-2.45658	0.02671	0.291199	-3.74145
RPL9	-0.631364	20.9547	-2.45025	0.0268445	0.291199	-3.74928
SRPX	1.2505	22.6876	2.44908	0.0271064	0.291266	-3.75487
CCN2	1.98544	22.4067	2.43302	0.0279744	0.291916	-3.78356
C4A	-1.22318	20.4686	-2.42742	0.0282831	0.291916	-3.79355
PAFAH1B3	-0.797705	20.2883	-2.42309	0.028424	0.291916	-3.79963
HRNR	1.78674	25.3329	2.42218	0.0285745	0.291916	-3.80287
SFXN3	-1.56135	19.5013	-2.41862	0.0287747	0.291916	-3.80922
PLOD3	0.750576	19.3684	2.4156	0.028791	0.291916	-3.81212
PRKAR1A	-0.89108	20.6815	-2.41452	0.0289609	0.291916	-3.81578
TNC	2.56809	22.7731	2.39521	0.0301222	0.300675	-3.85078
APOD	0.756919	26.8379	2.38476	0.0306295	0.300675	-3.86762
GAPDH	-0.457986	28.3711	-2.37848	0.0309102	0.300675	-3.87731
RPL36	-0.471593	22.9711	-2.37674	0.0310156	0.300675	-3.8804
PI4K2A	2.42114	22.076	2.37498	0.031335	0.300675	-3.88657
MAP2K1	-0.51095	19.5269	-2.37022	0.0314138	0.300675	-3.89195
MYO1C	0.524696	19.6631	2.35829	0.0321549	0.305118	-3.91304
DDT	1.24585	20.4303	2.35759	0.0324138	0.305118	-3.91723
RPS11	-0.485339	22.7352	-2.31852	0.0347452	0.324384	-3.98299
OLFML3	2.08036	19.3192	2.30911	0.0356095	0.324507	-4.00216
CAPS	-0.576851	21.6641	-2.30395	0.0357425	0.324507	-4.00849
FRZB	-0.761308	25.5395	-2.30466	0.0358079	0.324507	-4.00862
DSG2	1.46918	21.461	2.29716	0.0364417	0.324507	-4.02298
AKR1C2	-0.88279	22.2875	-2.29119	0.0368647	0.324507	-4.03337
CMPK1	0.92655	23.3345	2.28701	0.0371627	0.324507	-4.04062
FKBP2	0.447711	21.9167	2.2821	0.0372888	0.324507	-4.04659
ALDOC	-0.618452	22.9075	-2.27845	0.0375531	0.324507	-4.05294
CALM3	-0.784807	22.3134	-2.27689	0.0377839	0.324507	-4.05695
ENO2	-0.744326	22.5338	-2.27585	0.0378593	0.324507	-4.05874
RPS19	-0.487845	23.7377	-2.2738	0.0378924	0.324507	-4.06102
KPRP	2.07021	21.5572	2.24886	0.0399944	0.339952	-4.10661
SNRPA	-0.716824	20.4532	-2.23028	0.0413298	0.348147	-4.13742
COL15A1	-0.791104	20.5438	-2.22726	0.0415698	0.348147	-4.14261
PKM	-0.582335	27.6326	-2.21889	0.0421211	0.350189	-4.15583
TPD52	-1.24492	19.646	-2.21311	0.0428297	0.3535	-4.16796
CD109	0.742843	22.7219	2.19787	0.0439766	0.360355	-4.19292
PTGES3	-0.549216	21.639	-2.18989	0.0445277	0.362264	-4.20544
RPL32	-0.485397	21.4409	-2.1816	0.0452385	0.363389	-4.21956
ANP32E	-0.636226	21.2665	-2.18084	0.045304	0.363389	-4.22084
CCT5	-1.0299	20.273	-2.17776	0.0458156	0.364128	-4.22814
GPX3	0.804249	21.5489	2.17261	0.0462124	0.364128	-4.23643
CAVIN3	0.536915	23.1154	2.16882	0.0463552	0.364128	-4.24127
SERPINA3	1.50613	21.3722	2.1476	0.0485152	0.376834	-4.27911
CTBS	-0.529763	21.0271	-2.1436	0.0486344	0.376834	-4.28394
IL17D	-1.03943	21.4866	-2.11833	0.0512747	0.394607	-4.32822
IDH1	-0.39716	23.702	-2.10958	0.0518736	0.396004	-4.34109
FUCA1	-0.798749	20.6376	-2.10745	0.0523374	0.396004	-4.3464
CES1	0.811184	21.565	2.10581	0.0524992	0.396004	-4.34913
EPHX2	1.18218	22.4473	2.09865	0.0532111	0.398733	-4.36105
SNRPD3	-0.961572	23.9437	-2.09364	0.0537146	0.399875	-4.36938
RAB6B	-0.744059	19.2934	-2.08879	0.0540802	0.399982	-4.37661
NAP1L1	-1.39793	19.5862	-2.08152	0.0549509	0.402089	-4.38949
GRPEL1	0.57784	19.8337	2.07785	0.0550711	0.402089	-4.39393
SELENBP1	0.658948	23.5521	2.07402	0.0555891	0.403287	-4.40104
HEXB	-0.527327	23.5171	-2.06752	0.0561507	0.404782	-4.41105
ERLIN2	-0.467835	20.0912	-2.06391	0.0565326	0.404973	-4.41702
CHADL	0.704558	21.1121	2.05291	0.057845	0.411784	-4.43596
FLG2	1.72051	21.2953	2.04295	0.0590605	0.414801	-4.45306
CNPY4	-0.594705	20.6438	-2.03993	0.0591308	0.414801	-4.45655
CPQ	-0.487186	21.9344	-2.03429	0.0597573	0.414801	-4.4658
PAFAH1B1	0.583089	21.3064	2.03418	0.0597695	0.414801	-4.46598
ADK	-0.505092	21.0818	-2.03132	0.0600896	0.414801	-4.47067
FLG	1.49642	21.602	2.02892	0.060624	0.415886	-4.47603
RPL4	-0.50553	24.2162	-2.02346	0.0609771	0.415886	-4.48353
DLAT	-1.11433	23.1633	-2.02166	0.0614485	0.416606	-4.48789
MYOC	-1.61293	20.4166	-2.01655	0.0620342	0.417656	-4.49621
GSS	-0.559072	20.927	-2.01162	0.0623367	0.417656	-4.50286
CRIP2	-0.93431	21.5718	-2.0074	0.0630963	0.418494	-4.51109
POFUT1	-1.06482	20.7043	-2.0003	0.0639314	0.418494	-4.52261
VCP	-0.680724	22.1767	-1.99965	0.0638771	0.418494	-4.52301
SH3KBP1	0.654311	19.5892	1.99944	0.0639022	0.418494	-4.52336
RNASE7	-0.910778	18.7439	-1.98749	0.0654636	0.424326	-4.54332
RPL7	-0.470099	23.2856	-1.9841	0.065604	0.424326	-4.54753
COL9A3	-0.919921	22.4916	-1.98357	0.06594	0.424326	-4.54966
MANF	-0.554775	21.6115	-1.96217	0.0683192	0.434411	-4.58289
RPL18	-0.380957	23.5992	-1.96019	0.0685685	0.434411	-4.58606
YBX1	0.753914	21.0772	1.95869	0.0690328	0.434411	-4.58965
MECR	-0.447021	24.4816	-1.957	0.0689732	0.434411	-4.59118
ABI3BP	0.773435	25.4221	1.94685	0.0705504	0.441522	-4.60858
OGN	0.534929	30.2571	1.9351	0.0718088	0.444983	-4.62619
CTSS	0.645247	19.9144	1.92531	0.0732521	0.444983	-4.64232
ANGPTL4	0.838085	21.0627	1.92552	0.0733595	0.444983	-4.64251
SH3BGRL3	-0.554843	24.2274	-1.9224	0.073502	0.444983	-4.6464
PDIA5	-0.595857	20.9316	-1.92231	0.0735826	0.444983	-4.6468
FSCN1	-0.348802	22.874	-1.92076	0.073723	0.444983	-4.649
HEBP2	0.374361	21.7133	1.9199	0.0738382	0.444983	-4.65035
PRSS1	-0.687503	20.7799	-1.91425	0.0747721	0.448239	-4.65993
ANGPTL2	-0.459468	24.6754	-1.89549	0.0772066	0.46041	-4.68894
ITIH5	1.16515	18.869	1.89048	0.0781947	0.460964	-4.69777
S100A8	-1.78587	18.2375	-1.88836	0.0784962	0.460964	-4.70109
IGFBP5	-0.993351	22.2046	-1.88675	0.0787266	0.460964	-4.70362
PTMS	-0.447747	23.7231	-1.88082	0.0792952	0.460964	-4.71196
RACK1	-0.343535	23.5317	-1.88063	0.0793231	0.460964	-4.71227
MMP1	-2.57317	23.1338	-1.87351	0.080638	0.463872	-4.72431
HAPLN1	-0.371099	32.357	-1.87276	0.0804656	0.463872	-4.72459
PLA2G2A	-0.970389	32.8083	-1.86419	0.0820087	0.464809	-4.73883
CILP	-0.886759	31.116	-1.85904	0.0827747	0.464809	-4.74683
CTBP1	-0.444128	19.6854	-1.85799	0.0826484	0.464809	-4.74761
P4HB	-0.425723	25.9456	-1.85786	0.0826678	0.464809	-4.74781
TKT	-0.332997	24.3657	-1.85546	0.0830276	0.464809	-4.75154
RPL17	-0.35261	23.552	-1.85151	0.0836226	0.464809	-4.75767
ANXA4	0.32223	24.597	1.85128	0.0836574	0.464809	-4.75803
ALDH18A1	-0.938736	19.3158	-1.84406	0.0850406	0.4702	-4.77004
GRN	0.442719	22.654	1.83455	0.0862201	0.473643	-4.7839
RPS25	-0.359572	24.1075	-1.83279	0.0864949	0.473643	-4.78663
CHCHD2	0.722316	19.3876	1.82998	0.0872187	0.474119	-4.79173
ATP6V1B2	0.550622	20.1119	1.82694	0.0874144	0.474119	-4.79564
AK1	-0.358467	24.4701	-1.82085	0.0883724	0.477043	-4.805
PDIA4	-0.349129	24.7916	-1.81727	0.0889416	0.477851	-4.81049
CLIC4	0.351916	22.2989	1.80978	0.0901455	0.482046	-4.82197
PSMD4	-0.653517	19.2301	-1.80705	0.0907735	0.483136	-4.82661
PTN	-1.03615	23.1387	-1.80282	0.0915641	0.485077	-4.83331
TMEM63A	-0.334748	26.1794	-1.79086	0.0932478	0.489775	-4.85081
HNRNPA1	0.501934	22.6739	1.79048	0.0933109	0.489775	-4.85138
S100A4	-0.487167	22.7695	-1.78569	0.0941121	0.491714	-4.85866
MPST	0.752902	19.6404	1.77848	0.0956181	0.497301	-4.87021
SHMT2	-0.430532	21.9734	-1.77056	0.0966808	0.498093	-4.88153
LECT2	-0.892532	25.1436	-1.76701	0.0975842	0.498093	-4.88751
TNFAIP6	-1.48572	22.4922	-1.76466	0.0979911	0.498093	-4.89104
FAU	-0.311065	23.4123	-1.76273	0.0980363	0.498093	-4.89334
RPS15A	-0.362236	22.6043	-1.7611	0.0983204	0.498093	-4.89579
PCOLCE2	0.536282	25.9846	1.76031	0.0984721	0.498093	-4.897
RPS20	-0.334833	23.9993	-1.75817	0.0988314	0.498093	-4.90018
RPL24	-0.368407	23.0784	-1.75473	0.0994359	0.498932	-4.90535
RPS23	-0.365944	22.9996	-1.75068	0.100152	0.499491	-4.91142
TPT1	0.3617	22.7027	1.74914	0.100425	0.499491	-4.91372
CRYAB	0.46855	25.6397	1.73961	0.10213	0.505768	-4.92795
RPS16	-0.327964	24.14	-1.72757	0.104323	0.514389	-4.94587
LYZ	-1.18728	30.4292	-1.72104	0.105821	0.517298	-4.95606
EHD2	0.446139	21.7392	1.72025	0.105676	0.517298	-4.95672
GSTM3	-0.467655	20.5991	-1.7117	0.107274	0.521315	-4.96936
AKAP9	-1.00462	22.2604	-1.71162	0.107582	0.521315	-4.96995
RPLP0	-0.350971	23.6339	-1.70552	0.108444	0.521315	-4.97847
PRCP	-0.384055	20.471	-1.70536	0.108474	0.521315	-4.9787
PSMB2	0.438644	21.0684	1.68929	0.111566	0.533286	-5.00228
CAP1	0.443166	24.1116	1.68757	0.111901	0.533286	-5.00479
LDHB	-0.720781	24.7408	-1.68641	0.112422	0.533537	-5.00691
ECH1	0.466515	21.7181	1.67407	0.114565	0.536135	-5.02447
CCN6	-0.402973	20.8456	-1.67252	0.114874	0.536135	-5.02671
PLCH1	-0.339103	22.5849	-1.66986	0.115407	0.536135	-5.03058
PFDN2	-0.645869	21.2269	-1.66883	0.115909	0.536135	-5.03247
TIMP1	-0.482766	24.5243	-1.66711	0.115959	0.536135	-5.03456
HTRA1	-0.514903	26.8412	-1.66587	0.116283	0.536135	-5.03646
HDDC2	0.676738	19.8366	1.6655	0.116578	0.536135	-5.03728
MYL12B	-0.589074	23.1581	-1.66401	0.116735	0.536135	-5.03925
THBS3	0.673408	19.7815	1.66182	0.117324	0.536674	-5.0426
AEBP1	-0.584199	21.2531	-1.65543	0.118483	0.53981	-5.05164
SEPTIN5	-0.469121	19.9543	-1.64676	0.12012	0.543786	-5.06393
DDAH1	-0.881217	20.3039	-1.64355	0.121083	0.543786	-5.06888
RHOC	-0.883004	22.0201	-1.64221	0.121363	0.543786	-5.0708
MATN3	-0.943284	26.9645	-1.64161	0.121489	0.543786	-5.07166
ALDH2	1.27625	20.714	1.6404	0.121743	0.543786	-5.0734
GMDS	-0.475136	19.9636	-1.63016	0.123611	0.549971	-5.08771
RPL13	-0.334714	23.6666	-1.62359	0.125016	0.554061	-5.09708
PLS3	0.417547	21.9329	1.61754	0.126322	0.557677	-5.10568
HSPE1	0.369914	24.2621	1.60458	0.129158	0.566056	-5.12402
RAB7A	0.456207	20.6386	1.60433	0.129214	0.566056	-5.12438
MMP2	1.28605	22.204	1.59838	0.13083	0.57094	-5.13302
RPS9	-0.361448	23.1226	-1.59479	0.131336	0.570962	-5.1378
CLTA	-0.418797	21.1037	-1.58567	0.133394	0.577704	-5.1506
RPL5	-0.327868	22.081	-1.5797	0.134756	0.579578	-5.15895
DPYSL3	0.424149	22.5309	1.57892	0.134936	0.579578	-5.16004
FABP3	-1.15027	20.3346	-1.57838	0.135354	0.579578	-5.16101
PDLIM5	0.542845	20.5891	1.57206	0.136668	0.58084	-5.16971
COPE	-0.479074	20.4882	-1.57197	0.136554	0.58084	-5.16974
HADH	0.795617	21.5376	1.56747	0.137878	0.583805	-5.17618
RPL6	-0.283635	23.41	-1.56024	0.139279	0.586266	-5.186
ACAN	-0.353021	34.4464	-1.55935	0.139489	0.586266	-5.18723
PCYT2	0.51917	19.6204	1.55516	0.140632	0.588895	-5.19312
RPL10	-0.408452	22.4722	-1.55143	0.141368	0.589809	-5.19817
TUBB4A	-0.608185	19.3374	-1.54708	0.142704	0.593213	-5.20433
FKBP9	-0.752075	19.8112	-1.54152	0.144044	0.596604	-5.21196
NCL	-0.33542	22.6459	-1.52687	0.147333	0.608014	-5.23183
RPL3	-0.335397	23.273	-1.52291	0.148313	0.609851	-5.23722
SDCBP	0.624462	21.3845	1.51994	0.149346	0.611889	-5.24138
SRI	0.532289	20.713	1.51683	0.149979	0.612282	-5.24553
HSPD1	-0.337409	25.3043	-1.51155	0.151158	0.613515	-5.25262
PPP1CA	-0.369375	20.1063	-1.51076	0.151359	0.613515	-5.2537
RPS26	-0.418068	24.1267	-1.50486	0.152856	0.617385	-5.26166
RPL23	-0.316912	22.9538	-1.50121	0.153786	0.617992	-5.26657
HSP90B1	-0.276004	25.4927	-1.50003	0.154091	0.617992	-5.26817
SAP18	-0.362159	20.8183	-1.49593	0.155146	0.620039	-5.27368
P4HA1	-0.305297	23.4311	-1.4906	0.156526	0.620102	-5.28082
COL9A1	-0.744275	25.6694	-1.4901	0.156948	0.620102	-5.28157
MDK	-0.720484	22.9084	-1.48641	0.157909	0.620102	-5.2865
GPI	-0.494203	21.7247	-1.48442	0.158288	0.620102	-5.28912
HSPG2	-0.632929	24.2843	-1.48443	0.158428	0.620102	-5.28914
GATD3B	0.287262	22.4175	1.48425	0.158183	0.620102	-5.2893
HMGCL	0.330781	19.088	1.4796	0.159406	0.6209	-5.2955
GPNMB	0.798523	21.4011	1.47745	0.160267	0.6209	-5.29844
ATAD3A	-0.393457	20.0731	-1.4772	0.16004	0.6209	-5.29869
FUT4	-0.737231	21.3116	-1.47372	0.161255	0.62261	-5.30338
SERBP1	-0.287173	21.2884	-1.4649	0.163326	0.626149	-5.31501
SEPTIN2	-0.553611	20.3495	-1.46414	0.163821	0.626149	-5.31606
HNRNPR	-0.310575	21.1127	-1.46332	0.163752	0.626149	-5.31709
NUCKS1	-0.281547	22.7541	-1.45941	0.164809	0.626858	-5.32225
CKB	1.01102	21.9264	1.45736	0.165658	0.626858	-5.325
RPL27A	-0.353359	23.0462	-1.45666	0.165557	0.626858	-5.32588
PSMD12	0.401129	20.0983	1.44522	0.168697	0.636245	-5.34089
ANG	-0.73439	28.8926	-1.44278	0.169663	0.637775	-5.3441
NT5E	-1.35769	19.6755	-1.43385	0.172156	0.637886	-5.35573
OBSCN	0.591108	22.4755	1.43176	0.172744	0.637886	-5.35845
LIMS1	0.320716	20.3502	1.43136	0.172568	0.637886	-5.35896
HSPA2	0.582415	21.4402	1.43048	0.173103	0.637886	-5.36011
TGFBI	0.36828	24.4591	1.42935	0.173133	0.637886	-5.36156
ETF1	-0.358101	21.3258	-1.42879	0.173292	0.637886	-5.36229
MATR3	-0.473067	20.0646	-1.42744	0.173823	0.637886	-5.36405
PHGDH	-0.859662	21.2826	-1.4267	0.174173	0.637886	-5.36501
FHL1	-0.36769	21.257	-1.42195	0.175237	0.639726	-5.37115
FTL	-0.452043	24.4077	-1.41541	0.177257	0.641417	-5.37958
PYGL	0.539326	21.7193	1.41501	0.177514	0.641417	-5.3801
AK2	0.753194	20.7073	1.41441	0.177686	0.641417	-5.38087
HNRNPA2B1	-0.665232	25.1572	-1.41261	0.178206	0.641417	-5.38318
RPL21	-0.30352	23.0026	-1.41055	0.178516	0.641417	-5.38584
TMSB4X	0.65232	21.5181	1.40867	0.179346	0.641671	-5.38823
SERPINB1	0.342928	21.2279	1.40497	0.180138	0.641671	-5.393
CYC1	-0.396635	22.0719	-1.40449	0.180276	0.641671	-5.3936
CNN1	-0.616622	21.3606	-1.40296	0.18101	0.642275	-5.39554
GLS	-0.975603	21.7822	-1.39577	0.183126	0.647765	-5.40472
GPR4	0.336318	27.8309	1.38739	0.185328	0.653525	-5.4154
RPS8	-0.67312	24.2552	-1.38394	0.186647	0.654454	-5.41973
DECR1	0.512741	20.5243	1.38029	0.187682	0.654454	-5.42436
GNB1	0.900396	19.5624	1.38013	0.187794	0.654454	-5.42455
RRP1	-0.472869	24.1778	-1.37901	0.187992	0.654454	-5.42598
C3	-0.942083	24.1686	-1.377	0.18874	0.654454	-5.4285
PSMC2	-0.721738	20.8538	-1.37601	0.189039	0.654454	-5.42974
RCN1	-0.285029	22.8372	-1.37307	0.189649	0.654489	-5.4335
RPL10A	0.633343	24.1219	1.3679	0.191511	0.654489	-5.43993
RPS3	-0.269534	23.1701	-1.36721	0.191439	0.654489	-5.44085
CAPZB	0.264688	20.7802	1.3672	0.191442	0.654489	-5.44087
TPP1	0.351399	23.1328	1.36436	0.192315	0.654489	-5.44443
CSNK2A1	-1.07758	19.39	-1.36398	0.192716	0.654489	-5.44485
GSTM2	-1.50072	19.3871	-1.36113	0.193595	0.654489	-5.44841
HSPA5	-0.35198	25.637	-1.35975	0.193738	0.654489	-5.45019
TUFM	0.459888	21.1573	1.35759	0.194555	0.654489	-5.45286
SERPINA1	-0.624305	25.9167	-1.35561	0.195306	0.654489	-5.45529
RPL11	-0.282378	22.8892	-1.35391	0.195554	0.654489	-5.45747
CALU	0.942265	24.0811	1.35356	0.195945	0.654489	-5.45784
HEBP1	-0.362668	20.9023	-1.35009	0.196749	0.655256	-5.46222
ERP29	-0.354993	24.2542	-1.34801	0.197403	0.655517	-5.46481
RPS4X	-0.293929	23.2621	-1.34428	0.19858	0.657507	-5.46943
CTSC	-0.457607	21.2821	-1.34092	0.199785	0.657636	-5.47354
CP	0.535759	20.0525	1.33892	0.200557	0.657636	-5.47597
LAMP1	0.297679	22.9914	1.33699	0.200894	0.657636	-5.47844
PURA	0.313223	21.4953	1.33671	0.200982	0.657636	-5.47878
UGDH	-0.308978	23.2767	-1.33507	0.201506	0.657636	-5.4808
AKR1B1	-0.322309	23.8294	-1.33238	0.202367	0.65807	-5.48411
RPS7	-0.334646	23.3409	-1.33105	0.202794	0.65807	-5.48574
SERPINB12	1.32524	19.3852	1.32336	0.205556	0.663535	-5.49507
GNPDA2	-0.438075	19.5389	-1.32213	0.20582	0.663535	-5.49662
NPEPPS	-0.423698	19.8893	-1.32021	0.206446	0.663535	-5.49897
PCBP1	-0.367398	21.4993	-1.31524	0.207926	0.663535	-5.50507
RPS5	-0.407819	20.6634	-1.31368	0.208505	0.663535	-5.50694
RPL35	-0.271695	23.7714	-1.3135	0.208495	0.663535	-5.50718
PA2G4	0.389846	20.3787	1.31157	0.209133	0.663535	-5.50953
BCAT1	0.321077	22.8405	1.31155	0.209139	0.663535	-5.50956
CYB5R3	0.3678	21.9504	1.30261	0.212099	0.671059	-5.52038
RPLP2	-0.259049	24.7639	-1.29444	0.214834	0.676885	-5.53022
COPS4	-0.376028	20.1864	-1.29356	0.215129	0.676885	-5.53127
TIMP3	-0.547995	24.5468	-1.28539	0.218169	0.682444	-5.54094
RPL15	-0.250129	22.7812	-1.28427	0.218277	0.682444	-5.5424
PFN1	0.332197	24.6562	1.28305	0.218694	0.682444	-5.54386
ARHGAP1	-0.566866	19.8073	-1.28206	0.219306	0.682484	-5.54492
PEF1	0.523097	19.4519	1.27595	0.221399	0.683418	-5.55218
ACTB	0.236039	26.7379	1.27571	0.221211	0.683418	-5.5526
HMGN1	0.232666	22.4904	1.27468	0.221564	0.683418	-5.55382
LRRC59	-0.314007	22.1677	-1.2734	0.222006	0.683418	-5.55534
PSME1	0.692004	19.7998	1.27169	0.222871	0.684232	-5.55724
CNPY2	-0.332338	23.0242	-1.26584	0.224629	0.687776	-5.56428
SERPINE2	-0.319671	26.6732	-1.25951	0.226843	0.691026	-5.57174
RPL23A	-0.367656	23.0385	-1.2582	0.227305	0.691026	-5.57328
HYI	-0.577752	19.5527	-1.25639	0.228212	0.691026	-5.57526
GALNT2	0.499156	19.2821	1.25499	0.228706	0.691026	-5.5769
FIBIN	-0.495708	22.0776	-1.25494	0.228724	0.691026	-5.57697
UBE2D3	0.311777	20.6015	1.249	0.230558	0.694514	-5.58405
HS3ST1	-0.831793	21.4789	-1.24824	0.231098	0.694514	-5.5848
ARPC5	0.237674	22.2198	1.24381	0.232412	0.696626	-5.59011
NPC1	0.49962	18.5584	1.23911	0.234366	0.696733	-5.59542
TAGLN2	0.447058	23.0284	1.23738	0.234892	0.696733	-5.59747
S100B	0.546426	22.8407	1.23661	0.235268	0.696733	-5.59832
GNS	0.425525	22.4283	1.23558	0.235507	0.696733	-5.59957
NME1	-0.331629	22.4302	-1.23562	0.235357	0.696733	-5.59961
AK3	-0.726514	22.2226	-1.23154	0.237102	0.697992	-5.60417
CHMP1B	0.473655	21.498	1.23139	0.237158	0.697992	-5.60435
CFH	0.321296	22.6197	1.2223	0.24021	0.701721	-5.61496
G6PD	0.288631	20.6568	1.22143	0.240532	0.701721	-5.61596
CD164	0.319129	19.9567	1.21747	0.241991	0.701721	-5.62049
ADH5	0.420245	22.9631	1.21697	0.242311	0.701721	-5.62098
ARG1	0.539957	20.9969	1.21641	0.242645	0.701721	-5.62154
AK4	-0.539865	21.9208	-1.21546	0.242995	0.701721	-5.62262
CHMP4B	0.259888	21.8277	1.21398	0.243281	0.701721	-5.62447
ANXA11	-0.335138	20.9803	-1.21378	0.243354	0.701721	-5.6247
PSMC1	-0.328099	20.3936	-1.20751	0.245692	0.706674	-5.63185
RPS18	-0.218162	23.3634	-1.20392	0.247036	0.706745	-5.63592
GFPT1	-0.309443	20.5631	-1.20341	0.247225	0.706745	-5.63649
GDI2	0.359313	23.2061	1.20178	0.247841	0.706745	-5.63834
IST1	0.394643	20.6253	1.1995	0.248832	0.706745	-5.64083
SLPI	-0.475116	27.0043	-1.19866	0.249278	0.706745	-5.6417
DDX1	-0.437339	21.144	-1.19803	0.249439	0.706745	-5.64245
ME1	-0.433713	22.9358	-1.19626	0.250091	0.706832	-5.64446
SUMO2	-0.234261	21.1932	-1.192	0.251539	0.707543	-5.64937
DPT	0.552781	23.4385	1.18978	0.252644	0.707543	-5.65168
ACOT8	-0.276404	20.3709	-1.18914	0.252631	0.707543	-5.65258
PHB	0.258542	22.6781	1.18862	0.252827	0.707543	-5.65316
NPC2	0.376942	22.7131	1.18448	0.254535	0.709846	-5.65772
NUDT5	0.563491	20.922	1.17944	0.256613	0.709846	-5.66325
PODNL1	-0.54299	21.5409	-1.17693	0.257584	0.709846	-5.66604
RPS2	-0.250397	23.3272	-1.17699	0.257303	0.709846	-5.66615
NIT2	-0.500658	18.9514	-1.17661	0.257707	0.709846	-5.66639
ICAM1	-0.392138	21.7461	-1.17097	0.259772	0.709846	-5.67274
RNASE4	-0.598537	26.1924	-1.17069	0.260008	0.709846	-5.67296
CAPG	0.260085	23.93	1.16997	0.260032	0.709846	-5.67394
ARL3	-0.645185	20.1558	-1.16967	0.260404	0.709846	-5.67409
SCRN1	-0.334986	19.4546	-1.16913	0.260359	0.709846	-5.67487
COPS6	-0.310642	20.956	-1.16755	0.260976	0.709846	-5.67661
LOXL2	-0.361753	19.2841	-1.16733	0.261129	0.709846	-5.67682
DARS1	-0.746908	21.4961	-1.15624	0.265688	0.720519	-5.68888
RPL22	-0.214491	23.3937	-1.15256	0.266895	0.720752	-5.69309
PEPD	0.264806	21.3975	1.1522	0.267039	0.720752	-5.69348
HTRA3	-0.507882	23.2337	-1.15042	0.268004	0.721646	-5.69524
GLUD1	-0.484055	21.5671	-1.14183	0.271447	0.729192	-5.70458
TFAM	0.259211	19.4454	1.13583	0.273619	0.733298	-5.71126
RPL29	-0.191398	22.5813	-1.13196	0.275194	0.735766	-5.71544
HINT1	-0.409701	23.4499	-1.13079	0.275831	0.735766	-5.71657
RPL26	-0.210667	23.1412	-1.12248	0.279078	0.742687	-5.72561
MAMDC2	0.783275	20.5385	1.11988	0.280396	0.744453	-5.72819
OCIAD1	-0.747617	20.8284	-1.11028	0.284381	0.752855	-5.7384
SUCLG1	0.832262	21.966	1.10793	0.285363	0.752855	-5.74088
MACROH2A1	-0.280348	23.0257	-1.10691	0.285543	0.752855	-5.74216
TFG	0.406888	20.7423	1.10166	0.287937	0.755002	-5.74753
GGH	-0.295431	21.3768	-1.1004	0.28828	0.755002	-5.74902
PSMD11	-0.289818	21.9605	-1.10024	0.288346	0.755002	-5.74918
CFD	0.564041	21.7651	1.09562	0.290546	0.759017	-5.75384
PDGFC	-0.568094	20.9537	-1.09382	0.29131	0.759273	-5.75572
VCAN	-0.723587	23.9596	-1.09128	0.292388	0.760342	-5.75837
RARRES2	-0.522977	23.3637	-1.08418	0.295424	0.766488	-5.76576
GAA	-0.235665	21.701	-1.08205	0.2961	0.766496	-5.76818
IGHA1	0.614087	19.0586	1.07969	0.297355	0.767998	-5.77041
FABP5	-0.560644	24.0542	-1.07327	0.300134	0.773422	-5.77704
ACAA2	-0.374769	21.6021	-1.0704	0.301263	0.77458	-5.78008
LMNA	-0.246082	26.42	-1.06719	0.302542	0.774672	-5.78348
TXNDC12	-0.214889	21.8085	-1.06692	0.30266	0.774672	-5.78376
TNXB	1.11688	22.2912	1.06381	0.304259	0.777021	-5.78673
C1QB	0.558296	20.2775	1.06072	0.305619	0.778748	-5.78989
LIMCH1	-0.282552	22.7945	-1.05677	0.307122	0.780831	-5.79411
RPS3A	-0.210074	23.419	-1.05174	0.309355	0.784277	-5.79922
RABGGTA	0.221481	22.2573	1.04972	0.310252	0.784277	-5.80125
RPL31	-0.245694	22.4174	-1.04906	0.310543	0.784277	-5.80192
KARS1	0.348548	18.8531	1.04635	0.311873	0.785198	-5.80454
GPLD1	0.476551	21.1695	1.04521	0.312497	0.785198	-5.80559
ADGRG2	-0.409467	20.1668	-1.04414	0.312976	0.785198	-5.80666
TRNT1	-0.248359	19.8464	-1.03863	0.315218	0.787187	-5.8124
DDX3X	0.436012	18.4521	1.03776	0.315842	0.787187	-5.81306
OGDH	-0.36512	20.9356	-1.03778	0.31572	0.787187	-5.81315
CXCL12	-0.493865	22.3374	-1.03058	0.319087	0.791175	-5.82021
NDRG1	0.357019	20.4655	1.02939	0.319517	0.791175	-5.8215
CCN1	-0.364225	20.5298	-1.02937	0.319526	0.791175	-5.82152
PLCD1	-0.385538	19.5802	-1.02489	0.32167	0.794239	-5.82586
ELAVL1	0.288915	19.3648	1.02277	0.322419	0.794239	-5.82816
MMP14	-1.5137	21.1735	-1.02123	0.323355	0.794239	-5.82948
GLRX	0.624898	20.9198	1.02079	0.323553	0.794239	-5.8299
PDGFRL	-0.354914	22.4679	-1.01508	0.326072	0.796887	-5.83563
CHMP2A	0.276447	22.3751	1.01457	0.326192	0.796887	-5.83624
SPARC	0.332823	24.092	1.01365	0.326731	0.796887	-5.83703
LIN7C	-0.414988	20.0048	-1.00966	0.328686	0.799943	-5.84082
KCNT2	-0.268503	25.6557	-1.00175	0.332145	0.803841	-5.84873
FAM114A1	-0.298868	20.506	-1.00142	0.332304	0.803841	-5.84906
PDIA6	-0.282394	25.2226	-1.0012	0.332405	0.803841	-5.84927
DLST	0.25615	21.8898	0.995783	0.334945	0.805786	-5.85451
PLXDC2	-0.453689	20.1878	-0.995489	0.335305	0.805786	-5.85458
ACTN1	-0.394476	20.9832	-0.99475	0.335653	0.805786	-5.85529
TLN1	-0.427519	23.6969	-0.993931	0.336039	0.805786	-5.85608
PSMA6	-0.186033	23.4818	-0.987431	0.33889	0.810915	-5.86253
EPB41L2	-0.318146	19.0977	-0.981085	0.342022	0.816694	-5.86848
HS3ST3A1	-0.467094	23.0852	-0.978659	0.343287	0.818	-5.87069
USP28	-0.724611	21.7393	-0.977141	0.344014	0.818021	-5.87213
MAT2B	0.361188	20.3291	0.974174	0.345389	0.818552	-5.87499
SH3BGRL	0.207526	22.877	0.97234	0.346102	0.818552	-5.87689
PSMC3	-0.305567	21.6294	-0.970879	0.346889	0.818552	-5.87819
FKBP10	-0.331113	23.0056	-0.969883	0.347397	0.818552	-5.8791
CCDC80	-0.29421	24.1674	-0.968763	0.347831	0.818552	-5.88026
CHI3L1	-0.855335	22.0573	-0.966286	0.349241	0.818713	-5.88238
DSTN	0.25308	22.3132	0.965167	0.349567	0.818713	-5.88364
ARPC3	0.211407	22.5251	0.96416	0.350056	0.818713	-5.88459
SFPQ	0.382019	20.3848	0.96258	0.351038	0.819327	-5.88585
UBE2L5	-0.251665	21.7053	-0.960445	0.351862	0.819571	-5.88807
SEMG2	-0.488943	25.9376	-0.954962	0.354752	0.823731	-5.89296
U2AF2	-0.289835	20.6515	-0.953837	0.355094	0.823731	-5.89422
SMOC2	-0.360014	24.5313	-0.951417	0.35649	0.825289	-5.89625
RPL18A	-0.475187	21.2149	-0.948552	0.357899	0.826179	-5.89891
TYMP	0.587429	19.9258	0.946275	0.359021	0.826179	-5.90101
CPNE3	-0.237315	20.9226	-0.945787	0.359051	0.826179	-5.90167
RNASE1	-0.414032	23.579	-0.940609	0.361824	0.829993	-5.90622
PGM1	-0.260586	23.1012	-0.939089	0.362369	0.829993	-5.90783
FARSA	-0.451602	19.8876	-0.935341	0.364444	0.829993	-5.91104
SIL1	-0.427583	20.1243	-0.934729	0.36475	0.829993	-5.9116
RPL14	-0.209985	23.0533	-0.934643	0.364584	0.829993	-5.91189
CLEC11A	-0.283355	24.9148	-0.932684	0.365567	0.829993	-5.91367
ECHS1	0.245787	21.7864	0.931058	0.366377	0.829993	-5.91516
EIF4A1	0.226361	21.5108	0.930736	0.366538	0.829993	-5.91545
FN1	-0.442579	29.8232	-0.926728	0.368756	0.832187	-5.91887
RPL39	-0.224922	21.3388	-0.925897	0.368968	0.832187	-5.91984
MAOB	-0.365832	21.3407	-0.922835	0.370716	0.834478	-5.92239
ACP1	0.3585	21.3879	0.918669	0.372822	0.837442	-5.92614
AIFM1	0.352716	19.7715	0.917324	0.373504	0.837442	-5.92735
COL14A1	-0.502146	19.8359	-0.915402	0.374479	0.83798	-5.92907
WDR5	0.186147	22.2409	0.912458	0.375773	0.838841	-5.93192
PLIN3	0.300712	22.3101	0.910625	0.376812	0.838841	-5.93345
PCOLCE	0.388381	24.4099	0.907154	0.378685	0.838841	-5.93643
IGFBP4	-0.530058	20.8685	-0.905678	0.379441	0.838841	-5.93774
PEBP1	0.231247	26.1706	0.903409	0.380404	0.838841	-5.93996
DUT	0.363212	19.6397	0.902634	0.381003	0.838841	-5.94044
COL6A1	-0.350618	26.71	-0.901286	0.381696	0.838841	-5.94163
LRPAP1	-0.232395	21.5123	-0.900275	0.382016	0.838841	-5.94273
TXNDC17	0.324151	21.4556	0.900104	0.382229	0.838841	-5.94275
H2AC21	0.223728	23.7802	0.900023	0.382146	0.838841	-5.94295
RPSA	-0.17747	22.8466	-0.894684	0.384904	0.841893	-5.94765
UQCRB	0.368665	20.688	0.892224	0.386379	0.841893	-5.9496
CTSD	-0.299352	24.3135	-0.891657	0.386576	0.841893	-5.9502
AKR1C1	-0.217795	24.7642	-0.891622	0.386493	0.841893	-5.95033
BDH2	-0.201962	22.3616	-0.887196	0.388796	0.845112	-5.9542
SSBP1	0.185745	22.2672	0.882237	0.391388	0.849125	-5.9585
TSKU	0.390018	20.4545	0.877979	0.393817	0.852771	-5.96198
HEXA	-0.55785	19.2512	-0.874988	0.395391	0.852937	-5.96456
UBE2V1	0.222005	21.5296	0.875062	0.395158	0.852937	-5.9647
GRHPR	-0.244468	22.0872	-0.871442	0.397069	0.853003	-5.96781
RAD23B	0.260411	20.1808	0.870767	0.397428	0.853003	-5.96838
RSU1	0.279419	21.7536	0.870495	0.397669	0.853003	-5.96851
OSTF1	0.282658	19.3419	0.856645	0.405042	0.866796	-5.98028
SRP14	0.265075	20.9252	0.855471	0.405621	0.866796	-5.98133
SPP1	0.34004	24.9609	0.850661	0.408347	0.86936	-5.98522
HADHB	0.237766	22.5226	0.850438	0.408279	0.86936	-5.98561
NUTF2	0.301662	21.5896	0.847738	0.409831	0.869616	-5.98776
PNP	-0.171819	22.2887	-0.839128	0.414401	0.869616	-5.99503
COL10A1	-0.431647	24.0791	-0.838361	0.415003	0.869616	-5.99547
ITGAV	-0.196831	23.1295	-0.837336	0.415376	0.869616	-5.99651
CCT3	-0.512816	21.1854	-0.836982	0.415754	0.869616	-5.99661
HMGB2	0.339912	21.2184	0.835711	0.416446	0.869616	-5.99766
HMX3	-0.358455	21.511	-0.834517	0.417098	0.869616	-5.99864
LGALS3	-0.226582	25.3854	-0.832843	0.417828	0.869616	-6.00022
ANP32A	-0.155132	21.9524	-0.83096	0.418859	0.869616	-6.00176
RPL38	-0.275343	22.0525	-0.830186	0.419376	0.869616	-6.0023
PDCD6	0.232995	26.1845	0.82925	0.419795	0.869616	-6.00317
USP5	-0.346036	19.3911	-0.828054	0.420635	0.869616	-6.00395
RPL7A	-0.139996	25.2883	-0.826204	0.421468	0.869616	-6.00566
SHMT1	0.293767	19.6422	0.824328	0.422594	0.869616	-6.00709
COL6A3	-0.307683	26.796	-0.822477	0.423688	0.869616	-6.00851
MAGED2	0.24061	22.7385	0.821371	0.424131	0.869616	-6.00959
UFM1	-0.261262	19.8682	-0.821192	0.424314	0.869616	-6.00965
AARS1	0.394882	19.2806	0.820678	0.424695	0.869616	-6.00996
LUM	-0.168729	30.9472	-0.819632	0.425092	0.869616	-6.011
SNRNP70	-0.62322	20.7765	-0.818207	0.426061	0.869616	-6.01196
NSFL1C	-0.430376	19.8467	-0.815899	0.42734	0.869616	-6.01383
COTL1	0.437515	20.3149	0.810365	0.430415	0.869616	-6.01828
CALR	-0.174837	25.0859	-0.810058	0.430407	0.869616	-6.01872
C17orf58	0.440289	21.7956	0.8044	0.433745	0.869616	-6.02305
PPP1R10	-0.200857	23.6304	-0.803868	0.433866	0.869616	-6.02367
FGF2	-0.285271	22.6765	-0.803336	0.434254	0.869616	-6.02399
CASP14	0.486127	20.0455	0.802887	0.434592	0.869616	-6.02426
SRSF2	-0.140403	21.768	-0.799623	0.436248	0.869616	-6.02704
PCYOX1	-0.394358	19.7995	-0.7991	0.436718	0.869616	-6.02726
CNMD	-0.273817	27.4326	-0.798502	0.436968	0.869616	-6.02783
YWHAE	0.158161	23.8811	0.797292	0.43756	0.869616	-6.02888
STIP1	-0.202648	21.3841	-0.796903	0.437778	0.869616	-6.02919
FARSB	-0.232206	21.1807	-0.796532	0.437988	0.869616	-6.02948
CRTAC1	-0.557566	20.8412	-0.794569	0.43927	0.869616	-6.03084
COPA	-0.206449	19.9786	-0.791551	0.440801	0.869616	-6.03341
ACTR1B	-0.267901	20.9139	-0.790793	0.441318	0.869616	-6.0339
ARPC4	-0.379021	20.7483	-0.7902	0.441739	0.869616	-6.03428
GUSB	0.316947	21.4536	0.789829	0.441949	0.869616	-6.03457
GLB1	-0.305189	21.1262	-0.789421	0.442181	0.869616	-6.03489
CTSF	0.308682	20.6435	0.787542	0.443246	0.869616	-6.03636
ITIH3	0.504377	21.3547	0.78738	0.443338	0.869616	-6.03648
GMPPA	-0.178371	19.8905	-0.787232	0.443249	0.869616	-6.03679
CCT7	0.245205	20.8241	0.786967	0.443451	0.869616	-6.03694
RPL28	-0.203858	22.1667	-0.786754	0.44352	0.869616	-6.03716
HNRNPA0	-0.447648	20.7277	-0.786377	0.443907	0.869616	-6.03727
CUTA	-0.197322	21.9589	-0.784362	0.44488	0.869616	-6.03903
HNRNPUL2	0.200849	19.6579	0.784352	0.444886	0.869616	-6.03903
GNPDA1	-0.133218	21.9773	-0.782706	0.445824	0.869616	-6.04032
STOML2	0.174353	20.1422	0.782076	0.446183	0.869616	-6.0408
MFGE8	-0.14056	29.8456	-0.780079	0.447322	0.869616	-6.04235
MATN2	-0.302019	21.347	-0.774464	0.450706	0.869616	-6.0465
RPS6	-0.158403	23.0753	-0.774233	0.450669	0.869616	-6.04687
PPP6R1	0.201393	20.9411	0.774181	0.450699	0.869616	-6.04691
CAPZA1	0.242885	21.3795	0.774071	0.450827	0.869616	-6.04692
COL16A1	0.225876	21.6026	0.773934	0.45084	0.869616	-6.0471
PYGB	-0.197059	23.9437	-0.773126	0.451304	0.869616	-6.04772
UQCRC2	-0.259787	21.8576	-0.772089	0.451987	0.869616	-6.04842
SMOC1	-0.702892	20.7676	-0.770436	0.45302	0.869839	-6.0496
IKBIP	-0.372649	21.7872	-0.76906	0.453811	0.869839	-6.05065
AGA	-0.280432	20.0587	-0.767117	0.454883	0.869839	-6.05218
CORO1C	0.308511	19.7382	0.763669	0.456922	0.869839	-6.05476
ATP5F1B	0.18378	25.2021	0.760276	0.458721	0.869839	-6.05751
ANP32B	-0.213393	23.442	-0.759165	0.459366	0.869839	-6.05835
SNX3	0.364114	20.0605	0.7589	0.459686	0.869839	-6.05837
TINAGL1	-0.316328	20.7651	-0.758788	0.459751	0.869839	-6.05846
CASP8	0.49113	21.1011	0.757836	0.460304	0.869839	-6.05917
CZIB	-0.356453	21.2589	-0.757738	0.46036	0.869839	-6.05925
SARNP	0.226311	19.6009	0.756029	0.461191	0.869839	-6.06071
SRSF1	-0.150677	22.134	-0.755896	0.461267	0.869839	-6.06082
CTHRC1	0.14883	26.6688	0.752325	0.463348	0.871821	-6.0635
CHAD	0.195588	30.7882	0.751468	0.463848	0.871821	-6.06414
RPL34	-0.164048	22.5997	-0.746443	0.466789	0.873646	-6.06789
MFAP2	-0.293391	20.0102	-0.744463	0.468113	0.873646	-6.06918
SYNE2	0.55341	24.3424	0.743884	0.468453	0.873646	-6.06961
PLBD2	0.20241	23.7907	0.743256	0.46866	0.873646	-6.07025
FGB	0.723663	20.1893	0.742104	0.469499	0.873646	-6.07093
SGK1	-0.187119	25.8964	-0.740102	0.470516	0.873646	-6.07259
EIF4H	-0.224549	21.0278	-0.739508	0.470869	0.873646	-6.07302
ATP6V1A	-0.177485	21.2083	-0.739356	0.470956	0.873646	-6.07314
PRSS3	-0.260112	22.776	-0.735414	0.473365	0.875022	-6.07594
ACLY	-0.331812	20.7818	-0.732585	0.475118	0.875022	-6.07793
AMBP	0.493293	21.1655	0.731554	0.475728	0.875022	-6.07868
RPL35A	-0.163398	22.9642	-0.730641	0.476111	0.875022	-6.07952
PRDX2	-0.178505	25.2712	-0.729526	0.476772	0.875022	-6.08034
CCT6A	-0.304653	21.0229	-0.72546	0.479349	0.875022	-6.08312
ARPC2	0.141094	22.9033	0.725632	0.479089	0.875022	-6.08316
SERPING1	0.349246	21.3679	0.724068	0.480178	0.875022	-6.08412
RPL19	-0.154944	23.1	-0.723704	0.480238	0.875022	-6.08456
GDF10	-0.431931	23.7655	-0.722886	0.480883	0.875022	-6.08498
VTN	0.546505	23.8872	0.721977	0.481426	0.875022	-6.08563
ACTA1	0.154373	25.1143	0.71962	0.482678	0.875022	-6.0875
MNDA	0.445501	21.2452	0.719328	0.483009	0.875022	-6.08754
RALY	-0.378719	20.5701	-0.719124	0.483131	0.875022	-6.08769
ACOT1	0.284449	19.2729	0.718747	0.483356	0.875022	-6.08796
SCP2	0.242588	19.5269	0.716337	0.484724	0.875022	-6.08977
SRSF6	-0.174446	20.5587	-0.716149	0.484757	0.875022	-6.08999
TNFSF13	0.244634	25.7759	0.713382	0.486498	0.87539	-6.09188
LZIC	-0.20344	20.1658	-0.713463	0.48637	0.87539	-6.09191
SNRPD1	0.15749	22.9396	0.711299	0.487672	0.876117	-6.09345
YWHAZ	-0.193299	23.9257	-0.709125	0.488982	0.876172	-6.095
GBA	-0.203872	22.0481	-0.708696	0.489241	0.876172	-6.0953
WARS1	-0.358381	22.3793	-0.706736	0.490577	0.876326	-6.09652
RRBP1	0.159768	26.3417	0.704414	0.491827	0.876326	-6.09833
PRDX4	-0.217743	24.3679	-0.70277	0.49286	0.876326	-6.09944
IDH2	-0.465293	20.7142	-0.702441	0.493174	0.876326	-6.09955
LDHA	0.211347	26.9102	0.702311	0.493104	0.876326	-6.0998
MYDGF	0.187654	23.3372	0.698335	0.495514	0.879113	-6.10259
RPS10	0.192468	25.4123	0.690533	0.500269	0.885049	-6.10802
PSMA4	-0.120707	22.3097	-0.690295	0.500414	0.885049	-6.10818
DBI	0.274457	22.4055	0.684255	0.504262	0.888408	-6.11218
SERPINF1	0.593377	18.9671	0.684182	0.504306	0.888408	-6.11223
XRCC6	-0.214821	22.2066	-0.683324	0.504742	0.888408	-6.11292
HAPLN3	-0.151423	23.1873	-0.682108	0.505433	0.888408	-6.11381
PSMC5	-0.226873	21.5827	-0.677236	0.508508	0.89174	-6.11705
BANF1	-0.455322	21.679	-0.67461	0.5102	0.89174	-6.11875
TPI1	-0.132746	26.655	-0.673247	0.510898	0.89174	-6.11983
YWHAG	0.118963	22.7078	0.673164	0.510949	0.89174	-6.11989
PTBP1	0.160696	21.4459	0.672689	0.511243	0.89174	-6.12021
TOLLIP	0.202777	20.422	0.669243	0.513381	0.894099	-6.12252
H2AC20	-0.291393	22.8442	-0.666336	0.515327	0.896118	-6.12432
S100A13	-0.21526	25.7287	-0.663641	0.516933	0.896525	-6.1262
S100A11	0.188928	24.0143	0.661432	0.518237	0.896525	-6.12774
FBXO2	-0.143266	23.0879	-0.661225	0.518366	0.896525	-6.12788
LORICRIN	-0.443485	19.32	-0.660901	0.51871	0.896525	-6.12794
NIPSNAP1	-0.31805	19.77	-0.655278	0.522223	0.897952	-6.13166
H1-10	0.115292	22.6587	0.655299	0.52207	0.897952	-6.1318
PSMD10	0.246901	20.048	0.65333	0.523444	0.897952	-6.13294
TPD52L2	-0.174584	21.7104	-0.653476	0.523213	0.897952	-6.133
H3-2	0.162536	26.2076	0.653055	0.523477	0.897952	-6.13328
RAP1B	0.149918	22.6743	0.650394	0.525147	0.898319	-6.13502
UBA1	-0.189371	22.7008	-0.649569	0.525666	0.898319	-6.13556
PPA2	0.281183	20.4095	0.648646	0.526385	0.898319	-6.13601
ATP5F1A	-0.135665	25.1733	-0.646623	0.52752	0.898319	-6.13748
PARK7	0.120182	24.5059	0.646442	0.527634	0.898319	-6.13759
EEF1A1	0.122774	26.5829	0.645016	0.528533	0.898507	-6.13852
MYH9	0.220822	25.3054	0.641042	0.531113	0.900728	-6.14102
SUCLG2	0.240983	19.2185	0.640649	0.531423	0.900728	-6.1412
SRM	0.459627	20.5977	0.637609	0.533352	0.900728	-6.14315
CLTB	0.319636	20.1246	0.636209	0.534239	0.900728	-6.14405
HK1	0.218681	21.4925	0.63381	0.535696	0.900728	-6.14565
RPS12	-0.158153	21.0427	-0.631876	0.536856	0.900728	-6.14696
EIF2S1	0.163895	20.8256	0.628868	0.538772	0.900728	-6.14887
ATP5PO	0.188941	21.7447	0.628301	0.539136	0.900728	-6.14923
MIA	-0.157812	24.8963	-0.626936	0.540005	0.900728	-6.15009
SEPTIN7	0.224894	20.3712	0.625113	0.541251	0.900728	-6.15115
MFAP4	-0.227158	22.7796	-0.623865	0.542061	0.900728	-6.15193
MYO1D	0.315523	20.5695	0.622617	0.542897	0.900728	-6.15267
DLD	-0.209179	22.6569	-0.622277	0.54305	0.900728	-6.15295
TCP1	-0.178722	20.5343	-0.621588	0.543424	0.900728	-6.15345
CRYZ	-0.158811	22.6947	-0.62035	0.544217	0.900728	-6.15423
S100A1	-0.356102	25.0591	-0.619666	0.544787	0.900728	-6.15452
PSMB8	-0.267811	20.0799	-0.618145	0.545763	0.900728	-6.15547
TIMP2	0.266903	21.3466	0.618085	0.545801	0.900728	-6.1555
THBS1	0.315802	28.209	0.617934	0.545898	0.900728	-6.1556
EMILIN1	-0.237484	21.4125	-0.613568	0.548704	0.900728	-6.15831
COMP	-0.226729	32.2185	-0.611589	0.549949	0.900728	-6.15956
HNRNPL	-0.225369	21.0843	-0.609681	0.551179	0.900728	-6.16074
VAT1	0.2987	19.339	0.608816	0.551766	0.900728	-6.16124
CTSZ	-0.177335	21.4158	-0.607794	0.552298	0.900728	-6.162
ANXA7	0.10599	22.3427	0.607757	0.552322	0.900728	-6.16203
SYNCRIP	-0.221436	22.153	-0.607251	0.55274	0.900728	-6.16224
CSRP1	-0.200232	21.5314	-0.606148	0.553427	0.900728	-6.16294
WDR1	0.134666	23.4184	0.604929	0.55415	0.900728	-6.16375
EGLN3	-0.211101	20.2364	-0.604423	0.554544	0.900728	-6.16399
GPX1	-0.319139	20.1867	-0.604175	0.554767	0.900728	-6.16408
PRELP	0.110643	34.9979	0.602491	0.55573	0.900728	-6.16524
ARHGDIA	-0.163105	23.8384	-0.601768	0.556198	0.900728	-6.16568
COL1A1	-0.309044	26.406	-0.598059	0.558733	0.900728	-6.16779
LGALS1	-0.122754	25.3341	-0.59728	0.559114	0.900728	-6.1684
DEFA5	0.391727	21.9802	0.596312	0.559869	0.900728	-6.16885
RTCB	-0.191116	19.5969	-0.596213	0.559872	0.900728	-6.16897
AHCY	-0.156283	21.7278	-0.595047	0.560567	0.900728	-6.16974
H2BC21	0.138427	26.1761	0.594445	0.56096	0.900728	-6.1701
SRP9	0.324079	20.1194	0.593959	0.561401	0.900728	-6.17026
DRG1	-0.153671	18.4407	-0.592456	0.562256	0.900728	-6.17129
HNRNPD	0.112685	22.8766	0.591648	0.562783	0.900728	-6.17178
RPL12	-0.121658	23.4172	-0.590804	0.563334	0.900728	-6.17228
COL12A1	0.160928	25.7388	0.590023	0.563844	0.900728	-6.17275
LFNG	0.436555	20.6633	0.587221	0.5658	0.902586	-6.17428
H4C1	0.179768	27.1179	0.58236	0.568894	0.905521	-6.17725
LMNB2	-0.136134	21.1899	-0.581801	0.56923	0.905521	-6.17761
HDHD2	-0.24873	21.6995	-0.578458	0.571548	0.906081	-6.17945
SYTL4	0.204585	22.9415	0.57806	0.571751	0.906081	-6.17974
PPIA	-0.121298	25.8413	-0.577636	0.571968	0.906081	-6.18005
CSTB	0.204109	22.7617	0.575346	0.573539	0.907306	-6.18133
PSMC4	-0.179612	20.9731	-0.572911	0.575129	0.90795	-6.18276
S100A10	-0.173228	23.7305	-0.571648	0.575919	0.90795	-6.18353
VIM	0.139523	29.7221	0.571013	0.576337	0.90795	-6.1839
SRSF3	-0.187306	22.1184	-0.564478	0.580725	0.913008	-6.18759
WBP2	0.265239	22.2832	0.563922	0.581151	0.913008	-6.18785
MVP	-0.219749	22.6998	-0.560108	0.583684	0.915725	-6.19002
ITM2B	-0.120329	21.5688	-0.558604	0.584568	0.91585	-6.19099
MSN	0.11565	27.5947	0.556952	0.585668	0.916313	-6.19193
PSAP	0.146476	22.3344	0.555395	0.586706	0.916678	-6.1928
HINT2	0.323736	20.1545	0.553307	0.588216	0.917777	-6.19386
LASP1	0.192353	20.955	0.547558	0.592004	0.920526	-6.19712
YWHAB	0.117276	22.4204	0.547023	0.592304	0.920526	-6.19748
HIBADH	-0.256711	20.7475	-0.545952	0.593136	0.920526	-6.19796
VCL	0.13455	23.0097	0.544543	0.593968	0.920526	-6.19885
PGAM1	0.180939	24.834	0.543777	0.59454	0.920526	-6.19922
NEBL	0.248858	20.8495	0.542298	0.595588	0.920526	-6.19997
PLEC	0.11142	22.3571	0.542061	0.595635	0.920526	-6.20022
CYB5R1	0.177612	21.8899	0.540664	0.596631	0.920817	-6.20093
PSMB9	-0.171872	19.6947	-0.530524	0.60347	0.929054	-6.20644
CTSB	0.149153	23.7057	0.529799	0.603905	0.929054	-6.20688
GANAB	-0.188109	23.0731	-0.529128	0.604415	0.929054	-6.20719
COL5A2	0.139472	25.3044	0.527655	0.605357	0.92915	-6.20803
FGA	0.345233	20.9297	0.526705	0.606109	0.92915	-6.20843
EIF3J	0.195321	19.6613	0.525366	0.606993	0.929254	-6.20917
APCS	0.833993	23.8461	0.518559	0.611642	0.934878	-6.21276
FLNA	0.196207	21.1545	0.517091	0.612642	0.934878	-6.21353
RPL36AL	-0.224885	21.2165	-0.515405	0.613791	0.934878	-6.21442
PABPC3	0.206941	20.2137	0.515172	0.61395	0.934878	-6.21454
PDCD6IP	-0.210362	20.4671	-0.510751	0.616968	0.936488	-6.21684
TAGLN	0.301317	20.9052	0.506995	0.619538	0.936488	-6.21879
PSMA3	-0.123612	22.8481	-0.505982	0.620128	0.936488	-6.21941
RPS14	-0.105695	22.72	-0.505958	0.620145	0.936488	-6.21942
ALDH9A1	0.107233	21.7867	0.50484	0.620911	0.936488	-6.22
CALD1	-0.267392	18.9904	-0.504463	0.621274	0.936488	-6.22009
ERH	0.170422	21.0794	0.50287	0.622316	0.936488	-6.22095
GDI1	-0.121388	21.2332	-0.502076	0.622809	0.936488	-6.22141
SYNE1	-0.153381	28.217	-0.501317	0.62334	0.936488	-6.22179
GLOD4	0.124028	21.8238	0.500605	0.623819	0.936488	-6.22216
TFPI2	-0.231573	23.5606	-0.494565	0.62808	0.936488	-6.22512
UQCRC1	0.473235	22.6273	0.492289	0.629651	0.936488	-6.22626
RAC3	-0.21534	20.8758	-0.492222	0.629697	0.936488	-6.2263
ADGRF3	-0.165606	23.1976	-0.492201	0.629662	0.936488	-6.22635
MAP4	-0.203976	20.8109	-0.488497	0.632271	0.936488	-6.22815
VDAC3	-0.165408	20.2667	-0.488583	0.632162	0.936488	-6.22816
CNDP2	0.154675	21.8447	0.486881	0.633334	0.936488	-6.22901
RNH1	0.193475	22.0126	0.483821	0.635508	0.936488	-6.23047
PAPSS2	0.134248	27.9435	0.483696	0.635496	0.936488	-6.23062
AHSG	0.295462	20.7376	0.482951	0.636111	0.936488	-6.2309
BCAN	-0.160322	24.9851	-0.482269	0.636537	0.936488	-6.23128
F2	0.473209	19.4722	0.480055	0.638121	0.936488	-6.23232
PGK1	-0.144312	26.8543	-0.47863	0.639016	0.936488	-6.23311
GARS1	0.114416	20.2886	0.477524	0.639783	0.936488	-6.23365
HSPA4	-0.15012	20.1011	-0.476661	0.640421	0.936488	-6.23403
PRDX5	0.176405	23.5368	0.476449	0.640607	0.936488	-6.2341
XRCC5	0.302172	22.5026	0.476215	0.640791	0.936488	-6.23419
ACADVL	0.208868	22.0622	0.473531	0.642661	0.936488	-6.23549
PRKCSH	0.143088	22.5383	0.472828	0.643056	0.936488	-6.23592
HNRNPK	-0.138677	23.424	-0.472682	0.643156	0.936488	-6.23599
TPM4	-0.280485	21.3413	-0.470222	0.644968	0.936488	-6.23708
ECM2	0.131334	22.6431	0.470019	0.645014	0.936488	-6.23727
RAB11A	-0.128368	20.7701	-0.469365	0.645471	0.936488	-6.23758
COL2A1	-0.232886	29.3967	-0.467737	0.646704	0.936488	-6.23827
MTAP	-0.166685	20.9589	-0.466852	0.647276	0.936488	-6.23873
FBL	-0.29148	19.885	-0.466727	0.64741	0.936488	-6.23875
IL1RN	-0.162375	22.0309	-0.464488	0.64893	0.936488	-6.23985
CYCS	0.107493	22.5814	0.464533	0.64885	0.936488	-6.23988
LOX	0.18036	24.1453	0.461827	0.65084	0.936488	-6.24107
COPS5	0.316405	22.0623	0.46066	0.651658	0.936488	-6.24162
LRP1	-0.131417	22.3137	-0.460831	0.651445	0.936488	-6.24162
HSPA9	-0.0987335	23.7365	-0.457529	0.653763	0.936488	-6.24317
ZBTB14	0.245031	23.6799	0.457092	0.654162	0.936488	-6.24329
ALYREF	0.121799	22.5056	0.457154	0.654026	0.936488	-6.24334
ERP44	0.163847	21.4835	0.456876	0.654275	0.936488	-6.24342
SRSF7	-0.102006	21.2814	-0.456329	0.654606	0.936488	-6.24373
ETFA	0.412717	20.3624	0.455857	0.65503	0.936488	-6.24386
QDPR	0.139281	24.1944	0.455464	0.655222	0.936488	-6.24412
SKP1	-0.110813	22.1992	-0.455349	0.655295	0.936488	-6.24418
HSPA8	-0.0818552	24.6443	-0.451742	0.657834	0.938075	-6.24585
ASS1	0.0946828	23.8695	0.451432	0.658053	0.938075	-6.24599
FXR1	0.0955178	29.2351	0.446566	0.661485	0.940874	-6.24822
RBMX	-0.0749388	22.2004	-0.445439	0.662281	0.940874	-6.24874
CFL2	0.125499	20.4566	0.445137	0.662495	0.940874	-6.24887
EIF6	0.117827	20.4275	0.436855	0.668359	0.946331	-6.2526
PPIB	0.0959939	25.4921	0.435457	0.669351	0.946331	-6.25322
SGSH	-0.150685	22.1375	-0.435085	0.66966	0.946331	-6.25335
A2M	-0.127212	25.9163	-0.435037	0.669649	0.946331	-6.25341
TWF2	-0.178998	19.7925	-0.42983	0.673437	0.946762	-6.25563
UQCRFS1P1	0.146899	20.8666	0.427932	0.674746	0.946762	-6.2565
PCMT1	-0.117036	21.5526	-0.427803	0.674794	0.946762	-6.2566
RCN3	-0.336436	22.2276	-0.427397	0.675169	0.946762	-6.2567
RDX	0.120554	20.2856	0.426031	0.676057	0.946762	-6.25737
TUBA1B	-0.123872	23.9485	-0.425256	0.676609	0.946762	-6.25771
FH	-0.149203	19.2483	-0.424492	0.677198	0.946762	-6.258
LSM4	-0.139075	20.0629	-0.423923	0.677604	0.946762	-6.25825
CD59	0.146799	21.2402	0.423869	0.677642	0.946762	-6.25827
SOST	-0.262779	21.5562	-0.420776	0.679892	0.946762	-6.25957
CCN5	0.145637	23.1328	0.420453	0.680081	0.946762	-6.25974
RNASE3	0.23778	21.9737	0.418853	0.681266	0.946762	-6.26039
ACO2	-0.181106	20.3689	-0.418796	0.681307	0.946762	-6.26042
CRTAP	0.160979	19.1291	0.418384	0.681602	0.946762	-6.26059
RPS17	-0.11127	22.0604	-0.411675	0.686324	0.947351	-6.26351
DPP7	-0.146734	20.7322	-0.410676	0.687083	0.947351	-6.2639
RPS29	-0.193725	21.2066	-0.410514	0.68724	0.947351	-6.26393
PSMD14	-0.0967755	21.6769	-0.410532	0.687144	0.947351	-6.26399
SPTBN4	0.11963	28.2712	0.409215	0.68809	0.947351	-6.26455
ATP5F1C	-0.131206	22.88	-0.408614	0.688563	0.947351	-6.26476
ETFB	0.145319	21.8495	0.408421	0.688702	0.947351	-6.26484
APRT	0.174354	22.3669	0.408126	0.688954	0.947351	-6.26493
ST13	-0.103813	22.5171	-0.404945	0.691159	0.947351	-6.26632
SERPINB6	0.256053	22.1495	0.403879	0.692007	0.947351	-6.26669
TUBB	-0.140046	23.6522	-0.403847	0.691991	0.947351	-6.26674
PSMA1	-0.0692329	22.9059	-0.402252	0.693098	0.947351	-6.26743
SND1	-0.111727	21.9365	-0.40182	0.69341	0.947351	-6.26761
NDUFB10	-0.160521	20.3482	-0.40157	0.69367	0.947351	-6.26765
CDH1	0.211065	24.0424	0.398258	0.696057	0.949472	-6.269
LAMA5	0.270826	23.3325	0.393925	0.699186	0.949589	-6.27076
QSOX1	0.112038	20.8817	0.392915	0.699838	0.949589	-6.27123
COX4I1	-0.129338	20.962	-0.391631	0.700807	0.949589	-6.27171
ELOB	0.129797	21.1734	0.390675	0.701498	0.949589	-6.2721
ACTR2	-0.0894937	21.4175	-0.389533	0.702286	0.949589	-6.27259
PRPS1	-0.120667	21.4519	-0.388935	0.702737	0.949589	-6.27281
LGALS7	-0.34165	19.6595	-0.388519	0.703097	0.949589	-6.27293
MIF	0.154015	24.1269	0.387761	0.703646	0.949589	-6.27323
TXN	0.0753271	24.4062	0.387753	0.703575	0.949589	-6.27329
DERA	-0.122482	20.5367	-0.385181	0.705475	0.950931	-6.27428
ATP5PD	0.160871	21.2798	0.383242	0.706923	0.951756	-6.27501
RO60	-0.103541	20.8474	-0.376695	0.711607	0.955121	-6.27762
HMGA1	-0.0923183	23.5847	-0.376549	0.711713	0.955121	-6.27768
SEMA3C	0.211355	20.9318	0.376342	0.711938	0.955121	-6.2777
RAB8A	0.096626	20.9914	0.374284	0.713363	0.955736	-6.27855
CLU	-0.1127	31.1249	-0.372869	0.714396	0.955736	-6.27909
SOD3	-0.158173	27.2244	-0.371669	0.715343	0.955736	-6.27949
SRPX2	-0.106809	28.6042	-0.371006	0.715753	0.955736	-6.2798
DCN	0.0684685	33.4041	0.367644	0.718208	0.956296	-6.28107
HNRNPM	0.145527	21.3529	0.367096	0.718681	0.956296	-6.28122
PCBP2	-0.1725	20.6262	-0.366138	0.71938	0.956296	-6.28158
DCTN2	0.102176	20.9501	0.361615	0.722618	0.956296	-6.28332
AIMP1	-0.162573	20.165	-0.360652	0.723394	0.956296	-6.28362
CPNE1	0.128139	19.2086	0.359799	0.723984	0.956296	-6.28397
IQGAP1	0.0740248	23.018	0.358815	0.724668	0.956296	-6.28436
CCL20	0.196123	23.2645	0.358465	0.724996	0.956296	-6.28443
CFL1	-0.0811121	24.2609	-0.358226	0.7251	0.956296	-6.28457
COL3A1	0.130848	26.1699	0.357389	0.725766	0.956296	-6.28484
CTTN	0.151226	19.6188	0.356899	0.726144	0.956296	-6.28501
HMGN4	0.128274	20.7101	0.355661	0.727027	0.956296	-6.28548
MACROH2A2	-0.125707	20.3379	-0.354613	0.727787	0.956296	-6.28587
IGKV4-1	-0.300827	20.8744	-0.35447	0.727926	0.956296	-6.28589
UAP1L1	0.0742869	24.5321	0.351858	0.729775	0.95762	-6.28689
FBLN7	-0.158783	22.1936	-0.347676	0.73292	0.959727	-6.28834
ARPC1B	0.0634839	22.5746	0.346593	0.733648	0.959727	-6.28878
AKR7A2	-0.123292	19.5959	-0.345758	0.734298	0.959727	-6.28905
SPP2	-0.264404	23.2589	-0.345188	0.734752	0.959727	-6.28923
GMPPB	-0.121944	20.6683	-0.343227	0.736163	0.960469	-6.28994
LTA4H	-0.198215	20.7391	-0.341737	0.737294	0.960845	-6.29044
GET3	-0.158276	18.9846	-0.340539	0.738179	0.960898	-6.29086
CILP2	-0.109563	27.6372	-0.336824	0.740889	0.960997	-6.29218
CSPG4	-0.0829516	22.6326	-0.336818	0.740859	0.960997	-6.2922
NME2	-0.083176	23.7957	-0.336409	0.741162	0.960997	-6.29235
IGLC2	0.214768	20.3227	0.335865	0.74163	0.960997	-6.29248
C1QTNF8	-0.107607	22.3056	-0.329645	0.7462	0.964962	-6.29463
PSMD2	-0.102221	21.3873	-0.329276	0.746457	0.964962	-6.29477
PDIA3	-0.0661239	25.3817	-0.328209	0.747231	0.964962	-6.29514
IGHG1	-0.0945855	23.53	-0.322477	0.751484	0.968221	-6.29706
HP1BP3	-0.0590296	22.1674	-0.322012	0.75183	0.968221	-6.29721
MYL6	0.0659043	22.6211	0.321016	0.752569	0.968221	-6.29754
NANS	-0.191062	20.842	-0.315674	0.756604	0.968221	-6.29924
ARCN1	-0.131437	21.5152	-0.313009	0.758589	0.968221	-6.3001
RAN	0.065731	23.4302	0.311056	0.759983	0.968221	-6.30077
H3-3A	0.0811177	28.0386	0.310638	0.760295	0.968221	-6.30091
HNRNPC	-0.0703036	24.2408	-0.310531	0.760375	0.968221	-6.30094
FUBP1	-0.146313	20.9431	-0.306629	0.763346	0.968221	-6.30214
NDUFS4	-0.0903837	20.651	-0.305674	0.763999	0.968221	-6.30248
IGKC	-0.274367	20.7581	-0.305192	0.764419	0.968221	-6.30259
GOT1	0.123226	20.6736	0.305151	0.764449	0.968221	-6.3026
RPL27	-0.104927	22.8399	-0.304916	0.764596	0.968221	-6.30269
RUVBL2	-0.0824079	19.8418	-0.304585	0.764813	0.968221	-6.30282
ARPC1A	-0.0796306	20.7475	-0.304224	0.765082	0.968221	-6.30293
ACOT13	0.200792	19.6235	0.304022	0.765293	0.968221	-6.30295
ACTN4	-0.0797416	21.3218	-0.303621	0.765534	0.968221	-6.30312
IVD	-0.0835578	19.2581	-0.302958	0.766029	0.968221	-6.30333
RPS13	-0.0876019	23.0491	-0.302424	0.766428	0.968221	-6.30349
GSR	-0.104407	19.4689	-0.300969	0.767546	0.968221	-6.30392
GNB2	-0.075489	20.7891	-0.300579	0.767808	0.968221	-6.30406
MTHFD1	0.122241	18.6443	0.299105	0.768969	0.968221	-6.30448
CORO1B	-0.115006	23.906	-0.298273	0.769591	0.968221	-6.30473
TUBB4B	-0.107856	21.1135	-0.297491	0.770156	0.968221	-6.30499
CCT2	-0.195046	21.3356	-0.296248	0.771108	0.968348	-6.30535
RTRAF	-0.0968156	19.7045	-0.293516	0.773127	0.969736	-6.3062
SH3GLB2	-0.0676554	24.0225	-0.292425	0.773915	0.969736	-6.30655
EMILIN3	-0.21658	20.5818	-0.291031	0.775018	0.969958	-6.30693
APOE	0.194312	22.8651	0.289994	0.775796	0.969958	-6.30724
THBS4	0.173011	20.7605	0.285604	0.779092	0.971085	-6.30854
H1-0	0.0575349	26.4716	0.284061	0.780197	0.971085	-6.30903
SEC23A	-0.166502	20.6121	-0.283034	0.781024	0.971085	-6.30929
BLVRA	0.101041	19.3939	0.282728	0.781227	0.971085	-6.3094
SERPINA5	-0.213509	21.1836	-0.281175	0.782422	0.971085	-6.30983
ESD	0.0615631	22.9233	0.280214	0.783091	0.971085	-6.31014
HLA-B	0.202637	19.6415	0.27798	0.784827	0.971085	-6.31075
ENO1	0.054897	27.9865	0.277913	0.784823	0.971085	-6.3108
APEX1	0.0610644	20.4109	0.277709	0.784978	0.971085	-6.31086
VPS16	0.0790856	23.6324	0.27702	0.785497	0.971085	-6.31106
CACNG6	0.0784366	23.4969	0.276252	0.786076	0.971085	-6.31128
RANBP1	-0.0765157	20.7179	-0.273924	0.78783	0.972198	-6.31194
PSMB4	0.0505789	22.1719	0.267491	0.792687	0.976689	-6.31373
PDHB	-0.0943936	20.8019	-0.265992	0.793846	0.976689	-6.31412
DEFA1	0.170581	20.9649	0.265128	0.794524	0.976689	-6.31434
UGP2	0.10193	25.1787	0.264631	0.7949	0.976689	-6.31448
TBCA	0.0615991	21.2941	0.261938	0.796886	0.978074	-6.31524
UAP1	-0.0689742	20.1303	-0.259091	0.799041	0.979664	-6.316
SBDS	0.0527068	19.1252	0.253057	0.803615	0.981705	-6.3176
SDHA	-0.124713	19.7649	-0.251436	0.804893	0.981705	-6.31799
ITPA	-0.0975901	20.7749	-0.25048	0.805618	0.981705	-6.31823
SARS1	-0.0780635	21.7845	-0.24853	0.807069	0.981705	-6.31875
PSMB6	0.0473448	22.1026	0.248431	0.807126	0.981705	-6.31879
NAP1L4	0.0514429	20.5228	0.247714	0.807671	0.981705	-6.31897
VPS4A	-0.118089	18.77	-0.245754	0.809207	0.981705	-6.31944
COL5A1	0.187009	20.4984	0.244576	0.810103	0.981705	-6.31974
DNPEP	-0.0531986	21.0969	-0.243523	0.810856	0.981705	-6.32003
GOT2	-0.0703511	23.6093	-0.243068	0.811202	0.981705	-6.32015
RPLP1	0.231791	21.8189	0.242942	0.811345	0.981705	-6.32015
PDAP1	0.0740211	19.8236	0.242193	0.811872	0.981705	-6.32036
ARSA	0.0466436	21.06	0.241098	0.812701	0.981705	-6.32064
COL6A2	-0.107786	25.7401	-0.240573	0.813147	0.981705	-6.32074
TARS1	-0.158025	19.6916	-0.239359	0.81407	0.981705	-6.32104
RALB	0.0784502	21.2754	0.238031	0.815059	0.981705	-6.32138
ERVFC1	0.106051	20.5566	0.237167	0.815739	0.981705	-6.32158
PAH	-0.0541592	23.7197	-0.236459	0.816233	0.981705	-6.32178
RPL37	-0.0650004	21.7699	-0.234294	0.817883	0.981705	-6.3223
PDXK	0.0593018	21.435	0.234215	0.817944	0.981705	-6.32232
HNRNPH3	-0.0640828	21.1934	-0.228917	0.821985	0.983967	-6.32359
PHB2	-0.042824	23.7501	-0.227257	0.823252	0.983967	-6.32398
RRAS	0.0832414	20.9457	0.22549	0.824636	0.983967	-6.32437
FBN1	0.126346	20.5134	0.223809	0.825929	0.983967	-6.32476
TALDO1	0.04794	24.6963	0.222742	0.826702	0.983967	-6.32502
ITIH6	-0.0789091	24.3316	-0.221844	0.82741	0.983967	-6.32522
VDAC2	0.0608439	22.327	0.221311	0.827796	0.983967	-6.32535
PC	0.0832938	20.6743	0.218034	0.830344	0.983967	-6.32607
PRDX6	0.0400243	24.4384	0.217091	0.831025	0.983967	-6.3263
EEF1G	0.0947482	20.4812	0.216391	0.831602	0.983967	-6.32644
PGLS	0.0706274	22.2556	0.21605	0.831842	0.983967	-6.32653
HSD17B10	0.0911531	22.1165	0.215822	0.832037	0.983967	-6.32657
ATIC	-0.0721712	21.9826	-0.215332	0.832392	0.983967	-6.32669
APOA1	-0.159506	21.1433	-0.214655	0.83293	0.983967	-6.32683
UBA52	0.0415975	25.1719	0.214659	0.832886	0.983967	-6.32684
PPP2R1A	-0.0886674	22.6932	-0.212827	0.83433	0.983967	-6.32723
APOC1	0.0560378	24.8481	0.209321	0.836977	0.983967	-6.32801
ABHD14B	-0.04977	22.0813	-0.209153	0.837106	0.983967	-6.32805
VDAC1	-0.0476158	24.2165	-0.209047	0.837187	0.983967	-6.32807
PGM2	0.0378551	21.7531	0.208095	0.837918	0.983967	-6.32828
GLO1	-0.044736	23.0046	-0.205437	0.839957	0.983967	-6.32884
SLC25A6	0.0553378	20.0795	0.204856	0.840403	0.983967	-6.32896
ACAT1	-0.10552	20.7108	-0.20465	0.8406	0.983967	-6.32899
HNRNPDL	-0.0426173	21.5457	-0.203829	0.841191	0.983967	-6.32918
AKAP13	-0.0627748	26.7441	-0.202346	0.84234	0.983967	-6.32949
IMPDH2	0.0799983	20.3524	0.202125	0.842538	0.983967	-6.32952
HADHA	-0.110884	20.3458	-0.197804	0.845857	0.983967	-6.33041
H6PD	0.0689115	19.7882	0.197172	0.846325	0.983967	-6.33055
DDX39B	-0.08322	22.0348	-0.196964	0.846503	0.983967	-6.33058
PODN	-0.087216	20.9716	-0.195828	0.847376	0.983967	-6.33081
BGN	-0.0383614	35.3806	-0.195627	0.847493	0.983967	-6.33087
POSTN	0.13626	20.4025	0.194973	0.848033	0.983967	-6.33098
CS	0.11127	19.7268	0.194578	0.848337	0.983967	-6.33106
RAB1A	0.047609	19.1656	0.192162	0.850159	0.984686	-6.33156
NONO	0.106518	20.5859	0.19029	0.851636	0.984686	-6.33192
ARF3	0.125634	23.5558	0.189998	0.851861	0.984686	-6.33197
FAT1	-0.0445837	21.9728	-0.187232	0.853955	0.984686	-6.33253
ACTR3	0.0497508	21.6673	0.186682	0.854379	0.984686	-6.33263
POLR2A	0.0607544	25.1256	0.186006	0.854917	0.984686	-6.33276
VWA1	-0.154888	20.4281	-0.185911	0.855008	0.984686	-6.33277
P4HA2	0.0618821	20.2464	0.183974	0.856484	0.985389	-6.33314
SUMF2	-0.0367585	23.38	-0.181483	0.858387	0.986581	-6.33362
MXRA5	0.0410179	24.9145	0.175692	0.862855	0.988474	-6.33469
SDF4	0.0772769	20.6139	0.175453	0.863073	0.988474	-6.33472
CCT4	0.0580778	20.8787	0.175132	0.863304	0.988474	-6.33478
TMED10	-0.0442639	21.0086	-0.170178	0.867115	0.988474	-6.33567
TMA7	0.0489037	22.0841	0.168703	0.868255	0.988474	-6.33593
PRSS23	-0.131299	20.5694	-0.167984	0.868842	0.988474	-6.33604
CD55	-0.0489144	21.5526	-0.16745	0.869224	0.988474	-6.33615
RPS15	0.0428159	24.2832	0.16722	0.869401	0.988474	-6.33619
PDCD5	-0.0522282	21.2799	-0.166068	0.870305	0.988474	-6.33638
ATP6V1E1	-0.0544648	22.0421	-0.160454	0.874652	0.988474	-6.33733
CMAS	-0.0371813	19.8785	-0.158233	0.876356	0.988474	-6.3377
H2AZ2	-0.0451027	23.109	-0.157444	0.876967	0.988474	-6.33783
MAT2A	0.0553246	19.8286	0.157165	0.877199	0.988474	-6.33786
PRRC1	-0.0555021	20.4558	-0.157034	0.877301	0.988474	-6.33789
SFRP1	-0.0623521	20.9534	-0.155684	0.878361	0.988474	-6.3381
CHMP2B	0.0575322	19.029	0.155591	0.878426	0.988474	-6.33812
GNG12	-0.04316	20.6243	-0.154387	0.879336	0.988474	-6.33832
NACA	-0.0540334	20.6241	-0.153747	0.879847	0.988474	-6.33841
DHX30	-0.0434326	20.0392	-0.15325	0.880217	0.988474	-6.3385
LAMP2	-0.0345344	22.9916	-0.153235	0.880229	0.988474	-6.3385
FUS	-0.0482751	21.342	-0.152232	0.881019	0.988474	-6.33865
ATP5F1D	0.037973	22.1751	0.151863	0.881292	0.988474	-6.33872
HBB	-0.0757517	24.5827	-0.151488	0.881612	0.988474	-6.33876
DYNLL1	0.0459113	20.6836	0.15133	0.881706	0.988474	-6.3388
CAPNS1	0.0413416	21.2557	0.150727	0.882173	0.988474	-6.33889
FMOD	0.030293	34.0532	0.15018	0.882597	0.988474	-6.33898
TRA2B	-0.0247219	21.1441	-0.146825	0.8852	0.990098	-6.33949
PABPN1	0.0503151	19.8496	0.144851	0.886746	0.990098	-6.33979
SELENOM	0.0458461	20.8361	0.142285	0.888738	0.990098	-6.34017
CNPY3	0.0377379	23.5385	0.142073	0.888888	0.990098	-6.3402
NIPSNAP3A	0.0631016	20.0512	0.141605	0.889278	0.990098	-6.34026
SNRPD2	-0.0398838	22.2595	-0.139546	0.890851	0.990098	-6.34057
NIF3L1	-0.0478577	20.3095	-0.139458	0.890933	0.990098	-6.34058
CLIC1	0.0578054	23.3986	0.137372	0.892566	0.990098	-6.34087
IDH3A	0.0604374	19.4016	0.133442	0.89562	0.990098	-6.34142
LSM1	-0.0316659	19.7227	-0.131658	0.896982	0.990098	-6.34167
ANXA6	-0.0403878	26.6074	-0.129031	0.899034	0.990098	-6.34202
EIF2S3	0.0507377	19.7711	0.128401	0.899539	0.990098	-6.3421
MDH2	-0.0407666	24.7477	-0.128213	0.899673	0.990098	-6.34213
CIRBP	0.0907185	21.278	0.128118	0.899759	0.990098	-6.34214
S100A6	0.0432486	25.1594	0.127331	0.90036	0.990098	-6.34225
UBE2N	-0.0271047	22.0133	-0.125571	0.901717	0.990098	-6.34248
CWC22	-0.0243707	25.8309	-0.125542	0.90174	0.990098	-6.34249
SEC31A	-0.0700408	20.2796	-0.124842	0.902308	0.990098	-6.34257
DPYSL2	0.0362991	23.2625	0.122954	0.903755	0.990098	-6.34282
ABHD10	-0.0526232	21.1208	-0.122223	0.904347	0.990098	-6.3429
EIF5A	-0.0256627	23.4311	-0.121788	0.904663	0.990098	-6.34297
ILF3	0.0341312	21.1653	0.119728	0.906267	0.990098	-6.34322
EIF3A	0.0487446	19.3699	0.119244	0.906666	0.990098	-6.34328
IRGC	0.0472241	23.8471	0.119009	0.90685	0.990098	-6.3433
CRLF1	0.0568382	21.3897	0.118813	0.907002	0.990098	-6.34333
SPR	0.0613747	19.5173	0.118628	0.907146	0.990098	-6.34335
IMMT	0.0220533	19.8555	0.115738	0.909375	0.990098	-6.34371
DDX5	0.0602665	19.371	0.115384	0.909673	0.990098	-6.34374
NPM1	0.0196161	24.5587	0.114926	0.910008	0.990098	-6.3438
PSMB7	0.0247397	22.3329	0.114206	0.910569	0.990098	-6.34389
SHROOM3	0.0539776	23.5529	0.113689	0.910994	0.990098	-6.34394
HDGF	-0.0210884	21.6814	-0.111837	0.912416	0.990114	-6.34417
DNAJB11	-0.0579941	20.971	-0.111438	0.912748	0.990114	-6.34421
PSMD7	0.0284147	20.8851	0.107568	0.915745	0.991403	-6.34465
OAT	0.0322823	22.1628	0.106663	0.916452	0.991403	-6.34475
TNFRSF11B	-0.0389294	25.6299	-0.106558	0.916547	0.991403	-6.34476
MDH1	-0.0190213	23.2135	-0.101453	0.920517	0.991773	-6.34531
OMD	0.0408802	24.5071	0.100886	0.920979	0.991773	-6.34536
CHST14	-0.0516235	19.9999	-0.0960621	0.924744	0.991773	-6.34586
PRDX1	0.0201526	25.5622	0.0953265	0.925301	0.991773	-6.34593
PSMA7	-0.0174975	22.9735	-0.0952465	0.925363	0.991773	-6.34594
NENF	0.0283385	21.066	0.0947091	0.925783	0.991773	-6.34599
LGI4	-0.0710846	21.2928	-0.0944036	0.92604	0.991773	-6.34602
ALDH7A1	-0.0518604	19.831	-0.0923516	0.927642	0.991773	-6.34622
ASPN	0.0426521	27.1165	0.0906329	0.928985	0.991773	-6.34638
CTSA	-0.0412119	21.5975	-0.0876237	0.931336	0.991773	-6.34666
HNRNPA3	-0.0159911	22.1491	-0.0857406	0.932792	0.991773	-6.34683
ECRG4	-0.0355282	28.098	-0.0840977	0.934092	0.991773	-6.34697
PPA1	0.0501031	20.7245	0.0829904	0.934958	0.991773	-6.34707
ACTR1A	0.0278017	22.0556	0.0816102	0.93603	0.991773	-6.34719
PSMA5	0.0137301	23.1016	0.0809081	0.936571	0.991773	-6.34725
PSMB3	0.0256529	20.5742	0.0801555	0.937167	0.991773	-6.34731
HMGN2	0.0197853	24.0661	0.0797087	0.937509	0.991773	-6.34735
PSMB1	-0.0153281	22.3774	-0.0773828	0.939328	0.991773	-6.34753
SEPTIN6	-0.0384997	20.8445	-0.076709	0.93987	0.991773	-6.34759
PDHA1	0.0361867	21.1439	0.075915	0.940491	0.991773	-6.34765
ATOX1	-0.0251172	22.1461	-0.0754764	0.940827	0.991773	-6.34768
HNRNPH1	-0.0199497	22.1349	-0.074672	0.94145	0.991773	-6.34775
EIF4A2	0.0306414	20.4769	0.0732078	0.942609	0.991773	-6.34786
MECP2	0.0132112	20.6744	0.0711175	0.944232	0.991773	-6.34802
CYTL1	-0.0436613	21.5343	-0.0694233	0.945571	0.991773	-6.34814
PPIC	-0.0274708	22.3217	-0.0693225	0.94565	0.991773	-6.34814
SET	0.01429	21.736	0.0689361	0.945939	0.991773	-6.34817
TOR1AIP1	-0.0117792	19.2057	-0.0686692	0.946148	0.991773	-6.34819
HARS1	0.0274663	20.5193	0.0653684	0.948745	0.991773	-6.34842
MGP	-0.0158072	27.6913	-0.0652896	0.948794	0.991773	-6.34843
TTR	0.045638	21.6426	0.0648929	0.949117	0.991773	-6.34845
ANXA2	-0.0107064	27.5247	-0.0649174	0.949086	0.991773	-6.34845
GSTP1	-0.017434	26.8437	-0.0633357	0.950325	0.991773	-6.34856
HHIPL2	-0.029056	24.7377	-0.0631886	0.950452	0.991773	-6.34856
SERF2	-0.039693	18.9458	-0.0629482	0.95064	0.991773	-6.34858
H2BC18	0.0159707	24.7595	0.0623913	0.951064	0.991773	-6.34862
AHNAK	-0.0114158	25.2411	-0.0613637	0.951869	0.991773	-6.34868
GFUS	0.014261	20.0019	0.0611862	0.952008	0.991773	-6.34869
FTH1	-0.0171233	23.4805	-0.061003	0.952152	0.991773	-6.34871
LAP3	0.0214988	20.7283	0.0606732	0.952416	0.991773	-6.34873
PRDX3	-0.0158768	22.7176	-0.0604441	0.95259	0.991773	-6.34874
BAZ1A	-0.0178377	19.9877	-0.0571629	0.955164	0.993128	-6.34894
IGFBP3	-0.0300881	21.0039	-0.0565708	0.955635	0.993128	-6.34897
PCNP	-0.0170775	20.5101	-0.0537779	0.957817	0.993604	-6.34913
HLA-A	0.0216247	20.8587	0.0537582	0.957838	0.993604	-6.34913
GMPR2	-0.0312523	21.1399	-0.0516171	0.959516	0.994439	-6.34925
VIT	-0.0393006	24.7243	-0.0504757	0.96041	0.994461	-6.34931
PSMB5	0.0078919	22.2574	0.0456975	0.964146	0.995969	-6.34955
YARS1	0.0214038	19.5666	0.0447305	0.964913	0.995969	-6.34959
PAFAH1B2	-0.0134639	23.1738	-0.0444165	0.965151	0.995969	-6.34961
HMGB1	-0.0095066	24.5325	-0.0417522	0.96724	0.995969	-6.34973
HNRNPU	0.0141909	21.9959	0.0409573	0.967867	0.995969	-6.34976
HYOU1	-0.0105837	22.3202	-0.0398093	0.968763	0.995969	-6.34981
SEMA3B	0.0219638	21.3456	0.0382378	0.970003	0.995969	-6.34987
PSMC6	-0.0101258	22.0131	-0.0372295	0.970787	0.995969	-6.34991
PPP1R7	0.0141326	21.7871	0.0371986	0.970818	0.995969	-6.34991
CCT8	-0.0125182	20.2487	-0.0369491	0.97101	0.995969	-6.34992
SMAD5	0.00943129	30.0935	0.0356511	0.972025	0.995969	-6.34997
GSTO1	-0.00880471	24.0504	-0.0352122	0.972369	0.995969	-6.34999
SLC25A1	0.0163583	18.9846	0.0341168	0.973234	0.995969	-6.35003
EEF1B2	-0.00747331	23.9653	-0.0322625	0.974683	0.996556	-6.35009
EIF3I	0.00719443	19.87	0.0274883	0.978428	0.998125	-6.35024
STXBP3	0.0109245	22.4999	0.0262336	0.979417	0.998125	-6.35027
COL1A2	0.0119549	25.0456	0.0255847	0.979926	0.998125	-6.35029
COL18A1	-0.00927772	20.3874	-0.0244579	0.98081	0.998125	-6.35032
FGG	0.0163673	21.514	0.0235444	0.981527	0.998125	-6.35034
KHDRBS1	-0.00766655	19.539	-0.0219029	0.982812	0.998125	-6.35038
RPL13A	0.00396329	24.4827	0.0199973	0.984306	0.998125	-6.35042
VAPA	0.0108261	19.7617	0.0184062	0.985558	0.998125	-6.35045
BLVRB	0.00580278	23.5343	0.0170077	0.986653	0.998125	-6.35048
SPRYD4	-0.00419302	19.7285	-0.0160996	0.987364	0.998125	-6.3505
ACO1	0.00545638	20.9832	0.0148114	0.988377	0.998125	-6.35052
ANXA5	0.00303041	27.6954	0.0130776	0.989736	0.998125	-6.35054
EEF1D	-0.00310186	24.2871	-0.0119472	0.990623	0.998125	-6.35056
CPPED1	0.00400527	20.1922	0.0118973	0.990663	0.998125	-6.35056
U2AF1	-0.00438315	19.0916	-0.0112481	0.991174	0.998125	-6.35056
EEF2	-0.00184514	22.9206	-0.0105934	0.991686	0.998125	-6.35057
AKR1A1	0.00264788	23.1363	0.00877559	0.993112	0.998125	-6.35059
B2M	-0.00350179	22.701	-0.00840224	0.993407	0.998125	-6.35059
EFEMP2	-0.00266413	21.0911	-0.00791475	0.993789	0.998125	-6.3506
SHC1	0.00217045	19.7055	0.00584839	0.995411	0.998125	-6.35061
CAPZA2	-0.00113795	22.0412	-0.00545481	0.995719	0.998125	-6.35061
HBA1	0.00218303	24.3457	0.00461433	0.996379	0.998125	-6.35062
PRG4	-0.00246172	27.1615	-0.00414766	0.996745	0.998125	-6.35062
NDUFV2	-0.0010201	20.5669	-0.0035051	0.997249	0.998125	-6.35062
TPM1	-0.00015665	21.5056	-0.000417819	0.999672	0.999672	-6.35063

## Sheet: IC vs N
	logFC	AveExpr	t	P.Value	adj.P.Val	B
GFUS	-2.52983	20.0019	-10.8541	1.47055e-08	4.1874e-06	10.065
POGLUT3	-3.02993	21.2017	-10.9836	1.25189e-08	4.1874e-06	10.2209
SEPTIN5	-3.19826	19.9543	-11.2269	9.2868e-09	4.1874e-06	10.5096
P3H1	-4.83581	17.6718	-11.4501	8.28766e-09	4.1874e-06	10.6262
CNPY4	-3.11053	20.6438	-10.6696	1.85479e-08	4.22521e-06	9.83964
HNRNPR	-2.07823	21.1127	-9.79186	5.84908e-08	1.00811e-05	8.71774
SCIN	-2.58585	24.26	-9.53367	8.32134e-08	1.00811e-05	8.37123
NDUFV2	-2.76161	20.5669	-9.48901	8.85084e-08	1.00811e-05	8.3105
COLGALT1	-3.51885	20.1609	-9.63184	7.96048e-08	1.00811e-05	8.42192
STK26	-4.70337	21.1743	-9.62761	8.29725e-08	1.00811e-05	8.38397
NDUFS4	-2.76751	20.651	-9.3596	1.05961e-07	1.09718e-05	8.13318
FBXO2	-1.94825	23.0879	-8.99188	1.78466e-07	1.69394e-05	7.61827
CTSS	2.9152	19.9144	8.6985	2.89421e-07	2.35465e-05	7.14469
CRISPLD1	-6.89419	22.2579	-8.74853	2.83946e-07	2.35465e-05	7.16883
SOD2	2.97298	29.223	8.63636	3.1703e-07	2.40732e-05	7.05427
TPD52L2	-2.23089	21.7104	-8.35033	4.59806e-07	3.27324e-05	6.67922
CHRDL2	-5.5079	19.5784	-8.36711	4.97561e-07	3.33366e-05	6.6116
FHL1	-2.12054	21.257	-8.20066	5.77454e-07	3.654e-05	6.45243
HSPA1B	-1.60829	24.3041	-8.14659	6.27413e-07	3.75837e-05	6.36977
NUCB2	-1.94841	22.4399	-8.11376	6.59943e-07	3.75837e-05	6.3194
IDH1	-1.51416	23.702	-8.04271	7.36583e-07	3.87718e-05	6.20987
FAM114A1	-2.39014	20.506	-8.00865	7.77491e-07	3.87718e-05	6.15609
CRIP2	-3.75473	21.5718	-8.06717	7.82924e-07	3.87718e-05	6.16001
NENF	-2.37002	21.066	-7.92074	8.91795e-07	4.23231e-05	6.01923
ALDH18A1	-4.01221	19.3158	-7.88159	1.04216e-06	4.74809e-05	5.87457
HSPB1	-2.24032	25.4249	-7.73656	1.19115e-06	5.21817e-05	5.73004
PTGES3	-1.93386	21.639	-7.71089	1.24081e-06	5.23438e-05	5.68923
CTBP1	-1.80687	19.6854	-7.55895	1.58287e-06	6.43889e-05	5.44577
PRCP	-1.68821	20.471	-7.49635	1.75143e-06	6.87889e-05	5.34452
RAD23B	-2.2295	20.1808	-7.45503	1.87484e-06	7.11814e-05	5.27649
JCHAIN	3.69303	23.0505	7.43835	2.10033e-06	7.47585e-05	5.17368
RNASET2	-2.61505	22.2085	-7.43124	2.03623e-06	7.47585e-05	5.19935
RPL17	-1.3629	23.552	-7.1564	3.06149e-06	9.96295e-05	4.78509
GAA	-1.56043	21.701	-7.16466	3.01966e-06	9.96295e-05	4.79888
H1-1	-3.29408	20.7516	-7.22717	2.95926e-06	9.96295e-05	4.83011
MMP3	5.10223	27.6041	7.1619	3.294e-06	9.99421e-05	4.72265
SH3BGRL	-1.51315	22.877	-7.08972	3.42207e-06	9.99421e-05	4.67343
PLOD3	-2.22122	19.3684	-7.14861	3.16635e-06	9.99421e-05	4.75407
SDF4	-3.14445	20.6139	-7.13929	3.41903e-06	9.99421e-05	4.68528
RPL4	-1.76015	24.2162	-7.04528	3.68688e-06	0.000102423	4.59867
PRDX4	-2.19115	24.3679	-7.072	3.59715e-06	0.000102423	4.62612
SKP1	-1.71099	22.1992	-7.03072	3.77821e-06	0.000102461	4.57412
DYRK4	2.94569	26.0559	6.98061	4.44925e-06	0.000107242	4.42097
C1R	2.67941	19.0634	6.94016	4.7608e-06	0.000107242	4.35302
GSN	-1.4353	25.5633	-6.94623	4.3574e-06	0.000107242	4.43102
RPL8	-1.45501	22.977	-6.92108	4.54713e-06	0.000107242	4.38824
GALM	-1.62928	21.2061	-6.97562	4.14603e-06	0.000107242	4.48092
TXNDC5	-1.85791	22.0588	-6.91028	4.63133e-06	0.000107242	4.36983
FRZB	-2.30976	25.5395	-6.9922	4.19911e-06	0.000107242	4.47374
TUFM	-2.34165	21.1573	-6.91252	4.80187e-06	0.000107242	4.3391
GREM1	-4.82561	20.5553	-6.94481	4.72389e-06	0.000107242	4.36084
SSB	4.28793	25.571	6.92336	4.89684e-06	0.00010726	4.32473
ERP29	-1.80678	24.2542	-6.86087	5.03762e-06	0.000108261	4.28542
P4HB	-1.56211	25.9456	-6.81703	5.42928e-06	0.000114518	4.21024
AKR1B1	1.63484	23.8294	6.75821	6.00567e-06	0.000124372	4.10892
ILF3	-1.91847	21.1653	-6.72976	6.30699e-06	0.000126155	4.05975
PRKAR1A	-2.49594	20.6815	-6.76314	6.31331e-06	0.000126155	4.06714
ST13	-1.71786	22.5171	-6.70093	6.62863e-06	0.000130173	4.00979
U2AF2	-2.0298	20.6515	-6.68001	6.88217e-06	0.000132861	3.97229
OGDH	-2.33764	20.9356	-6.64425	7.59061e-06	0.000144095	3.87915
MATR3	-2.19662	20.0646	-6.62812	7.80489e-06	0.000145734	3.85117
RPL36	-1.30314	22.9711	-6.56756	8.35567e-06	0.000151065	3.77716
NIT2	-2.81389	18.9514	-6.61301	8.29756e-06	0.000151065	3.79486
CKAP4	-1.76997	18.6796	-6.50178	9.37493e-06	0.000166844	3.66148
RPS16	-1.23154	24.14	-6.48722	9.61775e-06	0.000168532	3.63578
SOD1	-1.2142	26.1111	-6.4323	1.05938e-05	0.000177446	3.53861
RPS23	-1.34728	22.9996	-6.4454	1.0352e-05	0.000177446	3.56183
FAT1	-1.53324	21.9728	-6.4389	1.04713e-05	0.000177446	3.55031
MMP2	5.18624	22.204	6.44576	1.10853e-05	0.000180374	3.50359
HEXB	-1.63531	23.5171	-6.41165	1.09871e-05	0.000180374	3.50197
IDUA	-2.42822	19.7009	-6.40952	1.18094e-05	0.00018945	3.43994
BCAT1	-1.55745	22.8405	-6.36191	1.19983e-05	0.000189807	3.41345
AHCY	-1.65631	21.7278	-6.30643	1.32418e-05	0.000206609	3.31429
PSMB9	2.0249	19.6947	6.25035	1.51365e-05	0.00023298	3.18515
PEPD	-1.42168	21.3975	-6.18589	1.64295e-05	0.000249509	3.09737
PLD3	-1.5934	21.869	-6.1549	1.7372e-05	0.000252536	3.04127
PDIA6	-1.73611	25.2226	-6.15518	1.73632e-05	0.000252536	3.04178
SELENBP1	-1.96141	23.5521	-6.17348	1.73052e-05	0.000252536	3.04992
PDHB	-2.18906	20.8019	-6.16857	1.75157e-05	0.000252536	3.03829
HNRNPDL	-1.28139	21.5457	-6.1286	1.82159e-05	0.000259349	2.99356
RACK1	-1.1078	23.5317	-6.06446	2.04585e-05	0.000273744	2.87678
RPL11	-1.26075	22.8892	-6.04491	2.11978e-05	0.000273744	2.84107
PPIA	-1.26577	25.8413	-6.02772	2.18707e-05	0.000273744	2.80963
PRDX1	-1.2766	25.5622	-6.03861	2.14419e-05	0.000273744	2.82955
RPL27A	-1.47612	23.0462	-6.08503	1.97095e-05	0.000273744	2.91429
VIM	-1.47947	29.7221	-6.05488	2.08173e-05	0.000273744	2.85929
RPL10	-1.59958	22.4722	-6.07571	2.00451e-05	0.000273744	2.89731
GSTM3	-1.66286	20.5991	-6.08638	1.96615e-05	0.000273744	2.91674
PDIA5	-1.8799	20.9316	-6.06479	2.07661e-05	0.000273744	2.86432
H6PD	-2.11531	19.7882	-6.05239	2.15863e-05	0.000273744	2.82804
USP5	-2.53366	19.3911	-6.06298	2.18253e-05	0.000273744	2.82195
ADK	-1.4904	21.0818	-5.99392	2.32599e-05	0.000284041	2.74768
CYB5R1	-1.97328	21.8899	-6.00683	2.34415e-05	0.000284041	2.74508
ITPA	-2.34834	20.7749	-6.02737	2.32691e-05	0.000284041	2.75748
RPL23	-1.26048	22.9538	-5.97088	2.42591e-05	0.000290853	2.70537
RPS11	-1.24661	22.7352	-5.9552	2.49649e-05	0.000292346	2.67652
LRRC59	-1.46747	22.1677	-5.95108	2.51536e-05	0.000292346	2.66895
FKBP9	-2.92494	19.8112	-5.99521	2.46585e-05	0.000292346	2.69911
SDHA	-2.96059	19.7649	-5.96889	2.58598e-05	0.000297518	2.65123
RPL39	-1.43788	21.3388	-5.91908	2.66727e-05	0.000303802	2.60996
RNH1	-2.37548	22.0126	-5.94035	2.72314e-05	0.000307094	2.59921
SFPQ	-2.35428	20.3848	-5.93213	2.76404e-05	0.000308652	2.5842
TXNDC12	-1.18271	21.8085	-5.87214	2.90754e-05	0.000315278	2.52319
RPS19	-1.26059	23.7377	-5.87549	2.88964e-05	0.000315278	2.5294
ANP32E	-1.71199	21.2665	-5.86832	2.92806e-05	0.000315278	2.51612
COL15A1	-2.08979	20.5438	-5.88358	2.93411e-05	0.000315278	2.51919
COL11A2	-2.50418	24.97	-5.88548	3.00858e-05	0.000320259	2.49887
ABHD10	-2.51438	21.1208	-5.83991	3.26934e-05	0.000344794	2.4152
RPL24	-1.21761	23.0784	-5.79953	3.32448e-05	0.000347393	2.38839
COPA	-1.50885	19.9786	-5.78512	3.41439e-05	0.000353545	2.36154
SERBP1	-1.13154	21.2884	-5.7721	3.49781e-05	0.000358919	2.33726
RPS25	-1.12948	24.1075	-5.75711	3.59647e-05	0.000362512	2.30928
CTSZ	-1.68109	21.4158	-5.76174	3.56566e-05	0.000362512	2.31794
RPL18	-1.11615	23.5992	-5.7431	3.69125e-05	0.000368503	2.28311
STIP1	-1.45767	21.3841	-5.73224	3.76654e-05	0.000368503	2.2628
DSTN	-1.50345	22.3132	-5.7337	3.75635e-05	0.000368503	2.26553
CNPY2	-1.50426	23.0242	-5.72956	3.78533e-05	0.000368503	2.2578
GLOD4	-1.41455	21.8238	-5.70944	3.9298e-05	0.000374828	2.22012
PSMD4	-2.06926	19.2301	-5.72174	3.98193e-05	0.000374828	2.21325
POFUT2	-2.50584	19.335	-5.73475	3.9647e-05	0.000374828	2.2211
RNASE7	-2.63182	18.7439	-5.74314	3.90397e-05	0.000374828	2.23664
COPS4	-1.65523	20.1864	-5.69411	4.04374e-05	0.000377526	2.19137
DDX3X	-2.39783	18.4521	-5.7071	4.17197e-05	0.000386331	2.16981
RPS6	-1.16003	23.0753	-5.66991	4.23053e-05	0.00038819	2.14595
LZIC	-1.61512	20.1658	-5.66422	4.27575e-05	0.00038819	2.13526
HSP90AA1	-1.953	23.8256	-5.677	4.29429e-05	0.00038819	2.13594
MDH1	-1.05398	23.2135	-5.62152	4.63151e-05	0.000412599	2.05487
RPS12	-1.40686	21.0427	-5.62092	4.63675e-05	0.000412599	2.05373
HP1BP3	-1.02878	22.1674	-5.61208	4.71431e-05	0.000416248	2.03705
ALDH6A1	-2.84179	20.8445	-5.62434	4.86241e-05	0.000426022	2.01568
PHGDH	-3.37532	21.2826	-5.60171	5.07118e-05	0.000440922	1.97337
TNFAIP6	4.69714	22.4922	5.57903	5.28973e-05	0.000456439	1.93091
ACO2	-2.40999	20.3689	-5.57296	5.34987e-05	0.000458158	1.91953
TYMP	3.43952	19.9258	5.54064	5.68223e-05	0.000475887	1.85888
GALE	-1.37179	21.3207	-5.52011	5.60507e-05	0.000475887	1.863
BCAN	-1.83858	24.9851	-5.53069	5.64367e-05	0.000475887	1.86103
DPYSL2	-1.62216	23.2625	-5.49465	5.88142e-05	0.00048543	1.8146
VCP	-1.87617	22.1767	-5.51132	5.85278e-05	0.00048543	1.82443
PCMT1	-1.49981	21.5526	-5.48229	6.02054e-05	0.000493338	1.79109
CTSA	-2.5857	21.5975	-5.49766	6.15775e-05	0.000500977	1.77801
CRISPLD2	-2.29502	20.0476	-5.48747	6.27654e-05	0.00050702	1.75878
COL9A1	-2.73493	25.6694	-5.47555	6.41829e-05	0.000512462	1.73631
RPL18A	-2.74239	21.2149	-5.47426	6.43389e-05	0.000512462	1.73387
PPIB	-1.19948	25.4921	-5.44122	6.50803e-05	0.000514767	1.71281
HNRNPUL2	-1.38719	19.6579	-5.41724	6.81144e-05	0.00053505	1.667
CTBS	-1.32941	21.0271	-5.37923	7.32267e-05	0.000571269	1.59424
GFPT1	-1.37982	20.5631	-5.36605	7.50903e-05	0.000577891	1.56898
HNRNPU	-1.86492	21.9959	-5.38245	7.46534e-05	0.000577891	1.57968
SEC31A	-3.02114	20.2796	-5.38493	7.61166e-05	0.000581858	1.56475
NDUFB10	-2.15071	20.3482	-5.38037	7.67754e-05	0.000582981	1.55608
GNPDA1	-0.907817	21.9773	-5.33378	7.98659e-05	0.000598469	1.507
GLO1	-1.16166	23.0046	-5.33458	7.97439e-05	0.000598469	1.50854
RPS4X	-1.16471	23.2621	-5.32676	8.09457e-05	0.000602596	1.4935
SERPINE2	1.34708	26.6732	5.30752	8.39831e-05	0.000621147	1.45648
DPYSL3	-1.41688	22.5309	-5.27442	8.94862e-05	0.000657579	1.3927
PLCH1	-1.07034	22.5849	-5.27072	9.01249e-05	0.000658028	1.38555
NME2	-1.299	23.7957	-5.25386	9.3092e-05	0.000675362	1.353
RPSA	-1.04115	22.8466	-5.24876	9.40086e-05	0.000677695	1.34316
AIMP1	-2.37473	20.165	-5.2681	9.49827e-05	0.000680411	1.34205
ATAD3A	-1.39117	20.0731	-5.22305	9.87794e-05	0.000703186	1.29342
SHMT1	-1.85867	19.6422	-5.21554	0.000102642	0.000726146	1.25959
PYGL	-1.97948	21.7193	-5.19347	0.000109516	0.000765268	1.1989
TPD52	-2.92174	19.646	-5.19401	0.000109403	0.000765268	1.19994
RPS15A	-1.0618	22.6043	-5.16219	0.000111092	0.000771545	1.17541
RPL9	-1.32807	20.9547	-5.15408	0.000112849	0.000779	1.15965
ARSA	-0.996125	21.06	-5.14891	0.000113983	0.000782086	1.14961
PC	-1.97398	20.6743	-5.16719	0.000115165	0.00078547	1.14834
SF3A3	-1.55657	19.9027	-5.13019	0.000118292	0.00080199	1.11251
RPL5	-1.06251	22.081	-5.11926	0.000120723	0.00080843	1.09191
PCBP1	-1.43059	21.4993	-5.12131	0.000120244	0.00080843	1.0959
DDX1	-1.87385	21.144	-5.13316	0.000121371	0.00080843	1.09301
PSMC1	-1.38795	20.3936	-5.10811	0.000123364	0.000813668	1.07018
OSTF1	-1.68907	19.3419	-5.11904	0.000123586	0.000813668	1.073
PLCD1	-1.9257	19.5802	-5.11916	0.000126086	0.00082064	1.05697
CZIB	-2.40945	21.2589	-5.12194	0.000125609	0.00082064	1.0611
RBMX	-0.856481	22.2004	-5.09096	0.000127541	0.000825395	1.03674
NAMPT	2.97371	24.6932	5.10553	0.000129636	0.000829523	1.02939
HSPA2	-2.07927	21.4402	-5.10694	0.000129285	0.000829523	1.03211
HNRNPC	-1.14857	24.2408	-5.07322	0.000132016	0.00082991	1.00211
RPS9	-1.14932	23.1226	-5.07106	0.000132572	0.00082991	0.997891
NME1	-1.36099	22.4302	-5.07091	0.000132611	0.00082991	0.9976
AKR7A2	-1.81529	19.5959	-5.09078	0.000130523	0.00082991	1.01814
CCDC80	-1.53651	24.1674	-5.05935	0.000135739	0.000844844	0.974359
AKR1A1	-1.52479	23.1363	-5.05344	0.000137308	0.000849968	0.962818
HNRNPH1	-1.34772	22.1349	-5.04452	0.000139601	0.00085949	0.946027
TOR1AIP1	-0.862349	19.2057	-5.02724	0.000144384	0.000874753	0.912209
RPL6	-0.914865	23.41	-5.03255	0.000142898	0.000874753	0.922591
PSMC2	-2.64891	20.8538	-5.05021	0.000144215	0.000874753	0.922305
RPL29	-0.846999	22.5813	-5.0093	0.00014953	0.000895679	0.877057
ANP32A	-0.935061	21.9524	-5.00862	0.000149729	0.000895679	0.875725
ETF1	-1.25492	21.3258	-5.00702	0.000150197	0.000895679	0.872589
RPL7	-1.18353	23.2856	-4.99523	0.000153697	0.000911773	0.849475
POFUT1	-2.6598	20.7043	-4.9965	0.000159995	0.000944222	0.818
RCN1	-1.03077	22.8372	-4.96552	0.000162894	0.000956375	0.791148
PARK7	-0.920146	24.5059	-4.94935	0.000168135	0.000982082	0.759375
PSMC3	-1.55644	21.6294	-4.94526	0.000172243	0.00100094	0.738532
RO60	-1.35585	20.8474	-4.93274	0.000173702	0.0010043	0.726697
RPL14	-1.10495	23.0533	-4.91814	0.00017875	0.00102827	0.697954
FAU	-0.865739	23.4123	-4.90592	0.000183095	0.00104398	0.673864
PYGB	-1.2503	23.9437	-4.90531	0.000183315	0.00104398	0.672663
LRPAP1	-1.26203	21.5123	-4.88897	0.000189298	0.00107269	0.640449
RPL13	-1.00598	23.6666	-4.87968	0.000192791	0.00108708	0.622109
TXNL1	-1.00338	20.3634	-4.8642	0.000198755	0.00110972	0.591555
SARS1	-1.53088	21.7845	-4.87387	0.000198081	0.00110972	0.598294
CD164	-1.27304	19.9567	-4.8566	0.000201755	0.00112097	0.576532
AK1	-0.951332	24.4701	-4.83233	0.000211644	0.00117021	0.528556
P4HA2	-1.62765	20.2464	-4.83896	0.000213219	0.00117322	0.525521
SHMT2	-1.16756	21.9734	-4.8016	0.000224888	0.00123148	0.467708
ALDOC	-1.29901	22.9075	-4.78572	0.000232063	0.00125613	0.436231
GSTP1	-1.31779	26.8437	-4.78737	0.000231308	0.00125613	0.4395
PDAP1	-1.46276	19.8236	-4.78609	0.000232699	0.00125613	0.434241
FUCA1	-1.81674	20.6376	-4.79334	0.00023771	0.00127713	0.420634
RPS24	-1.03745	21.6623	-4.76582	0.000241386	0.00129079	0.396759
ACTR1B	-1.61691	20.9139	-4.77281	0.000242855	0.00129258	0.395021
RPS2	-1.01256	23.3272	-4.75953	0.000244416	0.00129483	0.384261
RPS3	-0.936111	23.1701	-4.74842	0.000249858	0.00131754	0.362196
NEBL	-2.18181	20.8495	-4.75448	0.000256553	0.00134661	0.344129
PSMD11	-1.24596	21.9605	-4.73009	0.000259111	0.00135379	0.325764
CBR1	-1.38568	22.855	-4.71932	0.000264708	0.00137672	0.304355
GMPPA	-1.06774	19.8905	-4.71241	0.000268368	0.00137689	0.290602
ANP32B	-1.32487	23.442	-4.71336	0.000267859	0.00137689	0.2925
PFKP	-2.80071	20.6051	-4.7353	0.000266412	0.00137689	0.306321
LSM1	-1.13204	19.7227	-4.70669	0.000271437	0.00138021	0.279211
PEBP1	-1.20519	26.1706	-4.7083	0.000270569	0.00138021	0.28242
UQCRC2	-1.58415	21.8576	-4.7081	0.000275961	0.00139697	0.26694
DCTN2	-1.32567	20.9501	-4.69169	0.000279652	0.00140319	0.24935
EIF4A2	-1.97243	20.4769	-4.71249	0.000278643	0.00140319	0.261324
UGDH	-1.08073	23.2767	-4.66973	0.00029214	0.00145942	0.205602
RPS14	-0.974436	22.72	-4.66459	0.000295148	0.00146472	0.195345
NSFL1C	-2.46981	19.8467	-4.68222	0.000295773	0.00146472	0.201528
RPLP0	-0.957571	23.6339	-4.65323	0.000301901	0.0014886	0.172694
PDCD6IP	-1.91345	20.4671	-4.64579	0.000317838	0.00156042	0.129436
G6PD	-1.08478	20.6568	-4.59057	0.000342129	0.00167247	0.0474998
ECHS1	-1.20698	21.7864	-4.57211	0.000354997	0.00172796	0.010558
ELAVL1	-1.28961	19.3648	-4.56529	0.000359877	0.00174426	-0.00309989
OAT	-1.38023	22.1628	-4.56039	0.00036366	0.00175512	-0.0134096
HNRNPA3	-0.849254	22.1491	-4.5535	0.000368475	0.00177085	-0.0267148
RTCB	-1.46139	19.5969	-4.559	0.000371075	0.00177586	-0.0296034
RANBP1	-1.25467	20.7179	-4.4917	0.000417107	0.0019878	-0.150674
PSMC5	-1.50595	21.5827	-4.49538	0.000421345	0.00199964	-0.156695
YWHAQ	-1.10972	21.3461	-4.48006	0.000426983	0.00201798	-0.174066
ALDH7A1	-2.51404	19.831	-4.47694	0.000444429	0.00209176	-0.206158
RTRAF	-1.47124	19.7045	-4.46036	0.000451948	0.00211839	-0.226797
SARNP	-1.33123	19.6009	-4.44719	0.000456355	0.00213028	-0.240452
PRRC1	-1.57295	20.4558	-4.45039	0.000461062	0.00214347	-0.246754
PTMS	-1.05469	23.7231	-4.43036	0.000471898	0.00217743	-0.274004
MPST	-1.88241	19.6404	-4.44657	0.000472191	0.00217743	-0.266753
RPS20	-0.840436	23.9993	-4.41304	0.000488665	0.00224341	-0.308876
CLTB	-2.22445	20.1246	-4.4276	0.000490437	0.00224341	-0.304658
HNRNPK	-1.29172	23.424	-4.40285	0.000498816	0.00226513	-0.329409
PAFAH1B3	-1.45208	20.2883	-4.41082	0.000499164	0.00226513	-0.326102
PLS3	-1.13544	21.9329	-4.39861	0.000503101	0.00227394	-0.337951
CMAS	-1.02707	19.8785	-4.37089	0.000532058	0.00239531	-0.393823
LMNA	-1.00616	26.42	-4.36344	0.00054013	0.00242208	-0.408852
PABPN1	-1.51749	19.8496	-4.36866	0.000543311	0.00242679	-0.410752
SGSH	-1.51005	22.1375	-4.36009	0.00055277	0.0024594	-0.427988
FKBP10	-1.48487	23.0056	-4.34942	0.000564764	0.00250298	-0.449419
LOXL2	1.34427	19.2841	4.33777	0.000573398	0.00252162	-0.466589
ACLY	-1.97072	20.7818	-4.35101	0.000571719	0.00252162	-0.457888
ATOX1	-1.4375	22.1461	-4.31963	0.000599716	0.00261715	-0.509359
DPP7	-1.54349	20.7322	-4.3199	0.000599387	0.00261715	-0.508812
ANXA11	-1.18967	20.9803	-4.30869	0.000603399	0.00262317	-0.51938
HSPA8	-0.779081	24.6443	-4.29959	0.000614631	0.00266184	-0.537775
RPL12	-0.884292	23.4172	-4.29435	0.0006212	0.0026801	-0.548378
FSCN1	-0.775046	22.874	-4.26797	0.000655336	0.00281671	-0.601719
RPLP2	-0.853529	24.7639	-4.265	0.000659298	0.00282309	-0.607729
GRHPR	-1.19262	22.0872	-4.25128	0.000677915	0.00288513	-0.635486
XRCC6	-1.33809	22.2066	-4.25633	0.000678853	0.00288513	-0.633972
DRG1	-1.10062	18.4407	-4.24327	0.000689025	0.00291747	-0.651688
RPS3A	-0.843723	23.419	-4.22409	0.000716406	0.00298947	-0.69052
RPL21	-0.907761	23.0026	-4.21863	0.000724403	0.00298947	-0.701579
PSMC6	-1.14832	22.0131	-4.22201	0.000719447	0.00298947	-0.694741
EDIL3	-1.23376	26.4548	-4.21932	0.000723388	0.00298947	-0.700183
SNRPA	-1.36089	20.4532	-4.23418	0.0007127	0.00298947	-0.681526
HNRNPL	-1.56366	21.0843	-4.23011	0.000724292	0.00298947	-0.695625
FABP3	-3.09011	20.3346	-4.24021	0.000714384	0.00298947	-0.680233
FARSB	-1.22749	21.1807	-4.21066	0.000736246	0.00301649	-0.717736
KHDRBS1	-1.47659	19.539	-4.21854	0.000735628	0.00301649	-0.713088
HEXA	-2.69248	19.2512	-4.22315	0.000739376	0.00301846	-0.714525
COPS6	-1.1164	20.956	-4.19603	0.000758481	0.00308539	-0.747372
HSP90AB1	-0.860632	22.8593	-4.18615	0.00077388	0.00312543	-0.767389
UBE2L5	-1.09645	21.7053	-4.18446	0.000776554	0.00312543	-0.770823
GMPPB	-1.4895	20.6683	-4.1924	0.000775629	0.00312543	-0.765852
CAPZB	-0.808699	20.7802	-4.17721	0.000788097	0.00316071	-0.785516
FUS	-1.32328	21.342	-4.17288	0.000805748	0.00322016	-0.804181
CKB	-2.88696	21.9264	-4.16147	0.000837441	0.00333513	-0.838657
PCBP2	-1.95383	20.6262	-4.14708	0.000862163	0.00342161	-0.867638
CAPS	-1.03194	21.6641	-4.12159	0.000882695	0.00347501	-0.89834
REXO2	-1.22165	20.4607	-4.11924	0.000886936	0.00347501	-0.903108
HSPA4	-1.29883	20.1011	-4.12406	0.000887822	0.00347501	-0.901311
EIF3A	-1.69105	19.3699	-4.1368	0.000880288	0.00347501	-0.888359
RPL19	-0.878886	23.1	-4.10505	0.000913004	0.00355457	-0.931923
NCL	-0.901627	22.6459	-4.10431	0.00091439	0.00355457	-0.933431
CUTA	-1.03156	21.9589	-4.1005	0.000921513	0.00357008	-0.94115
UBA1	-1.19494	22.7008	-4.09882	0.000924681	0.00357021	-0.944562
PSMD12	-1.13524	20.0983	-4.09015	0.000941197	0.0036217	-0.962169
CFL1	-0.923711	24.2609	-4.07951	0.000961881	0.00368883	-0.983782
ARPC5	-0.77846	22.2198	-4.07387	0.000973043	0.00371911	-0.995253
ACAT1	-2.10627	20.7108	-4.08501	0.000977637	0.00372417	-0.992776
HIBADH	-1.91405	20.7475	-4.07065	0.00100652	0.00382141	-1.02174
RCN3	-3.20048	22.2276	-4.06579	0.00101649	0.00384644	-1.03155
SMOC2	-1.53653	24.5313	-4.06061	0.00102722	0.00387418	-1.042
COPE	-1.2322	20.4882	-4.04317	0.00103751	0.00390007	-1.05864
HADHA	-2.26724	20.3458	-4.0445	0.00106135	0.00397658	-1.07451
COL3A1	1.47418	26.1699	4.02649	0.00109307	0.00403462	-1.10569
PRPS1	-1.2479	21.4519	-4.02222	0.00108861	0.00403462	-1.10502
HINT1	-1.46039	23.4499	-4.03074	0.00108122	0.00403462	-1.09545
IDH3A	-1.82493	19.4016	-4.02933	0.00109456	0.00403462	-1.10514
ARL3	-2.22353	20.1558	-4.0311	0.00109063	0.00403462	-1.10156
GLB1	-1.55545	21.1262	-4.02341	0.0011078	0.00407026	-1.11709
RPL15	-0.780357	22.7812	-4.00669	0.00111636	0.00408853	-1.13177
PGLS	-1.30748	22.2556	-3.9996	0.001148	0.00418468	-1.15594
RPL38	-1.32625	22.0525	-3.99876	0.00114996	0.00418468	-1.15764
TRNT1	-0.95198	19.8464	-3.98115	0.00117634	0.00426703	-1.18373
UGP2	-1.53635	25.1787	-3.98869	0.00118879	0.0042985	-1.18722
OLA1	-0.915752	20.3994	-3.97172	0.00119927	0.00431743	-1.20289
ABHD14B	-0.944519	22.0813	-3.96924	0.00120539	0.00431743	-1.20795
SCRN1	-1.13749	19.4546	-3.96993	0.00120368	0.00431743	-1.20654
CHADL	-1.361	21.1121	-3.96563	0.00123042	0.00439326	-1.22479
TFAM	-0.902574	19.4454	-3.95499	0.00124114	0.00441767	-1.23694
PRDX6	-0.728194	24.4384	-3.94971	0.00125465	0.00445184	-1.24768
RDX	-1.11251	20.2856	-3.93155	0.00130225	0.00460641	-1.28462
PKM	-1.02587	27.6326	-3.90889	0.00136425	0.00481076	-1.33073
VPS4A	-1.87801	18.77	-3.90832	0.00140011	0.00492199	-1.34966
GSR	-1.35291	19.4689	-3.89995	0.00140722	0.00493178	-1.358
COL11A1	-1.53614	23.2922	-3.88793	0.00145955	0.00509947	-1.3909
SH3BGRL3	-1.11018	24.2274	-3.84649	0.00155085	0.00540191	-1.45774
GARS1	-0.920968	20.2886	-3.84374	0.00155966	0.00541602	-1.46335
YWHAH	-0.802128	21.4561	-3.83517	0.00158737	0.00549549	-1.48078
CCT5	-1.81714	20.273	-3.8424	0.00160162	0.00552802	-1.48298
UAP1	-1.01725	20.1303	-3.82113	0.00163388	0.00562231	-1.50936
SRM	-2.76102	20.5977	-3.83017	0.00164211	0.00563362	-1.50771
ATP5F1A	-0.800349	25.1733	-3.81471	0.00165561	0.00566288	-1.52244
ERLIN2	-0.860981	20.0912	-3.79832	0.00171238	0.00582209	-1.55579
GLUD1	-1.61536	21.5671	-3.81044	0.00170964	0.00582209	-1.54763
NONO	-2.13121	20.5859	-3.80732	0.00172059	0.00583259	-1.55395
SND1	-1.05281	21.9365	-3.78638	0.00175499	0.00593154	-1.5801
RPL34	-0.831339	22.5997	-3.78272	0.00176827	0.00595874	-1.58756
TPP1	-0.970488	23.1328	-3.76807	0.00182241	0.00612308	-1.61737
TIMP2	1.62762	21.3466	3.76918	0.00186006	0.0062312	-1.63109
ATP6V1B2	1.12766	20.1119	3.74154	0.00192556	0.00643171	-1.67166
MAT2A	-1.31514	19.8286	-3.73601	0.00196915	0.00655808	-1.6906
RPL32	-0.827298	21.4409	-3.71826	0.00201932	0.00666667	-1.71874
WDR1	-0.828188	23.4184	-3.72029	0.00201092	0.00666667	-1.71462
TCP1	-1.06933	20.5343	-3.71907	0.00201596	0.00666667	-1.7171
CCN6	-0.893201	20.8456	-3.70719	0.00206591	0.0068008	-1.74126
IMPDH2	-1.47005	20.3524	-3.71425	0.00208124	0.00683149	-1.74218
UFM1	-1.17492	19.8682	-3.69297	0.00214873	0.00703276	-1.77714
MDH2	-1.17225	24.7477	-3.68677	0.00217629	0.00710256	-1.78972
PCYT2	-1.22821	19.6204	-3.67906	0.00221347	0.00718275	-1.80611
YARS1	-1.763	19.5666	-3.68438	0.00221246	0.00718275	-1.80259
PSMD2	-1.13499	21.3873	-3.65602	0.00230792	0.00746797	-1.84899
ATIC	-1.22521	21.9826	-3.65556	0.00232298	0.0074954	-1.85376
TPI1	-0.716976	26.655	-3.63629	0.00239117	0.00769363	-1.88549
PSMC4	-1.14021	20.9731	-3.63694	0.00240719	0.00772335	-1.88967
IVD	-1.00048	19.2581	-3.62746	0.00243512	0.00779101	-1.90343
PSMD14	-0.853296	21.6769	-3.61977	0.00247403	0.00789333	-1.91905
EIF3I	-0.943685	19.87	-3.60561	0.00254739	0.00808211	-1.94783
CRTAP	-1.39121	19.1291	-3.61576	0.0025464	0.00808211	-1.94129
SH3KBP1	-1.18045	19.5892	-3.60721	0.00256572	0.00811766	-1.95175
HYI	-1.6579	19.5527	-3.60531	0.00260153	0.00820815	-1.96241
NAP1L4	-0.745732	20.5228	-3.59093	0.00262572	0.00826158	-1.97765
PDIA3	-0.722008	25.3817	-3.58372	0.00266509	0.00836236	-1.99231
CARHSP1	-2.25146	21.3376	-3.58234	0.00272695	0.00853295	-2.0088
HSD17B10	-1.50924	22.1165	-3.57341	0.00277731	0.00866672	-2.02683
PABPC3	-1.43485	20.2137	-3.57201	0.00278529	0.00866787	-2.02965
HAGH	-1.67129	21.4502	-3.56672	0.00281565	0.00873849	-2.04033
FUBP1	-1.69748	20.9431	-3.55742	0.00286988	0.00888258	-2.05911
GDI1	-0.854478	21.2332	-3.53423	0.00295169	0.00910245	-2.09278
ADH5	-1.22182	22.9631	-3.53822	0.0029569	0.00910245	-2.09144
ETFB	-1.25763	21.8495	-3.53459	0.00297907	0.00914598	-2.09879
ANGPTL2	-0.855055	24.6754	-3.52744	0.00299338	0.00916523	-2.10656
SEPTIN7	-1.27057	20.3712	-3.53166	0.00300318	0.00917057	-2.10609
CPNE3	-0.88249	20.9226	-3.51705	0.00305829	0.00931388	-2.12765
ESD	-0.764208	22.9233	-3.47842	0.00331215	0.0100601	-2.20596
RUVBL2	-0.93968	19.8418	-3.47311	0.00334861	0.0101169	-2.2167
CYC1	-0.980839	22.0719	-3.47317	0.00334822	0.0101169	-2.21659
HMGA1	0.848482	23.5847	3.4608	0.00343481	0.0103404	-2.24164
AGA	-1.26719	20.0587	-3.46639	0.00344076	0.0103404	-2.23917
ANXA4	-0.60157	24.597	-3.45614	0.003468	0.010368	-2.25108
MTHFD1	-1.41614	18.6443	-3.46508	0.00346815	0.010368	-2.24529
AHNAK	-0.642489	25.2411	-3.4536	0.0034863	0.010395	-2.25624
HLA-B	2.51611	19.6415	3.45163	0.00356517	0.0105748	-2.27239
SPTAN1	-2.46881	20.5815	-3.45279	0.00355671	0.0105748	-2.27005
NNMT	1.86873	23.2514	3.44611	0.00360576	0.0105998	-2.2835
PSAP	0.905923	22.3344	3.43499	0.00362277	0.0105998	-2.29389
HSP90B1	-0.632235	25.4927	-3.43607	0.00361471	0.0105998	-2.29171
P4HA1	-0.704299	23.4311	-3.43871	0.00359512	0.0105998	-2.28638
GNPDA2	-1.13935	19.5389	-3.43862	0.00362942	0.0105998	-2.29273
PLOD2	-1.90959	19.6676	-3.44309	0.0036282	0.0105998	-2.28959
GSTM2	-3.7826	19.3871	-3.43075	0.00372121	0.0108401	-2.31442
HDHD2	-1.47135	21.6995	-3.42182	0.00378994	0.0110121	-2.33238
LASP1	-1.19979	20.955	-3.41536	0.00380732	0.0110345	-2.33966
TMEM63A	-0.635995	26.1794	-3.40249	0.00387417	0.0111997	-2.35964
CALR	-0.733729	25.0859	-3.39952	0.00389797	0.01124	-2.36563
CLEC3A	-1.2771	26.41	-3.40444	0.00392354	0.0112851	-2.36667
CSRP1	-1.11961	21.5314	-3.38931	0.00401692	0.0115246	-2.39216
THBS4	-2.04909	20.7605	-3.38261	0.00410732	0.0117544	-2.41121
ERP44	-1.21	21.4835	-3.37401	0.00415032	0.011841	-2.42377
SYNCRIP	-1.23041	22.153	-3.37419	0.00415839	0.011841	-2.42492
RALY	-1.777	20.5701	-3.37421	0.00417866	0.0118691	-2.42808
EIF5A	-0.707109	23.4311	-3.35574	0.00426658	0.0120886	-2.45406
DUT	-1.3522	19.6397	-3.36041	0.00429867	0.0121494	-2.4558
CTTN	-1.4233	19.6188	-3.35904	0.00431075	0.0121533	-2.45855
PPP1R7	-1.27356	21.7871	-3.35217	0.00437187	0.0122952	-2.47233
EEF1A1	-0.634703	26.5829	-3.33453	0.00445741	0.0125049	-2.49684
RPL22	-0.620204	23.3937	-3.33264	0.00447476	0.0125208	-2.50064
ACADVL	-1.4731	22.0622	-3.3397	0.00448507	0.0125208	-2.49735
PSMA7	-0.611433	22.9735	-3.32829	0.00451509	0.0125524	-2.50941
CCT4	-1.105	20.8787	-3.33211	0.00451841	0.0125524	-2.50729
NIPSNAP3A	-1.48404	20.0512	-3.33032	0.0045722	0.0126709	-2.51617
BDH2	-0.755682	22.3616	-3.31962	0.00459658	0.0127075	-2.52688
ARCN1	-1.394	21.5152	-3.31974	0.00467245	0.012886	-2.53738
PAFAH1B2	-1.0029	23.1738	-3.30852	0.00470449	0.012943	-2.54945
SPR	-1.71033	19.5173	-3.30582	0.00480766	0.013195	-2.56527
TAGLN2	1.19134	23.0284	3.29745	0.0048627	0.0132821	-2.57832
TWF2	-1.37443	19.7925	-3.30042	0.0048611	0.0132821	-2.57607
KARS1	-1.09645	18.8531	-3.29157	0.0049111	0.0133822	-2.58872
PLOD1	-1.83452	21.2574	-3.28025	0.00506629	0.0137721	-2.61645
PAH	-0.747933	23.7197	-3.26547	0.00513948	0.0139196	-2.63585
PTBP1	-0.779951	21.4459	-3.26495	0.00514501	0.0139196	-2.6369
RSU1	-1.04814	21.7536	-3.26534	0.00518305	0.0139893	-2.64133
RPS5	-1.01247	20.6634	-3.26142	0.00520316	0.0140104	-2.64652
PRKCSH	-0.9802	22.5383	-3.23902	0.00542896	0.0145839	-2.68916
LSM4	-1.06316	20.0629	-3.24067	0.00545245	0.0146126	-2.69074
PSMA6	-0.608485	23.4818	-3.22974	0.00553212	0.0147713	-2.7076
WIF1	-2.87491	20.0819	-3.23682	0.0055376	0.0147713	-2.70326
LGALS7	-2.84272	19.6595	-3.23269	0.00558465	0.0148619	-2.7115
TUBB4A	-1.26516	19.3374	-3.21826	0.00575208	0.0152718	-2.7403
SAP18	-0.775412	20.8183	-3.2029	0.0058465	0.0154505	-2.7614
EIF2S3	-1.26862	19.7711	-3.21049	0.00584435	0.0154505	-2.7558
CCT6A	-1.34657	21.0229	-3.20655	0.00589166	0.0155338	-2.76366
PSMA4	-0.558926	22.3097	-3.19637	0.00592564	0.0155873	-2.77449
SCP2	-1.08029	19.5269	-3.18999	0.00605034	0.0158787	-2.79208
PSMB5	-0.548761	22.2574	-3.17756	0.00615946	0.0161279	-2.81212
AHSG	1.94756	20.7376	3.18341	0.00617735	0.0161376	-2.80976
S100A13	-1.03105	25.7287	-3.17869	0.00619224	0.0161395	-2.81463
NIF3L1	-1.08717	20.3095	-3.16804	0.00632902	0.0164209	-2.83588
CALM3	-1.09222	22.3134	-3.16875	0.00631975	0.0164209	-2.83445
PPP6R1	-0.821806	20.9411	-3.15914	0.00639745	0.0165607	-2.84896
GNB2	-0.792993	20.7891	-3.1575	0.00641894	0.0165786	-2.85222
UQCRFS1P1	-1.08342	20.8666	-3.15614	0.0064854	0.0167124	-2.8596
EZR	-0.941465	20.6151	-3.13538	0.0067194	0.0172763	-2.89655
GET3	-1.45898	18.9846	-3.13908	0.00676344	0.0173504	-2.8979
GOT2	-0.902089	23.6093	-3.11678	0.00697939	0.0178641	-2.93348
PRDX5	-1.14661	23.5368	-3.09687	0.00734975	0.0187699	-2.97972
DLD	-1.03571	22.6569	-3.08109	0.00756307	0.0192714	-3.00878
SEPTIN2	-1.16577	20.3495	-3.08313	0.00758206	0.0192767	-3.0088
CRYAB	-0.828141	25.6397	-3.07469	0.00760941	0.0193032	-3.01723
HSPG2	-1.31279	24.2843	-3.07894	0.00764732	0.0193562	-3.0171
CRYZ	-0.782803	22.6947	-3.05779	0.00787778	0.0198953	-3.05079
TMA7	-0.883295	22.0841	-3.0471	0.00805237	0.0202913	-3.07199
ENO1	-0.600958	27.9865	-3.04232	0.00813161	0.0204079	-3.08146
ACAT2	-0.638191	22.0556	-3.04215	0.0081345	0.0204079	-3.08181
HSPA9	-0.655623	23.7365	-3.03814	0.00820158	0.020531	-3.08975
MYOC	-2.43111	20.4166	-3.03947	0.00828819	0.0207023	-3.09505
DDX5	-1.58431	19.371	-3.03324	0.00839405	0.0209208	-3.10733
CLIC1	-1.27509	23.3986	-3.03019	0.0084464	0.0210053	-3.11335
TOLLIP	-0.914071	20.422	-3.01679	0.00857034	0.0212671	-3.13216
IGFBP5	-1.59048	22.2046	-3.02093	0.00860736	0.0213126	-3.13161
STOML2	0.671369	20.1422	3.01148	0.00866188	0.0213547	-3.14252
MYDGF	-0.809299	23.3372	-3.01172	0.00865775	0.0213547	-3.14205
S100A1	-1.73094	25.0591	-3.01208	0.00876388	0.0215595	-3.14903
RPL35A	-0.669177	22.9642	-2.99224	0.00900974	0.0221166	-3.18053
ARHGAP1	-1.31657	19.8073	-2.97763	0.00940023	0.0230212	-3.21674
NUDT5	-1.42214	20.922	-2.97667	0.00941869	0.0230212	-3.21864
PLIN3	-0.979952	22.3101	-2.96752	0.00953764	0.023262	-3.23304
FBLN7	-1.35563	22.1936	-2.96833	0.00957963	0.0233145	-3.23499
SBDS	-0.616733	19.1252	-2.96107	0.00960277	0.023321	-3.242
RPL37	-0.819177	21.7699	-2.95273	0.00976773	0.0236712	-3.25841
AKR1C2	1.13537	22.2875	2.94672	0.0100098	0.024155	-3.27735
CAPZA2	-0.61355	22.0412	-2.94107	0.0100031	0.024155	-3.28134
GOT1	-1.18491	20.6736	-2.93426	0.0102663	0.0247216	-3.30173
CAPG	-0.649609	23.93	-2.92221	0.0103957	0.0249045	-3.31839
NIPSNAP1	-1.42138	19.77	-2.92847	0.0103876	0.0249045	-3.31304
SFRP4	-1.86576	19.4712	-2.92751	0.0104079	0.0249045	-3.31492
FIBIN	-1.15578	22.0776	-2.92598	0.0104403	0.0249298	-3.31792
SUCLG2	-1.09984	19.2185	-2.9239	0.01048	0.0249722	-3.32174
MIA	-0.733768	24.8963	-2.91502	0.0105493	0.0250848	-3.33249
CPQ	-0.697479	21.9344	-2.91238	0.0106061	0.0251673	-3.33766
RPS13	-0.841554	23.0491	-2.90526	0.0107612	0.0254824	-3.35162
CNN1	-1.27887	21.3606	-2.90975	0.0107897	0.0254967	-3.34961
EEF1B2	-0.671542	23.9653	-2.89907	0.0108979	0.0256737	-3.36375
SERPINA5	-2.20536	21.1836	-2.9043	0.0109096	0.0256737	-3.36025
COX4I1	-0.956955	20.962	-2.89763	0.0109954	0.0258222	-3.36999
TGM2	0.959853	20.8316	2.88166	0.0113578	0.0266184	-3.40115
CCT3	-1.76264	21.1854	-2.87685	0.0115335	0.0269747	-3.41371
LGALS3	-0.779976	25.3854	-2.86694	0.0116345	0.0271552	-3.42655
DNPEP	-0.62552	21.0969	-2.8634	0.0117186	0.0272956	-3.43346
RPS18	-0.518539	23.3634	-2.86153	0.0117632	0.0273435	-3.43711
AKAP9	-1.68013	22.2604	-2.86251	0.0118731	0.0274868	-3.44158
IDH2	-1.89619	20.7142	-2.86263	0.0118703	0.0274868	-3.44135
LAMP2	-0.640824	22.9916	-2.84345	0.0122036	0.0281375	-3.47234
ELOB	-0.945898	21.1734	-2.84705	0.012184	0.0281375	-3.46855
CFH	-0.747116	22.6197	-2.84224	0.0122337	0.02815	-3.47471
TUBA1B	-0.825209	23.9485	-2.83297	0.0124663	0.0286272	-3.49275
GSS	-0.784554	20.927	-2.82293	0.0127228	0.0291576	-3.51225
GMDS	-0.822462	19.9636	-2.82181	0.0127518	0.0291652	-3.51443
HNRNPM	-1.11892	21.3529	-2.8225	0.0128732	0.029384	-3.51916
HEBP2	-0.548818	21.7133	-2.8146	0.0129397	0.0294766	-3.52843
MYO1D	1.42694	20.5695	2.81576	0.0130496	0.0296677	-3.53219
MANF	-0.794128	21.6115	-2.80872	0.013095	0.0297115	-3.53984
HNRNPD	-0.531952	22.8766	-2.793	0.013519	0.0305887	-3.57032
CFL2	-0.787271	20.4566	-2.79241	0.0135353	0.0305887	-3.57147
RPS17	-0.749468	22.0604	-2.77288	0.0140812	0.0317074	-3.60924
FTL	-0.886288	24.4077	-2.7751	0.014093	0.0317074	-3.60787
COL14A1	-1.52327	19.8359	-2.77688	0.0141138	0.0317074	-3.60721
RPL26	-0.518997	23.1412	-2.76532	0.0142981	0.0320581	-3.62383
DCXR	-1.35954	20.3773	-2.76604	0.0144253	0.0322797	-3.62807
RALB	0.909557	21.2754	2.75975	0.0145364	0.0324646	-3.63745
ALDOA	-0.605092	25.6747	-2.75116	0.0147135	0.0327957	-3.65116
HNRNPA0	-1.56585	20.7277	-2.75071	0.0148771	0.0330957	-3.65752
HNRNPA1	-0.766496	22.6739	-2.73422	0.0152257	0.033681	-3.68378
MTAP	-0.977218	20.9589	-2.73699	0.0152187	0.033681	-3.68121
MFAP2	-1.07947	20.0102	-2.73909	0.0152289	0.033681	-3.67983
SRSF6	-0.663782	20.5587	-2.72501	0.0155114	0.0341982	-3.70149
NACA	-0.958448	20.6241	-2.72716	0.0155228	0.0341982	-3.70007
ARPC1B	-0.498202	22.5746	-2.71996	0.0156702	0.0344563	-3.71119
TARS1	-1.79618	19.6916	-2.72067	0.0158028	0.034681	-3.7151
TKT	-0.486974	24.3657	-2.71342	0.0158782	0.0347794	-3.72374
ECH1	-0.755433	21.7181	-2.71083	0.0159611	0.0348939	-3.7287
AK4	-1.20432	21.9208	-2.71144	0.0160981	0.0351259	-3.73274
AEBP1	-0.950026	21.2531	-2.69207	0.0166577	0.0362774	-3.76724
ARPC1A	-0.69894	20.7475	-2.67026	0.0173193	0.0376462	-3.80631
CCN2	-2.1805	22.4067	-2.67206	0.0174197	0.0377924	-3.8078
PI4K2A	2.71518	22.076	2.66342	0.0177233	0.038378	-3.82422
PDCD5	-0.834308	21.2799	-2.65281	0.0180008	0.0388313	-3.84141
DDAH1	-1.424	20.3039	-2.6559	0.0179916	0.0388313	-3.83849
RPL7A	-0.448697	25.2883	-2.64804	0.0181097	0.0389924	-3.84865
MAT2B	-0.981235	20.3291	-2.64652	0.0182946	0.0393161	-3.85522
PNP	-0.538618	22.2887	-2.63049	0.0187583	0.0401763	-3.882
RPL35	-0.543876	23.7714	-2.62936	0.0188007	0.0401763	-3.88413
SEPTIN6	-1.32213	20.8445	-2.63429	0.0187848	0.0401763	-3.87942
SERPINE1	1.91979	20.623	2.62498	0.0191369	0.0408182	-3.89703
GYG1	1.43945	19.7758	2.62382	0.0191811	0.040836	-3.89921
PGM1	-0.726186	23.1012	-2.617	0.0192718	0.0409525	-3.90756
LRP1	-0.742573	22.3137	-2.60393	0.0197826	0.0419597	-3.93231
ACTN4	-0.68359	21.3218	-2.60281	0.0198269	0.0419756	-3.93442
ALDH9A1	-0.551929	21.7867	-2.59842	0.0200017	0.0422671	-3.94272
ASS1	-0.543781	23.8695	-2.59266	0.0202332	0.0425196	-3.95359
TUBB4B	-0.941346	21.1135	-2.59645	0.0201938	0.0425196	-3.94928
IL17D	-1.27438	21.4866	-2.59716	0.0202273	0.0425196	-3.9495
S100A9	-1.94794	18.4239	-2.59315	0.0203889	0.042768	-3.95702
SRP9	-1.40768	20.1194	-2.57994	0.0209316	0.0438255	-3.98186
EIF4H	-0.781648	21.0278	-2.5742	0.020996	0.0438796	-3.98847
SERPINA1	-1.18556	25.9167	-2.57432	0.0211667	0.0441555	-3.99241
SERPINH1	-1.68785	24.7801	-2.57241	0.021247	0.044242	-3.99599
HADHB	-0.71418	22.5226	-2.55447	0.0218346	0.0453825	-4.02547
PPA2	-1.10733	20.4095	-2.55443	0.0220186	0.0456816	-4.02966
LTA4H	-1.47706	20.7391	-2.54656	0.0223646	0.0463151	-4.04436
UBE2N	-0.548485	22.0133	-2.54103	0.0224269	0.0463598	-4.05069
TUBB	-0.877389	23.6522	-2.5301	0.0230148	0.0474889	-4.07316
PPP2R1A	-1.05419	22.6932	-2.53035	0.0230942	0.0475666	-4.07462
ANXA2	-0.413854	27.5247	-2.50937	0.0238821	0.0491005	-4.10982
HNRNPH3	-0.700061	21.1934	-2.50076	0.0242935	0.0498564	-4.12587
MMP1	3.43539	23.1338	2.50128	0.0244593	0.0500163	-4.12865
TBCA	-0.587303	21.2941	-2.49739	0.0244561	0.0500163	-4.13213
CCL20	1.36483	23.2645	2.49458	0.0247848	0.0505913	-4.14108
B2M	1.03552	22.701	2.48463	0.0252757	0.051501	-4.1595
YWHAB	-0.531439	22.4204	-2.47885	0.0253705	0.0516018	-4.16657
RAN	-0.523552	23.4302	-2.47759	0.0254339	0.0516385	-4.16891
SELENOM	-0.797229	20.8361	-2.47422	0.0257036	0.0520932	-4.17698
CLEC11A	-0.750286	24.9148	-2.46962	0.0258411	0.0522788	-4.18373
VDAC2	-0.675052	22.327	-2.4554	0.0265733	0.0536649	-4.20996
TIMP1	0.708935	24.5243	2.44813	0.0269571	0.0543436	-4.22338
TGFBI	0.630373	24.4591	2.44658	0.0270397	0.0544137	-4.22624
YWHAZ	-0.665095	23.9257	-2.43993	0.0273965	0.0550347	-4.2385
LMNB2	-0.565346	21.1899	-2.41614	0.0287091	0.0575699	-4.28222
CALD1	-1.27981	18.9904	-2.4145	0.0290077	0.057863	-4.28847
ARPC2	-0.468972	22.9033	-2.41188	0.0289506	0.057863	-4.29003
NUCKS1	-0.4652	22.7541	-2.41139	0.0289786	0.057863	-4.29094
BLVRB	-0.816952	23.5343	-2.39445	0.0300647	0.0598667	-4.32352
PODNL1	-1.1015	21.5409	-2.38749	0.0305796	0.0607233	-4.33771
S100A10	-0.722331	23.7305	-2.38367	0.0306015	0.0607233	-4.34166
THBS1	-1.21809	28.209	-2.38346	0.0308211	0.0609466	-4.34504
YWHAE	-0.47219	23.8811	-2.38032	0.0307992	0.0609466	-4.34771
PSMA5	-0.403665	23.1016	-2.3787	0.0308967	0.0609902	-4.35065
PCNP	-0.753117	20.5101	-2.3716	0.0314267	0.0615584	-4.36495
CNDP2	-0.753358	21.8447	-2.3714	0.031439	0.0615584	-4.36532
RPL28	-0.614249	22.1667	-2.37059	0.031391	0.0615584	-4.36542
S100A4	-0.646552	22.7695	-2.36991	0.0314328	0.0615584	-4.36666
PRDX3	-0.622406	22.7176	-2.36955	0.0314548	0.0615584	-4.36731
YBX1	-0.912723	21.0772	-2.37128	0.0315618	0.061662	-4.36716
ACOT1	-0.93423	19.2729	-2.36062	0.0322236	0.0628471	-4.38647
PCOLCE2	-0.716614	25.9846	-2.35224	0.0325477	0.0633706	-4.39887
SERPING1	-1.13152	21.3679	-2.3459	0.033159	0.0644508	-4.41307
GPNMB	-1.26649	21.4011	-2.34329	0.0333274	0.0646676	-4.41777
SUCLG1	-1.75653	21.966	-2.33833	0.0336499	0.0651824	-4.42672
NUTF2	-0.831081	21.5896	-2.33553	0.0337265	0.0652198	-4.4304
SERF2	-1.47192	18.9458	-2.33429	0.0339147	0.0653832	-4.43399
SERPINB6	-1.47979	22.1495	-2.33412	0.0339258	0.0653832	-4.4343
PPIC	-0.923524	22.3217	-2.33051	0.0341642	0.0657315	-4.44079
SUMF2	-0.470891	23.38	-2.32487	0.0343193	0.0659186	-4.4482
RPLP1	-2.2179	21.8189	-2.3246	0.0345576	0.0662646	-4.45142
ACTR1A	-0.787663	22.0556	-2.31213	0.0352933	0.0675615	-4.47249
EIF2S1	-0.600629	20.8256	-2.30463	0.0356956	0.0682169	-4.4846
CS	-1.31922	19.7268	-2.30692	0.0357609	0.0682272	-4.48313
CFD	-1.18149	21.7651	-2.29498	0.0365959	0.069659	-4.50449
GBE1	-0.562371	20.4367	-2.29125	0.0366337	0.069659	-4.50858
S100B	-1.00933	22.8407	-2.28418	0.0373662	0.0709335	-4.52375
COTL1	1.22725	20.3149	2.27311	0.0381718	0.0722221	-4.54346
PDGFRL	-0.794498	22.4679	-2.27231	0.0381189	0.0722221	-4.54368
NDRG1	0.785875	20.4655	2.26591	0.0385925	0.072897	-4.55508
RPL3	-0.496624	23.273	-2.25498	0.0392949	0.0741008	-4.57326
ADGRG2	-0.885098	20.1668	-2.257	0.0393742	0.0741185	-4.57207
SNX3	-1.08251	20.0605	-2.2562	0.0394344	0.0741185	-4.57348
CHST14	-1.20919	19.9999	-2.25008	0.039901	0.0748719	-4.58432
PURA	-0.523211	21.4953	-2.23285	0.0410058	0.0768184	-4.61247
USP28	-1.64894	21.7393	-2.2236	0.0419789	0.0784149	-4.63104
PSMA1	-0.382167	22.9059	-2.22044	0.0419957	0.0784149	-4.63438
AIFM1	-0.854113	19.7715	-2.22133	0.0421613	0.0785954	-4.63502
CHI3L1	1.95915	22.0573	2.21328	0.0428155	0.079501	-4.64917
CAPZA1	-0.694129	21.3795	-2.21218	0.0427584	0.079501	-4.64976
ANGPTL4	0.963114	21.0627	2.21278	0.0428566	0.079501	-4.65005
MMP14	3.26885	21.1735	2.20535	0.0434692	0.0805063	-4.66308
SEC23A	-1.29281	20.6121	-2.19763	0.0441145	0.0815689	-4.67659
HSPA5	-0.56768	25.637	-2.19303	0.0442605	0.0817061	-4.68253
CEMIP	-0.898541	20.0964	-2.18572	0.0451267	0.0831705	-4.69738
ATP6V1A	0.522428	21.2083	2.1763	0.0456986	0.0840885	-4.71179
COL9A3	-1.00456	22.4916	-2.16606	0.0468459	0.0860605	-4.73159
ZBTB14	1.15888	23.6799	2.16183	0.0472238	0.0866151	-4.73893
RPS7	-0.542125	23.3409	-2.15629	0.0474749	0.0869356	-4.74661
PDHA1	-1.028	21.1439	-2.1566	0.0476943	0.0871971	-4.74799
FGFBP2	-0.540442	28.6912	-2.1479	0.0482393	0.0880522	-4.76117
HADH	-1.09066	21.5376	-2.14875	0.0484093	0.0881767	-4.76157
HDGF	-0.404558	21.6814	-2.14547	0.0484624	0.0881767	-4.76538
PGK1	-0.644869	26.8543	-2.13878	0.049086	0.089169	-4.77698
SDCBP	0.877677	21.3845	2.13626	0.0495671	0.0898996	-4.78313
LAMTOR5	-0.621625	20.4653	-2.13199	0.0497181	0.0900301	-4.78867
PDLIM5	-0.735914	20.5891	-2.13118	0.049923	0.0902576	-4.791
CCN1	-0.753606	20.5298	-2.12983	0.0500507	0.0903452	-4.79332
CAPNS1	-0.581392	21.2557	-2.11969	0.0508906	0.0917158	-4.80987
TAGLN	-1.25937	20.9052	-2.11902	0.0512084	0.0921428	-4.81279
UQCRB	-0.872167	20.688	-2.11077	0.0520103	0.0934381	-4.82692
PDIA4	-0.402949	24.7916	-2.09742	0.0530784	0.0952068	-4.84808
SEMA3C	1.17701	20.9318	2.0958	0.0534971	0.0958069	-4.85251
PRSS3	-0.740467	22.776	-2.09352	0.0536012	0.0958427	-4.85559
NANS	-1.25755	20.842	-2.07774	0.0553414	0.0987992	-4.88324
GPR4	0.502571	27.8309	2.07323	0.0555517	0.0990194	-4.88933
ABI3BP	0.823524	25.4221	2.07293	0.0558432	0.0992284	-4.89142
RPL31	-0.484907	22.4174	-2.07046	0.0558419	0.0992284	-4.89404
RPL36AL	-0.902769	21.2165	-2.06902	0.0562529	0.0998006	-4.89803
CYTL1	-1.29844	21.5343	-2.06458	0.056722	0.100465	-4.90555
HBA1	0.976388	24.3457	2.06381	0.0568037	0.100465	-4.90685
VAT1	-1.00623	19.339	-2.05093	0.0581882	0.10264	-4.92861
MAP4	-0.856284	20.8109	-2.05069	0.0582137	0.10264	-4.929
ATP5PD	-0.858552	21.2798	-2.04533	0.0587993	0.103512	-4.93804
EIF6	-0.549825	20.4275	-2.03853	0.0592858	0.104208	-4.94805
SIL1	-0.932373	20.1243	-2.03824	0.0595814	0.104405	-4.94996
CPNE1	-0.725585	19.2086	-2.03736	0.0595501	0.104405	-4.95074
TPM1	-0.761159	21.5056	-2.03017	0.0604686	0.105797	-4.96343
RPS26	-0.562136	24.1267	-2.02344	0.0609792	0.106527	-4.9734
UBA52	-0.391406	25.1719	-2.01981	0.0613933	0.107086	-4.97948
RARRES2	0.973315	23.3637	2.01777	0.0618935	0.107793	-4.98425
TIMP3	-0.859269	24.5468	-2.01553	0.0621518	0.108073	-4.988
H1-5	-0.841813	22.9324	-2.01473	0.0622443	0.108073	-4.98933
OGN	0.550784	30.2571	1.99246	0.0645957	0.111986	-5.02511
DECR1	-0.732375	20.5243	-1.97154	0.0673583	0.116597	-5.0607
ACTA1	-0.419043	25.1143	-1.95339	0.0694334	0.120007	-5.08967
MYL6	-0.400782	22.6211	-1.95219	0.0695877	0.120091	-5.09165
NPEPPS	-0.625371	19.8893	-1.9486	0.0701891	0.120788	-5.0981
FBL	-1.21701	19.885	-1.94871	0.0703096	0.120788	-5.09847
ICAM1	0.652407	21.7461	1.94817	0.0702456	0.120788	-5.09882
DLAT	-1.07096	23.1633	-1.94299	0.0710516	0.121879	-5.10783
U2AF1	-0.756292	19.0916	-1.94081	0.0713359	0.122183	-5.11139
ACOT7	0.919836	20.2011	1.92273	0.0737351	0.125913	-5.14084
CCT7	-0.598734	20.8241	-1.92159	0.0736932	0.125913	-5.14196
ANXA7	-0.334603	22.3427	-1.91864	0.0740088	0.126192	-5.14645
GLS	-1.33339	21.7822	-1.90764	0.0757919	0.129039	-5.16528
IGKC	-1.69948	20.7581	-1.89041	0.0782051	0.132949	-5.19306
GAPDH	-0.363355	28.3711	-1.88703	0.0784054	0.133091	-5.19757
TALDO1	-0.405851	24.6963	-1.88569	0.0785965	0.133216	-5.19972
CMPK1	-0.763046	23.3345	-1.88344	0.0792008	0.134041	-5.20425
LAMP1	-0.418008	22.9914	-1.87743	0.0797858	0.134831	-5.21299
ANXA5	-0.434825	27.6954	-1.87647	0.0799249	0.134866	-5.21453
TNXB	-1.96946	22.2912	-1.87588	0.0802928	0.135286	-5.21636
CCT2	-1.23198	21.3356	-1.87121	0.0809744	0.136233	-5.22383
PSMD7	-0.492292	20.8851	-1.86364	0.0818069	0.137431	-5.23506
EEF1D	-0.482248	24.2871	-1.85744	0.0827306	0.138778	-5.24495
MIF	-0.737957	24.1269	-1.85795	0.082938	0.138921	-5.24496
ERH	-0.626492	21.0794	-1.84861	0.0842074	0.14084	-5.2594
CSNK2A1	-1.45928	19.39	-1.84713	0.0845717	0.141242	-5.26214
IKBIP	-0.893024	21.7872	-1.84299	0.0852032	0.142088	-5.26869
PSMD10	-0.694046	20.048	-1.83653	0.0861994	0.14354	-5.27891
RAB8A	0.473393	20.9914	1.83371	0.0863519	0.143584	-5.2826
MACROH2A1	-0.464128	23.0257	-1.83254	0.0865338	0.143676	-5.28445
RPL27	-0.629102	22.8399	-1.82816	0.0873645	0.144844	-5.29173
ALDH2	-1.42214	20.714	-1.82792	0.0875417	0.144927	-5.29247
XRCC5	-1.15863	22.5026	-1.82597	0.0878491	0.145015	-5.29555
MECP2	-0.338948	20.6744	-1.8246	0.0877789	0.145015	-5.29697
IRGC	-0.723935	23.8471	-1.82437	0.0881007	0.145219	-5.29806
TIMM44	-0.60306	19.8569	-1.82052	0.0885718	0.145785	-5.30377
GMPR2	-1.10131	21.1399	-1.81896	0.08896	0.146213	-5.30657
TINAGL1	-0.75716	20.7651	-1.81623	0.0893951	0.146716	-5.31085
PSMB7	-0.392663	22.3329	-1.81265	0.089682	0.146975	-5.31575
ANXA1	-0.43774	27.1712	-1.81133	0.0898948	0.147107	-5.31782
ATP5F1B	-0.437659	25.2021	-1.81055	0.0900207	0.147107	-5.31905
CIRBP	-1.27434	21.278	-1.79969	0.092076	0.15025	-5.3367
PRDX2	-0.43763	25.2712	-1.78853	0.0936356	0.152577	-5.35342
HEBP1	-0.477442	20.9023	-1.77736	0.09552	0.155425	-5.37077
VCL	-0.437665	23.0097	-1.77129	0.0965565	0.156887	-5.38015
GRPEL1	0.488668	19.8337	1.7572	0.0990016	0.160631	-5.40187
COL16A1	0.511842	21.6026	1.75376	0.0996069	0.161383	-5.40715
CHMP4B	0.373678	21.8277	1.74551	0.101071	0.163523	-5.4198
RPL23A	-0.509477	23.0385	-1.74354	0.101425	0.163863	-5.42282
NPM1	-0.294677	24.5587	-1.72645	0.10453	0.168639	-5.44888
NPC2	-0.548562	22.7131	-1.72377	0.105159	0.169414	-5.45317
YWHAG	-0.304204	22.7078	-1.72137	0.105468	0.169672	-5.45659
GDI2	-0.513729	23.2061	-1.71825	0.10605	0.170369	-5.46131
PDGFC	-0.892304	20.9537	-1.71805	0.106377	0.170613	-5.46208
BANF1	-1.15913	21.679	-1.71738	0.106502	0.170613	-5.4631
PSMB6	-0.325575	22.1026	-1.70839	0.1079	0.172609	-5.47622
TFG	-0.627533	20.7423	-1.69907	0.109903	0.175568	-5.49059
SPP1	0.678337	24.9609	1.69696	0.110373	0.176071	-5.49384
PFDN2	-0.654676	21.2269	-1.69158	0.111414	0.177483	-5.5019
BLVRA	-0.601234	19.3939	-1.68234	0.113077	0.179881	-5.51552
HARS1	-0.706178	20.5193	-1.68067	0.11355	0.180382	-5.5182
CORO1C	-0.678006	19.7382	-1.6783	0.114019	0.180626	-5.52173
EPHX2	-0.945392	22.4473	-1.67829	0.114021	0.180626	-5.52175
ETFA	-1.50586	20.3624	-1.66326	0.117031	0.185136	-5.54404
LIN7C	-0.681838	20.0048	-1.65891	0.117916	0.186278	-5.55048
LTBP2	0.702426	22.2525	1.65555	0.118603	0.186986	-5.55544
DDX39B	-0.699308	22.0348	-1.65511	0.118693	0.186986	-5.55609
CSTB	-0.584738	22.7617	-1.64827	0.119959	0.18846	-5.566
SET	-0.341596	21.736	-1.64788	0.119888	0.18846	-5.5664
TFPI2	0.766843	23.5606	1.63773	0.122303	0.191878	-5.58162
LIMS1	-0.366307	20.3502	-1.63483	0.122621	0.192112	-5.58557
CCT8	-0.553423	20.2487	-1.6335	0.123053	0.192523	-5.58766
EEF2	-0.284072	22.9206	-1.63093	0.123446	0.192874	-5.59126
PCYOX1	-0.804928	19.7995	-1.63105	0.123716	0.193031	-5.59138
C4A	-0.818245	20.4686	-1.62381	0.125263	0.194882	-5.60193
IQGAP1	-0.334751	23.018	-1.62261	0.125225	0.194882	-5.6034
COL2A1	0.807969	29.3967	1.62275	0.125491	0.194882	-5.60347
COPS5	-1.11406	22.0623	-1.62198	0.125657	0.194882	-5.6046
EPB41L2	-0.525404	19.0977	-1.62022	0.125894	0.194882	-5.60703
SRP14	-0.501875	20.9252	-1.61969	0.125929	0.194882	-5.60772
PSMB8	0.696529	20.0799	1.60768	0.128769	0.199007	-5.62532
RRBP1	0.361238	26.3417	1.59269	0.131808	0.203427	-5.64669
HTRA1	-0.490709	26.8412	-1.58759	0.133033	0.205039	-5.65407
PEF1	0.649933	19.4519	1.58533	0.133767	0.205893	-5.65746
CYB5R3	-0.446015	21.9504	-1.57962	0.134777	0.207167	-5.66543
SPON2	-0.87093	19.6003	-1.5747	0.136201	0.209074	-5.67263
ERVFC1	-0.699941	20.5566	-1.56531	0.138383	0.212137	-5.68598
SYTL4	-0.551801	22.9415	-1.55913	0.139692	0.213856	-5.69465
APRT	-0.665097	22.3669	-1.55686	0.140373	0.214592	-5.69794
HMGB2	-0.632922	21.2184	-1.55611	0.140549	0.214592	-5.699
MGP	-0.37587	27.6913	-1.55248	0.141117	0.21517	-5.70396
HRNR	1.13682	25.3329	1.54112	0.144139	0.219485	-5.72008
APEX1	-0.335576	20.4109	-1.52613	0.147514	0.224244	-5.74091
CD109	-0.515817	22.7219	-1.52616	0.147658	0.224244	-5.74094
RPS8	-0.742063	24.2552	-1.52569	0.147917	0.224338	-5.74165
HSD17B4	-0.625571	19.033	-1.52147	0.148965	0.225627	-5.74752
ACTN1	-0.602107	20.9832	-1.51833	0.149748	0.226261	-5.75187
SEMG2	-0.777156	25.9376	-1.51787	0.149862	0.226261	-5.7525
SBSN	0.950007	20.5109	1.5174	0.14998	0.226261	-5.75316
ECM2	-0.420336	22.6431	-1.5043	0.152998	0.230509	-5.77119
HAPLN1	-0.296972	32.357	-1.49868	0.154438	0.232371	-5.77893
DSC1	1.09642	21.8326	1.49712	0.155131	0.233046	-5.78114
ACTB	-0.276678	26.7379	-1.49535	0.155296	0.233046	-5.7835
RABGGTA	0.315106	22.2573	1.49346	0.155784	0.233471	-5.78609
NPNT	-0.778706	20.6443	-1.49001	0.15697	0.234939	-5.79088
SRSF3	-0.493194	22.1184	-1.48632	0.15779	0.235857	-5.7959
GDF10	-0.881429	23.7655	-1.47517	0.16087	0.240145	-5.81111
IMPA1	-1.19605	21.4237	-1.47068	0.162067	0.241615	-5.8172
CAVIN1	-0.320043	24.3404	-1.45405	0.166268	0.247555	-5.83961
AK2	-0.768914	20.7073	-1.44393	0.169344	0.251805	-5.85319
SPTBN4	0.421572	28.2712	1.44206	0.169572	0.251816	-5.85568
AGR2	-0.936434	19.5904	-1.44042	0.170319	0.252596	-5.85788
ARHGDIA	-0.389795	23.8384	-1.43813	0.170666	0.252782	-5.86093
FABP5	-0.750289	24.0542	-1.43631	0.171465	0.253634	-5.86335
ATP5PO	-0.429172	21.7447	-1.42716	0.173758	0.256694	-5.87551
PRSS23	-1.11523	20.5694	-1.42683	0.174136	0.256918	-5.87594
COL1A2	0.666218	25.0456	1.42577	0.174435	0.257027	-5.87734
AKR1C1	0.346701	24.7642	1.41934	0.175981	0.25897	-5.88586
PSMB3	-0.451295	20.5742	-1.41012	0.178785	0.262756	-5.89798
RPS29	-0.664237	21.2066	-1.40756	0.17967	0.263717	-5.90134
H2AC20	-0.615089	22.8442	-1.40654	0.179966	0.263811	-5.90267
RAB11A	0.382624	20.7701	1.39902	0.18188	0.266275	-5.91254
CPPED1	-0.468813	20.1922	-1.39257	0.183933	0.268934	-5.92092
EMILIN3	-1.03548	20.5818	-1.39144	0.184409	0.269285	-5.92237
NT5E	-1.31406	19.6755	-1.38778	0.185499	0.270456	-5.92712
HK1	-0.478441	21.4925	-1.38669	0.185686	0.270456	-5.92856
F13A1	-0.278885	25.1917	-1.37917	0.1878	0.273186	-5.93832
CAVIN3	-0.340817	23.1154	-1.3767	0.188545	0.27392	-5.9415
SUMO2	-0.269117	21.1932	-1.36936	0.19078	0.276813	-5.95094
VIT	-1.06465	24.7243	-1.36738	0.191669	0.277397	-5.95341
HSPD1	-0.305113	25.3043	-1.36687	0.191545	0.277397	-5.95415
SRI	-0.479203	20.713	-1.36556	0.192091	0.277609	-5.95579
CILP2	0.443967	27.6372	1.36487	0.192304	0.277609	-5.95667
AARS1	-0.656073	19.2806	-1.36351	0.192861	0.277806	-5.95838
COL6A2	0.610806	25.7401	1.36329	0.192928	0.277806	-5.95865
RAB6B	-0.484669	19.2934	-1.36061	0.193618	0.278448	-5.96212
COL5A2	0.35869	25.3044	1.357	0.194591	0.279494	-5.96676
UBE2D3	-0.338033	20.6015	-1.35419	0.195468	0.280401	-5.97035
HLA-A	0.544191	20.8587	1.35284	0.19617	0.281054	-5.97198
PSMB1	-0.267365	22.3774	-1.34978	0.196848	0.28167	-5.97596
KPRP	1.24057	21.5572	1.34763	0.197805	0.282685	-5.9786
TPM4	-0.801235	21.3413	-1.34324	0.199189	0.284306	-5.98415
COL8A1	0.587911	22.0301	1.33449	0.201972	0.287918	-5.99518
CP	-0.532474	20.0525	-1.33071	0.203182	0.28928	-5.99993
FARSA	-0.641065	19.8876	-1.32775	0.204136	0.289796	-6.00364
SLC25A6	0.358596	20.0795	1.32749	0.20394	0.289796	-6.00407
DSG2	0.848631	21.461	1.32689	0.204412	0.289796	-6.00471
FLG2	1.11664	21.2953	1.32592	0.204728	0.289796	-6.00593
GALNT2	-0.527257	19.2821	-1.32564	0.204816	0.289796	-6.00628
LDHA	-0.397844	26.9102	-1.32204	0.205711	0.290701	-6.01089
GNB1	-0.86047	19.5624	-1.31893	0.206997	0.292155	-6.01466
ACTR2	-0.302439	21.4175	-1.3164	0.207544	0.292566	-6.01792
ANXA6	-0.409587	26.6074	-1.30855	0.210231	0.295987	-6.02763
EFEMP2	-0.439549	21.0911	-1.30584	0.211167	0.296762	-6.03097
ACAA2	-0.457057	21.6021	-1.30543	0.211303	0.296762	-6.03147
GSTO1	-0.324261	24.0504	-1.2968	0.214041	0.300093	-6.04218
CLTA	-0.342375	21.1037	-1.29632	0.214202	0.300093	-6.04277
DSP	0.951586	22.723	1.2885	0.217116	0.303737	-6.05224
JUP	0.767347	22.5332	1.28785	0.217336	0.303737	-6.05303
ME1	-0.463875	22.9358	-1.27945	0.2201	0.307223	-6.06332
SYNE2	-0.942421	24.3424	-1.26679	0.224571	0.31308	-6.07861
LDHB	-0.54085	24.7408	-1.26542	0.225046	0.313358	-6.08026
DARS1	-0.815251	21.4961	-1.26204	0.226228	0.31462	-6.08434
SFXN3	-0.809622	19.5013	-1.25415	0.229002	0.318089	-6.0938
GANAB	-0.443479	23.0731	-1.24745	0.231247	0.320816	-6.10188
GRN	-0.299144	22.654	-1.2396	0.233921	0.324131	-6.1113
AMBP	-0.835519	21.1655	-1.23907	0.234379	0.324371	-6.11176
DNAJB11	-0.639746	20.971	-1.2293	0.237917	0.328868	-6.12331
VDAC3	-0.415653	20.2667	-1.22776	0.238349	0.329067	-6.12521
QDPR	-0.373902	24.1944	-1.2227	0.240088	0.331065	-6.13122
BGN	-0.239541	35.3806	-1.22156	0.240483	0.331209	-6.13257
C1QTNF8	0.397865	22.3056	1.21883	0.241623	0.332378	-6.13568
SOD3	-0.51798	27.2244	-1.21713	0.242381	0.332616	-6.13759
IGFBP7	0.433077	21.0072	1.21716	0.242239	0.332616	-6.13763
ATP5F1D	-0.302756	22.1751	-1.21079	0.244465	0.335074	-6.14515
WDR5	-0.246695	22.2409	-1.20925	0.245039	0.335457	-6.14694
CAP1	-0.316202	24.1116	-1.2041	0.246969	0.337692	-6.15292
HMX3	-0.516861	21.511	-1.2033	0.24753	0.338054	-6.15366
LORICRIN	-0.805236	19.32	-1.2	0.248772	0.339343	-6.15748
DHX30	-0.338425	20.0392	-1.19412	0.250734	0.341611	-6.16444
NOG	-0.528513	21.1144	-1.18696	0.253723	0.34527	-6.17247
NAP1L1	-0.793622	19.5862	-1.18171	0.255739	0.347598	-6.17847
DBI	-0.468241	22.4055	-1.16738	0.2613	0.354733	-6.19472
DSG1	0.796672	22.2049	1.16387	0.262678	0.355989	-6.19868
COL10A1	-0.598604	24.0791	-1.16263	0.263163	0.355989	-6.20007
PLBD2	-0.31645	23.7907	-1.16202	0.263151	0.355989	-6.20096
PLXDC2	-0.526574	20.1878	-1.15541	0.266015	0.359421	-6.20817
C17orf58	-0.62958	21.7956	-1.15023	0.268078	0.361778	-6.21396
CXCL12	-0.54677	22.3374	-1.14098	0.271787	0.366349	-6.22423
PRSS1	-0.40519	20.7799	-1.12819	0.276881	0.372686	-6.23841
GATD3B	0.218157	22.4175	1.12719	0.277142	0.372686	-6.23963
LECT2	-0.567006	25.1436	-1.12254	0.2793	0.375144	-6.24451
GNG12	-0.313167	20.6243	-1.12022	0.280008	0.375652	-6.24725
HNRNPA2B1	-0.524699	25.1572	-1.11419	0.282753	0.378889	-6.25361
S100A11	0.317027	24.0143	1.1099	0.284292	0.380504	-6.25846
MSN	-0.228816	27.5947	-1.10194	0.28763	0.38452	-6.26705
CST3	-0.546114	21.4485	-1.0994	0.288947	0.385828	-6.26957
FLNA	-0.415731	21.1545	-1.09563	0.29054	0.387501	-6.27361
IGFBP4	0.637631	20.8685	1.08948	0.293156	0.390075	-6.28017
SERPINB1	-0.265951	21.2279	-1.08959	0.292866	0.390075	-6.28027
SNRPD2	-0.309787	22.2595	-1.08388	0.29531	0.392484	-6.28634
TXN	-0.210215	24.4062	-1.0821	0.296077	0.392654	-6.28823
A2M	0.31639	25.9163	1.08198	0.296128	0.392654	-6.28835
OLFML3	-0.962129	19.3192	-1.06793	0.30246	0.400583	-6.30293
CWC22	-0.20693	25.8309	-1.06597	0.303077	0.400935	-6.3052
H4C1	-0.327722	27.1179	-1.06166	0.305027	0.403046	-6.30964
MYO1C	-0.235706	19.6631	-1.0594	0.305963	0.403814	-6.31205
SRSF7	-0.236396	21.2814	-1.05753	0.306788	0.404434	-6.31399
PSMB4	-0.198026	22.1719	-1.04728	0.311341	0.409962	-6.32459
COL18A1	-0.395447	20.3874	-1.04248	0.31372	0.412412	-6.3293
HHIPL2	-0.478781	24.7377	-1.04121	0.314287	0.412412	-6.3306
H1-0	0.210816	26.4716	1.04084	0.314226	0.412412	-6.33121
KCNT2	-0.274092	25.6557	-1.0226	0.322496	0.422696	-6.34974
HBB	0.510891	24.5827	1.02168	0.323149	0.423065	-6.35045
SRPX	-0.511882	22.6876	-1.00251	0.332013	0.434171	-6.3696
HS3ST3A1	-0.476957	23.0852	-0.999325	0.333504	0.435621	-6.37276
UBE2V1	-0.25306	21.5296	-0.997472	0.334151	0.435965	-6.37481
ITM2B	-0.214225	21.5688	-0.994494	0.335551	0.437064	-6.37774
MAP2K1	-0.214244	19.5269	-0.993844	0.335858	0.437064	-6.37838
PHB	-0.216042	22.6781	-0.993236	0.336144	0.437064	-6.37898
SPARC	-0.324512	24.092	-0.988339	0.338572	0.439671	-6.38367
MYL12B	-0.349391	23.1581	-0.986958	0.339227	0.439671	-6.38502
TNFRSF11B	-0.360543	25.6299	-0.986883	0.339307	0.439671	-6.38505
CHMP2B	0.362716	19.029	0.980936	0.342151	0.442852	-6.39083
COL1A1	0.506153	26.406	0.979502	0.342885	0.443298	-6.39218
HDDC2	-0.395112	19.8366	-0.972401	0.346289	0.447117	-6.39905
ATAD3B	-0.530239	21.9206	-0.971706	0.346624	0.447117	-6.39972
CASP14	-0.584457	20.0455	-0.965289	0.349724	0.450605	-6.4059
GPX1	-0.506196	20.1867	-0.958301	0.353121	0.454469	-6.41257
FN1	0.454344	29.8232	0.951364	0.356516	0.45832	-6.41916
CNPY3	-0.252258	23.5385	-0.949683	0.35713	0.458592	-6.42097
CRLF1	-0.454044	21.3897	-0.949124	0.357617	0.4587	-6.42128
RHOC	-0.505406	22.0201	-0.939955	0.362149	0.463991	-6.4299
RRAS	-0.343919	20.9457	-0.931629	0.366252	0.468372	-6.43772
PSMA3	-0.227451	22.8481	-0.931029	0.366391	0.468372	-6.43845
PFN1	-0.239857	24.6562	-0.926406	0.368712	0.47081	-6.44273
UQCRC1	0.888001	22.6273	0.923755	0.370253	0.472248	-6.44496
TRA2B	-0.154773	21.1441	-0.919207	0.372345	0.474386	-6.44936
PGAM1	-0.305157	24.834	-0.917086	0.373525	0.475357	-6.4512
RPL13A	-0.180951	24.4827	-0.91301	0.375492	0.477328	-6.45504
STXBP3	-0.379032	22.4999	-0.910194	0.377131	0.478877	-6.45738
PAFAH1B1	0.258234	21.3064	0.900881	0.381704	0.484144	-6.46604
CTSD	-0.301464	24.3135	-0.897948	0.383319	0.485651	-6.46857
C3	-0.611348	24.1686	-0.89358	0.385676	0.488094	-6.47238
SCUBE2	-0.486423	19.6539	-0.889973	0.387548	0.489919	-6.4756
TLN1	-0.381135	23.6969	-0.886093	0.389568	0.491331	-6.47906
EIF4A1	-0.215518	21.5108	-0.886155	0.389339	0.491331	-6.47922
THBS3	0.358763	19.7815	0.885346	0.389959	0.491331	-6.47972
MAOB	-0.347049	21.3407	-0.875454	0.395145	0.497316	-6.48846
MATN3	-0.500493	26.9645	-0.871016	0.397488	0.499711	-6.49235
POSTN	0.598376	20.4025	0.856212	0.405366	0.509054	-6.5052
IL1RAP	0.578872	20.1609	0.84794	0.409814	0.513507	-6.51229
ENO2	-0.277338	22.5338	-0.847989	0.409696	0.513507	-6.51235
LFNG	0.623362	20.6633	0.8385	0.414928	0.518802	-6.52031
VDAC1	-0.190902	24.2165	-0.838117	0.414951	0.518802	-6.52084
HMGN4	0.30188	20.7101	0.837012	0.41567	0.519131	-6.52165
RAB1A	-0.206102	19.1656	-0.831882	0.418354	0.521911	-6.52609
SH3GLB2	-0.191633	24.0225	-0.828291	0.420322	0.523793	-6.5291
TPT1	-0.171062	22.7027	-0.82724	0.420899	0.523939	-6.52998
CNMD	-0.282489	27.4326	-0.823793	0.422889	0.525841	-6.53274
ARPC3	-0.178149	22.5251	-0.812478	0.42906	0.532932	-6.5422
ATP6V1E1	0.273609	22.0421	0.806057	0.432732	0.536908	-6.54735
SOST	0.501851	21.5562	0.80359	0.434199	0.538102	-6.54926
LOX	0.313208	24.1453	0.801995	0.435093	0.538102	-6.55055
DDT	-0.42379	20.4303	-0.801961	0.435112	0.538102	-6.55058
H2AZ2	-0.228742	23.109	-0.798492	0.436884	0.539708	-6.55359
HINT2	-0.466505	20.1545	-0.797317	0.437721	0.540018	-6.55434
PACSIN2	0.394982	20.1453	0.796673	0.438083	0.540018	-6.55486
GLRX	-0.486757	20.9198	-0.795134	0.438951	0.540503	-6.5561
COL6A3	-0.295223	26.796	-0.789169	0.442309	0.54405	-6.5609
FABP4	0.403283	21.0568	0.786976	0.443567	0.544201	-6.56264
SSBP1	-0.165636	22.2672	-0.786726	0.443536	0.544201	-6.56303
GPLD1	-0.358573	21.1695	-0.78645	0.443866	0.544201	-6.56305
DPT	-0.362408	23.4385	-0.780032	0.44752	0.548092	-6.56815
PPP1R10	-0.194593	23.6304	-0.778798	0.448054	0.548156	-6.56932
GPI	-0.257981	21.7247	-0.774891	0.450379	0.550409	-6.5723
SHROOM3	-0.366904	23.5529	-0.77278	0.451673	0.551399	-6.57386
QSOX1	-0.220021	20.8817	-0.771607	0.452177	0.551423	-6.57497
ECRG4	0.325408	28.098	0.770264	0.453119	0.551981	-6.57583
COL12A1	-0.208088	25.7388	-0.762929	0.457184	0.556338	-6.58173
CHMP1B	0.292628	21.498	0.760761	0.458606	0.557272	-6.58322
CORO1B	0.293115	23.906	0.760203	0.45893	0.557272	-6.58365
FGF2	0.265823	22.6765	0.748571	0.465626	0.564801	-6.59266
LAP3	-0.264291	20.7283	-0.745873	0.467207	0.566115	-6.59472
ARG1	0.326485	20.9969	0.735504	0.47339	0.572999	-6.60245
CHMP2A	0.200008	22.3751	0.734033	0.4741	0.573248	-6.60373
SGK1	-0.185232	25.8964	-0.732637	0.474927	0.573639	-6.60477
GUSB	-0.288462	21.4536	-0.718846	0.483297	0.583131	-6.61479
FKBP2	-0.140209	21.9167	-0.714681	0.485639	0.585336	-6.61801
CHAD	-0.18531	30.7882	-0.711979	0.487263	0.586673	-6.61998
PHB2	-0.133607	23.7501	-0.709024	0.489043	0.588194	-6.62212
PODN	-0.309256	20.9716	-0.694381	0.49807	0.59842	-6.63245
IGFBP3	0.367759	21.0039	0.691451	0.499857	0.599169	-6.63453
PA2G4	-0.205437	20.3787	-0.691157	0.499887	0.599169	-6.6349
VAPA	-0.406298	19.7617	-0.690771	0.500272	0.599169	-6.63501
LYZ	-0.474029	30.4292	-0.687134	0.502497	0.601201	-6.63757
SYNE1	-0.207265	28.217	-0.677434	0.508324	0.607083	-6.64449
DYNLL1	-0.205306	20.6836	-0.676717	0.508756	0.607083	-6.645
CTSC	0.230837	21.2821	0.67642	0.509011	0.607083	-6.64513
BAZ1A	-0.210753	19.9877	-0.675383	0.509623	0.607177	-6.64587
TXNDC17	-0.24189	21.4556	-0.671681	0.511956	0.609319	-6.64838
ARPC4	-0.321599	20.7483	-0.670484	0.512753	0.60963	-6.64914
FLG	0.491988	21.602	0.66706	0.514876	0.611516	-6.65149
RNASE3	-0.377779	21.9737	-0.665463	0.515869	0.612057	-6.65258
PGM2	-0.120697	21.7531	-0.66349	0.516954	0.612706	-6.65408
IL1RN	0.231097	22.0309	0.661071	0.518535	0.61368	-6.65564
CTHRC1	0.130653	26.6688	0.660444	0.518854	0.61368	-6.65615
FH	-0.231873	19.2483	-0.659695	0.519393	0.613682	-6.65657
HMGCL	-0.141802	19.088	-0.634285	0.535325	0.63185	-6.67353
ALYREF	-0.166801	22.5056	-0.626064	0.540561	0.63737	-6.67885
CALU	-0.434988	24.0811	-0.62486	0.541463	0.637773	-6.67948
LIMCH1	0.166406	22.7945	0.622373	0.542921	0.638665	-6.68122
RNASE1	-0.273457	23.579	-0.621247	0.543774	0.638665	-6.6818
IGLC2	0.397126	20.3227	0.621046	0.543903	0.638665	-6.68192
ITIH3	0.393312	21.3547	0.613997	0.548428	0.643315	-6.6864
DEFA1	0.394006	20.9649	0.612389	0.549463	0.643866	-6.68742
RNASE4	-0.309111	26.1924	-0.604595	0.554494	0.649095	-6.6923
SERPINF1	-0.52188	18.9671	-0.601744	0.556341	0.650588	-6.69408
IMMT	-0.113487	19.8555	-0.595594	0.560211	0.654441	-6.69801
VCAN	-0.391166	23.9596	-0.589939	0.564023	0.65822	-6.70133
PLEC	-0.120554	22.3571	-0.586499	0.566149	0.660024	-6.70355
LAMA5	0.401504	23.3325	0.584001	0.567909	0.661399	-6.70493
LGALS1	-0.119796	25.3341	-0.582888	0.568516	0.66143	-6.70573
RAC3	-0.247868	20.8758	-0.566576	0.579392	0.673395	-6.71528
IGHG1	-0.164777	23.53	-0.561787	0.582451	0.676261	-6.71819
SNRNP70	-0.425676	20.7765	-0.558857	0.584516	0.677917	-6.71977
SNRPD3	-0.256292	23.9437	-0.558028	0.585068	0.677917	-6.72025
C1QB	-0.292016	20.2775	-0.554807	0.587215	0.679713	-6.7221
APOA1	0.406209	21.1433	0.546655	0.592665	0.685051	-6.72674
MFGE8	-0.0983711	29.8456	-0.545941	0.59303	0.685051	-6.72727
OBSCN	0.223996	22.4755	0.542554	0.595416	0.687111	-6.72906
IGKV4-1	-0.45159	20.8744	-0.532116	0.602448	0.694522	-6.73486
FXR1	0.113432	29.2351	0.530317	0.603554	0.695043	-6.73597
CASP8	0.342735	21.1011	0.528856	0.604652	0.695043	-6.73666
SRPX2	-0.152173	28.6042	-0.528579	0.60473	0.695043	-6.73692
HAPLN3	0.116712	23.1873	0.525744	0.606652	0.696549	-6.73847
APOD	-0.165211	26.8379	-0.520516	0.610252	0.699977	-6.74125
FBN1	0.291752	20.5134	0.516809	0.612834	0.702231	-6.74319
TSKU	-0.227333	20.4545	-0.511755	0.616282	0.705473	-6.74588
RPS10	-0.140961	25.4123	-0.505736	0.620297	0.709356	-6.74916
AGPAT5	-0.354923	21.7012	-0.504224	0.621437	0.709947	-6.74985
SRSF2	0.0866777	21.768	0.493646	0.628613	0.717425	-6.75543
DEFA5	0.319319	21.9802	0.486089	0.633937	0.722777	-6.75918
FTH1	-0.135847	23.4805	-0.483965	0.63531	0.723578	-6.76034
WARS1	0.245048	22.3793	0.483241	0.63591	0.723578	-6.76061
FGG	-0.335265	21.514	-0.482278	0.636578	0.723616	-6.7611
CAT	0.195867	19.6416	0.479212	0.638707	0.725077	-6.76263
OLFML1	-0.225907	21.0544	-0.478593	0.639137	0.725077	-6.76294
RPL10A	-0.217852	24.1219	-0.470519	0.644761	0.730729	-6.76692
CCN5	-0.162609	23.1328	-0.469452	0.645459	0.730793	-6.76749
COL6A1	-0.181614	26.71	-0.466851	0.647323	0.732176	-6.76871
ACTR3	-0.123774	21.6673	-0.464442	0.648914	0.732733	-6.76997
ARL6IP5	0.149489	22.4306	0.464242	0.649102	0.732733	-6.77002
WBP2	0.216219	22.2832	0.459701	0.652331	0.735648	-6.77216
CLU	0.137259	31.1249	0.454122	0.65616	0.739235	-6.7749
CHCHD2	0.178567	19.3876	0.452399	0.657463	0.739971	-6.77562
MYH9	0.154198	25.3054	0.447636	0.660776	0.74243	-6.7779
S100A6	-0.151853	25.1594	-0.447082	0.661167	0.74243	-6.77815
ACP1	-0.174252	21.3879	-0.446527	0.661603	0.74243	-6.77837
NUCB1	-0.202458	20.5625	-0.441315	0.665287	0.745829	-6.78078
ITIH6	0.149891	24.3316	0.4214	0.679405	0.76019	-6.78978
ASPN	-0.198061	27.1165	-0.420867	0.679827	0.76019	-6.78997
POLR2A	0.137322	25.1256	0.420428	0.680099	0.76019	-6.7902
VWA1	-0.347352	20.4281	-0.416923	0.682647	0.761756	-6.7917
PSME1	0.226728	19.7998	0.416655	0.682838	0.761756	-6.79181
AK3	0.245205	22.2226	0.415656	0.683554	0.761808	-6.79225
SFRP1	-0.160442	20.9534	-0.4006	0.694369	0.773105	-6.79866
MNDA	0.246765	21.2452	0.39844	0.695927	0.774082	-6.79957
SEMA3B	0.22671	21.3456	0.394691	0.698633	0.776334	-6.80112
HMGN2	-0.0968223	24.0661	-0.390066	0.701899	0.779204	-6.80308
GBA	-0.111854	22.0481	-0.388826	0.702797	0.779441	-6.80358
ADGRF3	-0.128288	23.1976	-0.381289	0.708304	0.784785	-6.80658
FGB	-0.370649	20.1893	-0.380095	0.709209	0.785024	-6.80703
DLST	0.0962962	21.8898	0.374352	0.713314	0.788225	-6.80935
LGI4	-0.281066	21.2928	-0.373268	0.714177	0.788225	-6.80972
PRELP	0.0685744	34.9979	0.373412	0.713998	0.788225	-6.80972
SLC25A24	0.136266	20.2645	0.370796	0.715963	0.789431	-6.81069
HS3ST1	-0.246171	21.4789	-0.369419	0.716984	0.789792	-6.81121
SMAD5	0.0971629	30.0935	0.367284	0.718471	0.790665	-6.81209
MDK	0.176878	22.9084	0.364913	0.720276	0.791556	-6.81294
ACOT8	-0.0846723	20.3709	-0.364275	0.720671	0.791556	-6.81325
TTR	-0.254541	21.6426	-0.361932	0.722456	0.792753	-6.81408
DCN	-0.0656332	33.4041	-0.35242	0.729362	0.799561	-6.81769
COMP	-0.129374	32.2185	-0.348978	0.731947	0.801622	-6.81891
PSMB2	0.0897596	21.0684	0.345679	0.734322	0.803183	-6.82015
ACOT13	-0.227953	19.6235	-0.345146	0.734782	0.803183	-6.82029
SNRPD1	0.0740683	22.9396	0.334528	0.742552	0.810899	-6.82412
HYOU1	0.0874885	22.3202	0.329078	0.746587	0.814524	-6.82601
MXRA5	-0.0758087	24.9145	-0.324712	0.749825	0.816881	-6.82751
CTSB	-0.0912802	23.7057	-0.324231	0.750182	0.816881	-6.82767
F2	-0.316036	19.4722	-0.320608	0.752935	0.818316	-6.82885
NPC1	0.129272	18.5584	0.320607	0.752937	0.818316	-6.82885
EHD2	-0.0809726	21.7392	-0.312219	0.759117	0.824246	-6.83168
GGH	-0.0824797	21.3768	-0.307215	0.762849	0.826956	-6.8333
MACROH2A2	-0.108816	20.3379	-0.306966	0.763065	0.826956	-6.83336
SERPINA3	-0.214446	21.3722	-0.30578	0.76398	0.827161	-6.83372
IST1	-0.0984551	20.6253	-0.29925	0.768832	0.831624	-6.83581
H1-10	-0.0522392	22.6587	-0.29692	0.770547	0.832688	-6.83656
PTN	0.16627	23.1387	0.289297	0.776319	0.83813	-6.83887
TMSB4X	0.131313	21.5181	0.283567	0.780623	0.839815	-6.84059
CDH1	0.149841	24.0424	0.282735	0.781248	0.839815	-6.84084
DERA	-0.0898481	20.5367	-0.282553	0.781356	0.839815	-6.84091
ARF3	0.186531	23.5558	0.282094	0.781731	0.839815	-6.84103
SERPINB12	-0.282195	19.3852	-0.281795	0.781956	0.839815	-6.84112
LUM	-0.0579002	30.9472	-0.28126	0.782304	0.839815	-6.84131
CYCS	-0.0632412	22.5814	-0.273297	0.788303	0.845459	-6.84363
H3-2	-0.0663747	26.2076	-0.266687	0.793294	0.849229	-6.8455
PFKL	0.0639925	24.8586	0.266667	0.79331	0.849229	-6.84551
CACNG6	0.0740664	23.4969	0.26086	0.797702	0.853129	-6.84711
CLIC4	-0.0503938	22.2989	-0.259157	0.798991	0.853706	-6.84758
FUT4	-0.128678	21.3116	-0.257227	0.800502	0.854519	-6.84807
VTN	-0.189219	23.8872	-0.249973	0.806003	0.859586	-6.85001
PPP1CA	-0.060655	20.1063	-0.248081	0.807392	0.860261	-6.85053
PPA1	-0.144469	20.7245	-0.239297	0.814118	0.866617	-6.85275
SRSF1	-0.0468259	22.134	-0.234909	0.817415	0.869314	-6.85387
SLPI	0.0907212	27.0043	0.228878	0.822059	0.873437	-6.85532
ACO1	0.0838975	20.9832	0.227741	0.822917	0.873534	-6.8556
TMED10	-0.0586053	21.0086	-0.225315	0.824735	0.873976	-6.85619
COL5A1	0.172192	20.4984	0.225198	0.824868	0.873976	-6.8562
FMOD	-0.0442023	34.0532	-0.219137	0.829459	0.877442	-6.85764
RPS15	0.0560351	24.2832	0.218849	0.829679	0.877442	-6.8577
PDXK	-0.0550913	21.435	-0.217585	0.830646	0.877649	-6.85799
RRP1	0.0729301	24.1778	0.212684	0.83442	0.88082	-6.85909
TNC	-0.219548	22.7731	-0.204768	0.840509	0.885972	-6.86082
ACAN	-0.0462433	34.4464	-0.204264	0.840857	0.885972	-6.86095
CRTAC1	0.140352	20.8412	0.200012	0.844161	0.888632	-6.86183
ANG	-0.101003	28.8926	-0.19843	0.845376	0.889089	-6.86217
PRG4	-0.115311	27.1615	-0.194283	0.848564	0.891618	-6.86302
CD59	-0.065952	21.2402	-0.190431	0.85151	0.893889	-6.86381
SPRYD4	0.0481669	19.7285	0.184943	0.855719	0.897481	-6.8649
FGA	-0.12041	20.9297	-0.183704	0.856709	0.897692	-6.86513
PDCD6	0.0487491	26.1845	0.173503	0.864546	0.905071	-6.86706
SHC1	0.0629025	19.7055	0.169494	0.867668	0.907506	-6.86778
MFAP4	0.0574197	22.7796	0.157697	0.876793	0.916208	-6.86981
MVP	-0.0600776	22.6998	-0.153129	0.88034	0.91791	-6.87055
HTRA3	0.0674181	23.2337	0.15271	0.880664	0.91791	-6.87062
H2BC21	-0.0355003	26.1761	-0.152448	0.880839	0.91791	-6.87068
EEF1G	0.0608557	20.4812	0.138986	0.891313	0.927512	-6.87273
IGHA1	-0.0787794	19.0586	-0.13851	0.891682	0.927512	-6.8728
H2AC21	0.0341542	23.7802	0.137397	0.892521	0.927538	-6.87297
HMGB1	0.0302543	24.5325	0.132874	0.896036	0.930342	-6.87362
MATN2	-0.0492413	21.347	-0.126269	0.901198	0.934124	-6.87451
OMD	0.0503954	24.5071	0.124368	0.902677	0.934124	-6.87476
CA2	0.0781494	19.7344	0.124042	0.902931	0.934124	-6.8748
AKAP13	-0.038464	26.7441	-0.123983	0.902959	0.934124	-6.87482
SMOC1	0.0973484	20.7676	0.106703	0.91644	0.947113	-6.87692
APOC1	0.0283057	24.8481	0.105732	0.917178	0.947113	-6.87703
GNS	-0.0353973	22.4283	-0.102782	0.91949	0.94864	-6.87735
TNFSF13	0.0345362	25.7759	0.100712	0.921105	0.949447	-6.87757
MAGED2	-0.0286011	22.7385	-0.0976354	0.923498	0.950667	-6.8779
EMILIN1	-0.0375709	21.4125	-0.0970686	0.923958	0.950667	-6.87795
SLC25A1	0.0453977	18.9846	0.0946814	0.925823	0.951726	-6.87819
EGLN3	-0.0310822	20.2364	-0.0889942	0.930257	0.955422	-6.87875
ITIH5	-0.0518724	18.869	-0.0841639	0.93404	0.958443	-6.87918
H2BC18	0.0207842	24.7595	0.081196	0.936346	0.959944	-6.87945
RAB7A	-0.02156	20.6386	-0.0758193	0.940552	0.962619	-6.87989
APCS	-0.121777	23.8461	-0.0757185	0.940645	0.962619	-6.8799
RAP1B	0.0147551	22.6743	0.0640123	0.949795	0.97111	-6.88076
MECR	-0.0132632	24.4816	-0.0580645	0.954454	0.974998	-6.88114
LTBP1	0.0315001	22.1887	0.0534662	0.958067	0.977628	-6.88141
MAMDC2	0.0367908	20.5385	0.0526013	0.958744	0.977628	-6.88146
EIF3J	0.018184	19.6613	0.0489107	0.961634	0.978901	-6.88166
OCIAD1	-0.0321983	20.8284	-0.0478173	0.962493	0.978901	-6.88172
ITGAV	-0.0109568	23.1295	-0.0466109	0.96343	0.978901	-6.88178
SPP2	-0.0351112	23.2589	-0.0458388	0.964044	0.978901	-6.88181
VPS16	0.0128968	23.6324	0.0451748	0.964556	0.978901	-6.88185
SCRG1	-0.0104195	23.9389	-0.0444177	0.96515	0.978901	-6.88188
CILP	-0.0171999	31.116	-0.0360587	0.971712	0.984679	-6.88224
CES1	-0.0130172	21.565	-0.0337922	0.973489	0.984778	-6.88232
PAPSS2	-0.00935911	27.9435	-0.033721	0.973538	0.984778	-6.88232
CSPG4	-0.0073541	22.6326	-0.0298607	0.976567	0.986965	-6.88245
CTSF	0.0101789	20.6435	0.0259694	0.979624	0.988611	-6.88257
HMGN1	0.00457412	22.4904	0.0250597	0.980333	0.988611	-6.88259
ATP5F1C	-0.00785677	22.88	-0.0244684	0.9808	0.988611	-6.88261
H3-3A	-0.00552717	28.0386	-0.0211661	0.983388	0.990344	-6.88269
HSPE1	-0.00359439	24.2621	-0.0155914	0.987763	0.993871	-6.88279
GPX3	-0.00463296	21.5489	-0.0125155	0.990179	0.995084	-6.88284
PCOLCE	-0.00506584	24.4099	-0.0118324	0.990715	0.995084	-6.88285
CD55	0.00296263	21.5526	0.010142	0.99204	0.99525	-6.88287
S100A8	-0.00888369	18.2375	-0.00939354	0.992629	0.99525	-6.88288
PLA2G2A	0.00386581	32.8083	0.00742651	0.994173	0.995376	-6.88289
APOE	-0.00469453	22.8651	-0.00700617	0.994502	0.995376	-6.8829
UAP1L1	0.000638913	24.5321	0.0030262	0.997625	0.997625	-6.88292

## Sheet: ICD vs N
	logFC	AveExpr	t	P.Value	adj.P.Val	B
CNPY4	-3.1018	20.6438	-10.6396	1.92658e-08	2.19438e-05	9.76447
HSPA1B	-1.79823	24.3041	-9.10872	1.50978e-07	3.42692e-05	7.78692
RPS24	-1.97745	21.6623	-9.08397	1.56402e-07	3.42692e-05	7.75267
TPD52L2	-2.4935	21.7104	-9.33327	1.09937e-07	3.42692e-05	8.09432
P3H1	-4.13967	17.6718	-9.80181	6.56614e-08	3.42692e-05	8.5989
CHRDL2	-5.96741	19.5784	-9.06517	1.80522e-07	3.42692e-05	7.62175
PTGES3	-2.13494	21.639	-8.51264	3.60252e-07	3.95374e-05	6.93992
FHL1	-2.26681	21.257	-8.76629	2.47579e-07	3.95374e-05	7.30596
SCIN	-2.28265	24.26	-8.4158	4.16549e-07	3.95374e-05	6.79794
POGLUT3	-2.37533	21.2017	-8.6106	3.11396e-07	3.95374e-05	7.08228
SEPTIN5	-2.43253	19.9543	-8.53894	3.46389e-07	3.95374e-05	6.97826
CRIP2	-3.95915	21.5718	-8.50637	4.04617e-07	3.95374e-05	6.83546
IDH1	-1.57101	23.702	-8.34466	4.6377e-07	4.06334e-05	6.69283
SOD2	2.83609	29.223	8.23871	5.74151e-07	4.67113e-05	6.48842
RNASET2	-2.82319	22.2085	-8.02272	7.99107e-07	6.06789e-05	6.16396
CTBP1	-1.82635	19.6854	-7.64046	1.38855e-06	9.30329e-05	5.61516
PRKAR1A	-2.83676	20.6815	-7.68665	1.38557e-06	9.30329e-05	5.62486
C1R	2.95631	19.0634	7.65738	1.48089e-06	9.32569e-05	5.56141
CKAP4	-2.06069	18.6796	-7.56972	1.55565e-06	9.32569e-05	5.50308
NDUFV2	-2.15246	20.5669	-7.39593	2.06227e-06	0.000116706	5.22472
PRRC1	-2.61448	20.4558	-7.39722	2.15174e-06	0.000116706	5.1878
GALM	-1.69869	21.2061	-7.2728	2.52429e-06	0.000119798	5.02487
STK26	-3.60281	21.1743	-7.37481	2.32712e-06	0.000119798	5.11515
CRISPLD1	-5.78166	22.2579	-7.33677	2.4751e-06	0.000119798	5.0542
RAD23B	-2.1582	20.1808	-7.21663	2.77267e-06	0.000126323	4.93214
CTSS	2.40225	19.9144	7.16794	3.13331e-06	0.000127965	4.81607
FBXO2	-1.55629	23.0879	-7.18283	2.92979e-06	0.000127965	4.87748
RO60	-1.95681	20.8474	-7.11908	3.2581e-06	0.000127965	4.77232
FAM114A1	-2.12976	20.506	-7.13617	3.1695e-06	0.000127965	4.79974
PRCP	-1.5705	20.471	-6.97364	4.15992e-06	0.000144793	4.53023
NDUFS4	-2.06054	20.651	-6.96867	4.19505e-06	0.000144793	4.52189
MATR3	-2.33013	20.0646	-7.03097	3.93509e-06	0.000144793	4.59038
ALDH18A1	-3.57597	19.3158	-7.02463	4.13434e-06	0.000144793	4.54624
RPL17	-1.31204	23.552	-6.88937	4.79892e-06	0.000160764	4.38854
NUCB2	-1.64143	22.4399	-6.8354	5.26146e-06	0.000171223	4.29726
COLGALT1	-2.48496	20.1609	-6.80188	5.88275e-06	0.000186124	4.19357
CTBS	-1.66874	21.0271	-6.75227	6.06727e-06	0.000186774	4.15584
HNRNPR	-1.41791	21.1127	-6.6807	6.86447e-06	0.000195466	4.03326
ST13	-1.71629	22.5171	-6.6948	6.69918e-06	0.000195466	4.05747
IDUA	-2.55701	19.7009	-6.74949	6.56945e-06	0.000195466	4.08676
ANP32A	-1.24095	21.9524	-6.64712	7.27565e-06	0.000202121	3.97548
DYRK4	2.795	26.0559	6.6235	8.14919e-06	0.000220998	3.87269
SKP1	-1.59269	22.1992	-6.54461	8.69744e-06	0.000230381	3.79814
FRZB	-2.16017	25.5395	-6.53938	9.10284e-06	0.000235639	3.7579
PDIA5	-1.99446	20.9316	-6.43438	1.07386e-05	0.000271806	3.591
GSN	-1.31654	25.5633	-6.3715	1.17961e-05	0.000279985	3.49514
COL11A1	-2.53446	23.2922	-6.41466	1.17038e-05	0.000279985	3.51273
H1-1	-2.92163	20.7516	-6.41002	1.17992e-05	0.000279985	3.50465
CNPY2	-1.65836	23.0242	-6.31653	1.30058e-05	0.000302318	3.39802
TXNDC5	-1.66196	22.0588	-6.18145	1.65613e-05	0.000372484	3.15751
FKBP9	-3.03148	19.8112	-6.21359	1.66784e-05	0.000372484	3.16017
ERP29	-1.61803	24.2542	-6.1441	1.77135e-05	0.000385962	3.09055
VCP	-2.09516	22.1767	-6.1546	1.79596e-05	0.000385962	3.08176
PRDX1	-1.28915	25.5622	-6.098	1.9252e-05	0.000404441	3.00762
DLAT	-3.37607	23.1633	-6.125	1.95296e-05	0.000404441	3.00299
SOD1	-1.13043	26.1111	-5.98851	2.34907e-05	0.000465421	2.80944
TXNL1	-1.2343	20.3634	-5.98365	2.37001e-05	0.000465421	2.80061
NENF	-1.7955	21.066	-6.00067	2.29918e-05	0.000465421	2.83094
MMP3	4.27134	27.6041	5.9956	2.46411e-05	0.000468399	2.77135
ATAD3A	-1.58789	20.0731	-5.9616	2.46742e-05	0.000468399	2.76048
HP1BP3	-1.08363	22.1674	-5.91131	2.70554e-05	0.000502787	2.6687
RPL36	-1.17168	22.9711	-5.90504	2.73686e-05	0.000502787	2.65724
IQGAP1	-1.21413	23.018	-5.88517	2.83865e-05	0.00051321	2.62085
SERPINE2	1.49003	26.6732	5.87074	2.91504e-05	0.000518786	2.5944
JCHAIN	2.91511	23.0505	5.8715	3.08622e-05	0.0005408	2.54698
HSP90AA1	-2.005	23.8256	-5.82818	3.24781e-05	0.000560493	2.49152
HSPB1	-1.67716	25.4249	-5.79178	3.37253e-05	0.000568557	2.44914
COL11A2	-2.47605	24.97	-5.81938	3.39437e-05	0.000568557	2.45211
SHMT2	-1.40361	21.9734	-5.77234	3.49625e-05	0.00056889	2.41324
PSMC1	-1.56856	20.3936	-5.7728	3.49325e-05	0.00056889	2.41409
LRPAP1	-1.47883	21.5123	-5.72882	3.79058e-05	0.000599649	2.33269
ANP32B	-1.61065	23.442	-5.73004	3.78199e-05	0.000599649	2.33495
AKR1B1	1.37463	23.8294	5.68253	4.13204e-05	0.000636	2.24673
PRDX4	-1.76502	24.3679	-5.69665	4.08065e-05	0.000636	2.26152
SH3BGRL	-1.20925	22.877	-5.66584	4.26288e-05	0.00064739	2.21566
SSB	3.47697	25.571	5.61396	4.95699e-05	0.000723847	2.07452
GSR	-1.94423	19.4689	-5.60452	4.91502e-05	0.000723847	2.0785
GREM1	-3.90448	20.5553	-5.61916	4.90936e-05	0.000723847	2.08414
SELENBP1	-1.77205	23.5521	-5.57747	5.15585e-05	0.000743356	2.03034
GFPT1	-1.40002	20.5631	-5.44464	6.46591e-05	0.000920584	1.80043
CAPS	-1.35315	21.6641	-5.4045	6.97847e-05	0.000981294	1.7244
RPS14	-1.12319	22.72	-5.37666	7.35865e-05	0.00100357	1.67153
HEXB	-1.37169	23.5171	-5.37807	7.33883e-05	0.00100357	1.67421
PFKP	-3.19373	20.6051	-5.39979	7.4012e-05	0.00100357	1.67476
RACK1	-0.973671	23.5317	-5.33021	8.04121e-05	0.00102104	1.58312
HNRNPA3	-0.998113	22.1491	-5.35165	7.71836e-05	0.00102104	1.62396
P4HB	-1.22281	25.9456	-5.33634	7.9476e-05	0.00102104	1.59479
PTMS	-1.27428	23.7231	-5.35278	7.70176e-05	0.00102104	1.62611
CYB5R1	-1.75779	21.8899	-5.35084	7.92722e-05	0.00102104	1.60193
USP5	-2.23744	19.3911	-5.35413	8.06792e-05	0.00102104	1.58875
PDIA6	-1.49993	25.2226	-5.31785	8.23378e-05	0.00103058	1.55954
TPD52	-2.99486	19.646	-5.32398	8.5419e-05	0.00105752	1.53182
RPS19	-1.12712	23.7377	-5.25338	9.31773e-05	0.00113251	1.43629
CKB	-3.66055	21.9264	-5.27658	9.3464e-05	0.00113251	1.44207
NIT2	-2.24169	18.9514	-5.26827	9.49528e-05	0.00113843	1.42631
ADK	-1.3007	21.0818	-5.23099	9.72792e-05	0.00115418	1.39336
COPA	-1.36031	19.9786	-5.21562	0.000100203	0.00117661	1.36385
UGDH	-1.20558	23.2767	-5.2092	0.000101452	0.00117912	1.35151
HNRNPUL2	-1.32954	19.6579	-5.19207	0.00010486	0.00120642	1.31859
MMP2	4.17965	22.204	5.19472	0.000109254	0.00123209	1.28642
PSMC4	-1.62445	20.9731	-5.18154	0.000108928	0.00123209	1.28403
AK1	-1.00849	24.4701	-5.12266	0.000119929	0.00126406	1.18481
RPL5	-1.06754	22.081	-5.14352	0.000115179	0.00126406	1.22507
RPS23	-1.07259	22.9996	-5.13129	0.000117941	0.00126406	1.20146
RPL8	-1.07528	22.977	-5.1148	0.000121772	0.00126406	1.16961
RPL4	-1.27995	24.2162	-5.12317	0.000119811	0.00126406	1.18579
RPL9	-1.32107	20.9547	-5.12691	0.000118946	0.00126406	1.19301
DPYSL2	-1.51672	23.2625	-5.1375	0.00011653	0.00126406	1.21345
PSMD4	-1.85303	19.2301	-5.12383	0.000123188	0.00126406	1.1637
SFPQ	-2.03805	20.3848	-5.13531	0.000122424	0.00126406	1.17296
NSFL1C	-2.70927	19.8467	-5.13619	0.000122217	0.00126406	1.17464
PLCD1	-1.92428	19.5802	-5.1154	0.000127001	0.00129155	1.13607
RPL24	-1.06478	23.0784	-5.07157	0.000132439	0.00133494	1.08597
NAMPT	2.96123	24.6932	5.0841	0.000135093	0.00134975	1.0748
HNRNPDL	-1.05432	21.5457	-5.0426	0.000140126	0.00138507	1.02978
PSMD14	-1.1879	21.6769	-5.03919	0.00014106	0.00138507	1.02316
POFUT2	-2.20234	19.335	-5.04018	0.000147036	0.0014314	0.990374
RPSA	-0.986583	22.8466	-4.97369	0.00016031	0.00150962	0.895769
GAA	-1.0832	21.701	-4.97349	0.000160372	0.00150962	0.895384
GFUS	-1.16059	20.0019	-4.97948	0.000158503	0.00150962	0.90706
CBR1	-1.46143	22.855	-4.97732	0.000159176	0.00150962	0.902841
NAP1L4	-1.03136	20.5228	-4.96632	0.00016264	0.00151643	0.8814
FARSB	-1.44676	21.1807	-4.96282	0.000163758	0.00151643	0.87458
PLD3	-1.28004	21.869	-4.94447	0.000169754	0.00152244	0.838778
ELAVL1	-1.39722	19.3648	-4.94623	0.000169166	0.00152244	0.842232
LZIC	-1.41244	20.1658	-4.95343	0.000166798	0.00152244	0.856268
AKR7A2	-1.76925	19.5959	-4.96165	0.000167717	0.00152244	0.855124
GLOD4	-1.22294	21.8238	-4.93604	0.000172581	0.0015357	0.822334
RPL18	-0.952072	23.5992	-4.89883	0.000185663	0.00159137	0.7496
TXNDC12	-0.988537	21.8085	-4.90808	0.000182318	0.00159137	0.767695
CD164	-1.28593	19.9567	-4.90579	0.000183142	0.00159137	0.763207
ANP32E	-1.43079	21.2665	-4.90442	0.000183633	0.00159137	0.760541
DDX3X	-2.06689	18.4521	-4.91942	0.000185822	0.00159137	0.757114
PCBP1	-1.36659	21.4993	-4.89222	0.000188094	0.0015988	0.736652
ARSA	-0.944584	21.06	-4.8825	0.000191723	0.00160693	0.717629
GLB1	-1.89548	21.1262	-4.90296	0.000191873	0.00160693	0.725199
GALE	-1.20981	21.3207	-4.86832	0.000197151	0.00163909	0.689845
U2AF2	-1.47715	20.6515	-4.86125	0.000200063	0.00165124	0.675407
DPYSL3	-1.30398	22.5309	-4.85415	0.00020273	0.00166122	0.662074
HSP90AB1	-0.992234	22.8593	-4.82627	0.000214192	0.00173025	0.607344
PPIB	-1.06399	25.4921	-4.8266	0.000214053	0.00173025	0.607992
FUCA1	-1.8333	20.6376	-4.83704	0.000218219	0.00175036	0.59706
ACLY	-2.18833	20.7818	-4.83145	0.000220615	0.00175721	0.586186
PPP6R1	-1.24972	20.9411	-4.8041	0.000223781	0.00177004	0.563772
RPS4X	-1.04804	23.2621	-4.79316	0.000228672	0.00179626	0.542261
COL9A3	-2.2278	22.4916	-4.80367	0.00023295	0.00181733	0.532021
AIFM1	-1.84377	19.7715	-4.79518	0.000236854	0.00183522	0.515473
RBMX	-0.802093	22.2004	-4.76768	0.000240501	0.00183846	0.492087
RPS25	-0.935443	24.1075	-4.76808	0.000240309	0.00183846	0.492883
STIP1	-1.20679	21.3841	-4.74566	0.000251228	0.00190765	0.448688
GSTM3	-1.29009	20.5991	-4.72196	0.000263325	0.00198627	0.401919
SDF4	-2.08397	20.6139	-4.73154	0.00026839	0.00199801	0.391061
FUBP1	-2.25916	20.9431	-4.73455	0.000266804	0.00199801	0.396957
SCRN1	-1.3414	19.4546	-4.68162	0.000285311	0.00211019	0.322186
ALDH6A1	-2.3627	20.8445	-4.67614	0.000299344	0.0021997	0.282455
PEPD	-1.0664	21.3975	-4.64004	0.000309947	0.00226301	0.239858
XRCC6	-1.45237	22.2066	-4.61984	0.000327232	0.002374	0.188978
ALDOC	-1.25053	22.9075	-4.60709	0.00033102	0.00238628	0.174492
SERBP1	-0.902107	21.2884	-4.60173	0.000334579	0.00238932	0.163865
ILF3	-1.31049	21.1653	-4.59703	0.000337736	0.00238932	0.154535
RNASE7	-2.11584	18.7439	-4.61717	0.000336349	0.00238932	0.166529
COPS4	-1.33462	20.1864	-4.59118	0.000341711	0.00239935	0.142908
ABHD10	-1.98344	21.1208	-4.60675	0.000343366	0.00239935	0.145999
CCT6A	-1.9297	21.0229	-4.59512	0.000351369	0.0024403	0.12309
PSMC5	-1.53308	21.5827	-4.57638	0.000358439	0.00247432	0.099453
EIF4A2	-1.91695	20.4769	-4.57994	0.000362109	0.00248459	0.0931588
PCMT1	-1.24542	21.5526	-4.55241	0.000369278	0.00251861	0.0658395
GNPDA1	-0.772187	21.9773	-4.5369	0.000380939	0.00252692	0.0349625
RPL23	-0.957745	22.9538	-4.53684	0.000380985	0.00252692	0.0348443
WDR1	-1.00979	23.4184	-4.53605	0.00038159	0.00252692	0.0332677
AHCY	-1.19137	21.7278	-4.53614	0.00038152	0.00252692	0.0334488
HNRNPK	-1.33314	23.424	-4.54401	0.000375548	0.00252692	0.0491167
GLO1	-0.986806	23.0046	-4.53162	0.000384995	0.00253473	0.0244458
TOR1AIP1	-0.772762	19.2057	-4.50498	0.000406132	0.00258049	-0.0286255
FSCN1	-0.819634	22.874	-4.5135	0.000399242	0.00258049	-0.0116366
PPIA	-0.946091	25.8413	-4.50538	0.000405806	0.00258049	-0.0278267
RTCB	-1.44623	19.5969	-4.51172	0.000407803	0.00258049	-0.0287337
RTRAF	-1.49091	19.7045	-4.51998	0.000401127	0.00258049	-0.0123375
PHGDH	-2.7321	21.2826	-4.5342	0.000396535	0.00258049	0.00288859
FABP3	-3.2943	20.3346	-4.52039	0.000407578	0.00258049	-0.0244061
EDIL3	-1.31245	26.4548	-4.48841	0.000419874	0.00264219	-0.0616593
RPL29	-0.757232	22.5813	-4.4784	0.000428411	0.00266645	-0.0816394
GSTP1	-1.23309	26.8437	-4.47968	0.000427313	0.00266645	-0.0790912
RPS16	-0.848495	24.14	-4.46949	0.000436155	0.0026999	-0.0994212
UBE2L5	-1.17019	21.7053	-4.46587	0.000439339	0.0027049	-0.106639
RPS9	-1.01072	23.1226	-4.45954	0.000444971	0.00272485	-0.11928
TYMP	2.77596	19.9258	4.47173	0.000449073	0.00273526	-0.120721
RPL6	-0.807489	23.41	-4.44189	0.000461068	0.0027531	-0.154544
RPL21	-0.955662	23.0026	-4.44124	0.00046167	0.0027531	-0.155839
RPL7	-1.05282	23.2856	-4.44354	0.000459538	0.0027531	-0.151247
RPL27A	-1.07768	23.0462	-4.44255	0.000460456	0.0027531	-0.153227
PTBP1	-1.05513	21.4459	-4.41688	0.000484894	0.00287653	-0.204534
PSMD11	-1.15982	21.9605	-4.40304	0.000498621	0.00294264	-0.232224
RPL39	-1.06878	21.3388	-4.39966	0.000502033	0.00294326	-0.238989
RPL10	-1.15784	22.4722	-4.39783	0.000503895	0.00294326	-0.242661
GNPDA2	-1.45782	19.5389	-4.39975	0.000510388	0.00296598	-0.251489
KHDRBS1	-1.53817	19.539	-4.39446	0.000515841	0.00298245	-0.262033
DSTN	-1.14877	22.3132	-4.38106	0.000521246	0.00299848	-0.276236
HSP90B1	-0.804482	25.4927	-4.3722	0.00053065	0.00303724	-0.293967
TNFAIP6	3.68956	22.4922	4.38227	0.000536994	0.00305818	-0.298238
RPS15A	-0.893771	22.6043	-4.34527	0.000560341	0.00310876	-0.347942
SARNP	-1.30041	19.6009	-4.34424	0.00056172	0.00310876	-0.350292
SF3A3	-1.31799	19.9027	-4.34388	0.000562252	0.00310876	-0.351178
PCBP2	-2.05784	20.6262	-4.36785	0.000552733	0.00310876	-0.326904
SDHA	-2.1637	19.7649	-4.36226	0.00055896	0.00310876	-0.338019
NAP1L1	-2.93166	19.5862	-4.36526	0.000555614	0.00310876	-0.332062
NME1	-1.16394	22.4302	-4.33673	0.000570111	0.00312832	-0.365078
P4HA2	-1.46107	20.2464	-4.34373	0.000571282	0.00312832	-0.363292
RPL3	-0.945856	23.273	-4.29477	0.000620664	0.00336636	-0.44927
CMAS	-1.00953	19.8785	-4.29626	0.000618793	0.00336636	-0.446279
HSPA4	-1.35294	20.1011	-4.29586	0.000626696	0.00336701	-0.456014
DDX1	-1.57012	21.144	-4.30113	0.000626424	0.00336701	-0.453145
SARS1	-1.34552	21.7845	-4.28371	0.00064228	0.00342748	-0.480355
HIBADH	-2.01802	20.7475	-4.29175	0.000643969	0.00342748	-0.478433
RPL11	-0.888246	22.8892	-4.25886	0.000667562	0.00353653	-0.521424
H6PD	-1.48911	19.7882	-4.26068	0.00067551	0.00354565	-0.529401
SHMT1	-1.5187	19.6422	-4.26155	0.000674313	0.00354565	-0.527644
FAU	-0.748535	23.4123	-4.24175	0.000691154	0.00359262	-0.555815
EIF4H	-1.2875	21.0278	-4.24013	0.000693825	0.00359262	-0.559499
HYI	-1.9565	19.5527	-4.25463	0.000693922	0.00359262	-0.552487
ACO2	-1.83827	20.3689	-4.25088	0.000699192	0.00360353	-0.559985
RPS11	-0.88388	22.7352	-4.2224	0.000718876	0.00367363	-0.594749
ERLIN2	-0.957051	20.0912	-4.22215	0.000719245	0.00367363	-0.595257
PSMC3	-1.32847	21.6294	-4.22094	0.00072929	0.00370831	-0.606201
PDAP1	-1.2865	19.8236	-4.20935	0.000740129	0.0037467	-0.62295
RPS6	-0.860216	23.0753	-4.20452	0.000745497	0.00375717	-0.63074
PEBP1	-1.07123	26.1706	-4.18495	0.000775786	0.0038926	-0.67015
OGDH	-1.47302	20.9356	-4.18675	0.000784555	0.00390222	-0.677598
AGR2	-2.7275	19.5904	-4.19543	0.000781915	0.00390222	-0.670759
LRRC59	-1.02696	22.1677	-4.16464	0.00080854	0.00395664	-0.711062
RPS12	-1.04224	21.0427	-4.16412	0.000809392	0.00395664	-0.712103
PSMC6	-1.13423	22.0131	-4.17023	0.000799385	0.00395664	-0.699797
CCT5	-1.9764	20.273	-4.17914	0.000808057	0.00395664	-0.703324
VIM	-1.01551	29.7221	-4.15608	0.00082276	0.0040048	-0.728306
ANXA11	-1.14167	20.9803	-4.13482	0.000859199	0.00416437	-0.771163
PSMB5	-0.712002	22.2574	-4.1228	0.000880526	0.00424966	-0.795405
NCL	-0.905144	22.6459	-4.12031	0.000885	0.00425323	-0.800416
RPL13	-0.847508	23.6666	-4.11098	0.000902018	0.0043168	-0.819245
FAT1	-0.97713	21.9728	-4.1035	0.000915887	0.00436483	-0.834326
NACA	-1.44241	20.6241	-4.10424	0.000927648	0.00436608	-0.843342
PYGL	-1.56756	21.7193	-4.11273	0.000924241	0.00436608	-0.836278
ARCN1	-1.72675	21.5152	-4.11215	0.000925328	0.00436608	-0.83744
SYNCRIP	-1.4943	22.153	-4.09788	0.000945005	0.00442947	-0.860248
RPLP2	-0.816862	24.7639	-4.08178	0.00095744	0.00446936	-0.878174
FKBP10	-1.38989	23.0056	-4.07121	0.000992129	0.00461239	-0.909772
TCP1	-1.168	20.5343	-4.06223	0.000996449	0.00461364	-0.917626
PKM	-1.06262	27.6326	-4.04893	0.00102392	0.00470261	-0.944488
SEC31A	-2.27994	20.2796	-4.06381	0.00102057	0.00470261	-0.93432
PLCH1	-0.819592	22.5849	-4.03594	0.00105149	0.00480983	-0.970726
COL15A1	-1.4276	20.5438	-4.01925	0.00110289	0.00502479	-1.01433
PLOD3	-1.24545	19.3684	-4.00828	0.00112013	0.00508299	-1.03144
PDCD6IP	-1.65322	20.4671	-4.01396	0.00112926	0.00510409	-1.03433
PSMB9	1.29674	19.6947	4.0027	0.00114076	0.00513567	-1.04767
CTSZ	-1.16479	21.4158	-3.99219	0.00115003	0.005157	-1.05914
CCT4	-1.32375	20.8787	-3.99172	0.00116661	0.00521087	-1.06979
UAP1	-1.05909	20.1303	-3.97831	0.00118318	0.00522343	-1.08719
UBA1	-1.15997	22.7008	-3.97888	0.00118181	0.00522343	-1.08604
MAT2A	-1.40288	19.8286	-3.98529	0.00118203	0.00522343	-1.08275
HNRNPC	-0.899412	24.2408	-3.9727	0.00119688	0.00524326	-1.09854
PRPS1	-1.23351	21.4519	-3.97586	0.00119684	0.00524326	-1.09682
PABPC3	-1.59953	20.2137	-3.98198	0.00120512	0.00525915	-1.09854
YWHAQ	-0.978627	21.3461	-3.95084	0.00125174	0.00542103	-1.14274
POFUT1	-2.11037	20.7043	-3.96438	0.00124906	0.00542103	-1.13389
FUS	-1.2515	21.342	-3.94651	0.00127777	0.00549198	-1.15994
PPA2	-1.71413	20.4095	-3.95423	0.00127512	0.00549198	-1.15427
CSRP1	-1.3029	21.5314	-3.94416	0.00128561	0.00550491	-1.16563
GARS1	-0.942224	20.2886	-3.93245	0.00129985	0.00554505	-1.17992
VPS4A	-1.89354	18.77	-3.94064	0.0013109	0.00556043	-1.18158
NIPSNAP1	-1.91223	19.77	-3.93977	0.00131322	0.00556043	-1.18332
GMPPA	-0.885423	19.8905	-3.90778	0.00136737	0.00576828	-1.22984
NNMT	2.12331	23.2514	3.91557	0.00137957	0.00579198	-1.23194
RANBP1	-1.09	20.7179	-3.90219	0.00138316	0.00579198	-1.24115
PRDX6	-0.718536	24.4384	-3.89732	0.00139704	0.00582868	-1.25099
RPLP0	-0.799626	23.6339	-3.88572	0.00143074	0.00588915	-1.27447
COPS6	-1.03384	20.956	-3.88572	0.00143074	0.00588915	-1.27447
HNRNPM	-1.54495	21.3529	-3.8972	0.00143222	0.00588915	-1.26888
S100B	-1.72311	22.8407	-3.89952	0.00142545	0.00588915	-1.2642
ECHS1	-1.0247	21.7864	-3.88163	0.00144282	0.00591139	-1.28274
DLD	-1.30272	22.6569	-3.87541	0.00147968	0.00604071	-1.30423
AKR1A1	-1.1648	23.1363	-3.86037	0.00150792	0.00613401	-1.32608
RPL15	-0.74914	22.7812	-3.84641	0.0015511	0.00626491	-1.354
CALR	-0.830281	25.0859	-3.84687	0.00154965	0.00626491	-1.35308
NUCKS1	-0.741702	22.7541	-3.84465	0.00155674	0.00626548	-1.35757
ANXA4	-0.668373	24.597	-3.83994	0.00157189	0.00629607	-1.3671
PDHB	-1.36442	20.8019	-3.8448	0.0015754	0.00629607	-1.36596
SND1	-1.06651	21.9365	-3.83562	0.0015859	0.00631586	-1.37583
MTAP	-1.37025	20.9589	-3.8378	0.00159818	0.00634259	-1.3801
UQCRC2	-1.28708	21.8576	-3.8252	0.00163995	0.00648577	-1.4055
PDIA3	-0.766365	25.3817	-3.80389	0.00169288	0.00664894	-1.44006
SERPINH1	-2.50401	24.7801	-3.81631	0.00168927	0.00664894	-1.43152
NEBL	-1.74561	20.8495	-3.80394	0.0017325	0.00678116	-1.45639
HSPA2	-1.54703	21.4402	-3.7997	0.00174755	0.00681666	-1.4649
TFG	-1.40018	20.7423	-3.79103	0.00176976	0.00687971	-1.47875
HNRNPA0	-2.158	20.7277	-3.79093	0.00177916	0.00689273	-1.48254
HINT1	-1.36841	23.4499	-3.77686	0.00181637	0.00698933	-1.50516
RCN3	-2.97705	22.2276	-3.78194	0.00181215	0.00698933	-1.50062
RPS2	-0.797054	23.3272	-3.74655	0.001905	0.00730569	-1.55609
TUBA1B	-1.08952	23.9485	-3.74037	0.00192942	0.00737451	-1.56861
PACSIN2	1.85125	20.1453	3.73395	0.001999	0.00761494	-1.59713
PARK7	-0.691585	24.5059	-3.71995	0.0020123	0.00764005	-1.60991
DDX5	-1.94554	19.371	-3.72484	0.00203663	0.00770673	-1.61546
MTHFD1	-1.51961	18.6443	-3.71825	0.00206427	0.00778546	-1.6287
PSMC2	-1.94806	20.8538	-3.71402	0.00208223	0.00782728	-1.63722
HNRNPH1	-0.987555	22.1349	-3.69644	0.00211223	0.00791392	-1.65749
CZIB	-1.73685	21.2589	-3.69215	0.00217757	0.00812099	-1.68119
YARS1	-1.76626	19.5666	-3.69121	0.00218176	0.00812099	-1.68308
GOT2	-1.06483	23.6093	-3.67906	0.00218927	0.00812242	-1.69264
AGA	-1.3433	20.0587	-3.67457	0.00224372	0.00829738	-1.71233
PYGB	-0.931652	23.9437	-3.65517	0.00229984	0.00847741	-1.74096
BCAT1	-0.892945	22.8405	-3.64754	0.00233632	0.0085841	-1.75639
PGLS	-1.19346	22.2556	-3.65082	0.00234573	0.00859097	-1.7572
ESD	-0.799955	22.9233	-3.64112	0.00236742	0.00864261	-1.76935
ARL3	-2.01294	20.1558	-3.64931	0.00237722	0.00865066	-1.7673
PABPN1	-1.26242	19.8496	-3.63437	0.00242642	0.00880157	-1.79036
MDH1	-0.678393	23.2135	-3.6183	0.00248154	0.00897295	-1.81549
CAPZB	-0.699813	20.7802	-3.61477	0.00249967	0.0090099	-1.82262
RPL14	-0.809023	23.0533	-3.60095	0.00257198	0.00924129	-1.85055
EIF2S1	-0.937243	20.8256	-3.59623	0.0025972	0.00930255	-1.8601
SRSF6	-0.874997	20.5587	-3.5921	0.0026194	0.00935265	-1.86844
HNRNPL	-1.32466	21.0843	-3.58355	0.00270808	0.00963906	-1.89638
ACTN4	-0.937733	21.3218	-3.57047	0.00273896	0.00971862	-1.91213
PCYT2	-1.18646	19.6204	-3.55399	0.00286254	0.0101256	-1.95227
SAP18	-0.857897	20.8183	-3.54362	0.00289508	0.010209	-1.96635
HEBP2	-0.690393	21.7133	-3.54067	0.00291271	0.0102171	-1.97229
PLS3	-0.913867	21.9329	-3.54024	0.00291533	0.0102171	-1.97317
ARL6IP5	1.14014	22.4306	3.54073	0.00294168	0.0102778	-1.97896
EEF1G	-1.5504	20.4812	-3.5409	0.00296876	0.0103407	-1.98505
AHSG	2.15375	20.7376	3.52045	0.00309589	0.0107058	-2.02608
ARHGDIA	-0.950636	23.8384	-3.50733	0.00312025	0.0107058	-2.03957
NIF3L1	-1.20521	20.3095	-3.512	0.0031208	0.0107058	-2.03676
GMPPB	-1.24858	20.6683	-3.51429	0.0031061	0.0107058	-2.03214
MAT2B	-1.30251	20.3291	-3.51304	0.00312996	0.0107058	-2.03808
ACAT1	-1.81247	20.7108	-3.51519	0.00312948	0.0107058	-2.03663
ALDH7A1	-1.97044	19.831	-3.5089	0.00317005	0.0108105	-2.04923
RPS3	-0.689578	23.1701	-3.49788	0.0031817	0.0108178	-2.05862
IDH2	-2.31914	20.7142	-3.50115	0.00322087	0.0109184	-2.06478
HSPA8	-0.628357	24.6443	-3.46778	0.00338569	0.0114092	-2.1193
ATIC	-1.16394	21.9826	-3.47277	0.00338315	0.0114092	-2.11563
PSMA4	-0.606108	22.3097	-3.46619	0.00339681	0.0114129	-2.1225
NME2	-0.854877	23.7957	-3.45758	0.00345772	0.0115834	-2.13984
UGP2	-1.32838	25.1787	-3.44876	0.00358626	0.0119788	-2.16977
RPL12	-0.70649	23.4172	-3.43089	0.00365357	0.0121198	-2.19358
ABHD14B	-0.816199	22.0813	-3.42999	0.00366041	0.0121198	-2.1954
EIF3A	-1.40681	19.3699	-3.44148	0.00364018	0.0121198	-2.18434
TAGLN2	1.23852	23.0284	3.42802	0.0037184	0.0122581	-2.20708
RCN1	-0.71029	22.8372	-3.42168	0.00372371	0.0122581	-2.21212
EEF1A1	-0.649354	26.5829	-3.4115	0.0038028	0.0124109	-2.2326
ERP44	-1.22588	21.4835	-3.41829	0.00378913	0.0124109	-2.22583
DUT	-1.3765	19.6397	-3.42081	0.00379784	0.0124109	-2.22571
RNH1	-1.36195	22.0126	-3.40582	0.00391637	0.012745	-2.25569
EIF5A	-0.713473	23.4311	-3.38593	0.00400882	0.0129717	-2.284
RPL19	-0.725001	23.1	-3.38629	0.00400587	0.0129717	-2.28328
TKT	-0.607031	24.3657	-3.38237	0.0040384	0.0130304	-2.29116
CHADL	-1.16002	21.1121	-3.38002	0.0040944	0.0131738	-2.30173
RAB6B	-1.19729	19.2934	-3.36114	0.00425652	0.0136568	-2.33954
ACTR1B	-1.13463	20.9139	-3.34922	0.00436215	0.0138784	-2.3634
FIBIN	-1.32501	22.0776	-3.35441	0.00435183	0.0138784	-2.35843
CARHSP1	-2.10765	21.3376	-3.35352	0.00435983	0.0138784	-2.36022
DPP7	-1.19608	20.7322	-3.34757	0.00437698	0.0138868	-2.36671
RPL28	-0.865722	22.1667	-3.34111	0.00439732	0.0139091	-2.37402
HNRNPU	-1.15866	21.9959	-3.34409	0.0044084	0.0139091	-2.37367
ADH5	-1.14878	22.9631	-3.32669	0.00456901	0.014376	-2.40848
RPS3A	-0.661728	23.419	-3.31294	0.00466039	0.0146231	-2.4305
IDH3A	-1.50216	19.4016	-3.31668	0.00470179	0.0147125	-2.4337
CAPZA2	-0.68567	22.0412	-3.28678	0.00491863	0.0153069	-2.48288
SH3BGRL3	-0.948816	24.2274	-3.28742	0.00491219	0.0153069	-2.48161
PSMD12	-0.909732	20.0983	-3.27766	0.00501201	0.0155502	-2.50114
HDHD2	-1.41222	21.6995	-3.28433	0.0050241	0.0155502	-2.49815
PSMA7	-0.600504	22.9735	-3.26881	0.0051043	0.0157555	-2.51884
LMNA	-0.752844	26.42	-3.26488	0.00514575	0.0158406	-2.52669
RPL36AL	-1.42694	21.2165	-3.27035	0.00517011	0.0158727	-2.52598
SGSH	-1.1268	22.1375	-3.2535	0.0053107	0.0162604	-2.5546
ASS1	-0.681196	23.8695	-3.24783	0.00532978	0.0162659	-2.56077
LAMTOR5	-0.946671	20.4653	-3.24681	0.00534103	0.0162659	-2.56282
PSMD7	-0.856775	20.8851	-3.24344	0.00537819	0.0163353	-2.56954
PC	-1.23522	20.6743	-3.23336	0.00557695	0.016894	-2.5995
ETF1	-0.808029	21.3258	-3.22396	0.00559837	0.0169139	-2.60843
TMEM63A	-0.597388	26.1794	-3.19595	0.00593081	0.0178709	-2.66429
RPS20	-0.608018	23.9993	-3.19264	0.00597131	0.0178982	-2.67088
OCIAD1	-2.15558	20.8284	-3.20123	0.00595618	0.0178982	-2.66328
GRHPR	-0.895231	22.0872	-3.19119	0.00598917	0.0179046	-2.67377
U2AF1	-1.24571	19.0916	-3.19677	0.00601076	0.0179221	-2.67212
S100A1	-1.83419	25.0591	-3.19174	0.00607294	0.0180603	-2.68209
EEF2	-0.55336	22.9206	-3.17699	0.0061668	0.0182916	-2.70205
PURA	-0.743036	21.4953	-3.17098	0.00624352	0.0184711	-2.714
ANGPTL4	1.38085	21.0627	3.17255	0.00631611	0.0186374	-2.72011
IMPDH2	-1.25476	20.3524	-3.17028	0.00634547	0.0186757	-2.7246
TUBB4A	-1.24564	19.3374	-3.1686	0.00636735	0.0186918	-2.72793
EIF3I	-0.825113	19.87	-3.15257	0.00648439	0.0189864	-2.7506
DRG1	-0.816239	18.4407	-3.14689	0.00656061	0.0191603	-2.76189
NUDT5	-1.50475	20.922	-3.14959	0.00661966	0.0192834	-2.76553
TRNT1	-0.751142	19.8464	-3.14125	0.00663715	0.019285	-2.7731
LTBP2	1.33512	22.2525	3.14674	0.00665839	0.0192975	-2.77117
BDH2	-0.710807	22.3616	-3.12249	0.00689801	0.0199412	-2.81033
COTL1	1.68458	20.3149	3.12018	0.00702968	0.0201176	-2.82362
CCN6	-0.750458	20.8456	-3.11475	0.00700863	0.0201176	-2.82569
RPS5	-0.967086	20.6634	-3.11522	0.00702643	0.0201176	-2.8269
CRISPLD2	-1.30604	20.0476	-3.12279	0.00699229	0.0201176	-2.81847
DDAH1	-1.6675	20.3039	-3.11005	0.00717672	0.0204869	-2.84362
CAPNS1	-0.847521	21.2557	-3.08996	0.00737453	0.020999	-2.87478
RPL37	-0.85003	21.7699	-3.06394	0.00777903	0.0220955	-2.92624
GSTM2	-3.37769	19.3871	-3.0635	0.00789193	0.0223605	-2.93529
PLIN3	-1.00712	22.3101	-3.04978	0.0080632	0.022789	-2.95833
PCNP	-0.965279	20.5101	-3.03971	0.00822525	0.0231895	-2.97773
AEBP1	-1.07112	21.2531	-3.0352	0.00830713	0.0233625	-2.98702
PSMA1	-0.520991	22.9059	-3.02702	0.00839059	0.0235106	-2.99908
RPL22	-0.563166	23.3937	-3.02615	0.00840553	0.0235106	-3.00079
SEPTIN2	-1.1463	20.3495	-3.03163	0.00842172	0.0235106	-2.99789
KARS1	-1.00812	18.8531	-3.02641	0.00845773	0.0235534	-3.00431
GET3	-1.40055	18.9846	-3.01336	0.00874099	0.0242829	-3.0337
ACOT1	-1.18918	19.2729	-3.00482	0.00889428	0.0246486	-3.05042
SBDS	-0.623116	19.1252	-2.99172	0.00901948	0.0249349	-3.06855
RPL32	-0.663767	21.4409	-2.98328	0.00917644	0.0253074	-3.08511
HSPA5	-0.767319	25.637	-2.96427	0.00954013	0.0262469	-3.12241
LRP1	-0.844655	22.3137	-2.96189	0.00958658	0.0263111	-3.12707
PSAP	0.778938	22.3344	2.9535	0.00975234	0.0266172	-3.14351
ACTR1A	-1.00705	22.0556	-2.95612	0.00976174	0.0266172	-3.14208
SMOC2	-1.11958	24.5313	-2.95874	0.00976821	0.0266172	-3.14047
CTTN	-1.25082	19.6188	-2.95198	0.0099034	0.0269212	-3.15367
TGM2	0.977911	20.8316	2.93588	0.0101725	0.0275868	-3.18161
RPL26	-0.549003	23.1412	-2.9252	0.0103324	0.0279512	-3.19888
CALM3	-1.00892	22.3134	-2.9271	0.0103559	0.0279512	-3.19873
H2AC20	-1.27821	22.8442	-2.92292	0.0105053	0.0282874	-3.21025
PSMA6	-0.54904	23.4818	-2.91422	0.0105664	0.0283848	-3.22032
PDCD5	-0.916651	21.2799	-2.91463	0.0106059	0.0284237	-3.22215
OSTF1	-0.96039	19.3419	-2.91063	0.0107086	0.0286316	-3.23081
PLOD2	-1.61434	19.6676	-2.91073	0.0107682	0.0287237	-3.23393
RPL34	-0.63756	22.5997	-2.901	0.0108551	0.0288877	-3.24611
ARPC5	-0.552871	22.2198	-2.8933	0.0110265	0.0292756	-3.26109
SNRNP70	-2.20155	20.7765	-2.89035	0.0112224	0.0297263	-3.27348
NDRG1	0.996087	20.4655	2.87201	0.0115825	0.0306091	-3.30585
OLA1	-0.660669	20.3994	-2.8654	0.011671	0.0306893	-3.31537
S100A4	-0.78147	22.7695	-2.86444	0.0116937	0.0306893	-3.31723
RPL18A	-1.43808	21.2149	-2.87064	0.0116793	0.0306893	-3.31166
ALDOA	-0.629143	25.6747	-2.86052	0.0117875	0.0308643	-3.32486
RPS29	-1.35035	21.2066	-2.86146	0.0118984	0.0310833	-3.32942
PDGFRL	-0.999027	22.4679	-2.85728	0.011934	0.0311048	-3.33441
MACROH2A1	-0.721317	23.0257	-2.84801	0.0120911	0.0314425	-3.34913
FH	-0.998944	19.2483	-2.84206	0.0123078	0.031933	-3.36385
NDUFB10	-1.13309	20.3482	-2.83463	0.0125618	0.0325181	-3.38124
ANXA7	-0.491747	22.3427	-2.81972	0.012806	0.0330749	-3.4039
RPL7A	-0.476623	25.2883	-2.81284	0.012986	0.0334313	-3.4172
SH3KBP1	-0.920818	19.5892	-2.81383	0.0130321	0.0334313	-3.41838
ETFB	-1.00141	21.8495	-2.81447	0.0130149	0.0334313	-3.41713
PSMA5	-0.476499	23.1016	-2.8079	0.013117	0.0335735	-3.42675
EEF1D	-0.727296	24.2871	-2.80127	0.0132943	0.0339511	-3.43954
LOXL2	0.867868	19.2841	2.80049	0.0133508	0.0340191	-3.44252
TUBB4B	-1.0145	21.1135	-2.79823	0.0134689	0.0342435	-3.44922
SET	-0.578589	21.736	-2.79115	0.0135698	0.0344231	-3.45906
ATP5F1A	-0.584811	25.1733	-2.78739	0.0136736	0.0345326	-3.46631
CLTB	-1.40342	20.1246	-2.79339	0.0136522	0.0345326	-3.4606
SPON2	-1.54382	19.6003	-2.79134	0.0137085	0.0345443	-3.46452
SERPINE1	2.03286	20.623	2.7796	0.0140369	0.0352539	-3.48705
TPI1	-0.546938	26.655	-2.7739	0.014052	0.0352539	-3.49227
THBS4	-1.68131	20.7605	-2.77548	0.0141538	0.0354312	-3.49495
MDH2	-0.879799	24.7477	-2.767	0.0143177	0.0357628	-3.50815
PDLIM5	-0.954856	20.5891	-2.76523	0.0143765	0.0358311	-3.51183
GDI1	-0.665241	21.2332	-2.75152	0.0147027	0.0365642	-3.53527
SPR	-1.4188	19.5173	-2.74233	0.01513	0.0375449	-3.55836
HSD17B10	-1.15682	22.1165	-2.73899	0.015232	0.0377158	-3.56473
PAFAH1B3	-0.899951	20.2883	-2.73367	0.0153207	0.0378531	-3.57224
AIMP1	-1.23134	20.165	-2.73161	0.0154594	0.0381131	-3.5788
HADHA	-1.52536	20.3458	-2.72107	0.0157899	0.0388439	-3.59888
MPST	-1.1513	19.6404	-2.71956	0.0158378	0.0388777	-3.60175
RUVBL2	-0.733258	19.8418	-2.71017	0.0159826	0.0391488	-3.61443
LASP1	-0.946156	20.955	-2.69336	0.0166144	0.0405416	-3.64909
NANS	-1.63142	20.842	-2.69545	0.0166224	0.0405416	-3.64759
PSMB7	-0.582225	22.3329	-2.68773	0.0167214	0.0406166	-3.65722
PAFAH1B2	-0.814723	23.1738	-2.68772	0.0167245	0.0406166	-3.65731
RPS18	-0.486148	23.3634	-2.68278	0.0168886	0.040928	-3.66663
MANF	-0.756692	21.6115	-2.67632	0.0171096	0.0413753	-3.67892
CTSA	-1.25881	21.5975	-2.67645	0.0172672	0.0416681	-3.68363
HEBP1	-0.712867	20.9023	-2.65376	0.0179028	0.0431106	-3.72174
TPP1	-0.682791	23.1328	-2.65104	0.0180008	0.0432551	-3.72689
CCL20	1.44965	23.2645	2.64961	0.018219	0.0436872	-3.73437
FBL	-1.65391	19.885	-2.64828	0.0182674	0.0437114	-3.73688
HADHB	-0.738821	22.5226	-2.64261	0.018308	0.0437167	-3.74287
HSPG2	-1.12703	24.2843	-2.64327	0.0184513	0.0439666	-3.74634
RPS13	-0.762514	23.0491	-2.63239	0.018687	0.0444352	-3.76219
LMNB2	-0.615227	21.1899	-2.62932	0.0188023	0.0446162	-3.76799
GLUD1	-1.11499	21.5671	-2.63013	0.0189413	0.04476	-3.77108
SRM	-1.89595	20.5977	-2.63013	0.0189415	0.04476	-3.77109
RPL27	-0.903676	22.8399	-2.62607	0.0190122	0.0448341	-3.77649
CRYZ	-0.668694	22.6947	-2.61205	0.0194637	0.0457095	-3.80057
SUCLG2	-0.984168	19.2185	-2.61639	0.0194613	0.0457095	-3.79677
EPB41L2	-0.845905	19.0977	-2.60856	0.0196888	0.0461431	-3.80945
SUMF2	-0.526137	23.38	-2.59763	0.0200335	0.0466242	-3.82774
YWHAZ	-0.708387	23.9257	-2.59875	0.0199886	0.0466242	-3.82563
EZR	-0.780635	20.6151	-2.59977	0.019951	0.0466242	-3.82378
PPP1R7	-0.988323	21.7871	-2.60139	0.0200578	0.0466242	-3.82509
HNRNPA1	-0.727137	22.6739	-2.59382	0.0201865	0.0467325	-3.8349
VDAC3	-0.879117	20.2667	-2.59674	0.0201587	0.0467325	-3.83166
ARPC1B	-0.474541	22.5746	-2.59078	0.0203093	0.0469215	-3.8406
LSM1	-0.621968	19.7227	-2.58596	0.0205057	0.0472794	-3.84966
HNRNPD	-0.491574	22.8766	-2.581	0.02071	0.0474857	-3.85898
ALDH9A1	-0.548176	21.7867	-2.58075	0.0207203	0.0474857	-3.85944
ADGRG2	-1.01421	20.1668	-2.58624	0.0206713	0.0474857	-3.85346
RPL31	-0.604022	22.4174	-2.57906	0.0207903	0.0475077	-3.86261
GMDS	-0.751545	19.9636	-2.5785	0.0208133	0.0475077	-3.86365
YWHAB	-0.552156	22.4204	-2.57548	0.0209391	0.0476993	-3.86932
IVD	-0.708158	19.2581	-2.56759	0.0212714	0.0483595	-3.88411
GOT1	-1.03757	20.6736	-2.56939	0.0213748	0.0484978	-3.88495
CCDC80	-0.778232	24.1674	-2.56253	0.0214902	0.0486626	-3.89365
SFRP4	-1.63235	19.4712	-2.56127	0.0217219	0.0490898	-3.90009
LIMS1	-0.572481	20.3502	-2.55498	0.0218125	0.0491969	-3.90769
CLEC3A	-0.959109	26.41	-2.55676	0.0219069	0.0493122	-3.90827
RPL35A	-0.568198	22.9642	-2.54071	0.0224407	0.0504142	-3.93433
CCT2	-1.67442	21.3356	-2.54322	0.022513	0.0504771	-3.93369
PRDX3	-0.666078	22.7176	-2.53581	0.0226606	0.0507081	-3.94347
DCTN2	-0.714016	20.9501	-2.52699	0.0230615	0.0515041	-3.9599
ARHGAP1	-1.11801	19.8073	-2.52856	0.0231761	0.0516586	-3.96092
CAPG	-0.560894	23.93	-2.52313	0.023239	0.0516977	-3.96708
PPP2R1A	-1.04733	22.6932	-2.51389	0.0238578	0.0529709	-3.98809
CFL1	-0.567986	24.2609	-2.50847	0.0239248	0.0530162	-3.9943
CYC1	-0.706632	22.0719	-2.5022	0.0242243	0.0535756	-4.00594
ARPC1A	-0.65306	20.7475	-2.49498	0.0245732	0.0541838	-4.01931
CWC22	-0.48425	25.8309	-2.49455	0.0245944	0.0541838	-4.02012
S100A9	-1.87417	18.4239	-2.49495	0.0247668	0.0544582	-4.0231
RARRES2	1.1926	23.3637	2.47238	0.0258932	0.0567152	-4.06467
IL1RAP	1.68609	20.1609	2.46981	0.0260243	0.0567152	-4.06939
NUTF2	-0.878487	21.5896	-2.46875	0.0259828	0.0567152	-4.06961
VDAC2	-0.677966	22.327	-2.466	0.026023	0.0567152	-4.07284
MECP2	-0.458029	20.6744	-2.46563	0.0260422	0.0567152	-4.07353
PLOD1	-1.37126	21.2574	-2.45191	0.0269561	0.0585796	-4.10223
OAT	-0.740712	22.1628	-2.44737	0.0270011	0.0585796	-4.10717
RPL35	-0.505349	23.7714	-2.4431	0.0272256	0.0589543	-4.11494
S100A10	-0.738845	23.7305	-2.43817	0.0274954	0.0594256	-4.12406
FTL	-0.778276	24.4077	-2.4369	0.0276638	0.0596762	-4.12806
CPPED1	-0.818798	20.1922	-2.43217	0.0279218	0.0601191	-4.1367
BLVRB	-0.827789	23.5343	-2.42622	0.0282503	0.0607116	-4.14759
GYG1	1.33095	19.7758	2.42605	0.0283589	0.0607363	-4.1495
MYDGF	-0.65089	23.3372	-2.42221	0.0283685	0.0607363	-4.15321
SERF2	-1.52692	18.9458	-2.42151	0.0286126	0.0611439	-4.15779
G6PD	-0.569358	20.6568	-2.4094	0.0290918	0.0620515	-4.17661
PFKL	0.577325	24.8586	2.4058	0.029298	0.0623747	-4.18317
PGK1	-0.724141	26.8543	-2.4017	0.0295389	0.0627701	-4.19071
SBSN	1.49891	20.5109	2.39414	0.0301853	0.0639052	-4.20754
DNPEP	-0.522281	21.0969	-2.39081	0.0301727	0.0639052	-4.21047
XRCC5	-1.51691	22.5026	-2.39061	0.030394	0.0642277	-4.21393
BANF1	-1.61124	21.679	-2.38723	0.0305955	0.0645339	-4.22007
CHI3L1	2.10844	22.0573	2.38194	0.0309123	0.0650266	-4.22963
B2M	0.992505	22.701	2.38143	0.0309433	0.0650266	-4.23056
PSMB1	-0.470676	22.3774	-2.37618	0.0310496	0.0651299	-4.23703
STXBP3	-0.987116	22.4999	-2.37043	0.0316142	0.0661333	-4.25045
HMGA1	0.580188	23.5847	2.36648	0.0316441	0.0661333	-4.2546
GSS	-0.656079	20.927	-2.36066	0.0320059	0.0667669	-4.26512
MIA	-0.593763	24.8963	-2.35882	0.0321213	0.0668851	-4.26845
ITPA	-0.918462	20.7749	-2.35737	0.0324276	0.0673996	-4.27399
FABP5	-1.23063	24.0542	-2.35585	0.0325238	0.0674765	-4.27673
PSMD2	-0.729128	21.3873	-2.34867	0.0328182	0.0679636	-4.2875
P4HA1	-0.48037	23.4311	-2.34538	0.0329751	0.0681645	-4.29271
TIMP2	1.01294	21.3466	2.34572	0.0331703	0.0683199	-4.29495
ANXA2	-0.386323	27.5247	-2.34244	0.0331646	0.0683199	-4.29801
RPL23A	-0.683609	23.0385	-2.33945	0.0333582	0.0685831	-4.30339
PRDX2	-0.572203	25.2712	-2.33852	0.0334191	0.0685844	-4.30507
LSM4	-0.766122	20.0629	-2.33526	0.0337441	0.069127	-4.31237
RSU1	-0.74734	21.7536	-2.32825	0.034207	0.0699494	-4.32496
RDX	-0.656712	20.2856	-2.32078	0.0345931	0.0706122	-4.33694
IL17D	-1.13977	21.4866	-2.32281	0.034678	0.0706588	-4.33604
LIN7C	-0.953358	20.0048	-2.31951	0.0349	0.0709841	-4.34193
DHX30	-0.655829	20.0392	-2.31407	0.0350472	0.0711565	-4.34897
TUBB	-0.800933	23.6522	-2.30962	0.0354656	0.0718057	-4.3583
CFL2	-0.650577	20.4566	-2.30756	0.0354931	0.0718057	-4.36062
BCAN	-0.764291	24.9851	-2.29909	0.0361966	0.0730992	-4.3771
ACADVL	-1.00764	22.0622	-2.28444	0.0373478	0.0752906	-4.40442
RPL38	-0.753902	22.0525	-2.27309	0.0380619	0.0765946	-4.42334
AHNAK	-0.422249	25.2411	-2.26973	0.0381914	0.0767195	-4.42802
ITM2B	-0.487133	21.5688	-2.26141	0.0388101	0.0778251	-4.44277
EIF2S3	-0.893942	19.7711	-2.26229	0.0389755	0.0780196	-4.44365
ACAT2	-0.472948	22.0556	-2.25446	0.0393342	0.0785994	-4.45508
S100A13	-0.724115	25.7287	-2.23243	0.0411597	0.0821032	-4.49512
EIF6	-0.600992	20.4275	-2.22823	0.0413716	0.0823816	-4.50134
AK4	-0.990481	21.9208	-2.22999	0.0414681	0.0824296	-4.50051
MFAP2	-0.878372	20.0102	-2.22882	0.0415612	0.0824708	-4.50257
EEF1B2	-0.514614	23.9653	-2.2216	0.041902	0.0830024	-4.51299
PNP	-0.454349	22.2887	-2.21894	0.0421171	0.0832836	-4.51768
HMGB2	-0.901119	21.2184	-2.2155	0.0426341	0.0840748	-4.5259
SEPTIN6	-1.11176	20.8445	-2.21512	0.0426648	0.0840748	-4.52656
PDGFC	-1.14458	20.9537	-2.20379	0.0435984	0.085595	-4.54635
GAPDH	-0.423989	28.3711	-2.20192	0.0435138	0.085595	-4.54748
SPARC	-0.722884	24.092	-2.20163	0.0436617	0.085595	-4.54909
NONO	-1.22748	20.5859	-2.19284	0.0445185	0.0871248	-4.56542
CPNE3	-0.548111	20.9226	-2.18442	0.0449953	0.0879068	-4.57801
ACOT7	1.045	20.2011	2.18435	0.0452445	0.0882423	-4.58018
CCT8	-0.738848	20.2487	-2.18081	0.0454319	0.0884563	-4.58534
MYOC	-1.72881	20.4166	-2.16142	0.0472603	0.0918592	-4.61989
CNDP2	-0.685703	21.8447	-2.15844	0.0473951	0.0919642	-4.624
CRYAB	-0.579504	25.6397	-2.15156	0.0479046	0.0926669	-4.63501
PSMB6	-0.410001	22.1026	-2.15139	0.0479199	0.0926669	-4.6353
PRKCSH	-0.648015	22.5383	-2.14133	0.0488492	0.0943039	-4.65268
CAPZA1	-0.671692	21.3795	-2.14067	0.0490016	0.0944081	-4.6545
UFM1	-0.68089	19.8682	-2.14015	0.049069	0.0944081	-4.65553
ECH1	-0.595034	21.7181	-2.13525	0.0494119	0.0949075	-4.66312
ANGPTL2	-0.517036	24.6754	-2.13298	0.0496254	0.0950255	-4.66703
RPS17	-0.576469	22.0604	-2.13282	0.0496402	0.0950255	-4.6673
NIPSNAP3A	-0.948337	20.0512	-2.12815	0.0503331	0.0961902	-4.67712
SPTAN1	-1.5141	20.5815	-2.11757	0.0513488	0.0979669	-4.69524
VCL	-0.522199	23.0097	-2.11341	0.0514989	0.098089	-4.70059
PSMD10	-0.798071	20.048	-2.11179	0.0519108	0.0987084	-4.70509
DECR1	-0.783415	20.5243	-2.10894	0.0521339	0.0989675	-4.70958
ARPC2	-0.408824	22.9033	-2.10254	0.0525673	0.0996015	-4.71916
SEPTIN7	-0.756403	20.3712	-2.10249	0.0527302	0.0996015	-4.7203
HSPA9	-0.453452	23.7365	-2.10129	0.0526922	0.0996015	-4.7213
EIF3J	-0.778282	19.6613	-2.09339	0.0536825	0.101232	-4.73605
TARS1	-1.38042	19.6916	-2.09092	0.0539895	0.101643	-4.74061
ANXA5	-0.483716	27.6954	-2.08746	0.0540844	0.101654	-4.74485
PI4K2A	2.11968	22.076	2.07927	0.0551831	0.103548	-4.76035
GMPR2	-1.25327	21.1399	-2.06994	0.0561567	0.105201	-4.77613
PGM1	-0.572377	23.1012	-2.06271	0.0566602	0.10597	-4.78678
NOG	-0.916689	21.1144	-2.05874	0.0573451	0.106874	-4.79499
YBX1	-0.792304	21.0772	-2.05843	0.057379	0.106874	-4.79552
HRNR	1.5181	25.3329	2.058	0.0574247	0.106874	-4.79624
UQCRFS1P1	-0.702464	20.8666	-2.04636	0.0585585	0.108806	-4.81509
PDHA1	-0.97243	21.1439	-2.04003	0.0593826	0.110158	-4.82639
LAMP1	-0.452962	22.9914	-2.03442	0.0597423	0.110518	-4.83436
ENO1	-0.401814	27.9865	-2.03416	0.0597709	0.110518	-4.83479
HK1	-0.700678	21.4925	-2.0308	0.0602829	0.111284	-4.84114
COX4I1	-0.668256	20.962	-2.02346	0.0611134	0.112635	-4.85341
MAOB	-0.791914	21.3407	-1.99765	0.0642454	0.118216	-4.89694
CCT7	-0.621544	20.8241	-1.9948	0.0643964	0.118302	-4.90076
TAGLN	-1.18321	20.9052	-1.99087	0.0650567	0.119323	-4.90816
LDHB	-0.850504	24.7408	-1.98992	0.0651709	0.11934	-4.90972
MGP	-0.480773	27.6913	-1.98577	0.0654018	0.119571	-4.91532
LTA4H	-1.1525	20.7391	-1.98699	0.0655242	0.119603	-4.91455
HAGH	-0.929576	21.4502	-1.98382	0.065909	0.120113	-4.91978
TGFBI	0.510149	24.4591	1.97997	0.0661078	0.120282	-4.92489
TWF2	-0.821329	19.7925	-1.97227	0.067329	0.122309	-4.93879
HLA-B	1.43194	19.6415	1.96435	0.0683174	0.123907	-4.95177
RPS26	-0.544559	24.1267	-1.96017	0.0685711	0.124169	-4.95746
TRA2B	-0.328837	21.1441	-1.95298	0.0694856	0.125626	-4.96923
COL14A1	-1.07052	19.8359	-1.95153	0.0699465	0.126259	-4.97274
TUFM	-0.658659	21.1573	-1.94436	0.070739	0.127432	-4.9839
ALDH2	-1.51279	20.714	-1.94443	0.0708633	0.127432	-4.98431
MYO1D	0.985112	20.5695	1.9439	0.0709321	0.127432	-4.98518
HDGF	-0.365858	21.6814	-1.94023	0.0711354	0.127596	-4.99006
CA2	-1.2186	19.7344	-1.93421	0.0722032	0.129307	-5.00094
F13A1	-0.389655	25.1917	-1.92696	0.0728903	0.130333	-5.01166
PSMB4	-0.363184	22.1719	-1.92073	0.0737268	0.131622	-5.02176
CFD	-0.980514	21.7651	-1.90459	0.0762141	0.13585	-5.04881
BLVRA	-0.678858	19.3939	-1.89954	0.0767807	0.136646	-5.05645
ETFA	-1.71348	20.3624	-1.89259	0.0778965	0.138415	-5.06809
CFH	-0.495161	22.6197	-1.88373	0.0788772	0.139939	-5.08135
SELENOM	-0.604024	20.8361	-1.87461	0.0803402	0.142313	-5.09639
RAB1A	-0.460182	19.1656	-1.85741	0.0827344	0.146174	-5.1233
MYL6	-0.381267	22.6211	-1.85713	0.0827763	0.146174	-5.12375
ELOB	-0.61602	21.1734	-1.85415	0.0833689	0.146993	-5.1289
HNRNPH3	-0.517294	21.1934	-1.84788	0.0841725	0.14818	-5.13841
HSPD1	-0.410319	25.3043	-1.83818	0.0856587	0.150564	-5.15373
LGALS7	-1.617	19.6595	-1.83883	0.0858436	0.150656	-5.15349
SRP9	-1.00249	20.1194	-1.83732	0.0860763	0.150832	-5.15586
RALY	-0.966402	20.5701	-1.83504	0.0864311	0.151221	-5.15946
HSD17B4	-0.753817	19.033	-1.83338	0.0866887	0.151439	-5.16206
PFDN2	-0.707764	21.2269	-1.82875	0.0874115	0.152468	-5.16932
SEMG2	-0.930009	25.9376	-1.81641	0.089366	0.155639	-5.18864
GNB2	-0.45257	20.7891	-1.80202	0.0914058	0.158574	-5.21039
RAN	-0.380747	23.4302	-1.80179	0.0914434	0.158574	-5.21075
YWHAE	-0.357395	23.8811	-1.80164	0.0914691	0.158574	-5.21099
SEC23A	-1.06016	20.6121	-1.80215	0.0916725	0.158685	-5.21087
CYTL1	-1.12846	21.5343	-1.7943	0.0929661	0.160437	-5.22306
APEX1	-0.394314	20.4109	-1.79326	0.0928493	0.160437	-5.22401
SUMO2	-0.350763	21.1932	-1.78481	0.0942604	0.162425	-5.23711
TOLLIP	-0.536337	20.422	-1.77012	0.0967627	0.166484	-5.25979
YWHAG	-0.312569	22.7078	-1.7687	0.0970018	0.166644	-5.26196
UBE2D3	-0.439999	20.6015	-1.76267	0.0980466	0.167952	-5.27123
MSN	-0.366	27.5947	-1.7626	0.0980582	0.167952	-5.27134
CACNG6	0.497779	23.4969	1.75316	0.0997126	0.170529	-5.2858
C1QTNF8	0.570596	22.3056	1.74798	0.100781	0.172097	-5.29399
FBLN7	-0.794765	22.1936	-1.74024	0.10231	0.174187	-5.30604
CLEC11A	-0.528232	24.9148	-1.73871	0.102298	0.174187	-5.30784
SNX3	-0.831119	20.0605	-1.73225	0.103759	0.176106	-5.31817
H1-10	-0.304566	22.6587	-1.73111	0.103675	0.176106	-5.31939
PDIA4	-0.332338	24.7916	-1.72987	0.103901	0.176106	-5.32126
S100A8	-1.63164	18.2375	-1.72528	0.105036	0.177766	-5.32871
UBE2N	-0.370567	22.0133	-1.71677	0.106324	0.179678	-5.34108
JUP	1.0217	22.5332	1.71473	0.106998	0.18055	-5.34462
ACO1	0.630829	20.9832	1.71239	0.107372	0.180912	-5.34803
PA2G4	-0.505783	20.3787	-1.70162	0.109187	0.183698	-5.36386
COL1A1	-0.879604	26.406	-1.7022	0.109369	0.183734	-5.36343
CLTA	-0.448645	21.1037	-1.69869	0.109749	0.1841	-5.36825
RPS7	-0.426671	23.3409	-1.69708	0.110058	0.184347	-5.37066
SPTBN4	0.495165	28.2712	1.6938	0.11069	0.185134	-5.37556
PCOLCE2	-0.51564	25.9846	-1.69256	0.110946	0.18529	-5.37744
LAMP2	-0.380208	22.9916	-1.68705	0.112003	0.18678	-5.38564
SRP14	-0.515371	20.9252	-1.66325	0.116812	0.194516	-5.42104
HEXA	-1.05386	19.2512	-1.65299	0.119129	0.198084	-5.4364
COL2A1	-0.821038	29.3967	-1.649	0.119951	0.199145	-5.44225
TBCA	-0.387268	21.2941	-1.64678	0.120116	0.199145	-5.44517
CRTAC1	-1.15571	20.8412	-1.64696	0.120374	0.199282	-5.44524
SNRPA	-0.525293	20.4532	-1.63436	0.12287	0.203119	-5.46349
CEMIP	-0.670297	20.0964	-1.63051	0.12383	0.20441	-5.46924
ATP5PD	-0.682801	21.2798	-1.62664	0.124658	0.205394	-5.47487
YWHAH	-0.339797	21.4561	-1.62465	0.124787	0.205394	-5.47747
IGFBP5	-0.855045	22.2046	-1.62405	0.125212	0.205795	-5.47862
ACTA1	-0.347338	25.1143	-1.61914	0.125976	0.206753	-5.48547
ZBTB14	0.861632	23.6799	1.60733	0.128847	0.21116	-5.50278
VAT1	-0.787634	19.339	-1.60537	0.129279	0.211564	-5.5056
PGAM1	-0.531684	24.834	-1.59787	0.1308	0.213469	-5.51626
PAH	-0.365807	23.7197	-1.59711	0.130817	0.213469	-5.51723
BAZ1A	-0.496518	19.9877	-1.59115	0.132249	0.215495	-5.52584
SRSF2	-0.279062	21.768	-1.58931	0.132571	0.215712	-5.52841
CORO1C	-0.64064	19.7382	-1.5858	0.13366	0.216865	-5.53363
CPQ	-0.379568	21.9344	-1.58492	0.133566	0.216865	-5.53468
CSNK2A1	-1.24432	19.39	-1.57504	0.136123	0.220547	-5.54894
FGG	-1.08573	21.514	-1.56182	0.139201	0.225214	-5.56765
AKAP9	-0.912267	22.2604	-1.55427	0.140986	0.227777	-5.57828
SRSF3	-0.512358	22.1184	-1.54407	0.143283	0.23116	-5.59251
DSG1	1.05378	22.2049	1.53948	0.144537	0.232854	-5.599
TNXB	-1.61427	22.2912	-1.53756	0.145004	0.233276	-5.60168
CHST14	-0.816861	19.9999	-1.52003	0.149323	0.239886	-5.62603
CES1	-0.584071	21.565	-1.51623	0.150274	0.240735	-5.63129
VDAC1	-0.345253	24.2165	-1.51576	0.150098	0.240735	-5.63183
CCN1	-0.535873	20.5298	-1.51448	0.150571	0.240855	-5.63365
ATP6V1B2	0.456033	20.1119	1.5131	0.150773	0.240855	-5.6355
APOD	0.478463	26.8379	1.50745	0.152331	0.242812	-5.64333
APOC1	0.403323	24.8481	1.50655	0.152424	0.242812	-5.64452
CPNE1	-0.536109	19.2086	-1.50534	0.152884	0.243205	-5.64624
PRDX5	-0.556376	23.5368	-1.50271	0.153632	0.244054	-5.64988
REXO2	-0.444227	20.4607	-1.49788	0.154643	0.245314	-5.65643
PGM2	-0.272333	21.7531	-1.49705	0.154856	0.245314	-5.65757
ATP5F1B	-0.36161	25.2021	-1.49594	0.155142	0.245426	-5.65909
EHD2	-0.381281	21.7392	-1.47016	0.161913	0.255782	-5.69414
SFXN3	-0.944194	19.5013	-1.46261	0.164234	0.259089	-5.70436
TINAGL1	-0.607923	20.7651	-1.45825	0.165415	0.260591	-5.71021
PSME1	-0.789722	19.7998	-1.45126	0.167323	0.263233	-5.71957
MMP1	1.99014	23.1338	1.44901	0.167942	0.263843	-5.72259
ACTR3	-0.385505	21.6673	-1.44654	0.168332	0.264091	-5.72586
FABP4	0.73985	21.0568	1.44376	0.16939	0.265386	-5.72958
HADH	-0.73179	21.5376	-1.44172	0.169956	0.265906	-5.73229
IMPA1	-1.17138	21.4237	-1.44034	0.170342	0.266144	-5.73414
UQCRC1	1.36965	22.6273	1.42479	0.174714	0.272601	-5.75471
COPS5	-0.976805	22.0623	-1.42215	0.175468	0.273126	-5.7582
PHB	0.309069	22.6781	1.42092	0.17553	0.273126	-5.75983
TMA7	-0.409243	22.0841	-1.41176	0.178163	0.276846	-5.77186
COL8A1	0.621505	22.0301	1.41074	0.178746	0.277373	-5.77317
AKR1C2	0.539937	22.2875	1.40135	0.181484	0.281238	-5.78543
LGALS3	-0.380672	25.3854	-1.39923	0.18182	0.281377	-5.78823
GUSB	-0.560801	21.4536	-1.39751	0.182612	0.282218	-5.79042
PPP1CA	-0.340692	20.1063	-1.39344	0.183528	0.28325	-5.79574
CIRBP	-0.986416	21.278	-1.39307	0.183923	0.283476	-5.79618
PPIC	-0.549861	22.3217	-1.38757	0.18556	0.285297	-5.80329
CALD1	-0.735406	18.9904	-1.38742	0.185606	0.285297	-5.80349
ACOT13	-0.914158	19.6235	-1.38414	0.186588	0.28642	-5.80773
PODNL1	-0.637672	21.5409	-1.38215	0.187185	0.28695	-5.81029
FGFBP2	-0.345271	28.6912	-1.37222	0.189907	0.290732	-5.82311
SMAD5	0.362775	30.0935	1.37132	0.190182	0.290762	-5.82426
RHOC	-0.736804	22.0201	-1.37031	0.190774	0.291275	-5.82549
H1-5	-0.571326	22.9324	-1.36737	0.191675	0.292259	-5.82925
C4A	-0.688355	20.4686	-1.36605	0.19208	0.292422	-5.83094
SERPINA5	-1.03677	21.1836	-1.36534	0.192295	0.292422	-5.83184
RPLP1	-1.29845	21.8189	-1.36092	0.19366	0.293496	-5.83748
CTSB	0.382915	23.7057	1.36013	0.193621	0.293496	-5.83856
HMGN2	-0.337319	24.0661	-1.35895	0.193986	0.293496	-5.84005
CAVIN1	-0.299079	24.3404	-1.3588	0.194032	0.293496	-5.84024
HMGB1	-0.308722	24.5325	-1.35588	0.19494	0.294478	-5.84396
SOD3	-0.575438	27.2244	-1.35214	0.19639	0.296275	-5.84862
NPC1	0.54255	18.5584	1.34558	0.198449	0.298986	-5.85691
UBA52	-0.257815	25.1719	-1.33043	0.202994	0.30543	-5.87605
ME1	-0.480774	22.9358	-1.32606	0.204581	0.30729	-5.88143
RAC3	-0.580012	20.8758	-1.32579	0.20477	0.30729	-5.88174
SUCLG1	-0.995214	21.966	-1.32485	0.205073	0.307339	-5.88291
CHMP1B	0.508959	21.498	1.32317	0.205619	0.307753	-5.88501
TMED10	-0.343566	21.0086	-1.32088	0.206082	0.308042	-5.88795
FGA	-0.863559	20.9297	-1.31749	0.207467	0.309705	-5.89206
PLEC	-0.266773	22.3571	-1.29786	0.213686	0.318571	-5.9164
TNC	1.38833	22.7731	1.29487	0.214964	0.320013	-5.91994
NPM1	-0.220747	24.5587	-1.29331	0.215215	0.320013	-5.92198
HINT2	-0.754207	20.1545	-1.28903	0.216933	0.322147	-5.92707
ATOX1	-0.428522	22.1461	-1.28769	0.217254	0.322204	-5.92877
CD109	-0.4346	22.7219	-1.28586	0.217877	0.322707	-5.931
TFPI2	0.601485	23.5606	1.28458	0.218446	0.32313	-5.93249
LAMA5	0.882514	23.3325	1.28365	0.218764	0.32317	-5.93363
GSTO1	-0.320569	24.0504	-1.28203	0.219041	0.32317	-5.93572
TALDO1	-0.275256	24.6963	-1.27891	0.220109	0.324326	-5.93951
HTRA1	-0.393518	26.8412	-1.27315	0.22216	0.326914	-5.94645
GLRX	0.779252	20.9198	1.27294	0.222439	0.326914	-5.9466
IGFBP4	0.743625	20.8685	1.27059	0.223252	0.327685	-5.94944
MMP14	1.87206	21.1735	1.263	0.225893	0.331135	-5.95857
ACTR2	-0.289651	21.4175	-1.26074	0.226412	0.331469	-5.96142
TNFSF13	0.431588	25.7759	1.25856	0.227315	0.332314	-5.96395
DSC1	0.921452	21.8326	1.25821	0.227572	0.332314	-5.9643
CUTA	-0.31558	21.9589	-1.25444	0.228629	0.333429	-5.96895
NPEPPS	-0.400971	19.8893	-1.24939	0.230557	0.335812	-5.97489
ANXA1	-0.301572	27.1712	-1.24788	0.230959	0.335967	-5.97678
ERH	-0.422401	21.0794	-1.24639	0.231626	0.336508	-5.97846
WDR5	-0.253885	22.2409	-1.2445	0.232166	0.336862	-5.98079
KPRP	1.14326	21.5572	1.24192	0.233357	0.33816	-5.98369
FUT4	-0.620174	21.3116	-1.23973	0.234144	0.338869	-5.98628
HARS1	-0.516898	20.5193	-1.23019	0.237592	0.343423	-5.99751
GNG12	-0.34167	20.6243	-1.22218	0.240254	0.346831	-6.00707
TXN	-0.236154	24.4062	-1.21562	0.242673	0.349639	-6.01471
ASPN	-0.571881	27.1165	-1.21521	0.24309	0.349639	-6.01502
TIMP3	-0.518038	24.5468	-1.21513	0.24312	0.349639	-6.01512
RPS15	-0.309906	24.2832	-1.21036	0.244628	0.351364	-6.02083
PHB2	-0.227466	23.7501	-1.20711	0.24584	0.35266	-6.02459
SRPX2	-0.347083	28.6042	-1.20561	0.246402	0.35301	-6.02633
IL1RN	-0.421299	22.0309	-1.20516	0.246704	0.35301	-6.02675
THBS1	-0.612784	28.209	-1.19904	0.249132	0.355926	-6.03372
RABGGTA	0.25271	22.2573	1.19773	0.249367	0.355926	-6.03541
TXNDC17	-0.431112	21.4556	-1.19711	0.249761	0.356042	-6.036
PDXK	-0.300739	21.435	-1.18778	0.25315	0.360186	-6.04681
H2BC21	-0.276435	26.1761	-1.18709	0.253416	0.360186	-6.0476
OLFML1	0.560014	21.0544	1.18641	0.253933	0.360186	-6.04818
SGK1	-0.299937	25.8964	-1.18632	0.253707	0.360186	-6.04847
HBA1	0.559925	24.3457	1.18353	0.255039	0.361305	-6.05146
FXR1	0.251757	29.2351	1.17702	0.257292	0.364045	-6.05905
HLA-A	0.469306	20.8587	1.16668	0.261575	0.369645	-6.07052
GRPEL1	0.322218	19.8337	1.15866	0.264474	0.373279	-6.07971
DDT	-0.6106	20.4303	-1.15547	0.265992	0.374957	-6.08307
GPI	-0.38319	21.7247	-1.15098	0.267656	0.376836	-6.08818
COL5A2	0.303774	25.3044	1.14925	0.268218	0.377161	-6.0902
NUCB1	0.526432	20.5625	1.14751	0.269165	0.377799	-6.09193
SFRP1	-0.459413	20.9534	-1.14708	0.269335	0.377799	-6.0924
CMPK1	-0.463496	23.3345	-1.14405	0.270551	0.378646	-6.09576
SHROOM3	0.543116	23.5529	1.14392	0.270604	0.378646	-6.0959
PPA1	-0.68943	20.7245	-1.14197	0.271391	0.379281	-6.09806
PLXDC2	-0.516082	20.1878	-1.13239	0.275267	0.384227	-6.1086
RPS10	-0.315214	25.4123	-1.13092	0.275619	0.384248	-6.11042
UQCRB	-0.466554	20.688	-1.12913	0.276598	0.385141	-6.11218
GPR4	0.272139	27.8309	1.12264	0.27901	0.388025	-6.11946
SERPINA1	-0.516346	25.9167	-1.12119	0.279856	0.388727	-6.12084
CDH1	0.593443	24.0424	1.11977	0.280442	0.389066	-6.12238
LAP3	-0.392926	20.7283	-1.1089	0.284836	0.394682	-6.13424
COL9A1	-0.552967	25.6694	-1.10708	0.285716	0.395419	-6.1361
ATP5F1D	-0.271756	22.1751	-1.08682	0.294053	0.406464	-6.15795
CRTAP	-0.416787	19.1291	-1.08323	0.295833	0.408428	-6.16153
HMGCL	-0.239693	19.088	-1.07216	0.300378	0.414201	-6.17339
TIMM44	-0.354387	19.8569	-1.06982	0.301516	0.415268	-6.17572
AKR1C1	0.260531	24.7642	1.06658	0.302812	0.41655	-6.17922
TMSB4X	0.493368	21.5181	1.06542	0.303555	0.417068	-6.18021
IKBIP	0.5153	21.7872	1.06346	0.304415	0.417242	-6.18225
MAP2K1	-0.229265	19.5269	-1.06352	0.304149	0.417242	-6.1824
PCOLCE	0.453477	24.4099	1.0592	0.306286	0.418742	-6.18667
PDCD6	0.297575	26.1845	1.0591	0.306097	0.418742	-6.18699
PLBD2	-0.288104	23.7907	-1.05793	0.306612	0.418742	-6.1882
IST1	-0.34348	20.6253	-1.04399	0.312929	0.426857	-6.20244
CLIC1	-0.437415	23.3986	-1.0395	0.315059	0.429249	-6.20692
GLS	-0.725826	21.7822	-1.03842	0.315544	0.429396	-6.20802
CP	0.413314	20.0525	1.03292	0.318028	0.431745	-6.21361
SNRPD2	-0.29527	22.2595	-1.03309	0.317719	0.431745	-6.21365
RALB	0.339544	21.2754	1.03023	0.319133	0.432215	-6.21644
SRSF1	-0.205327	22.134	-1.03005	0.319099	0.432215	-6.21674
MYO1C	-0.225662	19.6631	-1.01426	0.326334	0.441443	-6.23261
AKAP13	0.313569	26.7441	1.01074	0.328015	0.44319	-6.23605
GDF10	-0.600052	23.7655	-1.00426	0.331199	0.446962	-6.24232
NPC2	-0.319083	22.7131	-1.00267	0.331821	0.447271	-6.24402
FARSA	-0.483351	19.8876	-1.0011	0.332674	0.447588	-6.24544
WIF1	-0.888445	20.0819	-1.00029	0.333053	0.447588	-6.24624
A2M	0.292249	25.9163	0.999423	0.333235	0.447588	-6.24732
IGFBP3	0.527903	21.0039	0.992548	0.336691	0.451587	-6.25385
ACP1	-0.38707	21.3879	-0.991881	0.337005	0.451587	-6.2545
DERA	-0.314872	20.5367	-0.990204	0.337678	0.451957	-6.25626
SRI	-0.347173	20.713	-0.989319	0.338108	0.452002	-6.25712
EPHX2	0.555508	22.4473	0.986154	0.339716	0.453619	-6.26009
DSP	0.725723	22.723	0.982666	0.341375	0.4553	-6.26349
GATD3B	-0.18983	22.4175	-0.98083	0.342031	0.455642	-6.26549
HMX3	-0.419773	21.511	-0.977271	0.343952	0.457665	-6.26871
CTSD	-0.327126	24.3135	-0.974385	0.345229	0.458829	-6.2716
GNB1	-0.631335	19.5624	-0.967712	0.348551	0.462703	-6.27791
ADGRF3	0.324078	23.1976	0.9632	0.350632	0.464924	-6.28233
CNN1	-0.422517	21.3606	-0.96133	0.351645	0.46553	-6.284
FGB	-0.936607	20.1893	-0.960475	0.352061	0.46553	-6.28482
LIMCH1	0.256548	22.7945	0.959514	0.352315	0.46553	-6.28595
AK3	-0.559998	22.2226	-0.949271	0.357545	0.471893	-6.29542
ICAM1	0.315973	21.7461	0.943534	0.360272	0.474942	-6.30092
S100A11	0.269029	24.0143	0.941863	0.360993	0.475342	-6.3026
SEMA3B	0.539704	21.3456	0.939595	0.362327	0.475999	-6.30449
CHMP4B	0.201197	21.8277	0.939825	0.362004	0.475999	-6.3045
GPNMB	-0.501238	21.4011	-0.927401	0.368418	0.482886	-6.31581
TIMP1	0.268494	24.5243	0.927177	0.368324	0.482886	-6.31623
MAMDC2	-0.644103	20.5385	-0.920903	0.371692	0.486618	-6.32178
COL6A3	-0.342044	26.796	-0.914329	0.375008	0.490395	-6.32781
RPS8	-0.442387	24.2552	-0.909553	0.377458	0.493033	-6.33213
GANAB	-0.319961	23.0731	-0.900013	0.382254	0.498725	-6.34085
MAP4	-0.375219	20.8109	-0.898603	0.383079	0.499229	-6.34201
FN1	0.427859	29.8232	0.895906	0.384472	0.500472	-6.34442
PODN	-0.397126	20.9716	-0.891676	0.386663	0.502217	-6.3482
COL10A1	-0.459066	24.0791	-0.891616	0.386694	0.502217	-6.34825
NPNT	-0.462998	20.6443	-0.885921	0.389658	0.50549	-6.35331
FBN1	-0.498647	20.5134	-0.883302	0.391026	0.506688	-6.35562
DEFA5	0.57796	21.9802	0.879809	0.392856	0.508481	-6.3587
APOA1	0.650254	21.1433	0.875077	0.395344	0.510541	-6.36286
SSBP1	-0.184282	22.2672	-0.875289	0.395038	0.510541	-6.36288
TPT1	-0.178792	22.7027	-0.864622	0.400686	0.516853	-6.37217
DARS1	-0.557424	21.4961	-0.862913	0.401787	0.517688	-6.37344
CORO1B	0.331951	23.906	0.860927	0.402846	0.518465	-6.37516
SCUBE2	-0.469459	19.6539	-0.858934	0.40391	0.51913	-6.37688
HMGN1	-0.156591	22.4904	-0.857897	0.404274	0.51913	-6.37798
ATP5F1C	-0.272708	22.88	-0.849295	0.408991	0.524006	-6.38523
MAGED2	-0.248774	22.7385	-0.849239	0.408925	0.524006	-6.38539
H3-2	-0.211026	26.2076	-0.847882	0.409657	0.524269	-6.38654
SERPING1	-0.40855	21.3679	-0.847018	0.410311	0.524517	-6.38707
THBS3	0.341445	19.7815	0.842609	0.412697	0.526975	-6.39081
OGN	0.23241	30.2571	0.840743	0.413523	0.527438	-6.39259
LUM	-0.172661	30.9472	-0.838731	0.414616	0.527954	-6.39429
QDPR	-0.25636	24.1944	-0.838324	0.414854	0.527954	-6.39462
MNDA	0.517239	21.2452	0.835161	0.416746	0.52977	-6.39709
SYNE1	0.253536	28.217	0.828667	0.420131	0.533478	-6.40271
WBP2	0.388519	22.2832	0.826027	0.421748	0.534934	-6.40472
CAVIN3	-0.203734	23.1154	-0.822967	0.423251	0.536243	-6.40746
MATN2	-0.317938	21.347	-0.815284	0.427681	0.540909	-6.41359
RAB7A	-0.231638	20.6386	-0.814595	0.427883	0.540909	-6.41436
SIL1	-0.372065	20.1243	-0.813363	0.428747	0.5414	-6.41517
RRBP1	0.183321	26.3417	0.80826	0.43141	0.544159	-6.41954
LFNG	0.597428	20.6633	0.803615	0.434184	0.547053	-6.42311
FTH1	-0.223799	23.4805	-0.797302	0.437554	0.55017	-6.42841
LGALS1	0.163837	25.3341	0.797178	0.437624	0.55017	-6.42851
AARS1	-0.382278	19.2806	-0.794484	0.439318	0.55118	-6.43048
POLR2A	0.259401	25.1256	0.794186	0.439401	0.55118	-6.43081
NT5E	-0.751341	19.6755	-0.793489	0.439879	0.55118	-6.43127
FLG2	0.66614	21.2953	0.790984	0.441295	0.552347	-6.43328
SRSF7	-0.175121	21.2814	-0.783413	0.445421	0.556898	-6.43949
CYB5R3	-0.220933	21.9504	-0.782462	0.445963	0.556965	-6.44024
HBB	0.390849	24.5827	0.781617	0.446616	0.557169	-6.44072
UBE2V1	-0.197684	21.5296	-0.779201	0.447824	0.558065	-6.44282
HAPLN3	0.171679	23.1873	0.77335	0.451175	0.561627	-6.44741
SH3GLB2	-0.178411	24.0225	-0.77114	0.452446	0.562593	-6.44913
TFAM	-0.17559	19.4454	-0.769419	0.453436	0.56321	-6.45047
PSMB8	0.331323	20.0799	0.764737	0.456305	0.566156	-6.45392
IGHA1	0.433726	19.0586	0.76258	0.457553	0.567086	-6.45559
LORICRIN	-0.509833	19.32	-0.759775	0.459178	0.568253	-6.45775
ALYREF	-0.202206	22.5056	-0.758948	0.459492	0.568253	-6.45857
ITIH3	0.48478	21.3547	0.756787	0.460914	0.569393	-6.46005
STOML2	0.167681	20.1422	0.752146	0.463452	0.571845	-6.46378
CNPY3	-0.199583	23.5385	-0.751375	0.463903	0.571845	-6.46437
SCP2	-0.249872	19.5269	-0.737846	0.471929	0.58111	-6.47449
CD59	-0.252029	21.2402	-0.727711	0.477932	0.587867	-6.48203
FLG	0.53155	21.602	0.720701	0.482188	0.592194	-6.48711
CAT	0.294363	19.6416	0.720196	0.48249	0.592194	-6.48748
DEFA1	0.462216	20.9649	0.718406	0.483561	0.592869	-6.48879
VCAN	-0.472243	23.9596	-0.712216	0.487274	0.59678	-6.49329
CSTB	-0.250109	22.7617	-0.705011	0.491544	0.601363	-6.49857
COL6A1	-0.271859	26.71	-0.698832	0.495363	0.605385	-6.50291
FKBP2	-0.136609	21.9167	-0.696331	0.496733	0.606408	-6.50485
EMILIN1	0.268411	21.4125	0.69347	0.498625	0.607551	-6.50671
C1QB	0.364905	20.2775	0.693289	0.498736	0.607551	-6.50684
EIF4A1	-0.168099	21.5108	-0.69118	0.499873	0.608286	-6.50849
SERPINB1	-0.165974	21.2279	-0.679991	0.506735	0.615978	-6.51631
CCN2	-0.553515	22.4067	-0.678293	0.507927	0.616769	-6.51733
F2	0.664712	19.4722	0.674329	0.510374	0.619079	-6.52007
SNRPD1	-0.148505	22.9396	-0.67072	0.512462	0.620952	-6.5227
MFGE8	0.120688	29.8456	0.669795	0.513036	0.620986	-6.52334
RNASE1	0.292983	23.579	0.665608	0.515779	0.623065	-6.52604
CLU	0.201079	31.1249	0.665273	0.515847	0.623065	-6.52642
ATP5PO	-0.197823	21.7447	-0.657838	0.520484	0.627999	-6.53144
SYTL4	-0.23249	22.9415	-0.656908	0.521135	0.628119	-6.53199
TPM1	-0.245673	21.5056	-0.655261	0.522226	0.628769	-6.53303
CCT3	-0.400307	21.1854	-0.653351	0.523431	0.629339	-6.5343
ENO2	-0.213285	22.5338	-0.652142	0.524121	0.629339	-6.53518
ERVFC1	-0.29149	20.5566	-0.651874	0.524357	0.629339	-6.53529
MYH9	0.223797	25.3054	0.649679	0.525668	0.630248	-6.53682
SERPINF1	-0.562399	18.9671	-0.648464	0.5265	0.630581	-6.53756
ECRG4	-0.26852	28.098	-0.635605	0.534623	0.639638	-6.54601
ATP6V1A	0.151466	21.2083	0.630969	0.537434	0.642327	-6.54916
RPL13A	-0.123834	24.4827	-0.624819	0.541357	0.646337	-6.55312
CLIC4	-0.121208	22.2989	-0.62333	0.542309	0.646796	-6.55407
GGH	-0.16633	21.3768	-0.619533	0.544741	0.649017	-6.55649
PEF1	-0.250896	19.4519	-0.611992	0.549719	0.654263	-6.56112
IGLC2	0.389786	20.3227	0.609567	0.551281	0.655438	-6.56264
DCN	-0.112332	33.4041	-0.603169	0.555291	0.659516	-6.56676
SMOC1	-0.538528	20.7676	-0.590278	0.563802	0.668928	-6.57453
OLFML3	-0.53079	19.3192	-0.589156	0.564535	0.669101	-6.57521
GPX3	0.217176	21.5489	0.586681	0.566126	0.669786	-6.57673
S100A6	-0.199055	25.1594	-0.586052	0.566505	0.669786	-6.57715
VIT	-0.455931	24.7243	-0.585575	0.566878	0.669786	-6.57737
ITGAV	0.135493	23.1295	0.576397	0.572784	0.676063	-6.58299
DYNLL1	-0.172131	20.6836	-0.567368	0.57875	0.682398	-6.5883
GPX1	-0.298548	20.1867	-0.565194	0.580307	0.683526	-6.58944
VAPA	-0.329205	19.7617	-0.559701	0.583954	0.687112	-6.59263
CALU	-0.386682	24.0811	-0.555468	0.586773	0.689005	-6.59506
H2AC21	-0.138114	23.7802	-0.555611	0.586562	0.689005	-6.5951
WARS1	0.278443	22.3793	0.549098	0.591029	0.693287	-6.59869
ABI3BP	0.215758	25.4221	0.543093	0.595054	0.696727	-6.60207
CILP2	0.176569	27.6372	0.542817	0.595184	0.696727	-6.60228
DDX39B	-0.228344	22.0348	-0.540441	0.596836	0.697943	-6.60356
SEMA3C	0.302964	20.9318	0.539462	0.597495	0.697996	-6.6041
QSOX1	0.151731	20.8817	0.532115	0.602338	0.702933	-6.60828
SLC25A1	-0.25359	18.9846	-0.528887	0.604631	0.704887	-6.60993
AMBP	-0.355377	21.1655	-0.527025	0.605893	0.705636	-6.61095
PLA2G2A	-0.272826	32.8083	-0.524119	0.607863	0.707207	-6.61253
IGFBP7	-0.184414	21.0072	-0.518294	0.61177	0.710971	-6.61572
IGKV4-1	0.439206	20.8744	0.517524	0.612347	0.710971	-6.61608
PAFAH1B1	0.145225	21.3064	0.506636	0.61968	0.718753	-6.62195
SOST	0.315214	21.5562	0.504736	0.621087	0.719437	-6.62284
DCXR	-0.247763	20.3773	-0.504085	0.621533	0.719437	-6.62318
ACAN	0.113076	34.4464	0.499472	0.624599	0.722252	-6.62568
PCYOX1	-0.245088	19.7995	-0.49663	0.626657	0.723897	-6.62704
CST3	0.243995	21.4485	0.491193	0.630407	0.727491	-6.62982
GBE1	-0.12025	20.4367	-0.489931	0.631179	0.727644	-6.63056
MIF	-0.191234	24.1269	-0.481469	0.63714	0.732939	-6.63472
HNRNPA2B1	-0.22645	25.1572	-0.480862	0.637561	0.732939	-6.63502
SERPINB6	-0.304287	22.1495	-0.479961	0.638187	0.732939	-6.63547
SLPI	0.190019	27.0043	0.479394	0.638581	0.732939	-6.63575
PRSS1	-0.171943	20.7799	-0.47875	0.638989	0.732939	-6.63611
CTSF	-0.186285	20.6435	-0.475268	0.64145	0.735022	-6.63779
UAP1L1	0.100012	24.5321	0.473703	0.642444	0.73542	-6.63866
PRSS23	-0.364791	20.5694	-0.466716	0.647417	0.73963	-6.64197
MATN3	-0.268177	26.9645	-0.466713	0.64742	0.73963	-6.64197
DNAJB11	-0.238967	20.971	-0.459186	0.652692	0.744179	-6.64559
DPT	0.21333	23.4385	0.459163	0.652708	0.744179	-6.6456
PAPSS2	-0.126191	27.9435	-0.454667	0.655775	0.746183	-6.64782
DLST	-0.116956	21.8898	-0.454665	0.655776	0.746183	-6.64782
CSPG4	0.111534	22.6326	0.452876	0.657035	0.74687	-6.64866
BGN	-0.0883682	35.3806	-0.450641	0.65861	0.74766	-6.64971
SPRYD4	-0.117206	19.7285	-0.450026	0.659043	0.74766	-6.65
ACTN1	-0.177235	20.9832	-0.446934	0.661316	0.748914	-6.65135
MYL12B	-0.158122	23.1581	-0.446661	0.661464	0.748914	-6.65152
CTHRC1	0.0878067	26.6688	0.443858	0.663398	0.749912	-6.65286
H3-3A	-0.115809	28.0386	-0.443486	0.663662	0.749912	-6.65303
HSPE1	-0.101176	24.2621	-0.438873	0.666928	0.752855	-6.65514
COL12A1	-0.117558	25.7388	-0.431012	0.67251	0.758404	-6.65869
MACROH2A2	-0.151663	20.3379	-0.427835	0.674815	0.760252	-6.66007
PSMB3	0.134655	20.5742	0.420745	0.679873	0.765193	-6.6632
ATP6V1E1	0.140616	22.0421	0.414256	0.684516	0.768843	-6.66601
TSKU	0.183813	20.4545	0.413785	0.684894	0.768843	-6.66618
EMILIN3	-0.307675	20.5818	-0.41344	0.685141	0.768843	-6.66633
POSTN	0.287212	20.4025	0.410969	0.686913	0.770073	-6.66739
MECR	0.0917995	24.4816	0.401887	0.693362	0.776538	-6.6713
VPS16	0.11281	23.6324	0.39515	0.698222	0.781213	-6.67409
ACOT8	-0.0897858	20.3709	-0.386274	0.704647	0.787048	-6.6777
RAB11A	-0.105465	20.7701	-0.38562	0.705121	0.787048	-6.67797
HHIPL2	-0.177122	24.7377	-0.38519	0.70551	0.787048	-6.67808
PRSS3	0.132839	22.776	0.375577	0.712459	0.794023	-6.68192
HDDC2	0.152054	19.8366	0.374215	0.713487	0.794391	-6.68242
GALNT2	0.145806	19.2821	0.36659	0.719051	0.799023	-6.68537
FGF2	-0.130183	22.6765	-0.366603	0.719006	0.799023	-6.68539
CXCL12	0.175198	22.3374	0.365599	0.719775	0.799048	-6.68574
ITIH6	0.12627	24.3316	0.354995	0.727507	0.806846	-6.68976
RAB8A	0.0910987	20.9914	0.352874	0.729029	0.807747	-6.69057
USP28	0.256193	21.7393	0.345478	0.734538	0.81306	-6.69321
HAPLN1	-0.0681554	32.357	-0.343947	0.735598	0.813443	-6.69381
H1-0	0.069132	26.4716	0.341317	0.737537	0.814684	-6.69475
MVP	0.13362	22.6998	0.340576	0.738151	0.814684	-6.69497
SPP2	-0.259632	23.2589	-0.338959	0.739345	0.815212	-6.69554
CASP14	0.204328	20.0455	0.337469	0.740445	0.815635	-6.69607
LDHA	-0.10112	26.9102	-0.336022	0.741449	0.815952	-6.69662
CNMD	-0.113338	27.4326	-0.330514	0.745557	0.819681	-6.69852
COL5A1	-0.248579	20.4984	-0.325099	0.749602	0.82307	-6.70035
LYZ	-0.223825	30.4292	-0.324448	0.750085	0.82307	-6.70057
SNRPD3	-0.145966	23.9437	-0.317814	0.755012	0.82768	-6.7028
SLC25A24	-0.116088	20.2645	-0.315889	0.756431	0.828437	-6.70344
ANG	0.158167	28.8926	0.310733	0.760284	0.831858	-6.70512
PSMA3	-0.0722849	22.8481	-0.295885	0.771322	0.843124	-6.70987
CRLF1	-0.140443	21.3897	-0.293579	0.773107	0.844265	-6.71054
COMP	0.108057	32.2185	0.291478	0.77467	0.845162	-6.7112
PTN	0.166561	23.1387	0.289804	0.775938	0.845736	-6.7117
SPP1	-0.114972	24.9609	-0.287621	0.777577	0.846711	-6.71236
TLN1	-0.123252	23.6969	-0.286547	0.778384	0.846781	-6.71268
DSG2	0.17501	21.461	0.27364	0.788098	0.856508	-6.71646
LTBP1	0.160585	22.1887	0.272567	0.788907	0.856508	-6.71677
LOX	0.106098	24.1453	0.271673	0.789582	0.856508	-6.71703
ACAA2	-0.093703	21.6021	-0.267631	0.792607	0.858972	-6.71818
PFN1	-0.0688136	24.6562	-0.26578	0.79398	0.85938	-6.71872
GNS	-0.0913109	22.4283	-0.265136	0.794493	0.85938	-6.71888
CHMP2B	-0.0972855	19.029	-0.2631	0.796046	0.860243	-6.71943
SERPINB12	0.261778	19.3852	0.261407	0.797338	0.860823	-6.71989
COL16A1	-0.074888	21.6026	-0.256594	0.800933	0.863885	-6.72123
COL18A1	-0.0965009	20.3874	-0.254396	0.802648	0.864526	-6.72179
MXRA5	0.0592551	24.9145	0.253807	0.803045	0.864526	-6.72197
SCRG1	-0.059123	23.9389	-0.252037	0.804389	0.865114	-6.72244
CTSC	0.0856974	21.2821	0.251118	0.805111	0.865114	-6.72267
GRN	0.060252	22.654	0.249674	0.806182	0.865449	-6.72306
IGKC	-0.221588	20.7581	-0.246483	0.808653	0.867284	-6.72386
OBSCN	0.0999831	22.4755	0.242175	0.811928	0.869978	-6.72497
COL6A2	0.106543	25.7401	0.237799	0.815259	0.872725	-6.72607
ARPC4	0.110796	20.7483	0.230993	0.820445	0.876636	-6.72774
PRG4	-0.137094	27.1615	-0.230985	0.820451	0.876636	-6.72774
IMMT	-0.043302	19.8555	-0.227254	0.823255	0.878807	-6.72866
SDCBP	0.0913373	21.3845	0.222315	0.827071	0.882054	-6.72981
KCNT2	-0.0590364	25.6557	-0.220258	0.828602	0.882739	-6.7303
RNASE3	0.124579	21.9737	0.219447	0.829263	0.882739	-6.73047
AGPAT5	0.15221	21.7012	0.216238	0.831719	0.883774	-6.7312
MDK	0.10477	22.9084	0.216148	0.831788	0.883774	-6.73122
PPP1R10	-0.0536529	23.6304	-0.214729	0.832833	0.883947	-6.73157
PRELP	-0.0392728	34.9979	-0.213855	0.833503	0.883947	-6.73176
SLC25A6	-0.0568404	20.0795	-0.210419	0.836136	0.885341	-6.73253
RPL10A	0.0973063	24.1219	0.210163	0.836372	0.885341	-6.73256
H4C1	0.0634573	27.1179	0.205571	0.839864	0.887784	-6.73358
FLNA	0.0778322	21.1545	0.205121	0.840238	0.887784	-6.73366
ARF3	-0.130617	23.5558	-0.197534	0.846065	0.893112	-6.73526
H2BC18	-0.0499759	24.7595	-0.195237	0.847793	0.894108	-6.73576
FMOD	-0.0378426	34.0532	-0.187608	0.853665	0.899468	-6.73729
TTR	0.129498	21.6426	0.184133	0.856378	0.901492	-6.73795
COPE	0.0545242	20.4882	0.178908	0.860375	0.904863	-6.73896
VWA1	-0.142856	20.4281	-0.171468	0.86615	0.909114	-6.74031
HMGN4	-0.0613398	20.7101	-0.170075	0.867215	0.909114	-6.74057
HS3ST3A1	0.0809434	23.0852	0.169593	0.867599	0.909114	-6.74065
COL3A1	-0.0620828	26.1699	-0.169569	0.867609	0.909114	-6.74066
C17orf58	0.0890615	21.7956	0.162714	0.872918	0.913807	-6.74185
MFAP4	-0.0588777	22.7796	-0.161701	0.873693	0.913807	-6.74203
PSMB2	0.0411466	21.0684	0.158462	0.876179	0.915472	-6.74258
H2AZ2	0.0451305	23.109	0.157541	0.876892	0.915472	-6.74273
ACTB	-0.028675	26.7379	-0.154978	0.878878	0.916705	-6.74315
CAP1	-0.0403186	24.1116	-0.153533	0.879998	0.917033	-6.74339
GDI2	-0.0450391	23.2061	-0.150641	0.88224	0.91853	-6.74385
CD55	-0.0407268	21.5526	-0.139421	0.890948	0.92618	-6.74556
RRP1	-0.0476962	24.1778	-0.139095	0.891215	0.92618	-6.7456
CS	-0.0785528	19.7268	-0.137366	0.892571	0.926744	-6.74585
CASP8	0.0870481	21.1011	0.134319	0.894938	0.928356	-6.74628
C3	0.0845384	24.1686	0.123566	0.903301	0.935713	-6.74774
ANXA6	0.0385216	26.6074	0.123069	0.903674	0.935713	-6.74781
SYNE2	0.0883172	24.3424	0.118714	0.907079	0.937965	-6.74836
APRT	-0.0504866	22.3669	-0.118179	0.907496	0.937965	-6.74843
IRGC	0.0443643	23.8471	0.111801	0.912465	0.942246	-6.7492
HTRA3	-0.0477169	23.2337	-0.108085	0.915363	0.944382	-6.74963
EFEMP2	0.0337643	21.0911	0.100309	0.92142	0.949763	-6.75048
LECT2	-0.0495695	25.1436	-0.0981362	0.923125	0.949763	-6.75071
ARPC3	-0.0214262	22.5251	-0.097718	0.923433	0.949763	-6.75075
AK2	-0.0517213	20.7073	-0.0971265	0.923913	0.949763	-6.75081
CCN5	-0.0298476	23.1328	-0.0861701	0.932464	0.957689	-6.75187
SERPINA3	0.0584478	21.3722	0.0833411	0.934684	0.959103	-6.75212
ARG1	-0.0362523	20.9969	-0.0816688	0.935991	0.959435	-6.75226
ECM2	0.0225223	22.6431	0.0806028	0.93681	0.959435	-6.75236
GBA	0.0229209	22.0481	0.0796773	0.937534	0.959435	-6.75244
APOE	0.0522632	22.8651	0.0779982	0.938862	0.959931	-6.75257
GPLD1	0.0337657	21.1695	0.0740577	0.941944	0.962219	-6.75289
HYOU1	-0.0174727	22.3202	-0.0657215	0.948456	0.968003	-6.7535
SRPX	0.0318718	22.6876	0.0624203	0.951053	0.969785	-6.75372
HS3ST1	0.0407969	21.4789	0.0612223	0.951991	0.969873	-6.7538
RRAS	0.0208883	20.9457	0.0565834	0.955622	0.972391	-6.75409
DBI	-0.0224165	22.4055	-0.055887	0.95617	0.972391	-6.75413
RNASE4	0.0277479	26.1924	0.0542725	0.957435	0.972809	-6.75422
CHCHD2	-0.0198265	19.3876	-0.0502304	0.960602	0.974304	-6.75445
VTN	-0.0373059	23.8872	-0.0492841	0.961344	0.974304	-6.75449
EGLN3	-0.0171534	20.2364	-0.0491135	0.961473	0.974304	-6.7545
CHAD	-0.0116181	30.7882	-0.0446379	0.964977	0.976284	-6.75473
SHC1	0.0164916	19.7055	0.0444375	0.965141	0.976284	-6.75473
IGHG1	-0.0124692	23.53	-0.0425122	0.966644	0.976936	-6.75482
CYCS	-0.00901059	22.5814	-0.0389393	0.969446	0.978899	-6.75498
RAP1B	-0.00761226	22.6743	-0.0330244	0.974085	0.982686	-6.7552
ATAD3B	0.0174431	21.9206	0.0319659	0.974921	0.982686	-6.75524
TPM4	0.0164305	21.3413	0.0275451	0.978389	0.985309	-6.75537
OMD	0.00818619	24.5071	0.0202022	0.984149	0.988792	-6.75556
APCS	0.0312912	23.8461	0.0194562	0.984734	0.988792	-6.75557
CHMP2A	-0.0051623	22.3751	-0.0189457	0.985131	0.988792	-6.75558
ITIH5	0.0113778	18.869	0.0184607	0.985515	0.988792	-6.75559
TNFRSF11B	0.00643074	25.6299	0.0176023	0.986187	0.988792	-6.75561
LGI4	0.00486744	21.2928	0.00646419	0.994928	0.996678	-6.75575
COL1A2	0.00247989	25.0456	0.00530723	0.995835	0.996711	-6.75576
CILP	-0.00187711	31.116	-0.00393526	0.996912	0.996912	-6.75576

## Sheet: ICD vs IC
	logFC	AveExpr	t	P.Value	adj.P.Val	B
GFUS	1.36923	20.0019	5.87464	2.89419e-05	0.0329648	2.43808
TUFM	1.68299	21.1573	4.96816	0.000165601	0.0943095	0.977532
COL9A1	2.18197	25.6694	4.36847	0.000552049	0.114381	-0.0540194
RPS24	-0.94	21.6623	-4.31815	0.000591956	0.114381	-0.117748
IQGAP1	-0.87938	23.018	-4.26256	0.000662572	0.114381	-0.215339
COPE	1.28672	20.4882	4.22208	0.000720457	0.114381	-0.287756
COL3A1	-1.53627	26.1699	-4.19606	0.000774823	0.114381	-0.348476
DLAT	-2.30511	23.1633	-4.18202	0.000803379	0.114381	-0.378929
EEF1G	-1.61126	20.4812	-3.67988	0.00223296	0.259534	-1.26907
ITPA	1.42988	20.7749	3.67	0.00227861	0.259534	-1.28674
COL2A1	-1.62901	29.3967	-3.27176	0.00515522	0.473057	-1.99988
BCAN	1.07429	24.9851	3.2316	0.00555501	0.473057	-2.06681
TFAM	0.726983	19.4454	3.18557	0.00605887	0.473057	-2.14437
NAP1L1	-2.13804	19.5862	-3.18355	0.00617552	0.473057	-2.15749
OCIAD1	-2.12338	20.8284	-3.15341	0.00656819	0.473057	-2.21126
PLOD3	0.975765	19.3684	3.14033	0.00667372	0.473057	-2.22777
HNRNPR	0.660312	21.1127	3.11115	0.00706055	0.473057	-2.27775
ARL6IP5	0.990649	22.4306	3.07649	0.00763464	0.483103	-2.34409
ATOX1	1.00897	22.1461	3.03193	0.00836278	0.501327	-2.42341
PRRC1	-1.04153	20.4558	-2.94682	0.00994837	0.553415	-2.57442
PACSIN2	1.45627	20.1453	2.93728	0.0102034	0.553415	-2.59479
IKBIP	1.40832	21.7872	2.90645	0.0108621	0.562359	-2.64913
CUTA	0.715983	21.9589	2.84606	0.012139	0.588034	-2.74882
COLGALT1	1.03388	20.1609	2.82996	0.0126414	0.588034	-2.78167
CTSA	1.3269	21.5975	2.82121	0.0129068	0.588034	-2.79876
AGR2	-1.79107	19.5904	-2.75501	0.014749	0.630787	-2.91426
BCAT1	0.6645	22.8405	2.71437	0.0158476	0.630787	-2.97944
SEPTIN5	0.765736	19.9543	2.68798	0.0167131	0.630787	-3.02532
COL1A1	-1.38576	26.406	-2.6817	0.0170866	0.630787	-3.04134
EPHX2	1.5009	22.4473	2.66444	0.017687	0.630787	-3.07112
COL9A3	-1.22325	22.4916	-2.63761	0.018661	0.630787	-3.11731
REXO2	0.77742	20.4607	2.62136	0.0191043	0.630787	-3.1405
RPL18A	1.30431	21.2149	2.60362	0.019969	0.630787	-3.17561
SNRPA	0.835594	20.4532	2.59981	0.0200353	0.630787	-3.1799
AIFM1	-0.98966	19.7715	-2.57385	0.0211862	0.630787	-3.22647
HEXA	1.63861	19.2512	2.57016	0.021342	0.630787	-3.23276
USP28	1.90513	21.7393	2.56908	0.0213881	0.630787	-3.23462
NDUFB10	1.01762	20.3482	2.54574	0.0224011	0.630787	-3.27434
AIMP1	1.14339	20.165	2.53649	0.0228151	0.630787	-3.29005
RNH1	1.01353	22.0126	2.53453	0.022904	0.630787	-3.29338
CRTAP	0.974426	19.1291	2.53253	0.0229947	0.630787	-3.29677
COL11A1	-0.998323	23.2922	-2.52673	0.0232599	0.630787	-3.3066
CCDC80	0.758274	24.1674	2.49681	0.0244877	0.648638	-3.35342
PRSS3	0.873306	22.776	2.4691	0.0259648	0.664745	-3.40212
OGDH	0.864616	20.9356	2.45749	0.0265653	0.664745	-3.42165
SCP2	0.83042	19.5269	2.45214	0.0268466	0.664745	-3.43064
PHB	0.525111	22.6781	2.41416	0.0288214	0.697465	-3.49256
SDF4	1.06048	20.6139	2.40776	0.0293927	0.697465	-3.50659
NDUFS4	0.706966	20.651	2.39093	0.0301654	0.701192	-3.53135
POGLUT3	0.654607	21.2017	2.37296	0.0312458	0.701692	-3.56126
CRISPLD2	0.988976	20.0476	2.36467	0.0319703	0.701692	-3.57811
CP	0.945788	20.0525	2.36363	0.0320351	0.701692	-3.57983
FAT1	0.556105	21.9728	2.33539	0.0336233	0.714586	-3.62349
SNRNP70	-1.77588	20.7765	-2.33149	0.034099	0.714586	-3.63282
PDHB	0.824643	20.8019	2.32377	0.0345059	0.714586	-3.64413
DCXR	1.11178	20.3773	2.26196	0.0390003	0.747725	-3.74645
STOML2	-0.503688	20.1422	-2.25934	0.038966	0.747725	-3.74818
STK26	1.10056	21.1743	2.25279	0.0396933	0.747725	-3.76131
PSMB9	-0.728162	19.6947	-2.24765	0.0399735	0.747725	-3.76844
WIF1	1.98647	20.0819	2.23653	0.0409514	0.747725	-3.78761
ATP6V1B2	-0.671628	20.1119	-2.22844	0.0413596	0.747725	-3.79835
CCT3	1.36233	21.1854	2.2235	0.0419868	0.747725	-3.80864
YWHAH	0.462331	21.4561	2.21052	0.0428028	0.747725	-3.82724
OSTF1	0.728685	19.3419	2.20841	0.0430987	0.747725	-3.8318
PEF1	-0.900829	19.4519	-2.19732	0.0441399	0.747725	-3.85069
GAA	0.477226	21.701	2.19117	0.0444187	0.747725	-3.85835
RO60	-0.600953	20.8474	-2.18633	0.0448312	0.747725	-3.86611
FH	-0.767071	19.2483	-2.18237	0.0452968	0.747725	-3.87356
G6PD	0.515425	20.6568	2.18117	0.045276	0.747725	-3.87438
CS	1.24066	19.7268	2.16956	0.0465359	0.749506	-3.89504
DCTN2	0.61165	20.9501	2.1647	0.0467207	0.749506	-3.9007
EIF3J	-0.796466	19.6613	-2.1423	0.0489487	0.764187	-3.93788
PFKL	0.513333	24.8586	2.13914	0.0490485	0.764187	-3.94137
ILF3	0.607983	21.1653	2.13273	0.0496487	0.764187	-3.95152
LSM1	0.51007	19.7227	2.12072	0.0507911	0.769583	-3.97051
OAT	0.639519	22.1628	2.11302	0.0515414	0.769583	-3.9827
GATD3B	-0.407986	22.4175	-2.10802	0.0520262	0.769583	-3.99054
NDUFV2	0.609155	20.5669	2.09308	0.0535142	0.776067	-4.01402
TFG	-0.772643	20.7423	-2.09196	0.0538273	0.776067	-4.01715
SRSF2	-0.365739	21.768	-2.08295	0.0545452	0.776587	-4.02989
ARHGDIA	-0.56084	23.8384	-2.0692	0.0559746	0.782761	-4.05138
GLRX	1.26601	20.9198	2.06807	0.0563533	0.782761	-4.0548
CA2	-1.29675	19.7344	-2.05825	0.0573978	0.787664	-4.07005
RPL3	-0.449232	23.273	-2.03979	0.0591456	0.796487	-4.09707
HNRNPU	0.706252	21.9959	2.03836	0.0594393	0.796487	-4.10008
APOD	0.643674	26.8379	2.02797	0.0605886	0.802447	-4.11604
RPS16	0.383048	24.14	2.01773	0.061632	0.805685	-4.13113
COL16A1	-0.58673	21.6026	-2.01036	0.0624835	0.805685	-4.14246
MDH1	0.375583	23.2135	2.00322	0.0633179	0.805685	-4.15341
RAB6B	-0.712619	19.2934	-2.00053	0.0637726	0.805685	-4.15825
CCN2	1.62699	22.4067	1.99376	0.0647094	0.805685	-4.16926
CLIC1	0.837674	23.3986	1.9907	0.0650773	0.805685	-4.17394
SPP1	-0.793309	24.9609	-1.98459	0.0658161	0.80607	-4.18324
CNN1	0.856357	21.3606	1.94842	0.0703468	0.844954	-4.23799
HSPB1	0.563161	25.4249	1.94478	0.0705435	0.844954	-4.24228
IRGC	0.768299	23.8471	1.93618	0.0719437	0.844954	-4.25641
PC	0.738762	20.6743	1.93382	0.0722543	0.844954	-4.25994
RPL4	0.480208	24.2162	1.9221	0.0735412	0.844954	-4.27636
NENF	0.574517	21.066	1.92007	0.0738187	0.844954	-4.27942
SHROOM3	0.91002	23.5529	1.9167	0.0745505	0.844954	-4.28555
SDCBP	-0.78634	21.3845	-1.91395	0.0749257	0.844954	-4.28965
VIM	0.46396	29.7221	1.8988	0.0767415	0.856946	-4.31115
PSME1	-1.01645	19.7998	-1.86792	0.081458	0.887882	-4.35782
IL1RN	-0.652395	22.0309	-1.86623	0.0815685	0.887882	-4.35983
COL15A1	0.662191	20.5438	1.86432	0.0818504	0.887882	-4.36264
SERPINB6	1.17551	22.1495	1.85416	0.0835067	0.897303	-4.378
CRTAC1	-1.29606	20.8412	-1.84697	0.0845953	0.900505	-4.38851
PSMB3	0.58595	20.5742	1.83087	0.0869407	0.912695	-4.41156
U2AF2	0.552649	20.6515	1.81875	0.088711	0.912695	-4.42874
FBXO2	0.391964	23.0879	1.80906	0.0902618	0.912695	-4.44276
RPL8	0.379732	22.977	1.80628	0.0907112	0.912695	-4.44676
GBE1	0.442121	20.4367	1.80132	0.0915203	0.912695	-4.45392
NME2	0.444124	23.7957	1.79628	0.0923497	0.912695	-4.46118
H6PD	0.626204	19.7882	1.79171	0.0932537	0.912695	-4.46812
LRRC59	0.440519	22.1677	1.78645	0.0939853	0.912695	-4.47531
RPL11	0.372507	22.8892	1.78605	0.0940514	0.912695	-4.47587
RAB11A	-0.488089	20.7701	-1.78464	0.0942879	0.912695	-4.47789
ETF1	0.446891	21.3258	1.78306	0.0945549	0.912695	-4.48016
AHCY	0.464946	21.7278	1.77029	0.0967287	0.91931	-4.49841
CTSZ	0.516299	21.4158	1.76956	0.0968544	0.91931	-4.49945
IGFBP7	-0.617491	21.0072	-1.73546	0.103032	0.947661	-4.54806
RPS11	0.362728	22.7352	1.7328	0.103366	0.947661	-4.5515
RALB	-0.570013	21.2754	-1.72952	0.104116	0.947661	-4.55641
MPST	0.731111	19.6404	1.72701	0.104718	0.947661	-4.5602
RPL38	0.572346	22.0525	1.72568	0.104821	0.947661	-4.56179
S100A8	-1.62276	18.2375	-1.71589	0.106781	0.947661	-4.57575
GSR	-0.591322	19.4689	-1.70457	0.108774	0.947661	-4.59125
GALNT2	0.673063	19.2821	1.69223	0.111288	0.947661	-4.60861
CTSB	0.474196	23.7057	1.68436	0.11253	0.947661	-4.61901
RPL10	0.441745	22.4722	1.67789	0.113806	0.947661	-4.62793
PAFAH1B3	0.552133	20.2883	1.67715	0.114103	0.947661	-4.62919
PAH	0.382126	23.7197	1.66836	0.115708	0.947661	-4.64103
EIF4H	-0.505853	21.0278	-1.66593	0.116203	0.947661	-4.64438
OLFML1	0.785921	21.0544	1.66501	0.116678	0.947661	-4.64606
P3H1	0.696137	17.6718	1.6483	0.120097	0.947661	-4.66885
PPP6R1	-0.427915	20.9411	-1.64496	0.120495	0.947661	-4.67298
IGKC	1.47789	20.7581	1.64393	0.121006	0.947661	-4.67478
RPL27A	0.398437	23.0462	1.64248	0.121012	0.947661	-4.67636
ANP32A	-0.305892	21.9524	-1.6385	0.121847	0.947661	-4.68176
TMA7	0.474052	22.0841	1.63534	0.122513	0.947661	-4.68604
CLTB	0.821038	20.1246	1.63421	0.123046	0.947661	-4.68794
IL1RAP	1.10722	20.1609	1.62187	0.125681	0.947661	-4.70457
S100B	-0.71378	22.8407	-1.61534	0.127094	0.947661	-4.71334
NONO	0.903728	20.5859	1.61447	0.127284	0.947661	-4.7145
RDX	0.4558	20.2856	1.61077	0.127796	0.947661	-4.71913
SDHA	0.796893	19.7649	1.60663	0.129002	0.947661	-4.725
PRDX5	0.590238	23.5368	1.59416	0.131707	0.947661	-4.74154
CST3	0.790109	21.4485	1.59059	0.132577	0.947661	-4.74635
NUCB1	0.72889	20.5625	1.58882	0.132975	0.947661	-4.74869
ECM2	0.442858	22.6431	1.5849	0.13357	0.947661	-4.75361
HAGH	0.741712	21.4502	1.5829	0.134321	0.947661	-4.75653
CFL1	0.355725	24.2609	1.57104	0.136754	0.947661	-4.77192
GDI2	0.46869	23.2061	1.56761	0.137555	0.947661	-4.77644
JCHAIN	-0.77792	23.0505	-1.56685	0.138023	0.947661	-4.77768
SEMA3C	-0.874044	20.9318	-1.55634	0.140496	0.947661	-4.79145
UFM1	0.494029	19.8682	1.55282	0.141173	0.947661	-4.79593
EEF2	-0.269288	22.9206	-1.54605	0.142656	0.947661	-4.80465
PEPD	0.355276	21.3975	1.54585	0.142705	0.947661	-4.80492
ATP6V1A	-0.370962	21.2083	-1.54533	0.142829	0.947661	-4.80559
AKR1C2	-0.595429	22.2875	-1.54537	0.143114	0.947661	-4.80575
PSMC4	-0.484243	20.9731	-1.5446	0.14312	0.947661	-4.80663
RCN1	0.320478	22.8372	1.54384	0.143189	0.947661	-4.80753
RALY	0.810593	20.5701	1.53918	0.144611	0.947661	-4.81379
SERPINA5	1.1686	21.1836	1.53895	0.144666	0.947661	-4.81408
SLC25A6	-0.415436	20.0795	-1.53791	0.144625	0.947661	-4.81523
LOXL2	-0.476401	19.2841	-1.53728	0.144851	0.947661	-4.8161
CTSS	-0.512951	19.9144	-1.53056	0.146572	0.947661	-4.82485
ABI3BP	-0.607766	25.4221	-1.52983	0.146895	0.947661	-4.82588
PPIA	0.319679	25.8413	1.52234	0.148454	0.947661	-4.83536
TIMP1	-0.440441	24.5243	-1.52095	0.1488	0.947661	-4.83715
RPL39	0.369101	21.3388	1.51941	0.149184	0.947661	-4.83913
H2AC20	-0.66312	22.8442	-1.51638	0.150238	0.947661	-4.84321
CXCL12	0.721969	22.3374	1.50658	0.15271	0.947661	-4.85574
SYNE1	0.460801	28.217	1.5061	0.152565	0.947661	-4.85622
TNC	1.60788	22.7731	1.49964	0.154483	0.947661	-4.86459
SERPING1	0.722967	21.3679	1.49888	0.154678	0.947661	-4.86556
CACNG6	0.423713	23.4969	1.4923	0.156083	0.947661	-4.87379
LTBP2	0.632691	22.2525	1.49119	0.156664	0.947661	-4.87533
GRN	0.359396	22.654	1.48928	0.15687	0.947661	-4.87763
HMGB1	-0.338976	24.5325	-1.48876	0.157005	0.947661	-4.87829
HLA-B	-1.08417	19.6415	-1.48728	0.157682	0.947661	-4.88028
ACO1	0.546932	20.9832	1.48465	0.158305	0.947661	-4.88358
CES1	-0.571054	21.565	-1.48244	0.158951	0.947661	-4.8864
RAB8A	-0.382295	20.9914	-1.48083	0.159081	0.947661	-4.88831
P4HB	0.339298	25.9456	1.4807	0.159117	0.947661	-4.88848
LGALS3	0.399304	25.3854	1.46771	0.162569	0.947661	-4.90483
RPS6	0.29981	23.0753	1.4654	0.163192	0.947661	-4.90773
STXBP3	-0.608084	22.4999	-1.46023	0.164877	0.947661	-4.91428
RPS12	0.364624	21.0427	1.4568	0.165518	0.947661	-4.91848
RPS29	-0.686109	21.2066	-1.4539	0.166599	0.947661	-4.92217
SERPINA1	0.669213	25.9167	1.45313	0.166812	0.947661	-4.92314
APRT	0.614611	22.3669	1.43868	0.170804	0.947661	-4.94105
H1-10	-0.252327	22.6587	-1.43419	0.171772	0.947661	-4.94654
RPL23	0.302732	22.9538	1.43404	0.171812	0.947661	-4.94672
NUCKS1	-0.276502	22.7541	-1.43326	0.172032	0.947661	-4.94768
ANXA6	0.448109	26.6074	1.43162	0.172601	0.947661	-4.94972
CZIB	0.6726	21.2589	1.42979	0.173298	0.947661	-4.952
RPS15	-0.365941	24.2832	-1.4292	0.173175	0.947661	-4.95268
SEPTIN7	0.514166	20.3712	1.42917	0.173363	0.947661	-4.95275
CWC22	-0.27732	25.8309	-1.42858	0.173353	0.947661	-4.95345
SH3BGRL	0.303897	22.877	1.42388	0.174686	0.947661	-4.95922
ACTR1B	0.482278	20.9139	1.42359	0.174915	0.947661	-4.9596
TIMP2	-0.614681	21.3466	-1.42346	0.175095	0.947661	-4.95978
COL1A2	-0.663738	25.0456	-1.42047	0.175947	0.947661	-4.96344
PSMD14	-0.334601	21.6769	-1.41941	0.17596	0.947661	-4.96469
GPNMB	0.765253	21.4011	1.41589	0.17726	0.947661	-4.96904
CRISPLD1	1.11252	22.2579	1.41176	0.178451	0.947661	-4.97407
EFEMP2	0.473313	21.0911	1.40615	0.17994	0.947661	-4.98088
ECRG4	-0.593928	28.098	-1.40587	0.180162	0.947661	-4.98124
APOC1	0.375017	24.8481	1.40082	0.181352	0.947661	-4.98734
FBN1	-0.790399	20.5134	-1.40011	0.181847	0.947661	-4.98822
PPA2	-0.606804	20.4095	-1.3998	0.181937	0.947661	-4.98859
IGFBP5	0.735439	22.2046	1.39687	0.182799	0.947661	-4.99213
ANGPTL2	0.338019	24.6754	1.39446	0.183226	0.947661	-4.99504
LGALS7	1.22571	19.6595	1.39386	0.18369	0.947661	-4.99577
CCT6A	-0.583123	21.0229	-1.38857	0.185262	0.947661	-5.00214
SYNE2	1.03074	24.3424	1.3855	0.18618	0.947661	-5.00583
LGALS1	0.283633	25.3341	1.38007	0.187528	0.947661	-5.01236
PSMD7	-0.364483	20.8851	-1.3798	0.187608	0.947661	-5.01267
NACA	-0.483965	20.6241	-1.37707	0.188579	0.947661	-5.01594
MIF	0.546723	24.1269	1.37648	0.188897	0.947661	-5.01664
NAP1L4	-0.285627	20.5228	-1.37538	0.188945	0.947661	-5.01796
PRDX4	0.426131	24.3679	1.37535	0.189027	0.947661	-5.018
TPM1	0.515486	21.5056	1.37491	0.189358	0.947661	-5.01852
CTBS	-0.33933	21.0271	-1.37304	0.189657	0.947661	-5.02076
TPM4	0.817665	21.3413	1.37078	0.19063	0.947661	-5.02344
VDAC3	-0.463465	20.2667	-1.36898	0.191042	0.947661	-5.02559
AK3	-0.805203	22.2226	-1.36493	0.192424	0.947661	-5.0304
GSTM3	0.372773	20.5991	1.36442	0.192298	0.947661	-5.03103
GNB2	0.340423	20.7891	1.35548	0.195064	0.947661	-5.04162
DSTN	0.354681	22.3132	1.35264	0.195951	0.947661	-5.04498
HNRNPH1	0.36016	22.1349	1.34809	0.197379	0.947661	-5.05034
AK2	0.717193	20.7073	1.3468	0.198064	0.947661	-5.05181
HDDC2	0.547166	19.8366	1.34662	0.198123	0.947661	-5.05203
NIT2	0.572199	18.9514	1.34474	0.198713	0.947661	-5.05423
ADGRF3	0.452367	23.1976	1.34449	0.198656	0.947661	-5.05455
ACTB	0.248003	26.7379	1.34037	0.199818	0.947661	-5.05941
PSMC2	0.700852	20.8538	1.33619	0.201427	0.947661	-5.06425
SPTAN1	0.954712	20.5815	1.33523	0.201736	0.947661	-5.06538
CPNE3	0.334379	20.9226	1.33262	0.202289	0.947661	-5.06846
TWF2	0.553098	19.7925	1.32816	0.204004	0.947661	-5.07361
CPQ	0.317911	21.9344	1.32747	0.203949	0.947661	-5.07447
GREM1	0.921127	20.5553	1.32565	0.204816	0.947661	-5.07653
HADHA	0.741878	20.3458	1.32343	0.205533	0.947661	-5.0791
ACO2	0.571726	20.3689	1.32208	0.205971	0.947661	-5.08067
SEC31A	0.741195	20.2796	1.32112	0.206284	0.947661	-5.08178
RPL14	0.295932	23.0533	1.31719	0.207287	0.947661	-5.08639
RPS23	0.274687	22.9996	1.31411	0.208297	0.947661	-5.08995
C17orf58	0.718642	21.7956	1.31294	0.208957	0.947661	-5.09123
SSB	-0.810966	25.571	-1.3094	0.210125	0.947661	-5.09531
AKAP9	0.767862	22.2604	1.30824	0.210507	0.947661	-5.09664
PSMD2	0.40586	21.3873	1.30735	0.210593	0.947661	-5.09771
HSPA2	0.532234	21.4402	1.30723	0.210841	0.947661	-5.0978
QSOX1	0.371751	20.8817	1.30372	0.211729	0.947661	-5.1019
CASP14	0.788785	20.0455	1.30276	0.212326	0.947661	-5.10293
FLNA	0.493563	21.1545	1.30075	0.212995	0.947661	-5.10523
EIF2S1	-0.336613	20.8256	-1.29159	0.215794	0.956126	-5.11576
RNASE1	0.566441	23.579	1.28685	0.217673	0.956126	-5.12106
CAPS	-0.321208	21.6641	-1.28291	0.218741	0.956126	-5.12562
NUCB2	0.306982	22.4399	1.27837	0.220296	0.956126	-5.13076
H4C1	0.391179	27.1179	1.26723	0.224212	0.956126	-5.14327
ITM2B	-0.272908	21.5688	-1.26692	0.224253	0.956126	-5.14364
U2AF1	-0.489422	19.0916	-1.25596	0.228363	0.956126	-5.15578
MMP2	-1.00659	22.204	-1.25105	0.230101	0.956126	-5.16124
RPS3	0.246533	23.1701	1.25054	0.230013	0.956126	-5.16192
PYGB	0.318644	23.9437	1.25014	0.230153	0.956126	-5.16236
C1QB	0.656921	20.2775	1.2481	0.23115	0.956126	-5.16451
TOLLIP	0.377734	20.422	1.24667	0.231394	0.956126	-5.16621
CHMP2B	-0.460002	19.029	-1.24404	0.232538	0.956126	-5.16903
SERPINH1	-0.816164	24.7801	-1.2439	0.232648	0.956126	-5.16916
DPT	0.575738	23.4385	1.2392	0.234335	0.956126	-5.17434
PLCH1	0.25075	22.5849	1.23478	0.235662	0.956126	-5.17933
ABHD10	0.530938	21.1208	1.23316	0.236515	0.956126	-5.18098
PARK7	0.228561	24.5059	1.2294	0.237613	0.956126	-5.18522
FBLN7	0.56087	22.1936	1.2281	0.238355	0.956126	-5.18652
SIL1	0.560308	20.1243	1.22488	0.239531	0.956126	-5.19004
RPS20	0.232418	23.9993	1.2204	0.240908	0.956126	-5.19504
SPON2	-0.672893	19.6003	-1.21664	0.242561	0.956126	-5.199
MFGE8	0.219059	29.8456	1.21574	0.242631	0.956126	-5.20012
SPARC	-0.398372	24.092	-1.21329	0.243674	0.956126	-5.2027
PLD3	0.31336	21.869	1.21043	0.2446	0.956126	-5.20586
NIPSNAP3A	0.535704	20.0512	1.20217	0.247956	0.956126	-5.21463
RPL36AL	-0.52417	21.2165	-1.20133	0.248272	0.956126	-5.21553
SRM	0.865063	20.5977	1.20004	0.248755	0.956126	-5.21691
TNFAIP6	-1.00759	22.4922	-1.19676	0.249995	0.956126	-5.22043
AKR1A1	0.35999	23.1363	1.19308	0.251135	0.956126	-5.22451
THBS1	0.605311	28.209	1.18442	0.254697	0.956126	-5.23359
AHNAK	0.220239	25.2411	1.18386	0.254652	0.956126	-5.23433
ARPC5	0.225589	22.2198	1.18056	0.255922	0.956126	-5.23783
GLUD1	0.500368	21.5671	1.18031	0.256279	0.956126	-5.23795
FUBP1	-0.561687	20.9431	-1.17713	0.257505	0.956126	-5.24131
SERBP1	0.229434	21.2884	1.17037	0.259877	0.956126	-5.24859
HS3ST3A1	0.557901	23.0852	1.16892	0.260699	0.956126	-5.24996
MMP3	-0.830891	27.6041	-1.16631	0.261721	0.956126	-5.2527
EHD2	-0.300308	21.7392	-1.15795	0.264758	0.956126	-5.2616
TNFSF13	0.397052	25.7759	1.15785	0.264926	0.956126	-5.26162
LAMP2	0.260616	22.9916	1.1564	0.26537	0.956126	-5.26321
HAPLN1	0.228817	32.357	1.15473	0.266033	0.956126	-5.26495
MAP4	0.481065	20.8109	1.15209	0.267336	0.956126	-5.26753
PTBP1	-0.27518	21.4459	-1.15193	0.267146	0.956126	-5.26786
OGN	-0.318374	30.2571	-1.15172	0.267232	0.956126	-5.26808
PPP1CA	-0.280037	20.1063	-1.14536	0.269773	0.956126	-5.27466
SET	-0.236993	21.736	-1.14327	0.270615	0.956126	-5.27682
AKAP13	0.352033	26.7441	1.13473	0.27413	0.956126	-5.28557
PCYOX1	0.55984	19.7995	1.13442	0.274443	0.956126	-5.28575
FGA	-0.743149	20.9297	-1.13379	0.274701	0.956126	-5.2864
RNASE7	0.515979	18.7439	1.12597	0.277893	0.956126	-5.29439
COL6A2	-0.504263	25.7401	-1.12549	0.278088	0.956126	-5.29487
MAOB	-0.444864	21.3407	-1.1222	0.279441	0.956126	-5.29822
DHX30	-0.317405	20.0392	-1.11995	0.280119	0.956126	-5.30068
TXNL1	-0.230918	20.3634	-1.11944	0.280329	0.956126	-5.30119
SCIN	0.303203	24.26	1.11787	0.280981	0.956126	-5.30279
TPP1	0.287697	23.1328	1.11703	0.281328	0.956126	-5.30364
CKB	-0.77359	21.9264	-1.11511	0.282373	0.956126	-5.30541
FGF2	-0.396007	22.6765	-1.11517	0.282224	0.956126	-5.30542
DDX39B	0.470964	22.0348	1.11467	0.282554	0.956126	-5.30585
LAMTOR5	-0.325046	20.4653	-1.11481	0.282247	0.956126	-5.30588
DBI	0.445825	22.4055	1.11149	0.283874	0.956126	-5.30905
UQCRFS1P1	0.380961	20.8666	1.10978	0.284469	0.956126	-5.31086
SGSH	0.38325	22.1375	1.10659	0.285805	0.956126	-5.31407
OLA1	0.255083	20.3994	1.10632	0.285789	0.956126	-5.31443
COPS4	0.320612	20.1864	1.10293	0.287215	0.956126	-5.31783
SMOC2	0.416945	24.5313	1.10187	0.287905	0.956126	-5.31871
MTAP	-0.393032	20.9589	-1.1008	0.288235	0.956126	-5.31987
HNRNPC	0.249156	24.2408	1.10052	0.288229	0.956126	-5.32024
LMNA	0.253315	26.42	1.09856	0.289058	0.956126	-5.3222
PRKCSH	0.332185	22.5383	1.09769	0.28943	0.956126	-5.32306
DRG1	0.28438	18.4407	1.09638	0.289978	0.956126	-5.32437
TMED10	-0.284961	21.0086	-1.09557	0.290324	0.956126	-5.32518
HMGA1	-0.268294	23.5847	-1.09432	0.290853	0.956126	-5.32642
P4HA1	0.22393	23.4311	1.09333	0.291276	0.956126	-5.32741
HNRNPDL	0.227066	21.5457	1.086	0.294401	0.956126	-5.33467
PYGL	0.411921	21.7193	1.08074	0.296903	0.956126	-5.33968
FGG	-0.750465	21.514	-1.07954	0.297419	0.956126	-5.34085
AKR1B1	-0.260211	23.8294	-1.07568	0.29885	0.956126	-5.34483
HNRNPM	-0.426038	21.3529	-1.0747	0.299514	0.956126	-5.34561
ACTN1	0.424871	20.9832	1.0714	0.300947	0.956126	-5.34884
PCOLCE	0.458543	24.4099	1.07103	0.301105	0.956126	-5.34919
TYMP	-0.663561	19.9258	-1.06891	0.302028	0.956126	-5.35126
CKAP4	-0.290722	18.6796	-1.06793	0.302219	0.956126	-5.3524
PHGDH	0.643225	21.2826	1.0675	0.302645	0.956126	-5.35264
SRPX	0.543754	22.6876	1.06493	0.303768	0.956126	-5.35513
GRHPR	0.297389	22.0872	1.06009	0.305659	0.956126	-5.36002
IVD	0.292319	19.2581	1.05987	0.305756	0.956126	-5.36023
ACADVL	0.465464	22.0622	1.05526	0.308025	0.956126	-5.3645
DSG2	-0.673621	21.461	-1.05325	0.308915	0.956126	-5.36643
MMP1	-1.44525	23.1338	-1.05228	0.309348	0.956126	-5.36737
CAP1	0.275884	24.1116	1.05056	0.309877	0.956126	-5.36921
IGKV4-1	0.890796	20.8744	1.04964	0.31052	0.956126	-5.36991
HNRNPA0	-0.592149	20.7277	-1.04022	0.314734	0.956126	-5.37892
CPPED1	-0.349985	20.1922	-1.0396	0.314899	0.956126	-5.3796
ACOT13	-0.686205	19.6235	-1.03899	0.315286	0.956126	-5.38008
ACAA2	0.363354	21.6021	1.0378	0.315711	0.956126	-5.38131
H2BC21	-0.240935	26.1761	-1.03464	0.31702	0.956126	-5.38441
TRA2B	-0.174064	21.1441	-1.03378	0.317409	0.956126	-5.38523
HEXB	0.263616	23.5171	1.03358	0.3175	0.956126	-5.38542
POFUT1	0.549434	20.7043	1.03213	0.318387	0.956126	-5.3866
ATP5F1A	0.215538	25.1733	1.02732	0.320342	0.956126	-5.39133
CALD1	0.544406	18.9904	1.02708	0.320681	0.956126	-5.39137
PSMB1	-0.203311	22.3774	-1.0264	0.32076	0.956126	-5.3922
RAB1A	-0.254079	19.1656	-1.02553	0.321158	0.956126	-5.39302
NPC1	0.413279	18.5584	1.02497	0.321641	0.956126	-5.39335
LECT2	0.517437	25.1436	1.02441	0.3219	0.956126	-5.39388
C3	0.695886	24.1686	1.01715	0.325229	0.956126	-5.40069
ANP32B	-0.285776	23.442	-1.01668	0.325219	0.956126	-5.40132
MACROH2A1	-0.257189	23.0257	-1.01547	0.325774	0.956126	-5.40245
SUCLG1	0.761313	21.966	1.01348	0.32692	0.956126	-5.40411
RPS2	0.215505	23.3272	1.01298	0.326925	0.956126	-5.40477
NIPSNAP1	-0.490851	19.77	-1.0113	0.327927	0.956126	-5.40614
PA2G4	-0.300346	20.3787	-1.01046	0.32809	0.956126	-5.40711
ENO1	0.199144	27.9865	1.00816	0.329159	0.956126	-5.40925
HMGN4	-0.363219	20.7101	-1.00709	0.329799	0.956126	-5.41012
PODNL1	0.463827	21.5409	1.00534	0.330694	0.956126	-5.41166
SNRPD1	-0.222573	22.9396	-1.00525	0.330513	0.956126	-5.41194
ICAM1	-0.336434	21.7461	-1.00463	0.330915	0.956126	-5.41241
TNFRSF11B	0.366973	25.6299	1.00449	0.331029	0.956126	-5.41251
SMAD5	0.265612	30.0935	1.00404	0.331079	0.956126	-5.41306
ATAD3B	0.547682	21.9206	1.00367	0.331472	0.956126	-5.41321
F2	0.980748	19.4722	0.994937	0.335565	0.956126	-5.42125
ELOB	0.329878	21.1734	0.992898	0.336417	0.956126	-5.42321
RPS25	0.194035	24.1075	0.989024	0.338135	0.956126	-5.42685
EPB41L2	-0.3205	19.0977	-0.988344	0.33857	0.956126	-5.42737
RRAS	0.364807	20.9457	0.988213	0.338691	0.956126	-5.42744
STIP1	0.250881	21.3841	0.986578	0.339295	0.956126	-5.42908
LDHA	0.296724	26.9102	0.986019	0.339565	0.956126	-5.42958
TPD52L2	-0.262603	21.7104	-0.982933	0.341028	0.956126	-5.43239
FUT4	-0.491496	21.3116	-0.982499	0.341454	0.956126	-5.43259
ACTR3	-0.26173	21.6673	-0.982099	0.341426	0.956126	-5.43314
UQCRB	0.405614	20.688	0.981645	0.341862	0.956126	-5.43336
EMILIN3	0.727807	20.5818	0.977996	0.343605	0.956126	-5.43666
MAMDC2	-0.680894	20.5385	-0.973504	0.345759	0.956126	-5.44071
DPP7	0.34741	20.7322	0.972326	0.34622	0.956126	-5.44187
CYC1	0.274207	22.0719	0.970972	0.346761	0.956126	-5.44318
SHMT2	-0.236046	21.9734	-0.970739	0.346873	0.956126	-5.44339
RPL28	-0.251473	22.1667	-0.970517	0.34698	0.956126	-5.44359
CAPNS1	-0.266128	21.2557	-0.970274	0.347098	0.956126	-5.44381
PDXK	-0.245648	21.435	-0.970194	0.347136	0.956126	-5.44388
HMGN2	-0.240497	24.0661	-0.968886	0.347767	0.956126	-5.44505
ALDH7A1	0.543603	19.831	0.968034	0.348395	0.956126	-5.44562
ACTN4	-0.254143	21.3218	-0.967663	0.348358	0.956126	-5.44615
TXNDC12	0.194171	21.8085	0.964056	0.350106	0.956126	-5.44937
RPLP1	0.919451	21.8189	0.963684	0.350502	0.956126	-5.44951
ANP32E	0.281201	21.2665	0.963894	0.350184	0.956126	-5.44952
HSPA1B	-0.189942	24.3041	-0.962128	0.351043	0.956126	-5.45109
GNPDA2	-0.318463	19.5389	-0.961136	0.351635	0.956126	-5.45187
PRSS23	0.750435	20.5694	0.960113	0.352238	0.956126	-5.45269
ANGPTL4	0.41774	21.0627	0.959769	0.352405	0.956126	-5.45299
CFH	0.251955	22.6197	0.958508	0.352806	0.956126	-5.45431
H2AZ2	0.273873	23.109	0.956033	0.354015	0.956126	-5.4565
SHMT1	0.339975	19.6422	0.953988	0.355125	0.956126	-5.45821
NEBL	0.436198	20.8495	0.950538	0.356922	0.956126	-5.46116
GPR4	-0.230432	27.8309	-0.95059	0.356684	0.956126	-5.46131
EIF2S3	0.374681	19.7711	0.9482	0.358072	0.956126	-5.46322
ALDH6A1	0.479092	20.8445	0.948197	0.358073	0.956126	-5.46322
S100A13	0.30693	25.7287	0.94626	0.358925	0.956126	-5.46502
PSMB5	-0.163241	22.2574	-0.945234	0.359324	0.956126	-5.46602
EEF1D	-0.245049	24.2871	-0.943835	0.360016	0.956126	-5.46724
CSTB	0.334629	22.7617	0.943259	0.360409	0.956126	-5.46765
PPIC	0.373663	22.3217	0.942937	0.360671	0.956126	-5.46783
MMP14	-1.39679	21.1735	-0.942352	0.36096	0.956126	-5.46834
PURA	-0.219825	21.4953	-0.938123	0.36285	0.956126	-5.47223
RSU1	0.300797	21.7536	0.937096	0.363468	0.956126	-5.47302
HSPA9	0.202171	23.7365	0.936854	0.363482	0.956126	-5.47334
HSP90B1	-0.172248	25.4927	-0.936132	0.363841	0.956126	-5.47396
PCMT1	0.254391	21.5526	0.929879	0.366967	0.956126	-5.47938
TSKU	0.411146	20.4545	0.92554	0.369353	0.956126	-5.48293
PRKAR1A	-0.340823	20.6815	-0.923513	0.370329	0.956126	-5.48472
CRYAB	0.248637	25.6397	0.92313	0.370362	0.956126	-5.4852
PTMS	-0.219589	23.7231	-0.922415	0.370723	0.956126	-5.48581
LIMS1	-0.206174	20.3502	-0.920156	0.371865	0.956126	-5.48775
MDH2	0.292451	24.7477	0.91977	0.372154	0.956126	-5.48799
FABP5	-0.48034	24.0542	-0.919537	0.372383	0.956126	-5.48808
BAZ1A	-0.285765	19.9877	-0.915768	0.374154	0.956126	-5.49143
ERVFC1	0.408451	20.5566	0.913438	0.375478	0.956126	-5.49328
RPS3A	0.181995	23.419	0.911158	0.376436	0.956126	-5.49542
TUBA1B	-0.264315	23.9485	-0.9074	0.378357	0.956126	-5.4986
LSM4	0.297038	20.0629	0.905417	0.379476	0.956126	-5.50018
PPA1	-0.544961	20.7245	-0.90267	0.380985	0.956126	-5.5024
SYTL4	0.31931	22.9415	0.902221	0.381117	0.956126	-5.50287
ARPC4	0.432395	20.7483	0.901477	0.381598	0.956126	-5.5034
IGHA1	0.512505	19.0586	0.90109	0.381797	0.956126	-5.50373
ANXA7	-0.157144	22.3427	-0.901079	0.381602	0.956126	-5.50393
PDCD6	0.248826	26.1845	0.885594	0.389632	0.956126	-5.51684
RNASE3	0.502358	21.9737	0.88491	0.390186	0.956126	-5.51722
UQCRC2	0.297071	21.8576	0.882896	0.391143	0.956126	-5.51897
HMGN1	-0.161165	22.4904	-0.882957	0.391011	0.956126	-5.51902
RPL34	0.193779	22.5997	0.881725	0.391656	0.956126	-5.52004
HBA1	-0.416462	24.3457	-0.880286	0.392606	0.956126	-5.52103
GLB1	-0.340034	21.1262	-0.879552	0.392991	0.956126	-5.52163
MYOC	0.702306	20.4166	0.878051	0.393779	0.956126	-5.52287
SBSN	0.548903	20.5109	0.876738	0.394469	0.956126	-5.52395
HEBP1	-0.235425	20.9023	-0.876407	0.394449	0.956126	-5.52441
PSMB7	-0.189562	22.3329	-0.875076	0.39515	0.956126	-5.5255
COX4I1	0.288699	20.962	0.874172	0.395726	0.956126	-5.52614
PSMB4	-0.165158	22.1719	-0.873452	0.396007	0.956126	-5.52683
FAM114A1	0.260387	20.506	0.872478	0.396523	0.956126	-5.52762
MYO1D	-0.441832	20.5695	-0.87186	0.397042	0.956126	-5.52794
NOG	-0.388175	21.1144	-0.871782	0.397082	0.956126	-5.528
GLS	0.607563	21.7822	0.869224	0.398436	0.956126	-5.53008
SRSF6	-0.211215	20.5587	-0.867093	0.399373	0.956126	-5.53201
MAT2B	-0.321275	20.3291	-0.866521	0.399826	0.956126	-5.53232
RPL12	0.177802	23.4172	0.863453	0.401308	0.956126	-5.53496
TPI1	0.170038	26.655	0.862381	0.401879	0.956126	-5.53582
GPLD1	0.392338	21.1695	0.860508	0.40307	0.956126	-5.53715
PLS3	0.221577	21.9329	0.858371	0.404021	0.956126	-5.53906
ALDH18A1	0.436244	19.3158	0.856959	0.404967	0.956126	-5.54
TBCA	0.200035	21.2941	0.85061	0.408186	0.956126	-5.54527
CLEC3A	0.317989	26.41	0.847684	0.409941	0.956126	-5.54743
COTL1	0.457331	20.3149	0.847068	0.410284	0.956126	-5.54791
RPL18	0.164081	23.5992	0.84427	0.41161	0.956126	-5.55032
PSMB8	-0.365206	20.0799	-0.842946	0.412514	0.956126	-5.55118
TRNT1	0.200838	19.8464	0.839899	0.413981	0.956126	-5.55377
LRPAP1	-0.216797	21.5123	-0.839848	0.414009	0.956126	-5.55381
PDIA6	0.236175	25.2226	0.837333	0.415378	0.956126	-5.5558
CDH1	0.443602	24.0424	0.837035	0.415725	0.956126	-5.55585
HSD17B10	0.352422	22.1165	0.834425	0.417148	0.956126	-5.5579
PGM2	-0.151636	21.7531	-0.833562	0.417435	0.956126	-5.55876
DDX1	0.303729	21.144	0.832024	0.418407	0.956126	-5.55983
HSPA8	0.150723	24.6443	0.831812	0.418392	0.956126	-5.56013
DLST	-0.213252	21.8898	-0.829017	0.419923	0.956126	-5.56231
PLOD1	0.463257	21.2574	0.828336	0.42048	0.956126	-5.56266
COL14A1	0.45275	19.8359	0.825354	0.422118	0.956126	-5.56498
ATP5F1C	-0.264851	22.88	-0.824826	0.42232	0.956126	-5.56548
UBE2N	0.177918	22.0133	0.824259	0.422539	0.956126	-5.56601
CILP2	-0.267399	27.6372	-0.822052	0.423848	0.956126	-5.56763
ARG1	-0.362738	20.9969	-0.817172	0.426634	0.956126	-5.5713
H1-1	0.372453	20.7516	0.817156	0.426643	0.956126	-5.57131
RPS15A	0.168031	22.6043	0.816921	0.426593	0.956126	-5.57168
WDR1	-0.1816	23.4184	-0.815761	0.427236	0.956126	-5.57257
PSMD12	0.225513	20.0983	0.812496	0.42905	0.956126	-5.57507
PSMA1	-0.138823	22.9059	-0.806581	0.432348	0.956126	-5.57959
CHMP4B	-0.172481	21.8277	-0.80569	0.432846	0.956126	-5.58026
GMPPA	0.182313	19.8905	0.804631	0.433438	0.956126	-5.58107
GLO1	0.174853	23.0046	0.802959	0.434375	0.956126	-5.58234
KCNT2	0.215055	25.6557	0.802346	0.434719	0.956126	-5.5828
PTGES3	-0.201077	21.639	-0.801755	0.435051	0.956126	-5.58325
TIMP3	0.341231	24.5468	0.800401	0.435987	0.956126	-5.58409
HNRNPA3	-0.14886	22.1491	-0.798151	0.437076	0.956126	-5.58597
RPL27	-0.274574	22.8399	-0.797908	0.437303	0.956126	-5.58606
CYB5R3	0.225082	21.9504	0.797154	0.437637	0.956126	-5.58672
SFPQ	0.316233	20.3848	0.796818	0.438002	0.956126	-5.58679
GNPDA1	0.13563	21.9773	0.796878	0.437793	0.956126	-5.58692
SRSF1	-0.158501	22.134	-0.795142	0.438772	0.956126	-5.58823
ASPN	-0.37382	27.1165	-0.794342	0.439398	0.956126	-5.58865
DLD	-0.267012	22.6569	-0.794322	0.439324	0.956126	-5.58875
SH3KBP1	0.259635	19.5892	0.793389	0.439851	0.956126	-5.58945
ARCN1	-0.332744	21.5152	-0.792411	0.440489	0.956126	-5.5901
EMILIN1	0.305981	21.4125	0.790539	0.441548	0.956126	-5.5915
COL18A1	0.298946	20.3874	0.788083	0.442939	0.956126	-5.59333
DDX3X	0.330943	18.4521	0.787682	0.443167	0.956126	-5.59363
ACAT2	0.165243	22.0556	0.787686	0.442991	0.956126	-5.5938
SF3A3	0.238578	19.9027	0.78631	0.443776	0.956126	-5.59482
RRBP1	-0.177917	26.3417	-0.784433	0.44484	0.956126	-5.59622
GDI1	0.189237	21.2332	0.78271	0.445821	0.956126	-5.59749
TMSB4X	0.362056	21.5181	0.781852	0.446482	0.956126	-5.59795
VIT	0.608721	24.7243	0.78181	0.446506	0.956126	-5.59799
FGFBP2	0.195171	28.6912	0.775675	0.449842	0.956126	-5.60268
GLOD4	0.191615	21.8238	0.773401	0.451146	0.956126	-5.60434
HSPA5	-0.199639	25.637	-0.771235	0.452391	0.956126	-5.60593
BGN	0.151173	35.3806	0.770917	0.452574	0.956126	-5.60616
DNAJB11	0.400779	20.971	0.770113	0.453205	0.956126	-5.60657
ATP5PO	0.231349	21.7447	0.769325	0.453494	0.956126	-5.60732
RPL13	0.158472	23.6666	0.768697	0.453852	0.956126	-5.60778
RPLP0	0.157945	23.6339	0.767518	0.454532	0.956126	-5.60863
RUVBL2	0.206422	19.8418	0.762948	0.457173	0.956126	-5.61195
ADK	0.189704	21.0818	0.762927	0.457185	0.956126	-5.61196
RAC3	-0.332144	20.8758	-0.759212	0.459505	0.956126	-5.61447
CHMP2A	-0.20517	22.3751	-0.752979	0.462966	0.956126	-5.61911
FARSB	-0.219271	21.1807	-0.752162	0.463443	0.956126	-5.61969
MAGED2	-0.220173	22.7385	-0.751604	0.463769	0.956126	-5.62009
PPP1R7	0.28524	21.7871	0.750785	0.464411	0.956126	-5.6205
TIMM44	0.248673	19.8569	0.750694	0.464385	0.956126	-5.62065
SFRP1	-0.29897	20.9534	-0.746484	0.466928	0.956126	-5.62356
IST1	-0.245025	20.6253	-0.744742	0.46787	0.956126	-5.62487
SRP9	0.40519	20.1194	0.742616	0.469198	0.956126	-5.62629
CMPK1	0.29955	23.3345	0.739383	0.471101	0.956126	-5.62857
RAB7A	-0.210078	20.6386	-0.738776	0.471298	0.956126	-5.62916
ATAD3A	-0.196715	20.0731	-0.738553	0.471429	0.956126	-5.62932
RPL32	0.16353	21.4409	0.734982	0.473539	0.956126	-5.63182
PABPN1	0.255063	19.8496	0.734295	0.474027	0.956126	-5.63221
RACK1	0.134125	23.5317	0.734246	0.473974	0.956126	-5.63233
NME1	0.197048	22.4302	0.734184	0.474011	0.956126	-5.63237
CLEC11A	0.222054	24.9148	0.730907	0.475956	0.956126	-5.63465
CHST14	0.392325	19.9999	0.730046	0.476623	0.956126	-5.63509
TXNDC5	0.195955	22.0588	0.72883	0.477186	0.956126	-5.63609
RPL24	0.152836	23.0784	0.727961	0.477703	0.956126	-5.6367
HEBP2	-0.141576	21.7133	-0.72607	0.478828	0.956126	-5.638
LDHB	-0.309654	24.7408	-0.724496	0.479923	0.956126	-5.63893
PSMC3	0.227966	21.6294	0.724317	0.479933	0.956126	-5.63915
SYNCRIP	-0.263897	22.153	-0.723694	0.480356	0.956126	-5.63953
LASP1	0.253631	20.955	0.721995	0.481339	0.956126	-5.64073
NPC2	0.229479	22.7131	0.7211	0.481865	0.956126	-5.64135
AGPAT5	0.507133	21.7012	0.720462	0.482331	0.956126	-5.6417
ETFB	0.256222	21.8495	0.720116	0.482462	0.956126	-5.64202
RPL19	0.153885	23.1	0.718758	0.483194	0.956126	-5.64303
C1R	0.276898	19.0634	0.717217	0.484273	0.956126	-5.64392
ERP29	0.188758	24.2542	0.716766	0.484387	0.956126	-5.64439
ARPC3	0.156722	22.5251	0.71476	0.485591	0.956126	-5.64575
IDH3A	0.322767	19.4016	0.712649	0.487014	0.956126	-5.64703
AMBP	0.480141	21.1655	0.712049	0.487375	0.956126	-5.64744
RPS14	-0.148752	22.72	-0.712068	0.487209	0.956126	-5.64758
SCRN1	-0.203916	19.4546	-0.711687	0.487439	0.956126	-5.64784
PLEC	-0.146219	22.3571	-0.71136	0.487635	0.956126	-5.64806
LZIC	0.20268	20.1658	0.710796	0.487975	0.956126	-5.64844
USP5	0.296225	19.3911	0.708858	0.489297	0.956126	-5.6496
DERA	-0.225024	20.5367	-0.707652	0.489941	0.956126	-5.6505
HADH	0.358873	21.5376	0.707029	0.4904	0.956126	-5.65083
ACAN	0.159319	34.4464	0.703736	0.492238	0.956126	-5.6532
LAMA5	0.48101	23.3325	0.699644	0.49487	0.956126	-5.65578
FBL	-0.436898	19.885	-0.699573	0.494913	0.956126	-5.65583
H1-0	-0.141684	26.4716	-0.699518	0.494795	0.956126	-5.65602
NPEPPS	0.2244	19.8893	0.699212	0.495058	0.956126	-5.65615
CHRDL2	-0.459516	19.5784	-0.698056	0.495834	0.956126	-5.65684
SMOC1	-0.635877	20.7676	-0.696981	0.496488	0.956126	-5.65756
EIF3A	0.284232	19.3699	0.695316	0.497501	0.956126	-5.65866
POFUT2	0.303499	19.335	0.694574	0.497953	0.956126	-5.65915
H2AC21	-0.172268	23.7802	-0.693008	0.498758	0.956126	-5.66034
DDX5	-0.36123	19.371	-0.691595	0.499769	0.956126	-5.66112
ECHS1	0.182279	21.7864	0.690485	0.500298	0.956126	-5.66201
UBA52	0.133591	25.1719	0.689381	0.500973	0.956126	-5.66274
MATN2	-0.268696	21.347	-0.689015	0.501346	0.956126	-5.66283
SLC25A24	-0.252354	20.2645	-0.686685	0.502739	0.956126	-5.66439
RPL10A	0.315158	24.1219	0.680682	0.506456	0.956126	-5.66827
PGAM1	-0.226527	24.834	-0.680782	0.506324	0.956126	-5.66828
GUSB	-0.272338	21.4536	-0.678665	0.507698	0.956126	-5.66958
GMPPB	0.240921	20.6683	0.678105	0.507972	0.956126	-5.67002
VDAC1	-0.154351	24.2165	-0.677645	0.508181	0.956126	-5.67039
EEF1B2	0.156928	23.9653	0.677462	0.508294	0.956126	-5.67051
SRPX2	-0.19491	28.6042	-0.677028	0.508562	0.956126	-5.67079
RAN	0.142806	23.4302	0.675793	0.509324	0.956126	-5.67159
CCT2	-0.442445	21.3356	-0.672015	0.511805	0.956126	-5.67388
BANF1	-0.452105	21.679	-0.669844	0.513149	0.956126	-5.67527
TKT	-0.120057	24.3657	-0.668955	0.513557	0.956126	-5.67599
PCNP	-0.212162	20.5101	-0.66811	0.514147	0.956126	-5.67646
CHAD	0.173692	30.7882	0.667341	0.514559	0.956126	-5.67702
PFKP	-0.39302	20.6051	-0.664498	0.516469	0.956126	-5.67868
PSMC1	-0.180608	20.3936	-0.664695	0.516204	0.956126	-5.6787
FAU	0.117204	23.4123	0.664163	0.516535	0.956126	-5.67904
RPL36	0.131457	22.9711	0.662519	0.517559	0.956126	-5.68008
LIN7C	-0.27152	20.0048	-0.660607	0.518893	0.956126	-5.68115
MSN	-0.137184	27.5947	-0.660658	0.51872	0.956126	-5.68126
PFN1	0.171044	24.6562	0.660626	0.51874	0.956126	-5.68128
CCT4	-0.218743	20.8787	-0.659613	0.519445	0.956126	-5.68185
PCOLCE2	0.200974	25.9846	0.659686	0.519334	0.956126	-5.68187
HMGB2	-0.268196	21.2184	-0.65939	0.519653	0.956126	-5.68192
RNASE4	0.336859	26.1924	0.658868	0.519979	0.956126	-5.68225
FABP4	0.336567	21.0568	0.656785	0.52128	0.956126	-5.68356
HHIPL2	0.30166	24.7377	0.656025	0.521756	0.956126	-5.68404
CYB5R1	0.215498	21.8899	0.655992	0.521708	0.956126	-5.68413
CRLF1	0.313601	21.3897	0.655545	0.522057	0.956126	-5.68434
ASS1	-0.137414	23.8695	-0.655169	0.522151	0.956126	-5.68472
HNRNPH3	0.182767	21.1934	0.652879	0.523587	0.956126	-5.68615
GALE	0.161977	21.3207	0.651797	0.524266	0.956126	-5.68683
PRSS1	0.233247	20.7799	0.649442	0.525829	0.956126	-5.68821
HYI	-0.298593	19.5527	-0.649327	0.525957	0.956126	-5.68823
H1-5	0.270487	22.9324	0.647361	0.527194	0.956126	-5.68945
HNRNPL	0.239001	21.0843	0.646557	0.527669	0.956126	-5.68998
FXR1	0.138325	29.2351	0.646699	0.527472	0.956126	-5.69
ACOT1	-0.254949	19.2729	-0.644206	0.529182	0.956126	-5.6914
HK1	-0.222237	21.4925	-0.644117	0.529171	0.956126	-5.69152
ACTR1A	-0.219383	22.0556	-0.643984	0.529255	0.956126	-5.6916
VCP	-0.218985	22.1767	-0.643276	0.529702	0.956126	-5.69204
MECP2	-0.119082	20.6744	-0.64103	0.53105	0.956126	-5.69349
COMP	0.237431	32.2185	0.640455	0.53152	0.956126	-5.69374
HSP90AB1	-0.131602	22.8593	-0.640116	0.531629	0.956126	-5.69406
RPS17	0.172999	22.0604	0.640061	0.531663	0.956126	-5.69409
IDH2	-0.422951	20.7142	-0.638518	0.532776	0.956126	-5.6949
PSMA3	0.155166	22.8481	0.635144	0.53478	0.956126	-5.6971
SPRYD4	-0.165373	19.7285	-0.634969	0.534891	0.956126	-5.6972
PDLIM5	-0.218942	20.5891	-0.634049	0.535544	0.956126	-5.69769
HNRNPA2B1	0.298249	25.1572	0.633327	0.536069	0.956126	-5.69806
PDCD6IP	0.260228	20.4671	0.631825	0.537023	0.956126	-5.69898
TARS1	0.415756	19.6916	0.629744	0.538348	0.956126	-5.70024
RPS10	-0.174253	25.4123	-0.62518	0.541126	0.956126	-5.70312
SLC25A1	-0.298988	18.9846	-0.623569	0.542288	0.956126	-5.70395
ITGAV	0.14645	23.1295	0.623008	0.542515	0.956126	-5.70442
RPS19	0.133474	23.7377	0.622109	0.54309	0.956126	-5.70496
PAFAH1B2	0.188179	23.1738	0.620793	0.543935	0.956126	-5.70574
NANS	-0.37387	20.842	-0.617713	0.54604	0.956126	-5.70744
RPS8	0.299676	24.2552	0.616136	0.547052	0.956126	-5.70838
CCN1	0.217733	20.5298	0.615354	0.547491	0.956126	-5.7089
PPIB	0.13549	25.4921	0.614623	0.547895	0.956126	-5.7094
RPS9	0.138595	23.1226	0.611515	0.549896	0.956126	-5.71123
THBS4	0.367785	20.7605	0.607134	0.552853	0.956126	-5.71367
TALDO1	0.130594	24.6963	0.606775	0.552956	0.956126	-5.71401
NDRG1	0.210212	20.4655	0.606104	0.553456	0.956126	-5.71433
NPNT	0.315709	20.6443	0.604092	0.55482	0.956126	-5.71544
ERH	0.204091	21.0794	0.602218	0.555972	0.956126	-5.71659
TLN1	0.257883	23.6969	0.599547	0.557767	0.956126	-5.71808
SELENOM	0.193205	20.8361	0.599617	0.557659	0.956126	-5.7181
GPX3	0.221809	21.5489	0.599197	0.557966	0.956126	-5.7183
GRPEL1	-0.16645	19.8337	-0.598538	0.558296	0.956126	-5.71878
PSMD4	0.216233	19.2301	0.597909	0.558786	0.956126	-5.71906
SELENBP1	0.189363	23.5521	0.596014	0.559996	0.956126	-5.72017
RPL23A	-0.174132	23.0385	-0.595917	0.56	0.956126	-5.72029
NT5E	0.562721	19.6755	0.594288	0.561187	0.956126	-5.7211
CCN6	0.142743	20.8456	0.592448	0.562261	0.956126	-5.72227
RNASET2	-0.20814	22.2085	-0.591476	0.562959	0.956126	-5.72276
RPL6	0.107375	23.41	0.590656	0.563431	0.956126	-5.72329
SARS1	0.185369	21.7845	0.590158	0.563804	0.956126	-5.72353
RANBP1	0.164671	20.7179	0.589519	0.564174	0.956126	-5.72394
MYDGF	0.158409	23.3372	0.589502	0.564185	0.956126	-5.72395
PRELP	-0.107847	34.9979	-0.587267	0.565647	0.956126	-5.72521
CNPY2	-0.154104	23.0242	-0.586964	0.565845	0.956126	-5.72538
CHADL	0.200982	21.1121	0.585613	0.566793	0.956126	-5.72608
PDGFRL	-0.20453	22.4679	-0.584967	0.567216	0.956126	-5.72645
PI4K2A	-0.595499	22.076	-0.584146	0.567814	0.956126	-5.72685
H3-2	-0.144651	26.2076	-0.581195	0.569628	0.956126	-5.72863
FGB	-0.565958	20.1893	-0.580381	0.570285	0.956126	-5.72897
YWHAE	0.114795	23.8811	0.578681	0.57128	0.956126	-5.73003
MXRA5	0.135064	24.9145	0.578519	0.571387	0.956126	-5.73012
PDAP1	0.176266	19.8236	0.576734	0.572573	0.956126	-5.73111
ECH1	0.160399	21.7181	0.575584	0.57332	0.956126	-5.73176
GSN	0.118756	25.5633	0.574729	0.573883	0.956126	-5.73223
ACAT1	0.293806	20.7108	0.569821	0.577244	0.956126	-5.73482
COPA	0.148535	19.9786	0.569502	0.577335	0.956126	-5.73511
AARS1	0.273795	19.2806	0.569024	0.577771	0.956126	-5.73526
FHL1	-0.146263	21.257	-0.565634	0.579898	0.956126	-5.73723
XRCC5	-0.358282	22.5026	-0.564644	0.580672	0.956126	-5.73766
PPP1R10	0.14094	23.6304	0.564069	0.580936	0.956126	-5.73808
SPR	0.291534	19.5173	0.563491	0.581437	0.956126	-5.73828
ANXA1	0.136168	27.1712	0.563452	0.581345	0.956126	-5.73842
SERPINE2	0.142949	26.6732	0.563224	0.581497	0.956126	-5.73854
CHMP1B	0.216331	21.498	0.562406	0.582157	0.956126	-5.73887
CAPZB	0.108887	20.7802	0.562437	0.582019	0.956126	-5.73897
GOT2	-0.16274	23.6093	-0.562279	0.582124	0.956126	-5.73905
LTA4H	0.324562	20.7391	0.55957	0.584042	0.956126	-5.74041
SH3BGRL3	0.16136	24.2274	0.559074	0.584255	0.956126	-5.74079
LUM	-0.114761	30.9472	-0.557471	0.585323	0.956126	-5.74165
MIA	0.140005	24.8963	0.556193	0.586174	0.956126	-5.74234
CEMIP	0.228243	20.0964	0.555207	0.586948	0.956126	-5.74276
CSRP1	-0.183286	21.5314	-0.554848	0.58713	0.956126	-5.743
ZBTB14	-0.297245	23.6799	-0.554496	0.587422	0.956126	-5.74314
PGM1	0.153809	23.1012	0.554293	0.587442	0.956126	-5.74336
CAVIN3	0.137083	23.1154	0.553736	0.587814	0.956126	-5.74366
RPL7	0.130714	23.2856	0.551691	0.589179	0.956126	-5.74475
COL5A1	-0.420771	20.4984	-0.550297	0.590226	0.956126	-5.74538
PRDX2	-0.134573	25.2712	-0.549984	0.590321	0.956126	-5.74565
F13A1	-0.11077	25.1917	-0.54779	0.59179	0.956126	-5.74682
CCT8	-0.185425	20.2487	-0.547306	0.592173	0.956126	-5.74702
TTR	0.384038	21.6426	0.546065	0.59306	0.956126	-5.74762
ACP1	-0.212818	21.3879	-0.545355	0.593536	0.956126	-5.748
SEMA3B	0.312993	21.3456	0.544905	0.593838	0.956126	-5.74823
IMPDH2	0.215298	20.3524	0.543975	0.594462	0.956126	-5.74872
SERPINB12	0.543974	19.3852	0.543202	0.594981	0.956126	-5.74913
MYL12B	0.19127	23.1581	0.540297	0.596878	0.956126	-5.7507
UGP2	0.207971	25.1787	0.539936	0.597176	0.956126	-5.75084
UGDH	-0.124849	23.2767	-0.539461	0.597383	0.956126	-5.75119
ABHD14B	0.12832	22.0813	0.539253	0.597524	0.956126	-5.7513
CD59	-0.186077	21.2402	-0.53728	0.598909	0.956126	-5.75227
EZR	0.160829	20.6151	0.535614	0.599978	0.956126	-5.75319
FLG2	-0.450503	21.2953	-0.534934	0.600546	0.956126	-5.75344
RPS4X	0.116671	23.2621	0.533593	0.601339	0.956126	-5.75424
PLOD2	0.295253	19.6676	0.532357	0.602285	0.956126	-5.75477
CPNE1	0.189475	19.2086	0.532026	0.602455	0.956126	-5.75499
PLA2G2A	-0.276692	32.8083	-0.531545	0.602833	0.956126	-5.75519
RPL29	0.0897674	22.5813	0.5309	0.60316	0.956126	-5.75562
LOX	-0.20711	24.1453	-0.530322	0.60366	0.956126	-5.75581
C1QTNF8	0.172732	22.3056	0.529151	0.604399	0.956126	-5.75646
YWHAQ	0.131089	21.3461	0.529222	0.604295	0.956126	-5.75648
TXNDC17	-0.189223	21.4556	-0.525434	0.606929	0.956784	-5.75835
SNX3	0.251388	20.0605	0.523951	0.607977	0.956784	-5.75906
PEBP1	0.133964	26.1706	0.523353	0.608275	0.956784	-5.75947
PRCP	0.117716	20.471	0.522706	0.608714	0.956784	-5.7598
TOR1AIP1	0.0895865	19.2057	0.522263	0.609015	0.956784	-5.76002
IGHG1	0.152308	23.53	0.519274	0.611048	0.958655	-5.76153
HRNR	0.381276	25.3329	0.516875	0.612789	0.960064	-5.76263
MFAP2	0.201094	20.0102	0.510266	0.6173	0.964775	-5.76592
ANG	0.25917	28.8926	0.509164	0.618054	0.964775	-5.76646
RPL31	-0.119115	22.4174	-0.508597	0.618337	0.964775	-5.76684
CHCHD2	-0.198394	19.3876	-0.502629	0.622532	0.969042	-5.76967
CTSF	-0.196463	20.6435	-0.501238	0.623488	0.969042	-5.77035
UQCRC1	0.481647	22.6273	0.50104	0.623624	0.969042	-5.77044
PHB2	-0.0938583	23.7501	-0.498086	0.625553	0.970647	-5.77197
P4HA2	0.166579	20.2464	0.495235	0.627569	0.970647	-5.77329
S100A4	-0.134918	22.7695	-0.494536	0.627999	0.970647	-5.77367
MVP	0.193697	22.6998	0.493705	0.628673	0.970647	-5.77398
CNMD	0.169152	27.4326	0.493279	0.628918	0.970647	-5.77423
HINT2	-0.287701	20.1545	-0.491718	0.630045	0.97107	-5.77493
SKP1	0.118299	22.1992	0.486109	0.633823	0.973045	-5.77768
PDGFC	-0.252277	20.9537	-0.485738	0.63418	0.973045	-5.77777
CFL2	0.136694	20.4566	0.484845	0.634699	0.973045	-5.77828
CSPG4	0.118888	22.6326	0.482737	0.636162	0.973045	-5.77927
AK4	0.213842	21.9208	0.481449	0.637154	0.973045	-5.77978
PSAP	-0.126985	22.3344	-0.481491	0.637026	0.973045	-5.77985
ACLY	-0.21761	20.7818	-0.480446	0.63785	0.973045	-5.78025
ARF3	-0.317148	23.5558	-0.479628	0.638418	0.973045	-5.78063
OLFML3	0.431339	19.3192	0.478769	0.639015	0.973045	-5.78103
DNPEP	0.103239	21.0969	0.472591	0.64322	0.975964	-5.78397
HSPD1	-0.105207	25.3043	-0.471312	0.644111	0.975964	-5.78456
GDF10	0.281376	23.7655	0.470916	0.644484	0.975964	-5.78465
UAP1L1	0.0993729	24.5321	0.470677	0.644555	0.975964	-5.78485
NNMT	0.254577	23.2514	0.469462	0.645499	0.975964	-5.78532
GBA	0.134775	22.0481	0.468504	0.646073	0.975964	-5.78584
TGFBI	-0.120224	24.4591	-0.466607	0.647399	0.976671	-5.7867
GSS	0.128474	20.927	0.462269	0.650437	0.978395	-5.78866
MECR	0.105063	24.4816	0.459951	0.652062	0.978395	-5.7897
RPS7	0.115454	23.3409	0.459216	0.652578	0.978395	-5.79002
RARRES2	0.219288	23.3637	0.454604	0.655911	0.978395	-5.79199
DDAH1	-0.243499	20.3039	-0.454149	0.656232	0.978395	-5.79219
NSFL1C	-0.239463	19.8467	-0.45397	0.656357	0.978395	-5.79227
SGK1	-0.114705	25.8964	-0.453687	0.656465	0.978395	-5.79248
EIF3I	0.118572	19.87	0.453038	0.656921	0.978395	-5.79276
FRZB	0.149584	25.5395	0.452826	0.657117	0.978395	-5.79282
RPL35A	0.100979	22.9642	0.45153	0.657984	0.978395	-5.79343
HARS1	0.189281	20.5193	0.450478	0.658816	0.978395	-5.79381
ARHGAP1	0.198558	19.8073	0.449071	0.659808	0.978395	-5.79442
CALR	-0.0965521	25.0859	-0.447346	0.660934	0.978395	-5.79525
CRYZ	0.11411	22.6947	0.445735	0.662072	0.978395	-5.79595
VAT1	0.218601	19.339	0.445557	0.662288	0.978395	-5.79595
POSTN	-0.311165	20.4025	-0.445243	0.66251	0.978395	-5.79609
SOD1	0.0837726	26.1111	0.443789	0.663447	0.978395	-5.7968
PSMB6	-0.0844253	22.1026	-0.443003	0.664003	0.978395	-5.79714
LORICRIN	0.295403	19.32	0.440223	0.666061	0.97868	-5.79825
CRIP2	-0.204416	21.5718	-0.439194	0.666789	0.97868	-5.79869
HMGCL	-0.0978914	19.088	-0.437872	0.667637	0.97868	-5.79933
MNDA	0.270474	21.2452	0.436721	0.668542	0.97868	-5.79975
HSPG2	0.18576	24.2843	0.435668	0.669289	0.97868	-5.8002
MGP	-0.104902	27.6913	-0.433285	0.670893	0.97868	-5.80128
NPM1	0.0739294	24.5587	0.433136	0.670999	0.97868	-5.80134
HS3ST1	0.286968	21.4789	0.430642	0.67286	0.97868	-5.80232
RHOC	-0.231399	22.0201	-0.430356	0.673063	0.97868	-5.80244
PSMA5	-0.072834	23.1016	-0.429193	0.673804	0.97868	-5.803
FIBIN	-0.169235	22.0776	-0.428437	0.674429	0.97868	-5.80324
JUP	0.254353	22.5332	0.426883	0.675536	0.97868	-5.80389
CTSC	-0.14514	21.2821	-0.425302	0.67662	0.97868	-5.80458
ERLIN2	-0.0960699	20.0912	-0.423824	0.677631	0.97868	-5.80523
HSPE1	-0.0975818	24.2621	-0.423282	0.678018	0.97868	-5.80545
H3-3A	-0.110281	28.0386	-0.42232	0.678705	0.97868	-5.80585
PAPSS2	-0.116832	27.9435	-0.420946	0.679686	0.97868	-5.80641
DPYSL3	0.112898	22.5309	0.420268	0.68017	0.97868	-5.80669
SEPTIN6	0.210377	20.8445	0.419168	0.681041	0.97868	-5.80707
ATP5PD	0.175751	21.2798	0.418692	0.681381	0.97868	-5.80726
SUMO2	-0.0816458	21.1932	-0.415443	0.683623	0.980663	-5.80865
PNP	0.0842692	22.2887	0.411552	0.686412	0.981367	-5.81022
PABPC3	-0.164682	20.2137	-0.40997	0.68763	0.981367	-5.81079
SERPINB1	0.099977	21.2279	0.409603	0.687812	0.981367	-5.811
UBE2D3	-0.101965	20.6015	-0.408481	0.688617	0.981367	-5.81145
CTTN	0.17248	19.6188	0.40706	0.68972	0.981367	-5.81195
CIRBP	0.287921	21.278	0.406618	0.690037	0.981367	-5.81212
MATN3	0.232316	26.9645	0.404303	0.691703	0.981367	-5.81304
MATR3	-0.133507	20.0646	-0.402846	0.692712	0.981367	-5.81364
CLTA	-0.106269	21.1037	-0.402363	0.693018	0.981367	-5.81387
DARS1	0.257826	21.4961	0.399124	0.695433	0.981367	-5.81507
CAPG	0.0887153	23.93	0.399077	0.695387	0.981367	-5.81515
SOD2	-0.136888	29.223	-0.397654	0.696455	0.981367	-5.81567
SEC23A	0.232645	20.6121	0.395471	0.698069	0.981367	-5.81649
HYOU1	-0.104961	22.3202	-0.3948	0.698475	0.981367	-5.81681
CASP8	-0.255687	21.1011	-0.394537	0.698744	0.981367	-5.81685
PAFAH1B1	-0.113009	21.3064	-0.394245	0.698876	0.981367	-5.81702
DEFA5	0.258641	21.9802	0.39372	0.699334	0.981367	-5.81716
GPX1	0.207648	20.1867	0.393106	0.699778	0.981367	-5.8174
ATP6V1E1	-0.132993	22.0421	-0.391801	0.700684	0.981367	-5.81793
CFD	0.200976	21.7651	0.390384	0.701747	0.981367	-5.81844
SERPINA3	0.272894	21.3722	0.389121	0.702661	0.981367	-5.81892
QDPR	0.117542	24.1944	0.384374	0.706032	0.981367	-5.82077
ANXA4	-0.0668028	24.597	-0.383795	0.706445	0.981367	-5.82099
CCN5	0.132761	23.1328	0.383282	0.706857	0.981367	-5.82115
ARL3	0.210593	20.1558	0.38179	0.707977	0.981367	-5.82168
ELAVL1	-0.10761	19.3648	-0.380945	0.708516	0.981367	-5.82205
LGI4	0.285933	21.2928	0.379733	0.709472	0.981367	-5.82244
SRI	0.13203	20.713	0.37624	0.711977	0.981367	-5.82376
GPI	-0.125209	21.7247	-0.376086	0.712088	0.981367	-5.82382
DSG1	0.25711	22.2049	0.375615	0.712468	0.981367	-5.82396
POLR2A	0.122079	25.1256	0.373758	0.713784	0.981367	-5.82467
PDIA5	-0.114561	20.9316	-0.369589	0.716805	0.981367	-5.8262
IMMT	0.0701853	19.8555	0.368341	0.717699	0.981367	-5.82666
PDIA4	0.0706118	24.7916	0.367546	0.718279	0.981367	-5.82695
GSTM2	0.40491	19.3871	0.367245	0.718572	0.981367	-5.827
WBP2	0.1723	22.2832	0.366326	0.719243	0.981367	-5.82733
SFRP4	0.233411	19.4712	0.366238	0.719308	0.981367	-5.82736
GOT1	0.14734	20.6736	0.364866	0.720311	0.981367	-5.82785
CLIC4	-0.0708144	22.2989	-0.364173	0.720745	0.981367	-5.82815
XRCC6	-0.114278	22.2066	-0.363506	0.721261	0.981367	-5.82837
LAP3	-0.128635	20.7283	-0.363028	0.72162	0.981367	-5.82853
LYZ	0.250204	30.4292	0.362686	0.721905	0.981367	-5.82863
TINAGL1	0.149236	20.7651	0.357979	0.725352	0.981367	-5.83029
LRP1	-0.102082	22.3137	-0.357964	0.725293	0.981367	-5.83035
DYRK4	-0.150694	26.0559	-0.35711	0.725989	0.981367	-5.83059
DPYSL2	0.105439	23.2625	0.357149	0.72589	0.981367	-5.83063
DDT	-0.18681	20.4303	-0.353511	0.728631	0.981367	-5.83184
TFPI2	-0.165358	23.5606	-0.353151	0.728895	0.981367	-5.83197
AKR1C1	-0.0861698	24.7642	-0.352767	0.729107	0.981367	-5.83215
RRP1	-0.120626	24.1778	-0.351779	0.729869	0.981367	-5.83247
GNB1	0.229135	19.5624	0.351218	0.730315	0.981367	-5.83263
VPS16	0.0999134	23.6324	0.349975	0.73116	0.981367	-5.83311
PGLS	0.114017	22.2556	0.34878	0.732074	0.981367	-5.83349
GANAB	0.123518	23.0731	0.347441	0.733059	0.981367	-5.83395
CAPZA2	-0.07212	22.0412	-0.34571	0.734299	0.981367	-5.83456
NIF3L1	-0.118036	20.3095	-0.34396	0.735623	0.981367	-5.83513
AEBP1	-0.121092	21.2531	-0.343134	0.736232	0.981367	-5.8354
TCP1	-0.0986683	20.5343	-0.343164	0.736175	0.981367	-5.83542
VCL	-0.0845341	23.0097	-0.342121	0.736944	0.981367	-5.83577
SAP18	-0.0824857	20.8183	-0.340714	0.737983	0.981367	-5.83624
IDUA	-0.128795	19.7009	-0.339968	0.7386	0.981367	-5.83644
TNXB	0.355194	22.2912	0.338316	0.73982	0.981367	-5.83699
FTL	0.108012	24.4077	0.338202	0.739871	0.981367	-5.83705
[truncated: 282 more rows]

## Sheet: ICD vs D
	logFC	AveExpr	t	P.Value	adj.P.Val	B
[truncated: 1,139 more rows]
