# Supplementary material for: Tissue catabolism and donor-specific dexamethasone response in a human osteochondral model of post-traumatic osteoarthritis
Source: Arthritis Res Ther. 2022 Jun 10;24:137. doi: 10.1186/s13075-022-02828-4 (PMC9185927; doi:10.1186/s13075-022-02828-4)
Supplement: Supplementary file 7 — Additional file 7. [file 13075_2022_2828_MOESM7_ESM.xlsx]

## Sheet: Summary media all peptides
Type	Peptide	Modification	Protein	D	IC	ICD	ctICD...ctIC	ctICD...ctD	AveExpr	F	P.Value	adj.P.Val
Tryptic	[R].TIKPDVR.[S]		FN1	0.239844	-8.59166	-7.3836	1.20807	-7.62344	25.0294	867.016	7.4788e-63	6.52002e-59
Tryptic	[K].SPPGQVTEAVK.[V]		AKR1B1	-0.417802	4.71476	3.96712	-0.74764	4.38492	25.4044	623.068	4.33025e-57	1.88755e-53
Tryptic	[R].NLVVIPK.[S]		AKR1B1	-0.390988	4.53202	3.75114	-0.78088	4.14213	24.7842	543.162	1.03249e-54	3.00041e-51
Tryptic	[K].EICLDPEAPFLK.[K]	1xCarbamidomethyl [C3]	CXCL5	-0.00156367	5.16188	6.81472	1.65283	6.81628	22.1916	512.075	1.10259e-53	2.4031e-50
Tryptic	[R].EELFIVSK.[L]		AKR1B1	0.0216875	4.77306	3.93857	-0.834488	3.91689	22.5347	490.981	5.6655e-53	9.87836e-50
Tryptic	[K].DYPFHEEF.[-]		AKR1B1	-0.480302	5.09894	4.01489	-1.08405	4.49519	23.1016	413.969	4.66956e-50	6.78488e-47
Tryptic	[R].DFGSFDK.[F]		SOD2	0.169337	3.91875	4.63809	0.719336	4.46875	27.2568	404.116	1.19831e-49	1.49241e-46
Tryptic	[K].LLGIETPLPK.[K]		ICAM1	-0.220651	4.02846	3.79197	-0.236485	4.01262	21.8471	361.662	9.03194e-48	9.84255e-45
Tryptic	[R].VIESGPHCANTEIIVK.[L]	1xCarbamidomethyl [C8]	CXCL8	0.230683	6.36605	4.19911	-2.16694	3.96843	25.9921	286.454	8.0427e-44	7.79069e-41
Tryptic	[R].NVVALDTEVASNR.[I]		LDLR	0.334764	3.17603	2.71534	-0.460687	2.38058	22.2748	275.89	2.93863e-43	2.56189e-40
Tryptic	[R].ETLNISGPPLK.[A]		LAP3	-0.638997	2.82017	3.21877	0.398603	3.85777	22.855	269.069	7.58856e-43	6.01428e-40
Tryptic	[K].GDVTAQIALQPALK.[F]		SOD2	0.416931	4.50215	4.78247	0.280315	4.36554	25.0027	259.101	3.22362e-42	2.34196e-39
Tryptic	[K].EIPVLVTQISSTNHPVK.[V]		PLXDC2	0.742136	5.04689	5.10084	0.0539483	4.3587	24.1116	256.387	5.18615e-42	3.22949e-39
Tryptic	[R].DFGSFDKFK.[E]		SOD2	-0.301105	4.61711	5.13096	0.513849	5.43206	23.6955	256.824	4.98848e-42	3.22949e-39
Tryptic	[R].FFEECDPNKDK.[H]	1xCarbamidomethyl [C5]	SPARCL1	4.71218	-1.52641	-0.312569	1.21385	-5.02475	23.8584	250.221	1.32409e-41	7.69563e-39
Tryptic	[R].SSGLPNIPVQTISR.[A]		TFRC	-0.122138	2.8886	2.86223	-0.0263756	2.98436	22.1478	242.718	3.67973e-41	2.00499e-38
Tryptic	[K].GPMFELLPGESNK.[I]		SRGN	2.08481	2.88931	3.43529	0.545974	1.35047	26.4585	240.659	5.06181e-41	2.59581e-38
Tryptic	[R].GTFANIR.[L]		ACO1	-0.133284	2.25219	3.07992	0.827729	3.2132	22.3718	235.343	1.16675e-40	5.65096e-38
Tryptic	[K].FTCACPDGMLLAR.[D]	2xCarbamidomethyl [C3; C5]	LDLR	0.295196	3.08756	2.50678	-0.58078	2.21159	22.6845	229.87	2.80598e-40	1.2875e-37
Tryptic	[R].DLLNCSFK.[C]	1xCarbamidomethyl [C5]	NAMPT	0.218201	4.13249	3.27657	-0.855921	3.05837	22.6496	221.367	1.13876e-39	4.96387e-37
Tryptic	[R].DVNERPPQPQASVPLR.[L]		CSPG4	-0.282034	-1.58009	-2.05217	-0.472088	-1.77014	23.8873	217.161	2.31801e-39	9.46244e-37
Tryptic	[R].HWDDVVCESR.[Y]	1xCarbamidomethyl [C7]	LAMB2	0.390076	3.16373	2.65527	-0.508453	2.2652	22.726	216.987	2.38786e-39	9.46244e-37
Tryptic	[R].GANEDELSPETSPYVK.[E]		COL11A2	-1.65238	-3.48531	-4.50299	-1.01768	-2.85061	23.7299	213.112	4.648e-39	1.76179e-36
Tryptic	[R].VLTHSELAPLR.[A]		SPARCL1	5.03183	-1.98175	-0.691491	1.29026	-5.72332	23.3956	212.92	5.36994e-39	1.95063e-36
Semi	[G].LIGEQGISGPR.[G]		COL6A3	-0.656169	2.36479	2.47625	0.111456	3.13242	23.2148	210.92	6.80737e-39	2.37386e-36
Tryptic	[K].DLTALSNMLPK.[G]	1xOxidation [M8]	ANPEP	0.355214	2.38993	3.72636	1.33644	3.37115	21.6998	202.514	3.03962e-38	1.01921e-35
Tryptic	[R].YQQAGLPLIVLAGK.[E]		ACO1	0.0334214	2.57937	3.1846	0.605227	3.15118	21.6562	200.103	4.71581e-38	1.52268e-35
Tryptic	[K].AVLAESYER.[I]		ACO1	-0.220828	2.50628	3.34804	0.841758	3.56887	22.6757	192.454	1.9605e-37	6.10416e-35
Tryptic	[R].EGSPGADGPPGR.[D]	2xOxidation [P4; P9]	COL2A1	5.89066	6.67643	6.94519	0.268755	1.05453	28.6646	192.468	2.17016e-37	6.52396e-35
Tryptic	[K].GPVSVGVDAR.[H]		CTSS	0.335956	3.04011	2.91346	-0.12665	2.5775	24.0338	188.53	4.1516e-37	1.20646e-34
Tryptic	[R].SMPTSGALDR.[V]		PGM1	-0.685781	1.83759	1.74601	-0.0915809	2.43179	22.102	188.005	4.5948e-37	1.29218e-34
Tryptic	[K].YTELPYGR.[E]		CTSS	0.498935	3.03448	2.94434	-0.0901418	2.44541	23.94	187.154	5.41805e-37	1.47608e-34
Tryptic	[K].ECGGVFTDPK.[Q]	1xCarbamidomethyl [C2]	TNFAIP6	-0.276334	3.65254	2.52233	-1.13022	2.79866	23.201	186.537	6.10929e-37	1.61396e-34
Tryptic	[K].AALLNAIR.[K]		INHBA	-1.15506	2.3117	-0.0547977	-2.3665	1.10026	24.2935	186.13	6.61266e-37	1.69556e-34
Tryptic	[R].SQNPVQPIGPQTPK.[A]		MMP1	-1.64271	3.02028	-0.548655	-3.56893	1.09405	28.0475	185.829	7.01388e-37	1.74706e-34
Tryptic	[R].FFETCDLDNDK.[Y]	1xCarbamidomethyl [C5]	SPARC	-0.212421	-3.67428	-3.13873	0.535551	-2.92631	27.281	185.313	7.75787e-37	1.8787e-34
Tryptic	[K].VEQLSNMIVR.[S]		TGFB1	-0.384574	-1.85491	-1.97632	-0.121418	-1.59175	23.5618	184.451	9.18702e-37	2.16466e-34
Tryptic	[K].WAAVVVPSGEEQR.[Y]		HLA-B	-0.589293	3.07047	2.79217	-0.278302	3.38147	25.451	183.36	1.13932e-36	2.61384e-34
Tryptic	[R].GDGGPPGMTGFPGAAGR.[T]	1xOxidation [M/P]	COL1A2	-0.923886	-4.26385	-3.6613	0.60255	-2.73741	26.2329	182.666	1.3285e-36	2.96972e-34
Tryptic	[KR].GASQAGMTGYGMPR.[Q]		TAGLN2	-0.242515	2.661	2.74142	0.0804157	2.98393	23.3793	182.287	1.40896e-36	3.07083e-34
Tryptic	[K].SGAEAQTPEDSPNR.[S]		TGOLN2	0.173908	2.07362	2.31706	0.243434	2.14315	23.1833	179.736	2.34618e-36	4.98877e-34
Tryptic	[R].LSDGQGFTQDDIQAGR.[V]		CSPG4	-0.219017	-1.40955	-1.82675	-0.417197	-1.60773	24.5859	179.565	2.42829e-36	5.04043e-34
Tryptic	[R].NCDEFLVK.[K]	1xCarbamidomethyl [C2]	ACO1	-0.101052	2.38944	3.11646	0.727023	3.21752	21.8919	179.32	2.55088e-36	5.17177e-34
Tryptic	[K].SDGSTVSVPMMAQTNK.[F]		SERPINE1	2.49743	1.51877	3.27399	1.75522	0.776564	26.4942	177.924	3.38252e-36	6.70199e-34
Tryptic	[K].QVDFSEVER.[A]		SERPINE1	2.32738	1.32213	3.08484	1.76271	0.757458	26.4027	177.657	3.57131e-36	6.7684e-34
Tryptic	[R].APIIAVTR.[N]		PKM	-0.784343	2.16931	2.10775	-0.0615559	2.8921	26.1185	177.695	3.54333e-36	6.7684e-34
Tryptic	[K].AMSQDGASQFQEVIR.[Q]		UGP2	0.628256	1.83327	4.20974	2.37648	3.58149	22.4864	176.708	4.33221e-36	7.86838e-34
Tryptic	[R].SIQLPTTVR.[D]		ANPEP	0.870092	2.81444	3.13573	0.321285	2.26564	24.3323	176.784	4.2651e-36	7.86838e-34
Tryptic	[K].GVLFASGQNLAR.[Q]		LAP3	-0.21601	3.0863	3.50246	0.416166	3.71847	22.7188	174.479	6.84798e-36	1.21838e-33
Tryptic	[K].DNEETGFGSGTR.[A]		ANPEP	0.783179	2.57652	2.90523	0.328705	2.12205	24.3941	174.199	7.2515e-36	1.26437e-33
Tryptic	[K].LLPDDPYEK.[A]		GSTO1	-0.138919	2.17589	2.50798	0.33209	2.6469	24.401	173.728	7.99265e-36	1.35636e-33
Tryptic	[R].ENSLLFDPLSSSSSNK.[E]		ANPEP	0.970662	2.98688	3.33539	0.34851	2.36472	23.4585	173.67	8.09026e-36	1.35636e-33
Tryptic	[R].YGEGDSLTLQQLK.[A]		SLC39A14	-0.371934	2.35871	2.67	0.31129	3.04194	21.9869	171.779	1.19903e-35	1.97229e-33
Tryptic	[R].YYFNPR.[Y]		TFPI2	-0.0648222	4.77934	2.36797	-2.41137	2.43279	22.7213	171.485	1.4045e-35	2.26749e-33
Tryptic	[R].TGYVLQIR.[R]		PAPPA	-0.0755355	2.77551	2.84728	0.0717676	2.92281	21.6401	169.221	2.05393e-35	3.25567e-33
Tryptic	[K].TGIIDYGIR.[L]		TNFAIP6	-0.398597	3.48548	2.41027	-1.07521	2.80887	23.4526	167.234	3.13468e-35	4.88002e-33
Tryptic	[K].CDNSDGSGLVYGK.[F]	1xCarbamidomethyl [C1]	ITGBL1	2.11344	-1.65023	-0.943736	0.706492	-3.05717	22.279	162.986	7.85727e-35	1.20175e-32
Tryptic	[K].GVGLGPGPMGLMGPR.[G]	1xOxidation [M/P]	COL1A2	-0.213198	-3.8627	-2.58027	1.28242	-2.36707	26.6445	162.344	9.04369e-35	1.35936e-32
Tryptic	[R].TEAADLCK.[A]	1xCarbamidomethyl [C7]	CD44	-0.230666	1.89134	1.8311	-0.060237	2.06177	25.7367	161.085	1.19304e-34	1.76287e-32
Semi	[A].THEAEQNDSVSPR.[K]		STC1	-0.0446177	3.1175	1.69812	-1.41939	1.74273	22.797	160.972	1.22318e-34	1.77729e-32
Tryptic	[R].MICSTQLDR.[A]	1xCarbamidomethyl [C3]	LDLR	-0.0452788	2.58352	1.94918	-0.634343	1.99446	23.0984	160.891	1.24553e-34	1.78009e-32
Tryptic	[K].SGEILYR.[I]		GBE1	0.145373	1.53411	2.65708	1.12297	2.51171	22.9382	160.454	1.37204e-34	1.92926e-32
Tryptic	[R].EDMAALEK.[D]	1xGlu->pyro-Glu [N-Term]; 1xOxidation [M3]	TUBA1A	2.2757	-2.44775	-1.21407	1.23368	-3.48977	23.3386	159.986	1.54507e-34	2.13808e-32
Tryptic	[K].NCPGAEVPEGECCPVCPDGSESPTDQETTGVEGPK.[G]	4xCarbamidomethyl [C2; C12; C13; C16]	COL1A1	-0.637289	-3.81027	-3.4518	0.358466	-2.81451	28.8752	159.564	1.69683e-34	2.3114e-32
Tryptic	[R].VWESATPLR.[F]		MMP14	-0.597139	2.29071	1.81883	-0.471883	2.41597	22.4077	158.32	2.20719e-34	2.96035e-32
Semi	[L].SSGVSEIR.[H]		HSPB1	0.17039	2.37652	2.54462	0.168094	2.37423	25.6288	157.431	2.69512e-34	3.5312e-32
Tryptic	[YR].LYDVLR.[MA]		CFD	3.01453	-0.666539	-0.249442	0.417097	-3.26398	24.782	157.401	2.71381e-34	3.5312e-32
Tryptic	[K].EVLPAIR.[G]		QSOX1	0.148125	2.14263	1.08589	-1.05674	0.937768	24.9619	155.254	4.41322e-34	5.65801e-32
Tryptic	[R].GPEASVTQTPVCPR.[G]	1xCarbamidomethyl [C12]	COL7A1	1.31882	2.83562	2.57044	-0.265187	1.25162	23.5081	154.182	5.63852e-34	7.12414e-32
Tryptic	[R].FCPFAER.[T]	1xCarbamidomethyl [C2]	GSTO1	-0.282975	2.30718	2.71906	0.411887	3.00204	24.0109	153.021	7.36502e-34	9.17261e-32
Tryptic	[K].GESGNKGEPGSAGPQGPPGPSGEEGK.[R]	1xOxidation [P]	COL1A2	-0.722819	-3.58788	-3.54615	0.0417338	-2.82333	25.7502	152.848	7.75714e-34	9.3926e-32
Tryptic	[K].VNSDGGLVALR.[N]		CDH13	-0.200876	2.54473	2.68517	0.140442	2.88605	23.2518	152.798	7.75359e-34	9.3926e-32
Tryptic	[R].DGEDQTQDTELVETRPAGDR.[T]		HLA-B	-0.750443	2.87372	3.09102	0.217291	3.84146	24.9865	152.48	8.46769e-34	1.01125e-31
Tryptic	[K].LNECVDHTPK.[L]	1xCarbamidomethyl [C4]	GSTO1	-0.0764435	2.5702	2.7689	0.198697	2.84534	24.3267	151.71	9.97656e-34	1.17535e-31
Tryptic	[K].EVGPTNADPVCLAK.[M]	1xCarbamidomethyl [C11]	CP	1.28782	2.02775	3.01086	0.983103	1.72304	24.2953	151.524	1.04185e-33	1.20809e-31
Tryptic	[R].DGDSESADLLGK.[H]		NRP2	-0.554566	2.0207	1.61109	-0.409616	2.16565	22.9058	151.477	1.05317e-33	1.20809e-31
Tryptic	[R].GEPGPPGPAGAAGPAGNPGADGQPGAK.[G]	3xOxidation [P]	COL1A1	-0.768281	-3.54337	-3.51026	0.0331135	-2.74198	27.7565	150.124	1.45194e-33	1.6439e-31
Tryptic	[K].SFPCFDEPAMK.[A]	1xCarbamidomethyl [C4]	ANPEP	0.921142	3.30842	3.51576	0.207339	2.59462	22.6787	149.44	1.69621e-33	1.87921e-31
Tryptic	[R].ASLVPMEHCITR.[F]	1xCarbamidomethyl [C9]	SPARCL1	3.42341	-0.411367	-0.132351	0.279016	-3.55576	24.8746	149.424	1.70289e-33	1.87921e-31
Tryptic	[R].TASGSSVTSLDGTR.[S]		NDRG1	-0.0752017	2.2686	2.73447	0.465863	2.80967	23.2386	148.908	1.92282e-33	2.09539e-31
Tryptic	[K].QAQLSAPTK.[Q]		COL11A1	-0.026463	-2.45291	-2.14715	0.305766	-2.12068	25.139	148.196	2.27544e-33	2.44904e-31
Tryptic	[K].ATLGPAVR.[P]		CFD	2.86888	-0.760145	-0.120334	0.639811	-2.98922	23.2798	148.036	2.36382e-33	2.48286e-31
Tryptic	[K].GAAGLPGVAGAPGLPGPR.[G]	2xOxidation [P]	COL1A2	-0.749217	-5.00527	-4.01797	0.987299	-3.26875	22.6195	148.439	2.34467e-33	2.48286e-31
Tryptic	[R].KIQTQLQR.[D]		ANPEP	0.780554	2.69252	2.89927	0.206753	2.11872	23.1498	147.437	2.7251e-33	2.82826e-31
Tryptic	[R].SPAVITGLYDK.[C]		PAPPA	-0.123004	2.60095	2.48292	-0.118028	2.60592	22.4903	146.998	3.02589e-33	3.1035e-31
Tryptic	[R].GEPGPPGPAGAAGPAGNPGADGQPGAK.[G]	2xOxidation [P]	COL1A1	-1.22163	-5.44383	-4.63787	0.805962	-3.41623	24.4839	146.54	3.68083e-33	3.73133e-31
Tryptic	[R].LDIDSPPITAR.[N]		PKM	-0.604744	1.9862	1.94928	-0.0369154	2.55403	26.3708	145.635	4.19416e-33	4.20284e-31
Tryptic	[K].GAVDQLTR.[L]		SERPINE1	2.37463	1.62808	3.31139	1.68331	0.936759	26.4975	144.535	5.46866e-33	5.4177e-31
Tryptic	[K].GSAPPGPVPEGSIR.[I]		GSTO1	-0.00723653	2.57214	3.00223	0.430086	3.00947	24.557	144.205	5.92445e-33	5.8033e-31
Tryptic	[R].GPPGAAGAPGPQGFQGPAGEPGEPGQTGPAGAR.[G]	3xOxidation [P]	COL1A2	-1.10236	-4.6315	-4.6407	-0.00920132	-3.53834	24.2195	143.949	6.86598e-33	6.65085e-31
Semi	[F].IVSEFDYVEK.[Q]		ANPEP	0.509336	2.61718	2.8478	0.230614	2.33846	23.2837	143.328	7.3318e-33	7.02403e-31
Semi	[P].LIGTQSTAIPAPTDLK.[F]		FN1	-0.600549	2.58032	2.59919	0.018871	3.19974	23.6835	143.229	7.51013e-33	7.11666e-31
Tryptic	[K].TGYYFDGISR.[M]		FBLN1	2.78082	-0.0686449	2.37701	2.44566	-0.403802	26.1649	141.481	1.15283e-32	1.08068e-30
Tryptic	[R].RGPALEDCDCAQDENCK.[S]	3xCarbamidomethyl [C8; C10; C16]	GAS1	1.05344	2.54343	3.83008	1.28665	2.77664	23.1074	141.297	1.20623e-32	1.11871e-30
Tryptic	[R].FDSDAASPR.[EG]		HLA-B	-0.519556	2.63325	2.92922	0.295971	3.44878	27.2069	140.417	1.50029e-32	1.37679e-30
Tryptic	[R].APLEVPQALGR.[S]		CSPG4	-0.311015	-1.52797	-1.91465	-0.386681	-1.60363	23.2379	140.366	1.51873e-32	1.37919e-30
Tryptic	[K].TNEGVLSIVK.[A]		CDH15	-0.985818	-3.21604	-2.46432	0.751723	-1.4785	22.5128	140.001	1.66243e-32	1.49413e-30
Tryptic	[K].VYSYFECR.[E]	1xCarbamidomethyl [C7]	NAMPT	0.0805063	3.57301	2.77447	-0.798539	2.69397	22.9656	139.667	1.83138e-32	1.62918e-30
Tryptic	[R].LAGAPSEDPQFPK.[V]		QSOX1	0.27135	1.80791	0.890674	-0.917231	0.619325	26.5068	139.349	1.95547e-32	1.722e-30
Tryptic	[R].PVAVALDTK.[G]		PKM	-1.09565	2.07967	2.04237	-0.0373005	3.13803	22.5022	138.963	2.15364e-32	1.87754e-30
Tryptic	[K].SCCSCCPVGCAK.[C]	5xCarbamidomethyl [C2; C3; C5; C6; C10]	MT1X	1.7128	2.0115	3.81144	1.79994	2.09864	29.3878	138.43	2.46147e-32	2.10459e-30
Tryptic	[R].SLLECDEDTVSTIR.[D]	1xCarbamidomethyl [C5]	STC1	-0.222387	2.96881	1.46471	-1.5041	1.6871	23.2609	138.428	2.46236e-32	2.10459e-30
Tryptic	[R].VNFAMNVGK.[A]		PKM	-1.0625	2.11323	2.30105	0.187822	3.36355	24.0085	138.21	2.60113e-32	2.20162e-30
Tryptic	[R].SNAQGIDLNR.[N]		CPE	-0.39789	-2.07179	-1.8853	0.18649	-1.48741	25.2071	138.069	2.69472e-32	2.2589e-30
Tryptic	[R].VNYDEENWR.[K]		ANPEP	0.784568	2.66363	3.01892	0.355289	2.23436	23.5141	137.516	3.09746e-32	2.57178e-30
Tryptic	[K].TVTMIVDCK.[K]	1xCarbamidomethyl [C8]	COL11A1	-0.0631319	-2.11478	-2.21793	-0.103153	-2.1548	25.2268	137.139	3.40704e-32	2.80213e-30
Tryptic	[K].TIAPALVSK.[K]		ENO1	-0.253148	1.86188	2.29874	0.43686	2.55189	27.9125	136.979	3.54742e-32	2.89032e-30
Tryptic	[K].YIDENQDR.[Y]		CNDP2	0.237477	2.0532	2.36924	0.316036	2.13176	22.2958	136.566	3.93929e-32	3.17988e-30
Tryptic	[R].MIAEVQEECYSK.[L]	1xCarbamidomethyl [C9]	STC1	-0.17421	2.95036	1.28586	-1.6645	1.46007	22.1045	136.243	4.27553e-32	3.41964e-30
Tryptic	[R].GPLGDPGPR.[G]	1xOxidation [P6]	COL7A1	1.0532	2.41477	2.29129	-0.123473	1.2381	23.7881	136.122	4.40963e-32	3.49484e-30
Tryptic	[R].MCVDVNECQR.[Y]	2xCarbamidomethyl [C2; C8]	FBLN1	2.83089	-0.0846204	2.36875	2.45337	-0.462143	26.0104	136.052	4.48833e-32	3.52516e-30
Tryptic	[K].GDAGAPGAPGSQGAPGLQGMPGER.[G]	3xOxidation [P9; M/P]	COL1A1	-1.21578	-4.35555	-5.07588	-0.720334	-3.8601	23.9816	135.982	4.95959e-32	3.86051e-30
Tryptic	[R].VAAQNSAEVVR.[C]		STC1	-0.231087	2.98188	1.68923	-1.29264	1.92032	23.7931	135.617	5.01543e-32	3.86943e-30
Tryptic	[R].LYGMNEEGWR.[R]		CTSL	-0.00927525	3.28426	2.27214	-1.01212	2.28141	21.5062	135.196	5.58381e-32	4.27015e-30
Tryptic	[K].TIFQGIAAK.[V]		PGD	-0.244285	2.41219	2.07966	-0.332524	2.32395	22.9809	134.322	6.98695e-32	5.29672e-30
Semi	[P].ATLETQEQDVDLVQK.[Y]		MMP1	-1.39561	2.91059	-0.767858	-3.67845	0.627747	23.3334	134.105	7.63412e-32	5.73744e-30
Semi	[F].TMGGNAEGQPCK.[F]	1xCarbamidomethyl [C11]	MMP2	0.243701	2.41669	2.38691	-0.0297787	2.14321	22.2795	133.895	7.80023e-32	5.80992e-30
Tryptic	[R].GSFACQCPPGYQK.[R]	2xCarbamidomethyl [C5; C7]	EFEMP1	0.779077	2.16647	2.49714	0.330669	1.71806	24.8427	133.863	7.86385e-32	5.80992e-30
Tryptic	[K].ELTVSNNDINEAGVR.[V]		RNH1	-0.222692	1.57622	1.90999	0.333767	2.13268	22.2549	133.733	8.13249e-32	5.95791e-30
Semi	[LM].VNYIFFK.[GA]		SERPINA1	-0.251575	-3.32918	-3.6079	-0.278718	-3.35632	28.3447	133.623	8.78702e-32	6.38377e-30
Semi	[G].YVDDTQFVR.[F]		HLA-B	-0.992161	2.5548	2.4772	-0.0775983	3.46936	23.1775	133.272	9.28409e-32	6.68915e-30
Tryptic	[R].LVGGPMDASVEEEGVR.[R]		CST3	1.75536	-0.772722	0.902484	1.67521	-0.852878	27.7774	132.971	9.90464e-32	7.07776e-30
Tryptic	[K].GPPGPQGPAGEQGPR.[G]	1xOxidation [P]	COL2A1	-1.53328	-4.01528	-4.57229	-0.557004	-3.03901	28.0562	133.186	1.01561e-31	7.19841e-30
Tryptic	[K].SSAEAQTPEDTPNK.[S]		TGOLN2	0.181199	1.53298	2.16195	0.628976	1.98075	22.7464	132.792	1.03756e-31	7.29469e-30
Tryptic	[R].IVYVNEK.[E]		CPE	-0.440293	-2.17668	-1.89599	0.280694	-1.4557	25.0205	132.366	1.15935e-31	8.0858e-30
Tryptic	[R].LDGLQQR.[F]		NIBAN2	-0.521378	1.96735	1.93049	-0.0368564	2.45187	22.2486	131.889	1.31275e-31	9.01145e-30
Tryptic	[R].VEVLVER.[N]		LOXL2	-0.471575	3.54619	2.80043	-0.745758	3.27201	25.0478	132.208	1.30897e-31	9.01145e-30
Tryptic	[R].YSDDFCSGHGQCNCGR.[C]	3xCarbamidomethyl [C6; C12; C14]	ITGBL1	1.97981	-2.33244	-0.860661	1.47178	-2.84047	23.4651	131.794	1.36348e-31	9.2866e-30
Tryptic	[ER].EIFDSR.[IG]		ENO1	-0.286761	1.81985	2.23474	0.41489	2.52151	27.4189	131.203	1.57095e-31	1.06167e-29
Tryptic	[R].SEVYGPMK.[N]		ANPEP	0.940513	2.98402	3.29591	0.311887	2.35539	23.8743	130.607	1.83724e-31	1.23208e-29
Semi	[V].TGKPDAETLK.[V]		MMP1	-1.34869	3.11997	-0.324425	-3.44439	1.02427	24.1507	130.537	1.97146e-31	1.312e-29
Tryptic	[R].ALPAVQQNNLDEDLIR.[K]		UBA1	-0.266401	1.83549	1.76844	-0.0670513	2.03484	21.1244	130.216	2.03655e-31	1.34505e-29
Tryptic	[R].VTGALQFGELQK.[Q]		CSPG4	-0.269253	-1.30079	-1.8282	-0.527407	-1.55895	24.213	130.044	2.13121e-31	1.39698e-29
Tryptic	[R].DLEVDTTLK.[S]		COL1A1	-0.87037	-6.9477	-2.23811	4.7096	-1.36774	27.1565	130.18	2.22584e-31	1.44813e-29
Tryptic	[K].VDDFLANEAK.[G]		PGD	1.03321	3.2612	2.88981	-0.371396	1.8566	22.9927	129.607	2.39249e-31	1.54502e-29
Tryptic	[K].TYIFAGDK.[F]		MMP2	-1.04911	2.85719	2.73369	-0.123508	3.7828	24.0293	129.448	2.68732e-31	1.72265e-29
Tryptic	[K].YDGHLPIEIK.[A]		NAMPT	0.337067	4.75798	3.55947	-1.19851	3.2224	22.6337	129.104	2.95844e-31	1.8826e-29
Tryptic	[K].QMQEFFGLK.[V]		MMP1	-1.64795	3.02084	-0.62527	-3.64611	1.02268	25.3452	128.87	3.14813e-31	1.9888e-29
Tryptic	[R].GLPDNISSVLNK.[L]		UGP2	0.615019	1.80116	3.90898	2.10783	3.29396	23.2631	128.377	3.35287e-31	2.1029e-29
Tryptic	[R].NTGIICTIGPASR.[S]	1xCarbamidomethyl [C6]	PKM	-0.670935	2.02221	2.06171	0.0395011	2.73265	25.8595	127.829	3.84186e-31	2.39238e-29
Tryptic	[R].VLSGGPTQQQELGPGQGSVLLR.[D]		COL7A1	1.25092	3.08849	2.67894	-0.409543	1.42802	23.0509	127.183	4.56965e-31	2.8254e-29
Tryptic	[K].CAQGCVCK.[G]	2xCarbamidomethyl [C5; C7]; 1xPyro-carbamidomethyl [N-Term]	MT1F	1.40129	1.40118	3.5594	2.15822	2.15811	24.9516	127.02	4.77428e-31	2.93114e-29
Tryptic	[R].VDAAFNWSK.[N]		MMP2	0.310715	2.58337	2.42777	-0.155603	2.11706	28.0474	126.276	5.83557e-31	3.55766e-29
Tryptic	[K].DLTALSNMLPK.[G]		ANPEP	1.09008	3.45945	3.41427	-0.0451726	2.3242	22.4398	126.25	5.95197e-31	3.60342e-29
Tryptic	[K].TKVEAFQTTISK.[Y]		PSME2	0.440622	2.54237	3.10623	0.563856	2.66561	22.7036	125.767	6.69934e-31	4.02792e-29
Tryptic	[K].DATNVGDEGGFAPNILENK.[E]		ENO1	-0.0460983	2.04838	2.2531	0.204727	2.2992	26.4957	125.44	7.32115e-31	4.37163e-29
Semi	[S].FPATLETQEQDVDLVQK.[Y]		MMP1	-1.84833	3.16057	-0.857854	-4.01843	0.990476	26.3034	125.591	7.59105e-31	4.50195e-29
Tryptic	[K].NIILGGVK.[A]		UBA1	-0.374978	1.76184	1.98077	0.21893	2.35575	21.9375	125.243	7.72449e-31	4.55014e-29
Tryptic	[R].GTLDGGFR.[F]		CSPG4	-0.311305	-1.40966	-1.80902	-0.399357	-1.49771	23.5444	125.135	7.95484e-31	4.64574e-29
Tryptic	[R].VVLAPQDVVVAR.[Y]		PTK7	-0.395456	1.82867	1.4478	-0.380869	1.84326	23.7	125.118	7.99336e-31	4.64574e-29
Tryptic	[K].SDGAPASDSKPGSSEAAPSSK.[E]		BASP1	-0.86919	2.23539	2.59344	0.358052	3.46263	23.7487	124.977	8.37262e-31	4.83394e-29
Tryptic	[K].MWCATTANYDDDR.[K]	1xCarbamidomethyl [C3]	MMP2	0.417978	3.00689	2.54527	-0.461625	2.12729	24.4763	124.724	8.90158e-31	5.10552e-29
Tryptic	[R].SGEIAIDDIR.[I]		NRP2	-0.401932	1.99409	1.61938	-0.37471	2.02131	22.8828	124.59	9.23278e-31	5.26088e-29
Semi	[G].DFDDFNLEDAVK.[E]		CD99L2	0.38596	1.69002	2.67995	0.989932	2.29399	20.9663	124.146	1.04267e-30	5.90261e-29
Tryptic	[R].IYTYQWR.[Q]		NID1	-0.0274801	2.90618	3.32664	0.420463	3.35412	24.7458	124.038	1.0973e-30	6.17177e-29
Tryptic	[K].SQVLFSVTR.[G]		CSPG4	-0.268772	-1.64577	-2.02845	-0.382676	-1.75968	22.8261	123.705	1.17714e-30	6.57838e-29
Tryptic	[K].VFQANNDATEVVLNK.[L]		NRP2	-0.250025	2.3418	1.78314	-0.558664	2.03316	22.1799	123.512	1.24138e-30	6.89323e-29
Tryptic	[R].IANEQISASSTYSDGR.[W]		NRP2	-0.39944	2.16641	1.75897	-0.407435	2.15841	22.4856	123.282	1.32269e-30	7.29826e-29
Tryptic	[R].FDSDAASQR.[M]		HLA-A	-0.198717	2.37309	2.491	0.11791	2.68971	26.1467	123.231	1.34124e-30	7.35402e-29
Tryptic	[R].TVIPINK.[L]		HAL	-0.225252	-2.70061	-3.07101	-0.370395	-2.84575	22.8905	122.811	1.50622e-30	8.207e-29
Tryptic	[K].SFENSLGINVPR.[S]		UGP2	0.401097	1.45402	3.51128	2.05726	3.11018	22.0064	122.408	1.68458e-30	9.12182e-29
Tryptic	[K].STGGISVPGPMGPSGPR.[G]		COL1A1	-0.437945	-2.75261	-2.10588	0.646732	-1.66793	30.0895	122.355	1.7094e-30	9.19911e-29
Tryptic	[K].NLCESADGILCSGK.[G]	2xCarbamidomethyl [C3; C11]	ITGBL1	2.20899	-2.58272	-0.854817	1.7279	-3.06381	24.0281	122.601	1.7225e-30	9.21273e-29
Tryptic	[K].DLPPDTTLLDLQNNK.[I]		DCN	1.04624	1.63524	2.71984	1.0846	1.6736	30.9975	122.109	1.83004e-30	9.70011e-29
Tryptic	[K].PLTSLGLPPDVQR.[V]		MMP2	0.217133	2.72481	2.50596	-0.218849	2.28883	25.3165	122.098	1.83588e-30	9.70011e-29
Tryptic	[R].DLEGTYLCR.[A]	1xCarbamidomethyl [C8]	ICAM1	-0.188596	3.45226	3.25715	-0.195114	3.44574	22.2416	122.081	1.98962e-30	1.04491e-28
Tryptic	[K].IQTQLQR.[D]		ANPEP	0.685224	2.18417	2.72337	0.539207	2.03815	24.0572	121.612	2.10212e-30	1.09738e-28
Tryptic	[R].AQEILSQLPIK.[Q]		GLRX	0.1247	1.78239	2.07822	0.29583	1.95352	23.2442	121.432	2.21066e-30	1.14717e-28
Tryptic	[R].GLGVEIAK.[N]		UBA1	-0.421877	1.40106	1.67657	0.275509	2.09845	21.7487	121.097	2.42735e-30	1.25217e-28
Tryptic	[K].VPIDGPPIDIGR.[V]		IGF2R	0.241342	2.04092	1.81768	-0.223231	1.57634	21.4898	120.895	2.5691e-30	1.31749e-28
Semi	[C].ALGLGMPCGVYTPR.[C]	1xCarbamidomethyl [C8]	IGFBP4	0.696946	3.02458	2.47076	-0.553822	1.77381	22.7605	120.453	2.90804e-30	1.47401e-28
Tryptic	[K].AEPEKTEGAAEAK.[A]		BASP1	-0.291562	2.87983	3.11102	0.231193	3.40258	22.2505	120.589	2.90812e-30	1.47401e-28
Tryptic	[K].GLPGPPGEAGVSGPPGGIGLR.[G]	3xOxidation [P5; P6; P14]	COL9A3	-0.485306	-2.81807	-3.33723	-0.51916	-2.85192	23.6222	119.831	3.49998e-30	1.76375e-28
Tryptic	[K].GITFDSGGISIK.[A]		LAP3	-0.694023	2.18386	2.40843	0.224562	3.10245	21.8805	119.695	3.60092e-30	1.80419e-28
Tryptic	[R].LAMAIPDK.[W]		GBE1	0.151106	1.63716	2.45856	0.821405	2.30746	21.8978	119.233	4.10361e-30	2.0443e-28
Tryptic	[K].AQLGEDIR.[R]		TFG	-0.541459	4.53461	3.57527	-0.959343	4.11672	24.7166	119.303	4.3344e-30	2.14701e-28
Tryptic	[R].IMGPNYTPGK.[K]		EEF2	-0.144397	1.99768	2.32177	0.324091	2.46617	22.668	118.995	4.39087e-30	2.16269e-28
Tryptic	[R].GGDSITAVEAR.[A]		NRP2	-0.510769	1.88216	1.53084	-0.351323	2.04161	23.4263	118.844	4.58347e-30	2.24487e-28
Tryptic	[K].YEYQPFAGK.[I]		WDR1	-0.445408	1.65723	1.80934	0.15211	2.25474	23.2099	118.314	5.32953e-30	2.59569e-28
Tryptic	[K].LHLDYIGPCK.[Y]	1xCarbamidomethyl [C9]	SPARC	-0.171213	-3.60949	-3.53584	0.0736446	-3.36463	28.9349	118.443	5.53197e-30	2.67932e-28
Tryptic	[K].GMISNLLGK.[G]		SERPINE1	2.42142	1.54081	3.14655	1.60574	0.72513	25.0803	117.802	6.16893e-30	2.97131e-28
Tryptic	[K].DIDECDIVPDACK.[G]	2xCarbamidomethyl [C5; C12]	EFEMP1	0.669455	1.94337	2.25299	0.309621	1.58353	24.7441	117.733	6.29266e-30	3.01425e-28
Tryptic	[R].LPLTPVSLK.[V]		OSMR	0.659068	1.9608	2.30286	0.342061	1.64379	21.2451	117.623	6.49511e-30	3.09423e-28
Tryptic	[R].NHCGIASAASYPTV.[-]	1xCarbamidomethyl [C3]	CTSL	-0.139426	2.57308	2.45816	-0.114918	2.59759	24.935	117.355	7.01301e-30	3.32279e-28
Tryptic	[K].AAEAAAAPAESAAPAAGEEPSKEEGEPK.[K]		BASP1	-0.491838	2.16548	2.03113	-0.134352	2.52297	23.806	117.087	7.57524e-30	3.56978e-28
Tryptic	[R].QILDEAGK.[V]		VCL	-0.0101362	2.49457	2.16326	-0.331305	2.1734	25.0061	116.75	8.34784e-30	3.91271e-28
Semi	[D].PTSCPAPIGEFEK.[V]	1xCarbamidomethyl [C4]	SPARC	-0.242223	-3.54126	-3.63694	-0.095681	-3.39471	24.4814	116.677	9.17029e-30	4.25248e-28
Tryptic	[R].PAGDGTFQK.[W]		HLA-F	-0.475559	2.45103	2.43717	-0.0138651	2.91272	23.8636	116.431	9.15234e-30	4.25248e-28
Tryptic	[R].VANYQR.[D]		CAT	-0.787954	-3.23616	-2.70107	0.535089	-1.91311	28.2987	116.396	9.2441e-30	4.26403e-28
Tryptic	[R].IEEELGSK.[A]		ENO1	0.0135325	2.82236	2.87715	0.0547883	2.86362	22.625	116.082	1.02234e-29	4.69092e-28
Tryptic	[K].VQQVQPAMQAVIR.[T]		NIBAN2	-0.46239	1.7764	1.83782	0.0614266	2.30021	21.6049	115.992	1.03911e-29	4.74293e-28
Tryptic	[K].ALMDEVVK.[A]		PGK1	-0.517756	2.04688	2.06292	0.0160406	2.58068	25.9123	115.72	1.12445e-29	5.07926e-28
Tryptic	[R].GGEIEGFR.[L]		TGFB1	-0.286574	-1.34659	-1.62045	-0.273854	-1.33387	23.8787	115.723	1.12347e-29	5.07926e-28
Tryptic	[K].STGGISVPGPMGPSGPR.[G]	1xOxidation [M/P]	COL1A1	-0.514142	-2.71471	-1.95392	0.760793	-1.43978	28.9751	115.541	1.18455e-29	5.32315e-28
Tryptic	[R].EVALDLSQHK.[G]		QSOX1	0.463592	1.85978	1.3373	-0.522479	0.873707	26.5712	115.445	1.21821e-29	5.44632e-28
Tryptic	[R].GQAGVMGFPGPK.[G]		COL1A1	-0.0990693	-3.31218	-3.23594	0.0762348	-3.13687	24.2666	115.184	1.41297e-29	6.28483e-28
Tryptic	[K].HIQETEWQSQEGK.[T]		SPARCL1	5.22534	0.625829	1.40396	0.778131	-3.82138	23.9899	114.896	1.53667e-29	6.79072e-28
Tryptic	[R].DEDNNLLTEK.[Q]		SPARC	-0.188075	-3.83121	-3.08903	0.742174	-2.90096	29.069	114.883	1.54228e-29	6.79072e-28
Tryptic	[K].QVAYIYK.[C]		CAP1	-0.219259	1.93427	1.99823	0.0639531	2.21748	21.7976	114.485	1.61215e-29	7.02738e-28
Tryptic	[R].VPVLMESR.[S]		QSOX1	0.193481	1.78572	0.863221	-0.922502	0.66974	26.0875	114.496	1.60703e-29	7.02738e-28
Tryptic	[R].FVNCVR.[F]	1xCarbamidomethyl [C4]	WDR1	-0.450989	1.47215	1.60934	0.137192	2.06033	23.2215	114.43	1.63835e-29	7.10606e-28
Tryptic	[K].LPDMSVK.[T]		AHNAK	-0.493705	-2.02082	-1.32417	0.696651	-0.830466	26.1502	114.346	1.67906e-29	7.24657e-28
Tryptic	[R].APLIPMEHCTTR.[F]	1xCarbamidomethyl [C9]	SPARC	-0.115011	-5.75667	-3.60978	2.14689	-3.49477	28.9058	114.175	1.89707e-29	8.14712e-28
Tryptic	[R].LVEIAQVPK.[A]		UGP2	0.630187	1.48229	3.71557	2.23328	3.08538	23.8964	113.806	1.98673e-29	8.49035e-28
Tryptic	[K].IDAVYEAPQEEK.[A]		MMP2	0.230294	2.4938	2.39548	-0.0983175	2.16519	28.5493	113.636	2.06867e-29	8.79738e-28
Tryptic	[K].LTFDAITTIR.[G]		MMP1	-1.13961	3.39505	-0.32399	-3.71904	0.815615	22.8287	113.563	2.27028e-29	9.60793e-28
Tryptic	[R].ASVGQDSPEPR.[S]		PLXDC2	0.639575	-1.2499	-1.05553	0.194364	-1.69511	23.5424	113.242	2.3237e-29	9.73944e-28
Tryptic	[R].CVCLQTTQGVHPK.[M]	2xCarbamidomethyl [C1; C3]	CXCL5	-0.442249	2.76878	5.26367	2.4949	5.70592	22.9754	113.495	2.31675e-29	9.73944e-28
Tryptic	[K].EVTDEIVK.[E]		WARS1	-0.635393	1.82439	1.80127	-0.0231225	2.43666	22.6177	113.081	2.43745e-29	1.01673e-27
Tryptic	[K].DVFFGPK.[I]		SCRG1	1.68771	-2.24034	-0.72291	1.51743	-2.41062	28.8495	113.089	2.46003e-29	1.02126e-27
Tryptic	[R].DLVLSEPSSQSLR.[V]		COL7A1	1.04644	2.48039	2.30363	-0.176765	1.25719	22.9814	112.957	2.52873e-29	1.04481e-27
Semi	[K].KSCCSCCPVGC.[AS]	5xCarbamidomethyl [C3; C4; C6; C7; C11]	MT1X	1.48012	1.86215	3.81619	1.95403	2.33607	23.2199	112.857	2.60425e-29	1.07094e-27
Tryptic	[K].DGEAGAQGPPGPAGPAGER.[G]		COL1A1	-0.813034	-2.64235	-2.14714	0.495212	-1.3341	29.4381	112.714	2.71717e-29	1.10693e-27
Tryptic	[K].VSPGAFTPLVK.[L]		DCN	1.00661	1.37976	2.49279	1.11303	1.48618	31.8418	112.723	2.70968e-29	1.10693e-27
Tryptic	[K].KTEAPAAPAAQETK.[S]		BASP1	-0.825332	2.20288	2.17631	-0.0265753	3.00164	23.5709	111.984	3.37611e-29	1.36897e-27
Tryptic	[R].DGEDQTQDTELVETR.[P]		HLA-B	-0.401367	2.7579	2.67682	-0.0810816	3.07818	23.9936	111.993	3.40588e-29	1.37465e-27
Tryptic	[K].ETPAATEAPSSTPK.[A]		BASP1	-1.08405	1.88165	2.10489	0.223238	3.18893	24.5216	111.934	3.42622e-29	1.37649e-27
Tryptic	[K].GVGLGPGPMGLMGPR.[G]		COL1A2	-0.155332	-3.66861	-2.84677	0.821837	-2.69144	26.6521	111.714	3.9271e-29	1.56378e-27
Tryptic	[R].ADQVCINLR.[G]	1xCarbamidomethyl [C5]	EFEMP1	0.839628	1.96159	2.18467	0.223078	1.34504	24.4113	111.477	3.92828e-29	1.56378e-27
Tryptic	[K].GIDSDASYPYK.[A]		CTSS	0.414856	2.65725	2.81988	0.162629	2.40502	24.0362	111.417	3.9991e-29	1.58474e-27
Tryptic	[R].YMLAPDAPGR.[R]		COL7A1	1.04351	2.54826	2.07589	-0.47237	1.03238	22.9798	111.399	4.02036e-29	1.58595e-27
Tryptic	[R].GQDGNPGLPGER.[G]	2xOxidation [P6; P9]	COL7A1	1.10287	2.51937	2.52003	0.000668423	1.41716	23.4916	111.063	4.447e-29	1.74635e-27
Tryptic	[R].DLEELVK.[L]		CPN2	0.854526	2.01862	3.11665	1.09802	2.26212	22.2094	111.016	4.51067e-29	1.76341e-27
Tryptic	[R].GVQGPPGPAGPR.[G]		COL1A1	0.817757	1.06434	2.39557	1.33123	1.57781	27.8431	110.962	4.58377e-29	1.78399e-27
Tryptic	[R].TDDYLDQPCLETVNR.[I]	1xCarbamidomethyl [C9]	GDI1	-0.144943	1.65314	1.60927	-0.0438733	1.75421	22.3894	110.86	4.7265e-29	1.83136e-27
Semi	[C].SCCPVGCAK.[C]	3xCarbamidomethyl [C2; C3; C7]	MT1X	1.49945	1.71949	3.65509	1.9356	2.15564	23.1957	110.84	4.75466e-29	1.83412e-27
Tryptic	[R].QLLLTADDR.[V]	1xGln->pyro-Glu [N-Term]	ALDOA	-0.411383	1.915	1.97693	0.0619394	2.38832	25.1028	110.667	5.00826e-29	1.92344e-27
Tryptic	[K].SYTDYR.[V]		GBE1	-0.0122203	1.68608	2.72941	1.04333	2.74163	22.5663	110.572	5.15359e-29	1.96196e-27
Tryptic	[R].VAIQPVNDHAPVQTISR.[I]		CSPG4	-0.210245	-1.32737	-1.8658	-0.538422	-1.65555	24.2721	110.581	5.14067e-29	1.96196e-27
Tryptic	[R].EIVISER.[L]		VCAN	0.567991	2.80096	2.43661	-0.364346	1.86862	23.0246	110.547	5.19364e-29	1.96861e-27
Tryptic	[K].WDKNQITYR.[I]		MMP2	2.01242	4.60391	4.234	-0.369911	2.22159	25.4428	110.65	5.39921e-29	2.03768e-27
Semi	[K].SCCSCCPVGC.[AS]	5xCarbamidomethyl [C2; C3; C5; C6; C10]	MT1X	1.64748	1.93624	3.82298	1.88674	2.1755	24.0288	110.209	5.75335e-29	2.16197e-27
Tryptic	[R].VFQQVAQASK.[D]		SERPINE1	1.58836	0.30708	2.29987	1.99279	0.71151	28.2992	110.169	5.81975e-29	2.17754e-27
Tryptic	[R].CLAFECPENYR.[R]	Carbamidomethyl [C]; 1xCarbamidomethyl [N-Term]	FBLN1	2.56492	-0.173663	2.01174	2.1854	-0.553182	23.5993	110.074	5.99012e-29	2.2317e-27
Tryptic	[R].ASEAVEDTFR.[F]		CSPG4	-0.41392	-1.40746	-1.87814	-0.470677	-1.46422	24.5688	109.889	6.33512e-29	2.35019e-27
Tryptic	[R].LNCEDIDECR.[T]	2xCarbamidomethyl [C3; C9]	EFEMP1	0.707272	1.89341	2.25946	0.366043	1.55218	24.8301	109.68	6.74906e-29	2.49315e-27
Tryptic	[K].EPALNEANLSNLK.[A]		PSME1	-0.203391	1.46342	2.27	0.806573	2.47339	21.8926	109.312	7.5461e-29	2.77582e-27
Tryptic	[R].PLPWQR.[V]		CFD	3.12779	-0.561886	-0.379434	0.182453	-3.50723	22.7919	109.318	7.82867e-29	2.86766e-27
Tryptic	[K].GSPGADGPAGAPGTPGPQGIAGQR.[G]		COL1A1	-0.897103	-3.33384	-2.9928	0.341042	-2.0957	22.8816	109.119	8.09246e-29	2.93959e-27
Tryptic	[R].VLNTEANVVR.[K]		QSOX1	0.251372	1.72458	0.85131	-0.873271	0.599938	26.3684	109.083	8.09048e-29	2.93959e-27
Tryptic	[K].VQYTPLTGLGQPLPSER.[Q]		COL7A1	0.836225	2.92475	2.33861	-0.586136	1.50239	22.0329	108.514	9.62263e-29	3.48092e-27
Tryptic	[R].CLSSLKDER.[I]	1xPyro-carbamidomethyl [N-Term]	PGD	-0.100627	2.16485	1.98582	-0.179036	2.08645	22.5608	108.218	1.05377e-28	3.7962e-27
Tryptic	[K].TVDLKPDWGK.[G]		STIP1	3.41705	-0.549336	-0.159247	0.390089	-3.5763	22.6333	108.389	1.07109e-28	3.8427e-27
Semi	[R].VVDLMAH.[M]		GAPDH	-1.37266	1.9433	1.84686	-0.0964448	3.21952	23.1518	107.673	1.25953e-28	4.50022e-27
Tryptic	[R].VDAASLK.[G]		DCN	1.04272	1.50054	2.82454	1.324	1.78182	27.3846	107.594	1.27634e-28	4.54168e-27
Tryptic	[R].ALPGTPVASSQPR.[F]		ISLR	-0.166704	-1.82992	-2.21718	-0.387257	-2.05047	24.3207	107.562	1.28889e-28	4.5677e-27
Tryptic	[R].GSLLLGGLDAEASR.[H]		CSPG4	-0.197099	-1.28647	-1.9433	-0.656823	-1.7462	23.811	107.48	1.32168e-28	4.66493e-27
Semi	[V].SPGAFTPLVK.[L]		DCN	1.02073	1.59561	2.63595	1.04035	1.61522	24.4302	107.223	1.43079e-28	5.02968e-27
Tryptic	[K].LMIEMDGTENK.[S]	1xOxidation [M]	ENO1	-0.350967	1.85837	2.30957	0.451197	2.66054	24.9045	107.049	1.50978e-28	5.28604e-27
Tryptic	[K].FSVSPVVR.[V]		EEF2	-0.86347	1.30964	1.65383	0.344197	2.5173	24.0358	106.839	1.61093e-28	5.59526e-27
Tryptic	[R].APLIPMEHCTTR.[F]	1xCarbamidomethyl [C9]; 1xOxidation [M6]	SPARC	-0.28433	-2.83745	-2.88954	-0.0520886	-2.60521	27.9464	106.875	1.60794e-28	5.59526e-27
Tryptic	[R].ILASTQFEPTAAR.[M]		ERAP1	-0.457741	1.3481	1.23777	-0.110331	1.69551	21.8875	106.581	1.74536e-28	6.03812e-27
Tryptic	[K].TASDFITK.[M]		GSN	0.700428	-1.05931	-0.603914	0.455396	-1.30434	27.5114	106.507	1.78583e-28	6.15371e-27
Tryptic	[R].VDFNVPMK.[KN]		PGK2	-0.676585	2.08576	1.97249	-0.113274	2.64908	25.5599	106.243	1.93794e-28	6.65157e-27
Tryptic	[K].QFSQILK.[N]		GBE1	0.381666	1.81676	2.87536	1.0586	2.49369	22.671	106.001	2.08978e-28	7.14459e-27
Tryptic	[R].GPSGPQGPGGPPGPK.[G]		COL1A1	-1.35051	-4.09573	-3.45814	0.637588	-2.10763	25.7626	106.068	2.18961e-28	7.45666e-27
Tryptic	[K].TYCSEPEK.[V]	1xCarbamidomethyl [C3]	CP	0.700426	1.51644	2.50143	0.984992	1.801	22.7508	105.598	2.36938e-28	8.03747e-27
Tryptic	[R].TAEYYR.[Y]		CA12	-0.801907	1.97622	2.93649	0.960274	3.7384	24.9718	105.61	2.46052e-28	8.31426e-27
Tryptic	[K].ESSETPDQFMTADETR.[N]		CD44	-0.448502	1.90946	1.75618	-0.15328	2.20468	22.5632	105.096	2.77238e-28	9.33189e-27
Tryptic	[K].DIYSSFGFPR.[T]		MMP1	-1.22517	3.65234	-0.15202	-3.80436	1.07315	24.1862	105.142	2.92302e-28	9.80112e-27
Tryptic	[K].AGTQLLAGLR.[F]		ITGAV	-0.521299	1.56997	1.20603	-0.363946	1.72733	21.2856	104.466	3.37958e-28	1.12886e-26
Tryptic	[R].MPEFYNR.[F]		ASS1	0.212765	1.82622	2.39161	0.565388	2.17885	21.561	104.408	3.44186e-28	1.14527e-26
Tryptic	[K].PALPAGTEDTAKEDAANR.[K]		GSN	0.675512	-1.12199	-0.72094	0.401046	-1.39645	25.3637	104.239	3.6304e-28	1.20342e-26
Tryptic	[R].TSSYLCQYQCVNEPGK.[F]	2xCarbamidomethyl [C6; C10]; 1xOxidation [P14]	EFEMP1	0.691907	2.24287	2.53269	0.289819	1.84079	23.5263	103.94	3.99011e-28	1.31764e-26
Tryptic	[R].CVDVDECAPPAEPCGK.[G]	Carbamidomethyl [C]; 1xCarbamidomethyl [N-Term]	FBLN1	2.90153	-0.383775	2.41908	2.80285	-0.48245	23.7249	103.897	4.13244e-28	1.35949e-26
Tryptic	[R].RFDDAVVQSDMK.[H]	1xOxidation [M11]	HSPA8	0.0424994	2.14374	2.23873	0.094986	2.19623	23.3097	103.805	4.16424e-28	1.36481e-26
Tryptic	[R].DSSCGTGYELTEDNSCK.[D]	2xCarbamidomethyl [C4; C16]	FBLN1	2.47534	-0.561096	1.96821	2.52931	-0.507129	23.8379	103.733	4.26003e-28	1.39097e-26
Semi	[TN].RGPQPGR.[CI]		LRRC7	-0.183907	1.97284	1.99693	0.0240891	2.18083	23.2224	103.228	5.00068e-28	1.62671e-26
Tryptic	[R].DGEDQTQDTELVETRPAGDGTFQK.[W]		HLA-H	-0.660129	2.30844	2.61606	0.307615	3.27619	26.2251	103.235	5.05784e-28	1.63919e-26
Tryptic	[R].LLQAGFSELK.[E]		DNPEP	0.116658	1.34842	1.66027	0.311852	1.54362	20.9914	103.05	5.29257e-28	1.70891e-26
Tryptic	[R].GALQNIIPASTGAAK.[A]		GAPDH	-0.60128	1.61845	1.72532	0.106862	2.3266	27.2341	102.993	5.38979e-28	1.73388e-26
Tryptic	[K].LTASAPGYLAITK.[K]		CPE	-0.453259	-2.08302	-1.86739	0.215626	-1.41413	24.8737	102.797	5.73729e-28	1.83889e-26
Tryptic	[K].AINAIQK.[S]		CTSC	-0.0545469	1.8595	2.10801	0.248505	2.16255	22.3968	102.723	5.87339e-28	1.87561e-26
Tryptic	[R].TPDGRPQEVGR.[V]		ITGA5	0.205452	1.80354	2.71412	0.910577	2.50867	21.9993	102.486	6.3364e-28	2.01608e-26
Tryptic	[R].FDVSSTSVFK.[Q]		NIBAN2	-0.633606	1.94899	1.71052	-0.238469	2.34413	21.4589	102.468	6.37196e-28	2.02003e-26
Tryptic	[R].YGPSLMPGGNK.[E]		PGD	-0.238981	2.3499	2.02626	-0.323642	2.26524	22.6979	102.437	6.43595e-28	2.03292e-26
Tryptic	[K].GAAGLPGVAGAPGLPGPR.[G]	1xOxidation [P]	COL1A2	-0.702453	-3.49475	-2.9495	0.545251	-2.24705	23.3805	102.334	6.92138e-28	2.17836e-26
Tryptic	[KR].DVWKPEPCR.[I]	1xCarbamidomethyl [C8]	COL2A1	-0.713628	-2.2945	-2.04461	0.249889	-1.33098	31.0716	101.982	7.44636e-28	2.33516e-26
Tryptic	[K].ITLDNAYMEK.[C]		PKM	-0.551782	2.35719	2.22538	-0.131819	2.77716	25.2388	101.946	7.53284e-28	2.35381e-26
Tryptic	[K].QAFYIPR.[N]		OMD	0.704637	-2.47589	-1.87728	0.59861	-2.58192	24.9118	101.875	7.71018e-28	2.40062e-26
Tryptic	[K].KRPDVTQPVPK.[A]		INHBA	-1.07	3.32825	1.74449	-1.58376	2.81449	24.0836	102.048	7.78369e-28	2.41488e-26
Tryptic	[R].GEMGQPGPSGER.[G]	1xOxidation [M/P]	COL7A1	1.1365	2.57065	2.19692	-0.373727	1.06042	22.2653	101.61	8.39274e-28	2.59461e-26
Tryptic	[R].QEVNVPAGETSVR.[L]		COL7A1	0.664859	2.19605	1.93116	-0.264889	1.2663	22.458	101.545	8.56945e-28	2.63988e-26
Tryptic	[K].QCHPALDGQR.[G]	1xCarbamidomethyl [C2]	IGFBP4	0.160073	6.61961	6.52457	-0.0950473	6.36449	26.0532	101.693	8.72317e-28	2.67777e-26
Tryptic	[K].SIDGAYTIR.[K]		VCAM1	0.415308	2.84629	2.10567	-0.740623	1.69036	24.2061	101.405	8.966e-28	2.74265e-26
Tryptic	[R].SWTAADTAAQITQR.[K]		HLA-B	-0.306123	2.25483	2.18597	-0.0688584	2.4921	24.0502	101.34	9.15518e-28	2.79073e-26
Tryptic	[K].ETVIIPNEK.[S]		OGN	-0.120703	-3.10247	-2.51915	0.583322	-2.39844	23.6419	101.145	9.85496e-28	2.99357e-26
Tryptic	[K].GILAADESTGSIAK.[R]		ALDOA	-0.338162	1.76196	1.98428	0.222322	2.32244	27.3965	100.87	1.06579e-27	3.22624e-26
Tryptic	[R].TTPSVVAFTADGER.[L]		HSPA9	-0.122028	1.88108	1.85875	-0.0223284	1.98078	21.3301	100.459	1.2176e-27	3.67303e-26
Tryptic	[K].GQVYILGR.[E]		ASS1	-0.0513352	1.76287	2.37623	0.613365	2.42757	21.6095	100.216	1.31761e-27	3.961e-26
Tryptic	[R].DGIIVLK.[Y]		IGF2R	0.391115	1.84337	1.71726	-0.126106	1.32614	21.3172	99.9785	1.42377e-27	4.26545e-26
Tryptic	[K].YSLEPVAVELK.[S]		PGK1	-0.566541	2.2177	2.10097	-0.116727	2.66751	24.0144	99.5866	1.6181e-27	4.83104e-26
Tryptic	[K].DIIACGFDINK.[T]	1xCarbamidomethyl [C5]	WARS1	0.85065	3.38998	3.96071	0.570721	3.11006	23.2069	99.7521	1.6348e-27	4.86421e-26
Tryptic	[R].QQPGPSEHIER.[R]		VASP	0.215484	-2.16035	-1.08878	1.07158	-1.30426	26.2395	99.5196	1.654e-27	4.90461e-26
Tryptic	[K].VINSVDIK.[Q]		WDR1	-0.605507	1.5519	1.65558	0.10368	2.26109	23.3438	99.4528	1.69054e-27	4.99597e-26
Tryptic	[R].GLVGEPGPAGSK.[G]	2xOxidation [P6; P8]	COL1A2	-0.311184	-2.09334	-1.45592	0.637421	-1.14473	24.5448	99.3169	1.76748e-27	5.20572e-26
Tryptic	[R].GDYAPILQK.[V]		DPP3	-0.197061	1.31984	2.00812	0.688278	2.20518	21.9151	99.3032	1.77545e-27	5.21158e-26
Tryptic	[R].NEFQCQDGK.[C]	1xCarbamidomethyl [C5]	LDLR	0.291058	1.49921	1.67075	0.171542	1.3797	24.9693	99.2395	1.81291e-27	5.30367e-26
Tryptic	[K].QASEGPLK.[G]	1xGln->pyro-Glu [N-Term]	GAPDH	-0.528679	1.28134	1.79305	0.511705	2.32173	25.8298	99.091	1.90343e-27	5.54985e-26
Tryptic	[K].AVCEFEGGHLATYK.[Q]	1xCarbamidomethyl [C3]	TNFAIP6	-0.618025	3.50519	1.92354	-1.58165	2.54156	22.1099	99.2509	1.92563e-27	5.57729e-26
Tryptic	[R].MLLQATDDVLR.[G]	1xOxidation [M1]	PTX3	2.56419	0.155578	2.06837	1.91279	-0.495823	24.3636	99.0597	1.92305e-27	5.57729e-26
Tryptic	[K].EATDVIIIHSK.[K]		ANPEP	1.47612	3.1978	3.79811	0.600309	2.32199	23.7602	99.2289	1.93203e-27	5.5773e-26
Tryptic	[R].GGGQIIPTAR.[R]		EEF2	-0.640208	1.39223	1.67042	0.278191	2.31063	24.5316	98.9864	1.96993e-27	5.66793e-26
Tryptic	[K].VGDAIPAVEVFEGEPGNK.[V]		PRDX5	-0.458412	2.09348	2.0154	-0.0780765	2.47381	22.1392	98.9756	1.97698e-27	5.66951e-26
Semi	[A].PLIPMEHCTTR.[F]	1xCarbamidomethyl [C8]	SPARC	-0.102847	-4.29406	-3.72044	0.573615	-3.6176	23.289	98.9969	2.0928e-27	5.98197e-26
Tryptic	[R].ASHLGLAR.[S]		C3	0.0448387	1.92939	1.97933	0.0499383	1.93449	22.0875	98.4956	2.31536e-27	6.59651e-26
Tryptic	[K].YAEAVTR.[A]		PGK1	-0.384644	1.81346	1.9457	0.13224	2.33035	26.3666	98.413	2.37939e-27	6.75685e-26
Semi	[P].QLSYGYDEK.[S]	1xGln->pyro-Glu [N-Term]	COL1A1	-0.176739	-2.78741	-2.19938	0.588034	-2.02264	27.0686	98.2538	2.50782e-27	7.09843e-26
Tryptic	[R].WCGTTEDYDR.[D]	1xCarbamidomethyl [C2]	MMP2	0.431308	2.83643	2.47098	-0.365449	2.03967	26.829	98.1097	2.63016e-27	7.42063e-26
Tryptic	[K].DTYLSHFNPR.[D]		NNMT	-0.644691	2.28281	3.26183	0.979021	3.90652	24.1632	98.2509	2.67487e-27	7.52244e-26
Tryptic	[K].ATQALVLAPTR.[E]		EIF4A1	-0.539251	1.6457	1.53387	-0.111825	2.07312	21.6484	97.8524	2.86419e-27	8.02893e-26
Tryptic	[K].GAYPLSIEPIGVR.[F]		CP	1.18889	1.83006	2.59581	0.765751	1.40692	24.0292	97.8107	2.90405e-27	8.11457e-26
Tryptic	[R].QLVHELDEAEYR.[D]	1xGln->pyro-Glu [N-Term]	PSME1	0.153841	1.95925	2.53485	0.575605	2.38101	22.4749	97.7855	2.9284e-27	8.15648e-26
Tryptic	[R].TVIEDMLAMPK.[A]		GAS1	1.10314	2.36923	3.50445	1.13523	2.40132	21.3367	97.7655	2.97839e-27	8.26929e-26
Tryptic	[K].QPHVGDYR.[Q]	1xGln->pyro-Glu [N-Term]	PSME1	-0.104572	1.70066	2.50255	0.801894	2.60713	23.2718	97.5145	3.20408e-27	8.86767e-26
Tryptic	[K].APLDIPVPDPVK.[E]		PSME1	0.14654	1.70444	2.42392	0.719482	2.27738	22.3472	97.4354	3.28949e-27	9.06955e-26
Tryptic	[K].TENLLGSYFPK.[K]		PSME1	0.255981	1.8765	2.40491	0.528404	2.14893	22.8883	97.4278	3.29783e-27	9.06955e-26
Tryptic	[R].GLGDVDQLVK.[C]		LPL	1.30911	4.56768	5.36292	0.795236	4.05381	23.9629	97.1666	3.83128e-27	1.05035e-25
Tryptic	[K].QFFVSFK.[D]		INHBA	-0.736491	2.41056	-0.237476	-2.64804	0.499015	21.7183	96.8619	3.98255e-27	1.0884e-25
Semi	[KQ].ELEAFR.[ELG]		LRPAP1	2.22577	-2.02024	1.09708	3.11733	-1.12868	27.8219	97.0044	4.04392e-27	1.10172e-25
Tryptic	[K].STPVNVPISQK.[F]		PDCD6IP	-0.290129	1.29082	1.96786	0.677044	2.25799	21.9372	96.7977	4.06893e-27	1.10508e-25
Tryptic	[K].GYVTPVK.[ND]		CTSL	0.320393	2.52864	2.46318	-0.065461	2.14279	25.2745	96.4543	4.56471e-27	1.23588e-25
Tryptic	[R].MCVDVNECQR.[Y]	2xCarbamidomethyl [C2; C8]; 1xOxidation [M1]	FBLN1	2.58302	-0.179207	2.15099	2.33019	-0.432036	23.9339	96.4006	4.64765e-27	1.25443e-25
Tryptic	[R].SEYMEGNVR.[K]		ANPEP	0.518823	2.35711	2.72371	0.366595	2.20488	24.6287	96.1509	5.05393e-27	1.35988e-25
Tryptic	[K].GVNLPGAAVDLPAVSEK.[D]		PKM	-0.616373	1.96688	1.84906	-0.117818	2.46543	24.2054	96.1267	5.09525e-27	1.36678e-25
Tryptic	[R].GVVGLPGQR.[G]		COL1A1	-0.839061	-3.04454	-2.40572	0.638817	-1.56666	26.0938	96.0564	5.21705e-27	1.39516e-25
Tryptic	[R].LIFTDGSR.[I]		PGM1	-0.416823	2.10347	2.05711	-0.0463669	2.47393	22.6899	95.9892	5.33634e-27	1.4227e-25
Tryptic	[K].GEPGSAGPQGPPGPSGEEGK.[R]	1xOxidation [P]	COL1A2	-0.863091	-2.88524	-2.5138	0.371433	-1.65071	25.3229	95.9507	5.40593e-27	1.43686e-25
Tryptic	[K].MLPDKDCR.[Y]	1xCarbamidomethyl [C7]	CFL1	-0.463722	1.86202	1.92652	0.064498	2.39024	22.8118	95.94	5.42546e-27	1.43766e-25
Tryptic	[K].LPVTINK.[F]		AP2A1	-0.278312	1.17067	1.50015	0.329477	1.77846	21.3049	95.848	5.59627e-27	1.47843e-25
Tryptic	[R].LLIPGNYK.[L]		CPE	-0.471319	-1.94726	-1.88029	0.0669717	-1.40897	24.8724	95.8167	5.6556e-27	1.48959e-25
Tryptic	[K].TYFFVANK.[Y]		MMP1	-1.67408	3.04851	-0.369977	-3.41849	1.30411	26.903	95.8113	6.02955e-27	1.5833e-25
Tryptic	[K].TCQQAECPGGCR.[N]	3xCarbamidomethyl [C2; C7; C11]	WIF1	0.150674	-4.24412	-4.52544	-0.281322	-4.67611	23.1815	95.649	6.36805e-27	1.66717e-25
Tryptic	[R].FATVQYSDDPR.[T]		COL7A1	0.90459	2.30103	2.1639	-0.137122	1.25932	23.4895	95.3642	6.5889e-27	1.71982e-25
Tryptic	[K].GLPNVQR.[S]		IDH1	-0.180418	1.19318	1.6242	0.43102	1.80462	23.4928	95.1207	7.15495e-27	1.85645e-25
Tryptic	[R].LFACSNK.[I]	1xCarbamidomethyl [C4]	GSN	0.805459	-0.987333	-0.448027	0.539306	-1.25349	26.9157	95.1228	7.15e-27	1.85645e-25
Tryptic	[K].ITLPVDFVTADK.[F]		PGK1	-0.291146	1.96804	1.85814	-0.109898	2.14929	22.1479	95.0977	7.211e-27	1.86544e-25
Tryptic	[R].VEECALGQDLCR.[T]	2xCarbamidomethyl [C4; C11]	PLAUR	-0.770762	1.3496	1.17859	-0.171002	1.94936	24.767	95.0391	7.35578e-27	1.89727e-25
Tryptic	[R].TPITVVK.[Q]		GSN	0.738348	-0.889967	-0.499811	0.390155	-1.23816	26.4858	94.9099	7.68537e-27	1.97643e-25
Tryptic	[K].SAVENCQDSWR.[R]	1xCarbamidomethyl [C6]	PGD	-0.273398	1.85485	1.55885	-0.295999	1.83225	22.2792	94.817	7.93146e-27	2.03372e-25
Tryptic	[R].LPSPDCPFPR.[R]	1xCarbamidomethyl [C6]	CCN2	2.17767	0.0903577	0.396114	0.305756	-1.78155	27.2813	94.6401	8.42315e-27	2.15346e-25
Semi	[M].VNFTVDQIR.[A]		EEF2	-0.661142	1.38288	1.76852	0.385644	2.42967	24.109	94.5341	8.73249e-27	2.22602e-25
Tryptic	[K].VAASIGNAQK.[L]		PDLIM1	-0.147895	3.17971	1.11153	-2.06817	1.25943	22.723	94.5141	8.8807e-27	2.2572e-25
Tryptic	[K].TGEEVGFVVDAK.[T]		FLNB	-4.75784	-4.7496	-5.04223	-0.292629	-0.284393	23.0062	94.548	9.24254e-27	2.34234e-25
Tryptic	[R].AGVMGPPGSR.[G]		COL1A2	-0.823061	-3.34553	-2.41166	0.933876	-1.58859	25.7839	94.3341	9.4422e-27	2.386e-25
Semi	[KL].FTDLFEK.[MK]		PDCD6IP	-0.597816	1.48275	1.97103	0.488288	2.56885	21.5023	94.1498	9.95531e-27	2.50839e-25
Tryptic	[K].SGDFSCGGR.[V]	1xCarbamidomethyl [C6]	LDLR	0.256511	1.45344	1.60407	0.150634	1.34756	25.0512	93.7986	1.12258e-26	2.82035e-25
Tryptic	[R].GIVEECCFR.[S]	2xCarbamidomethyl [C6; C7]	IGF2	1.97694	-0.796904	1.59683	2.39373	-0.380112	27.1932	93.5916	1.20516e-26	3.01913e-25
Semi	[T].LETQEQDVDLVQK.[Y]		MMP1	-1.40343	3.33669	-0.544975	-3.88166	0.858452	23.1467	93.7475	1.21436e-26	3.03348e-25
Tryptic	[GK].ALLLEAQK.[EG]		VPS16	1.05735	1.26515	2.36513	1.09997	1.30777	22.2565	93.4648	1.25876e-26	3.12647e-25
Tryptic	[R].SGESFQSSCK.[Y]	1xCarbamidomethyl [C9]	CCN2	2.21914	0.088648	0.604468	0.51582	-1.61467	27.0223	93.4717	1.25577e-26	3.12647e-25
Tryptic	[K].AAQEEYVK.[R]		ALDOA	-0.384171	1.81611	2.00206	0.185952	2.38624	26.9426	93.0341	1.45982e-26	3.61553e-25
Tryptic	[R].FPDENFTLK.[H]		PPIF	0.3993	2.95921	2.43899	-0.520216	2.03969	23.1121	92.9542	1.51278e-26	3.73609e-25
Tryptic	[R].LSVLGPAGEGPSAEVTAR.[T]		COL7A1	0.695522	2.48771	2.03239	-0.455324	1.33687	22.4816	92.8548	1.55292e-26	3.82439e-25
Tryptic	[R].SEYMEGNVR.[K]	1xOxidation [M4]	ANPEP	0.286799	1.70772	2.31923	0.611512	2.03243	22.137	92.8389	1.56149e-26	3.83466e-25
Tryptic	[K].TVTNAVVTVPAYFNDSQR.[Q]		HSPA8	-0.190577	2.25607	2.7126	0.456538	2.90318	21.5444	92.7362	1.63388e-26	4.00116e-25
Tryptic	[R].GLPGVAGAVGEPGPLGIAGPPGAR.[G]	2xOxidation [P]	COL1A2	-1.55851	-4.6465	-5.06322	-0.416717	-3.50471	21.9833	92.8034	1.67938e-26	4.10108e-25
Tryptic	[K].SLLVTELGSSR.[T]		IMPA1	-0.273693	1.50706	1.57347	0.0664139	1.84717	20.8031	92.6083	1.69103e-26	4.118e-25
Tryptic	[K].TGQEIPVNVR.[F]		CNDP2	-0.603728	1.29454	1.89548	0.600941	2.49921	22.6961	92.5692	1.71405e-26	4.16243e-25
Tryptic	[R].LVGGPMDASVEEEGVR.[R]	1xOxidation [M6]	CST3	1.62364	-1.1662	0.880155	2.04636	-0.743489	25.4701	92.2536	1.91206e-26	4.63037e-25
Tryptic	[K].GTAFGGWK.[S]		ADH5	-0.0798115	1.65734	2.16038	0.503044	2.2402	21.9517	92.2249	1.9312e-26	4.66377e-25
Tryptic	[K].LESCGVTSDNCR.[D]	2xCarbamidomethyl [C4; C11]	RNH1	-0.163689	1.25293	1.69365	0.440715	1.85734	22.9217	91.8906	2.16905e-26	5.2237e-25
Tryptic	[K].VLAAVYK.[A]		ALDOA	-0.339071	1.85183	2.09325	0.241421	2.43233	26.824	91.4958	2.48908e-26	5.9779e-25
Tryptic	[R].SAATLQQEK.[T]		FBLN1	3.16843	-0.610529	1.69695	2.30748	-1.47148	25.2108	91.554	2.58938e-26	6.2017e-25
Tryptic	[R].LDDCGLTEAR.[C]	1xCarbamidomethyl [C4]	RNH1	-0.428669	1.12356	1.53287	0.409315	1.96154	23.5617	91.1587	2.80032e-26	6.68855e-25
Tryptic	[R].VQWTAASGPVTGYK.[V]		COL7A1	0.760175	2.44917	2.08489	-0.364287	1.32471	22.7119	91.1414	2.81733e-26	6.71078e-25
Tryptic	[K].LVSEYMSK.[K]		ADH5	0.0627432	1.46053	2.1055	0.644971	2.04276	22.4539	91.0417	2.91752e-26	6.9305e-25
Tryptic	[K].FSCMCPQGYQVVR.[S]	2xCarbamidomethyl [C3; C5]	EFEMP1	0.941198	2.19342	2.40928	0.215865	1.46809	23.9755	90.9673	2.99456e-26	7.09417e-25
Tryptic	[K].VAVVAGYGDVGK.[G]		AHCY	0.125651	1.50683	2.047	0.540173	1.92135	21.8387	90.8023	3.17301e-26	7.49657e-25
Tryptic	[R].DAIAQAVR.[G]		TKT	0.0176626	1.47873	1.9497	0.470973	1.93204	24.7002	90.7168	3.26975e-26	7.70425e-25
Semi	[V].DVIPVNLPGEHGQR.[L]		FN1	-1.40147	-3.90083	-3.55052	0.350304	-2.14906	23.4346	90.7108	3.47714e-26	8.17081e-25
Tryptic	[K].LELLSLSK.[N]		CPN2	0.999919	2.23258	3.63428	1.4017	2.63437	21.8485	90.5435	3.57108e-26	8.36899e-25
Tryptic	[K].DAGVYECESK.[N]	1xCarbamidomethyl [C7]	VCAM1	0.473693	2.88465	2.19686	-0.687786	1.72317	23.8518	90.4383	3.60631e-26	8.42889e-25
Tryptic	[K].EKEDDVPQFTSAGENFDK.[L]		LAP3	-0.421743	2.8412	2.96123	0.12003	3.38298	22.316	90.3157	3.99503e-26	9.31248e-25
Tryptic	[R].GLPGSPGNIGPAGK.[E]	1xOxidation [P]	COL1A2	-1.14062	-4.3259	-3.3668	0.959103	-2.22619	25.2794	90.2873	4.03514e-26	9.3809e-25
Tryptic	[K].NTVISVNPSTK.[L]		VCAM1	0.251127	2.892	2.17702	-0.714986	1.92589	24.1991	89.9633	4.27872e-26	9.92072e-25
Tryptic	[K].SDGSTVSVPMMAQTNK.[F]	1xOxidation [M/P]	SERPINE1	2.61665	1.1724	3.56266	2.39026	0.946012	24.2882	90.0238	4.30013e-26	9.94391e-25
Tryptic	[R].IIALDGDTK.[N]		TKT	-0.0997548	1.40845	1.88478	0.47633	1.98453	25.1183	89.8988	4.3629e-26	1.00624e-24
Tryptic	[IK].YDDFLK.[NS]		ARHGAP1	-0.381119	1.55751	1.72106	0.163555	2.10218	21.4008	89.6634	4.7422e-26	1.09083e-24
Tryptic	[R].GSAGALGPQGPPGAPGVR.[G]	2xOxidation [P12; P]	COL9A3	-0.540145	-2.20193	-2.69499	-0.49306	-2.15485	25.8205	89.6253	4.8068e-26	1.10278e-24
Tryptic	[K].ADPGHSEISSTR.[C]		CHRDL2	-4.8062	-3.62757	-4.88193	-1.25437	-0.0757359	22.4513	89.7485	4.88005e-26	1.11665e-24
Tryptic	[K].VIVVGNPANTNCLTASK.[S]	1xCarbamidomethyl [C12]	MDH1	0.0568052	0.957938	1.59775	0.639809	1.54094	24.802	89.5005	5.02443e-26	1.14667e-24
Semi	[F].MILPVGAANFR.[E]		ENO1	-0.325688	2.44575	2.45777	0.0120243	2.78346	23.3315	89.4989	5.0754e-26	1.15528e-24
Tryptic	[R].LQTSSVLVSGLR.[G]		UBA1	-0.0980867	1.79478	1.81364	0.0188563	1.91172	21.6434	89.4428	5.12844e-26	1.16432e-24
Semi	[F].DSSCHFFATK.[C]	1xCarbamidomethyl [C4]	SPARC	0.122718	-3.01784	-2.7862	0.231644	-2.90892	23.4593	89.4327	5.4575e-26	1.23581e-24
Tryptic	[R].GEDTSMNLVQK.[Y]		MMP3	0.969312	3.34081	2.26646	-1.07434	1.29715	30.2344	89.2297	5.5848e-26	1.26136e-24
Tryptic	[R].VVVSDATR.[V]		COL7A1	0.532232	1.83024	1.78375	-0.0464822	1.25152	22.5378	89.0233	5.95397e-26	1.34126e-24
Tryptic	[R].YAQQDLK.[K]		TSPAN4	0.166896	1.47045	2.12852	0.65807	1.96163	22.5561	88.9068	6.20651e-26	1.39455e-24
Tryptic	[K].EIAEAYLGK.[T]		HSPA8	-0.538417	1.2091	1.87339	0.664292	2.41181	23.5694	88.8446	6.34576e-26	1.42217e-24
Tryptic	[R].GSLGPPGPPGLGGK.[G]	2xOxidation [P8; P]	COL9A3	-0.801098	-3.46904	-3.3636	0.105437	-2.56251	23.4803	88.7525	6.95118e-26	1.55386e-24
Tryptic	[R].ITLPDFTGDLR.[I]		LBP	0.432764	3.57484	3.71625	0.141408	3.28349	21.345	88.6736	7.14972e-26	1.59415e-24
Tryptic	[K].TGPPGPAGQDGR.[P]		COL1A1	-1.16405	-3.73514	-2.85722	0.87792	-1.69318	25.2129	88.6034	7.33124e-26	1.63045e-24
Tryptic	[K].TEWLDGK.[H]		PPIA	-0.230428	1.33676	1.65518	0.318423	1.88561	26.4526	88.3144	7.6712e-26	1.70172e-24
Tryptic	[K].DYIALNEDLR.[S]		HLA-B	-0.0915287	2.51126	1.95201	-0.559252	2.04354	22.184	88.2847	7.75346e-26	1.71226e-24
Semi	[RT].LPYSVVR.[NG]		C3	0.280657	1.96765	1.83873	-0.128917	1.55807	24.7924	88.2831	7.758e-26	1.71226e-24
Tryptic	[R].GVALQVVR.[E]		NRP2	-0.274019	1.70397	1.52702	-0.176953	1.80104	22.343	87.9558	8.7259e-26	1.92102e-24
Tryptic	[R].VPMPSCLR.[R]	1xCarbamidomethyl [C6]	CSPG4	-0.108816	-1.15192	-1.467	-0.315087	-1.35819	24.1452	87.6336	9.79976e-26	2.152e-24
Tryptic	[K].GLGILSLK.[Q]		GCN1	-0.400178	-1.45534	-1.98781	-0.532463	-1.58763	22.1931	87.5907	9.95234e-26	2.18001e-24
Tryptic	[K].AFIPGGPSPGSR.[V]		PLBD2	0.836552	1.33665	2.39585	1.0592	1.5593	26.0096	87.5172	1.02199e-25	2.22742e-24
Tryptic	[R].ATDFVVPGPGK.[V]		IDH1	-0.206056	1.44222	1.71595	0.273724	1.922	23.6637	87.5221	1.0202e-25	2.22742e-24
Semi	[I].AEDFPGIDSK.[I]		MMP3	0.253266	3.17873	1.96799	-1.21074	1.71472	21.296	87.3712	1.08903e-25	2.36763e-24
Tryptic	[K].DGEDAPATNSNAPSR.[S]		FNDC1	-0.786129	1.47423	0.795697	-0.678535	1.58183	22.3406	87.2832	1.11218e-25	2.41193e-24
Tryptic	[R].TGTILFMGR.[V]		SERPINI1	-2.16192	-1.33718	-3.21095	-1.87377	-1.04904	21.8546	87.1978	1.1471e-25	2.4815e-24
Tryptic	[R].LASVLGSEPSLDSEVTSK.[L]		DPP3	0.0503844	1.56532	2.04891	0.483591	1.99852	21.14	87.0852	1.19486e-25	2.57842e-24
Tryptic	[R].IVAPPGGR.[AS]		DPYSL2	0.0764204	0.868968	1.9711	1.10214	1.89468	23.0482	86.7991	1.32557e-25	2.85341e-24
Tryptic	[K].IFVGGLSPDTPEEK.[I]		HNRNPD	-0.153974	1.5069	1.85114	0.344233	2.00511	23.9168	86.7239	1.36232e-25	2.92529e-24
Tryptic	[K].ILSNNPSK.[G]		GSS	0.0735407	1.05645	1.88716	0.830701	1.81361	22.2256	86.205	1.64584e-25	3.52542e-24
Tryptic	[K].SLEMTFIPTIEDTGK.[A]		VCAM1	0.519378	3.41505	2.00938	-1.40567	1.49	21.0195	86.2292	1.68357e-25	3.59739e-24
Tryptic	[K].GDVGPAGLPGPR.[G]	1xOxidation [P]	COL10A1	-1.47003	-2.89184	-3.32935	-0.437518	-1.85933	22.8148	86.125	1.7189e-25	3.66391e-24
Tryptic	[K].QIAEDFPGIDSK.[I]		MMP3	0.970396	3.32503	2.2086	-1.11643	1.2382	29.4016	86.0647	1.74848e-25	3.71787e-24
Semi	[N].PVQPIGPQTPK.[A]		MMP1	-0.927462	2.7898	-0.274514	-3.06431	0.652948	23.0253	86.1727	1.76262e-25	3.73882e-24
Tryptic	[R].GTLDPVEK.[A]		HSPA8	-0.401041	1.34572	1.99457	0.648852	2.39561	24.6705	85.9604	1.79981e-25	3.80844e-24
Tryptic	[R].YLTNAYSR.[D]		CLIC4	-0.310157	1.36913	1.31644	-0.0526932	1.62659	23.721	85.9387	1.81419e-25	3.82957e-24
Tryptic	[R].GPPGAAGAPGPQGFQGPAGEPGEPGQTGPAGAR.[G]	1xOxidation [P]	COL1A2	-1.19971	-4.01279	-3.3556	0.657191	-2.1559	23.6529	86.0715	1.82898e-25	3.85147e-24
Tryptic	[K].HQPTAIIAK.[T]		TKT	0.0221252	1.57	2.03822	0.468216	2.01609	24.9664	85.86	1.86719e-25	3.92245e-24
Tryptic	[K].DGLEMEK.[C]		TPT1	-0.254735	1.16585	1.63318	0.46733	1.88791	23.9015	85.8044	1.90563e-25	3.99359e-24
Tryptic	[R].FAQGSSLSFAAVDR.[L]		PTK7	-0.352198	1.95032	1.45828	-0.492041	1.81047	21.9984	85.7952	1.91207e-25	3.99747e-24
Tryptic	[K].GYLDDPTVPR.[G]		G6PD	0.101045	1.58272	2.45313	0.870416	2.35209	21.9459	85.7758	1.92574e-25	4.01642e-24
Tryptic	[R].GIPGPVGAAGATGAR.[G]		COL1A2	-1.09694	-3.41658	-2.3852	1.03138	-1.28825	26.6425	85.7332	1.97866e-25	4.11694e-24
Tryptic	[K].VTLTSEEEAR.[L]		LDHA	-0.13795	1.44218	2.30636	0.864182	2.44431	27.4405	85.6522	2.01504e-25	4.18265e-24
Tryptic	[R].CQVEGGAPR.[A]	1xCarbamidomethyl [N-Term]; 1xCarbamidomethyl [C1]	ICAM1	0.787039	2.47139	2.69025	0.218857	1.90321	22.095	85.5713	2.07578e-25	4.2985e-24
Tryptic	[K].GPFLLGIK.[A]		ACO1	0.134865	2.24137	2.96089	0.719511	2.82602	21.6862	85.5074	2.14961e-25	4.44083e-24
Tryptic	[R].GSDGSVGPVGPAGPIGSAGPPGFPGAPGPK.[G]		COL1A2	-0.515242	-3.36744	-3.05364	0.313803	-2.53839	22.9447	85.5843	2.18577e-25	4.50486e-24
Tryptic	[K].VVEQLEK.[A]		DPP3	-0.243299	1.04909	1.70224	0.653148	1.94553	22.1876	85.3471	2.25405e-25	4.63463e-24
Tryptic	[K].ELNYFAK.[A]		PGK1	-0.687301	1.99327	2.02279	0.0295152	2.71009	25.5033	85.3185	2.28383e-25	4.6848e-24
Tryptic	[K].VFASLPQVER.[G]		WDR1	-0.243807	1.84839	1.80957	-0.0388248	2.05337	23.3875	85.186	2.39185e-25	4.89488e-24
Tryptic	[R].TEATQGLVLWSGK.[A]		AGRN	-0.313308	1.84686	0.746028	-1.10083	1.05934	21.2311	85.1777	2.39918e-25	4.89837e-24
Tryptic	[K].FPGDVAPK.[T]		MMP2	0.292155	2.29149	2.1316	-0.159889	1.83944	28.7667	85.1488	2.42486e-25	4.93923e-24
Tryptic	[R].IEEELGDEAR.[F]		ENO2	-0.610473	1.54895	1.73772	0.188769	2.34819	24.0681	85.1347	2.43747e-25	4.95335e-24
Tryptic	[K].LIQGAPTIR.[G]		IGFBP2	1.09864	-1.74083	-0.861803	0.879029	-1.96044	24.3305	85.0972	2.47143e-25	5.01067e-24
Tryptic	[K].CCEEWVCDEPK.[D]	3xCarbamidomethyl [C1; C2; C7]	CCN2	2.33371	-0.0293506	0.214896	0.244247	-2.11882	22.5205	85.0407	2.52349e-25	5.10436e-24
Tryptic	[R].VSAGEAVVNR.[V]		PSMB9	-0.303204	1.37707	2.44022	1.06316	2.74343	22.6263	84.9742	2.58616e-25	5.21902e-24
Tryptic	[K].VPAINVNDSVTK.[S]		AHCY	-0.00350443	1.24377	1.77304	0.529274	1.77655	22.0386	84.9355	2.62334e-25	5.28183e-24
Tryptic	[K].EFMSQGNK.[M]		C1R	0.981396	1.91414	2.79902	0.884882	1.81762	26.4958	84.8449	2.7127e-25	5.44916e-24
Tryptic	[R].KISSDLDGHPVPK.[Q]		TKT	-0.557486	2.14893	2.18693	0.0380084	2.74442	22.965	84.8371	2.74539e-25	5.50214e-24
Tryptic	[R].EIGELYLPK.[F]	1xGlu->pyro-Glu [N-Term]	SERPINA3	-0.113357	-3.89843	-2.52627	1.37217	-2.41291	24.4322	84.8821	2.82979e-25	5.65828e-24
Tryptic	[K].IVPNVLLEQGK.[A]		CS	-0.515038	1.56424	1.60519	0.0409459	2.12022	21.2497	84.7017	2.86019e-25	5.70599e-24
Tryptic	[K].EFVTHPK.[W]		LAP3	0.981275	2.66664	2.64868	-0.0179571	1.6674	24.1094	84.6112	2.95768e-25	5.887e-24
Tryptic	[R].YMDGMTVGVVR.[Q]		FBLN1	3.06389	-0.418778	1.72484	2.14362	-1.33905	23.9528	84.575	3.16967e-25	6.29457e-24
Tryptic	[R].VILGNELPK.[F]		PSMB9	-0.071716	1.57327	2.59171	1.01844	2.66343	22.3077	84.3622	3.24366e-25	6.42688e-24
Tryptic	[K].GGKDGEDAPATNSNAPSR.[S]		FNDC1	-0.909219	1.53767	0.942237	-0.595428	1.85146	23.2621	84.3343	3.27752e-25	6.47923e-24
Tryptic	[K].IQASTMAFK.[Q]		TAGLN2	-0.185265	1.89565	2.00394	0.108287	2.1892	25.2538	84.3041	3.31443e-25	6.53737e-24
Tryptic	[K].EIPLASLR.[G]		COL8A1	1.41495	-1.63699	-1.24003	0.396953	-2.65498	21.5409	84.2898	3.33889e-25	6.55689e-24
Tryptic	[R].STCQSFEPPETPVVK.[D]	1xCarbamidomethyl [C3]	CSF1	-0.0478084	1.47381	3.42265	1.94884	3.47046	24.3931	84.4341	3.33937e-25	6.55689e-24
Tryptic	[K].QIAEDFPGIDSK.[I]	1xGln->pyro-Glu [N-Term]	MMP3	0.965023	3.30244	2.1985	-1.10394	1.23348	28.5044	84.2451	3.41867e-25	6.69753e-24
Tryptic	[K].GEVFNELVGK.[Q]		ITGB1	-0.857987	1.16161	1.10014	-0.0614778	1.95812	22.8563	84.1227	3.54553e-25	6.93048e-24
Tryptic	[R].GPGQEVPGSPQTLPGISSSQR.[V]		COL7A1	1.06382	2.85259	2.68002	-0.172569	1.6162	22.4683	84.0705	3.61628e-25	7.05296e-24
Tryptic	[K].NVIGLQMGTNR.[G]	1xOxidation [M7]	TAGLN2	-0.0810782	1.99977	2.4664	0.466623	2.54748	21.9135	83.9028	3.84808e-25	7.48829e-24
Tryptic	[RK].SDFSNEER.[F]		C1S	0.276212	1.82503	2.01586	0.190832	1.73965	27.2017	83.8319	3.95114e-25	7.67173e-24
Tryptic	[R].QSEDSTFYLGER.[T]	1xGln->pyro-Glu [N-Term]	CP	0.730516	1.65109	2.36915	0.718059	1.63863	21.7114	83.3665	4.70177e-25	9.10889e-24
Tryptic	[K].AINPINTFTK.[F]		ARHGAP1	-0.234332	1.33548	1.37965	0.0441618	1.61398	21.5051	83.1814	5.03942e-25	9.7299e-24
Tryptic	[K].IETAAMDGTLR.[E]		LRP1	-0.144432	1.71076	0.944707	-0.766054	1.08914	22.2156	83.1787	5.04464e-25	9.7299e-24
Tryptic	[R].CGVPDVAQFVLTEGNPR.[W]	1xCarbamidomethyl [N-Term]; 1xCarbamidomethyl [C1]	MMP1	-0.223216	3.91229	-0.730093	-4.64238	-0.506877	21.8837	83.1484	5.3907e-25	1.03744e-23
Tryptic	[K].ADEGISFR.[G]		PRDX1	-0.10002	1.00041	1.16709	0.166687	1.26711	26.6721	82.8071	5.80053e-25	1.11286e-23
Tryptic	[K].GNQFWAIR.[G]		MMP3	1.00188	3.61115	2.28278	-1.32837	1.2809	28.5145	82.9358	5.80921e-25	1.11286e-23
Tryptic	[K].PVNPVEQR.[Q]		C1R	0.799981	1.63038	2.5686	0.938226	1.76862	26.476	82.7977	5.82089e-25	1.11286e-23
Tryptic	[K].NQVAMNPTNTVFDAK.[R]		HSPA8	-0.225459	1.61803	2.10768	0.48966	2.33314	23.9763	82.7776	5.86517e-25	1.11887e-23
Tryptic	[K].SVPLCILYEK.[Y]	1xCarbamidomethyl [C5]	TGM2	-0.13755	1.55225	1.46351	-0.0887433	1.60106	21.2685	82.6911	6.05931e-25	1.15339e-23
Tryptic	[K].GEPGVVGAVGTAGPSGPSGLPGER.[G]		COL1A2	-1.40421	-3.8401	-3.007	0.833106	-1.60279	23.2583	82.8174	6.10346e-25	1.15926e-23
Tryptic	[R].NFSDNQLQEGK.[N]		TAGLN2	-0.498261	1.47652	1.71643	0.239916	2.21469	25.8514	82.5135	6.47912e-25	1.22793e-23
Tryptic	[K].GEPGVVGAVGTAGPSGPSGLPGER.[G]	1xOxidation [P]	COL1A2	-0.694678	-2.60939	-2.72169	-0.112302	-2.02701	24.7978	82.4029	6.77892e-25	1.28197e-23
Tryptic	[R].AAPGQEPPEHMAELQR.[N]		QSOX1	-0.000517123	2.09371	1.05796	-1.03575	1.05848	25.3174	82.3553	6.87788e-25	1.29786e-23
Tryptic	[K].GDAGAPGAPGSQGAPGLQGMPGER.[G]	2xOxidation [M/P]	COL1A1	-1.8946	-4.16499	-4.49113	-0.326135	-2.59653	22.8778	82.3825	7.18923e-25	1.35369e-23
Tryptic	[K].HGDPGDAAQQEAK.[H]		PDCD5	0.166377	1.74588	2.55286	0.806976	2.38648	22.1585	82.1317	7.48492e-25	1.40633e-23
Tryptic	[K].GEPIWVTAK.[Y]		ENPP1	-2.22107	-1.5803	-1.98761	-0.40731	0.233455	21.6933	82.0923	7.59746e-25	1.4244e-23
Tryptic	[K].VQVSVLK.[G]		ASS1	-0.268329	1.28593	1.96286	0.676932	2.23119	22.2586	82.0766	7.64279e-25	1.42983e-23
Tryptic	[K].SLFSNVVTK.[N]		ATIC	-0.573632	1.10462	1.80096	0.696338	2.37459	20.9093	82.0608	7.68881e-25	1.43535e-23
Tryptic	[R].LLTSGYLQR.[E]		OTUB1	-0.30217	1.22161	1.87722	0.655614	2.17939	22.1948	81.9923	7.89079e-25	1.46991e-23
Tryptic	[K].ADNFEYSDPVDGSISR.[N]		PGM1	-0.0614926	1.66199	1.9442	0.282212	2.00569	22.185	81.8722	8.2588e-25	1.53519e-23
Tryptic	[K].QTQVSVLPEGGETPLFK.[Q]		GSN	0.89295	-0.760653	-0.603302	0.157352	-1.49625	25.3516	81.7763	8.56502e-25	1.58872e-23
Tryptic	[R].IATGSFLK.[R]		PAICS	-0.125047	1.33747	2.13131	0.793835	2.25635	21.8047	81.6618	8.94606e-25	1.65588e-23
Tryptic	[R].GLVGEPGPAGSKGESGNK.[G]	2xOxidation [P6; P8]	COL1A2	-0.385844	-2.56102	-2.41351	0.147506	-2.02767	25.729	81.5273	9.41579e-25	1.73913e-23
Tryptic	[R].VLPEGGAQCECPLGR.[E]	2xCarbamidomethyl [C9; C11]	AGRN	-0.73453	1.45815	0.739058	-0.71909	1.47359	22.9053	81.4475	9.7063e-25	1.789e-23
Tryptic	[K].VLLVPGPEKEN.[-]		VAT1	-0.392049	1.23152	1.69434	0.462823	2.08639	23.2037	81.4303	9.77029e-25	1.79699e-23
Tryptic	[R].IGFGSFVEK.[T]		ITGB1	-0.88431	1.41293	1.31044	-0.10249	2.19475	22.9478	81.3579	1.00437e-24	1.83951e-23
Tryptic	[R].YLMAEK.[L]		LDHB	-0.0230171	1.38704	2.10616	0.719116	2.12918	24.8256	81.3579	1.00435e-24	1.83951e-23
Tryptic	[K].ELEEDFIK.[S]		COTL1	-0.141149	1.24116	1.898	0.656843	2.03915	24.5733	81.2206	1.05836e-24	1.93029e-23
Tryptic	[R].GEMGQPGPSGER.[G]		COL7A1	0.730351	1.91603	1.69574	-0.220289	0.965386	22.2495	81.225	1.05659e-24	1.93029e-23
Tryptic	[K].EGALCEENMR.[G]	1xCarbamidomethyl [C5]	EEF2	-0.436746	1.52141	1.88846	0.367048	2.32521	23.8178	81.1429	1.09025e-24	1.9843e-23
Tryptic	[K].IGIVGLPNVGK.[S]		OLA1	-0.202868	1.69257	1.90486	0.212287	2.10773	20.505	81.0274	1.13946e-24	2.06954e-23
Tryptic	[K].ELLDTVTAPQK.[N]		SERPINF1	0.570789	-1.52833	-0.740526	0.787804	-1.31131	28.1759	80.9987	1.15203e-24	2.08803e-23
Tryptic	[R].NLQNVDMK.[I]		CD44	-0.738148	1.5061	1.53034	0.0242404	2.26849	23.0362	80.9613	1.16865e-24	2.11375e-23
Tryptic	[R].QKDYETATLSEIK.[A]	1xGln->pyro-Glu [N-Term]	ACTN1	-0.0757842	1.4586	1.73617	0.277571	1.81196	24.4107	80.9542	1.17181e-24	2.11508e-23
Tryptic	[R].DEFEGLFK.[Q]		UBA1	-0.398633	1.66605	1.70053	0.0344826	2.09917	21.7131	80.8744	1.2082e-24	2.17626e-23
Tryptic	[R].IMSIVDPNR.[L]		ACTN1	-0.256357	1.56141	1.75141	0.190003	2.00777	23.4286	80.7437	1.27025e-24	2.28331e-23
Tryptic	[R].TSGGGAGGPGAGGVMGCTEAR.[R]	1xCarbamidomethyl [C17]	GAS1	0.235231	0.995299	2.59258	1.59728	2.35735	22.8914	80.576	1.3547e-24	2.43009e-23
Tryptic	[R].MAGTAFDFENMK.[R]		GDI1	-0.193597	1.55096	1.37773	-0.17323	1.57133	21.4996	80.4376	1.42868e-24	2.55755e-23
Semi	[Q].MQVTDVQDNSISVK.[W]		FN1	0.973094	2.68601	2.5857	-0.100308	1.61261	23.4482	80.3476	1.47901e-24	2.64221e-23
Semi	[M].DVAASEFFR.[S]		ENO1	-0.00139553	2.42267	2.3602	-0.0624661	2.3616	23.7346	80.3115	1.51275e-24	2.69696e-23
Tryptic	[R].LDQPMTEIVSR.[V]		UBA1	-0.302712	1.76807	1.93233	0.164267	2.23505	22.2259	80.253	1.53387e-24	2.72904e-23
Tryptic	[K].GDAGAPGAPGSQGAPGLQGMPGER.[G]		COL1A1	-0.916267	-3.5873	-2.6269	0.960405	-1.71063	22.8341	80.2363	1.62822e-24	2.89099e-23
Tryptic	[K].GLWVPEGQR.[A]		CSPG4	-0.280023	-1.45659	-2.10578	-0.649196	-1.82576	23.1022	80.0619	1.65115e-24	2.92576e-23
Tryptic	[K].DIFTGLIGPMK.[I]	1xOxidation [M10]	CP	1.02989	1.67071	2.47492	0.804213	1.44503	21.7065	79.988	1.6989e-24	3.00427e-23
Tryptic	[K].QAEALRPFGEAPR.[E]	1xGln->pyro-Glu [N-Term]	GPC1	-0.310056	-2.278	-1.34307	0.934935	-1.03301	23.3884	79.9644	1.71446e-24	3.02564e-23
Tryptic	[K].TVFGVEPDLTR.[E]		CNDP2	-0.224487	1.79418	2.19146	0.397283	2.41595	22.4067	79.9248	1.7409e-24	3.06609e-23
Tryptic	[R].LLLGYNEISK.[L]		OMD	0.675011	-2.40819	-1.83203	0.576155	-2.50704	25.6465	79.9186	1.77835e-24	3.12574e-23
Semi	[D].PNCSCAAGDSCTCAGSCK.[C]	5xCarbamidomethyl [C3; C5; C11; C13; C17]	MT2A	1.0214	1.99714	3.77106	1.77392	2.74966	23.3338	79.8768	1.87009e-24	3.28037e-23
Tryptic	[R].YDLQIR.[Y]		PTK2B	-0.516731	1.6788	2.1335	0.454701	2.65024	24.5331	79.7074	1.89363e-24	3.31499e-23
Tryptic	[K].LIYDLK.[D]		HARS1	-0.18529	1.11182	1.72896	0.617143	1.91425	21.5003	79.581	1.98863e-24	3.47432e-23
Tryptic	[R].GICECGVCK.[C]	3xCarbamidomethyl [C3; C5; C8]	ITGB1	-0.447496	1.27691	1.28824	0.0113351	1.73574	23.2689	79.5599	2.00497e-24	3.49586e-23
Semi	[KL].NQITYR.[IF]		MMP2	0.346868	2.22601	2.39838	0.172367	2.05151	27.7345	79.534	2.02524e-24	3.52417e-23
Tryptic	[R].TGPPGPSGISGPPGPPGPAGK.[E]		COL1A2	-0.893948	-3.75246	-2.94111	0.811347	-2.04716	24.4063	79.5758	2.10076e-24	3.6483e-23
Tryptic	[R].GDGGPPGMTGFPGAAGR.[T]		COL1A2	-0.915484	-3.22729	-2.4123	0.814984	-1.49682	25.5586	79.4573	2.11651e-24	3.66834e-23
Tryptic	[K].ALDFHNSPEGISK.[T]		COL11A1	-0.0758242	-2.55189	-2.49564	0.0562484	-2.41982	25.7143	79.2992	2.24242e-24	3.87886e-23
Tryptic	[K].EGLELLK.[T]		ENO1	-0.463808	2.38129	2.37054	-0.0107497	2.83434	22.6641	79.2207	2.38478e-24	4.11693e-23
Tryptic	[R].TLMNLGGLAVAR.[D]		TAGLN2	-0.138327	2.22533	1.78776	-0.437567	1.92609	24.3508	79.0765	2.41926e-24	4.16821e-23
Tryptic	[R].YTTTMGVNTYK.[A]		C1R	1.03614	1.85856	2.70171	0.843148	1.66556	26.5637	79.0698	2.42559e-24	4.17087e-23
Tryptic	[K].DINAYNCEEPTEK.[L]	1xCarbamidomethyl [C7]	PRDX6	0.09933	1.46119	1.64651	0.185314	1.54718	24.6164	79.0571	2.43757e-24	4.18155e-23
Tryptic	[R].FCGQLGSPLGNPPGK.[K]	1xCarbamidomethyl [C2]	C1R	0.82535	1.8255	2.49386	0.668368	1.66851	26.5304	79.0531	2.44139e-24	4.18155e-23
Tryptic	[K].ENAASSMTER.[L]		MMP13	-0.718289	3.01453	2.08549	-0.929035	2.80378	24.7819	79.1691	2.45961e-24	4.20448e-23
Semi	[G].DEAIHCPPCSEEK.[L]	2xCarbamidomethyl [C6; C9]	IGFBP4	0.589688	2.36442	2.4839	0.119475	1.89421	29.3168	78.9839	2.50808e-24	4.27896e-23
Tryptic	[K].DAGTIAGLNVLR.[I]		HSPA8	-0.297155	1.31002	1.89291	0.582892	2.19007	24.5397	78.9613	2.53026e-24	4.30836e-23
Tryptic	[K].QVVESAYEVIK.[L]	1xGln->pyro-Glu [N-Term]	LDHA	-0.09083	1.66991	2.43607	0.766154	2.5269	24.7118	78.8628	2.62936e-24	4.46837e-23
Tryptic	[R].LPVANPQACENWLR.[G]	1xCarbamidomethyl [C9]	C1R	0.992099	2.03404	2.4543	0.420251	1.4622	25.94	78.7505	2.74719e-24	4.65954e-23
Tryptic	[R].KQVEVFR.[Q]		PSME2	0.3387	1.87867	2.6643	0.78563	2.3256	22.0808	78.721	2.77905e-24	4.70441e-23
Tryptic	[R].GVPGPPGAVGPAGK.[D]	1xOxidation [P]	COL1A1	-0.552738	-2.06237	-1.81913	0.243243	-1.26639	29.2856	78.6256	2.8846e-24	4.87363e-23
Semi	[V].AQDLNAPSDWDSR.[G]		SPP1	0.201679	-2.12253	-1.9161	0.206425	-2.11778	26.6831	78.6133	2.89853e-24	4.88769e-23
Tryptic	[R].DMPASEDLQDLQK.[K]		SELENOP	1.13837	-1.32824	-0.218377	1.10987	-1.35675	22.6112	78.5764	2.94066e-24	4.94917e-23
Tryptic	[R].FVIGGPQGDAGLTGR.[K]		MAT2A	-0.231008	1.58826	1.84017	0.251904	2.07117	21.6611	78.5613	2.95809e-24	4.9689e-23
Tryptic	[K].QLVCPVTR.[D]	1xCarbamidomethyl [C4]	CPN2	1.10105	1.87863	3.10999	1.23136	2.00894	22.695	78.5499	2.97139e-24	4.98164e-23
Tryptic	[K].VFCNMETGETCVYPTQPSVAQK.[N]	2xCarbamidomethyl [C3; C11]; 1xOxidation [M/P]	COL1A1	-0.616573	-3.16243	-2.09512	1.0673	-1.47855	26.9251	78.4829	3.08287e-24	5.15353e-23
Tryptic	[R].LVLGQEELR.[L]		CSPG4	-0.293969	-1.23313	-1.91231	-0.679174	-1.61834	24.1387	78.4534	3.08573e-24	5.15353e-23
Tryptic	[R].PCAPGAPAEAR.[L]	1xCarbamidomethyl [C2]	PTX3	2.30705	0.161214	2.22959	2.06837	-0.0774649	26.0885	78.2276	3.37143e-24	5.61991e-23
Tryptic	[R].GPSGPPGPDGNKGEPGVVGAVGTAGPSGPSGLPGER.[G]	2xOxidation [P]	COL1A2	-0.831186	-2.74415	-3.10325	-0.359095	-2.27206	27.0271	78.2944	3.39803e-24	5.65344e-23
Tryptic	[K].DYEEIGPSICR.[H]	1xCarbamidomethyl [C10]	ACTR3	-0.253482	1.55209	1.82191	0.269816	2.07539	22.0798	78.1179	3.51977e-24	5.84483e-23
Tryptic	[R].GFPGLPGPSGEPGK.[Q]	1xOxidation [P]	COL2A1	-0.654916	-2.24649	-1.94743	0.299065	-1.29251	28.5481	77.9179	3.80786e-24	6.31119e-23
Tryptic	[R].DQCPEPCR.[F]	2xCarbamidomethyl [C3; C7]	AGRN	-0.737944	1.47795	0.755471	-0.72248	1.49342	22.9322	77.9036	3.82941e-24	6.33487e-23
Semi	[N].SFSPCSAHDR.[R]	1xCarbamidomethyl [C5]	IGFBP4	0.653164	2.21384	2.23736	0.0235254	1.5842	22.2336	77.8827	3.86097e-24	6.37499e-23
Tryptic	[SR].SGWFPR.[PI]		NRP2	-0.167153	2.39409	2.68925	0.295155	2.8564	21.604	77.9883	3.88292e-24	6.39911e-23
Tryptic	[R].FVTAVGTQGAISK.[E]		NRP1	0.383422	0.746564	1.68217	0.935604	1.29875	23.7075	77.7506	4.06723e-24	6.69021e-23
Tryptic	[K].VTIKPAPETEK.[R]		C3	0.168401	1.91923	1.80687	-0.112356	1.63847	25.4491	77.6833	4.17676e-24	6.85745e-23
Tryptic	[K].GQVVPALNEK.[Q]		CPN2	1.07901	2.06555	3.39991	1.33436	2.32091	23.0628	77.6796	4.26681e-24	6.98082e-23
Tryptic	[R].ESEQGVYTCTAQGIWK.[N]	1xCarbamidomethyl [C9]	C1R	1.32297	2.38981	2.94643	0.556616	1.62346	24.7543	77.6285	4.26793e-24	6.98082e-23
Tryptic	[K].VLGAPVPAFEGR.[S]		AGRN	-0.607226	1.60576	0.932584	-0.673175	1.53981	22.9873	77.6078	4.30297e-24	7.02496e-23
Tryptic	[K].TGPPGPAGQDGRPGPPGPPGAR.[G]	3xOxidation [P]	COL1A1	-0.719509	-3.57432	-3.42348	0.15084	-2.70397	25.5412	77.6754	4.41194e-24	7.1894e-23
Tryptic	[R].SCQEVFDK.[L]	1xCarbamidomethyl [C2]	B4GAT1	0.121654	1.27895	-2.38432	-3.66327	-2.50597	23.5816	77.5523	4.6314e-24	7.53294e-23
Tryptic	[R].DDETMYVESK.[K]		ARPC2	-0.578928	1.6981	1.71704	0.0189452	2.29597	22.4969	77.3736	4.72028e-24	7.6632e-23
Tryptic	[K].VGDYFFGK.[C]		ERAP1	-0.251868	1.34307	1.33403	-0.00903637	1.5859	20.9678	77.1992	5.05793e-24	8.19611e-23
Tryptic	[R].LALHNFG.[-]		NUTF2	-0.262854	1.19696	1.7156	0.518642	1.97845	23.5445	77.1734	5.10977e-24	8.26474e-23
Tryptic	[RWK].LEIDLLK.[GIS]		VCAM1	1.41033	3.53706	2.5978	-0.939263	1.18747	22.185	77.1936	5.33636e-24	8.61525e-23
Tryptic	[K].LSNNALSGLPQGVFGK.[L]		CPN2	1.08864	2.23564	3.24536	1.00971	2.15672	21.4191	77.0553	5.39984e-24	8.70162e-23
Tryptic	[K].SQETGDLDVGGLQETDK.[I]		FBLN1	2.01444	-0.791814	1.49661	2.28842	-0.51783	25.1478	76.8314	5.85296e-24	9.39708e-23
Tryptic	[R].GPPGIPGAPGK.[A]	3xOxidation [P3; P6; P9]	COL9A3	-0.828896	-2.15236	-2.9482	-0.795844	-2.1193	25.0443	76.8428	5.84343e-24	9.39708e-23
Tryptic	[K].ALPLEAEVAPVK.[D]		MAP4	0.12517	0.909095	2.00445	1.09536	1.87928	22.2539	76.6171	6.37444e-24	1.02155e-22
Tryptic	[K].IGACPSAHKPLLGTEK.[C]	1xCarbamidomethyl [C4]	PSAP	0.661466	1.8646	2.28099	0.416387	1.61952	25.4922	76.4738	6.74916e-24	1.07962e-22
Tryptic	[K].TGAQELLR.[V]		GSN	0.687386	-0.872226	-0.483221	0.389005	-1.17061	27.7173	76.4686	6.76324e-24	1.07989e-22
Semi	[K].YIQVVYLHNN.[N]		DCN	0.674904	1.34197	2.29835	0.956386	1.62345	22.2734	76.439	6.84361e-24	1.09072e-22
Tryptic	[K].VFCNMETGETCVYPNPANVPK.[K]	2xCarbamidomethyl [C3; C11]	COL2A1	-0.9955	-2.87992	-3.71924	-0.83932	-2.72374	24.7628	76.556	6.8733e-24	1.09346e-22
Tryptic	[K].LSSDVCPTSDK.[S]	1xCarbamidomethyl [C6]	IGF2R	0.393793	1.80934	1.61962	-0.189714	1.22583	21.9849	76.276	7.30406e-24	1.15987e-22
Tryptic	[R].DLCGIVASK.[A]	1xCarbamidomethyl [C3]	RNH1	-0.129662	1.07959	1.43859	0.358997	1.56825	23.4252	76.2189	7.47284e-24	1.18451e-22
Tryptic	[K].LPGGLEPK.[G]		IGFBP4	0.622506	2.2004	2.19805	-0.00235682	1.57554	29.0052	76.1906	7.55778e-24	1.1958e-22
Tryptic	[R].IVAEEFLK.[N]		ARPC4	-0.396246	1.70587	1.74122	0.0353553	2.13747	22.9236	76.1699	7.62091e-24	1.20361e-22
Tryptic	[R].LTEQAVQAINK.[L]		CPPED1	0.34203	1.12684	2.07895	0.952105	1.73692	22.5441	76.1486	7.68591e-24	1.21168e-22
Tryptic	[R].YLAPSGPSGTLK.[A]		FSCN1	-0.742975	1.08413	1.17051	0.086372	1.91348	23.7827	76.1045	7.82284e-24	1.23104e-22
Tryptic	[K].ELLLQPVTISR.[N]		ARPC4	-0.250666	1.69157	1.78916	0.0975937	2.03983	23.2443	76.0605	7.962e-24	1.25068e-22
Tryptic	[K].EGMNIVEAMER.[F]		PPIA	-0.081221	1.41255	1.67688	0.264332	1.7581	25.5501	75.9978	8.16469e-24	1.28021e-22
Tryptic	[R].VALILQNVDLPN.[-]		GBE1	0.333595	2.02174	2.67136	0.649616	2.33777	20.6692	75.9469	8.33301e-24	1.30426e-22
Tryptic	[K].EVDSGNDIYGNPIKR.[I]		TIMP2	0.495042	-1.06433	-0.21552	0.848812	-0.710562	26.4252	75.8343	8.71817e-24	1.3621e-22
Tryptic	[R].ENFQNWLK.[D]		TAGLN2	-0.339059	1.96802	1.80178	-0.166238	2.14084	24.3472	75.8247	8.75172e-24	1.36489e-22
Tryptic	[R].MTTDEGTGGR.[G]		PCOLCE	-0.010484	-1.94009	-6.43136	-4.49127	-6.42088	25.7142	75.9422	8.78234e-24	1.36722e-22
Tryptic	[R].GEPGPPGPAGAAGPAGNPGADGQPGAK.[G]	1xOxidation [P]	COL1A1	-0.935438	-3.64483	-3.33385	0.310975	-2.39841	23.0453	75.8688	9.04453e-24	1.40553e-22
Tryptic	[R].VSWSPVPGATQYR.[I]		COL7A1	0.945615	2.45365	2.17437	-0.279279	1.22876	21.9838	75.6834	9.26309e-24	1.43693e-22
Tryptic	[K].VWEEVTPLTFSR.[L]		MMP10	1.28358	4.10963	2.43434	-1.67528	1.15076	27.0482	75.6837	9.74153e-24	1.50847e-22
Tryptic	[R].GFTIPEAFR.[G]		CLIC1	-0.435091	1.92839	1.62037	-0.30802	2.05546	22.748	75.501	9.96872e-24	1.54091e-22
Tryptic	[R].DYFEQYGK.[I]		HNRNPA1	-0.317	1.28801	1.87929	0.591288	2.1963	24.7639	75.4646	1.01161e-23	1.56092e-22
Tryptic	[R].AMVLDLR.[A]		PSME2	0.0596012	1.8821	2.46147	0.579367	2.40187	23.0944	75.4229	1.02872e-23	1.58452e-22
Tryptic	[K].ISEEDELDTK.[L]		PEA15	0.143725	1.06279	1.6665	0.603703	1.52277	22.9885	75.3471	1.06067e-23	1.63086e-22
Tryptic	[K].IIQLIEGK.[A]		BPNT1	-0.106341	0.897317	1.55678	0.65946	1.66312	22.1014	75.252	1.10217e-23	1.69167e-22
Tryptic	[K].LFEMAYK.[K]		HSPA9	-0.265088	1.42037	1.44793	0.0275622	1.71302	21.429	75.2137	1.11934e-23	1.71501e-22
Tryptic	[K].SAILYVK.[S]		ITGAV	-0.215204	1.80578	1.7786	-0.0271773	1.99381	21.4776	75.1851	1.13234e-23	1.73189e-22
Tryptic	[R].GAPGAVGAPGPAGATGDR.[G]		COL1A2	-1.16189	-3.17231	-2.19746	0.974851	-1.03557	26.253	75.1969	1.13621e-23	1.73475e-22
Tryptic	[R].VSDGLQASPPATLK.[V]		CSPG4	-0.217842	-1.47345	-1.77156	-0.298106	-1.55371	24.5586	75.1192	1.16292e-23	1.77244e-22
Tryptic	[R].EYTDASFTNR.[K]		CP	0.832996	1.40529	2.33883	0.933547	1.50584	24.6539	75.0589	1.19164e-23	1.81304e-22
Tryptic	[R].GQVGPPGDPGLPGR.[T]	3xOxidation [P6; P9; P12]	COL7A1	0.373827	3.01738	1.38473	-1.63265	1.01091	23.525	75.0374	1.21187e-23	1.84061e-22
Tryptic	[K].GVVPLAGTDGETTTQGLDGLSER.[C]		ALDOC	-0.328669	2.4018	2.26167	-0.140127	2.59034	25.6819	75.0448	1.2353e-23	1.87293e-22
Tryptic	[R].GVNTDSGSVCR.[E]	1xCarbamidomethyl [C10]	PEPD	-0.0354411	1.00226	1.80785	0.805594	1.8433	23.0834	74.9037	1.26891e-23	1.92016e-22
Tryptic	[R].QHDAEVDATLK.[S]	1xGln->pyro-Glu [N-Term]	COL2A1	-1.24842	-3.17109	-3.75401	-0.582918	-2.50559	26.2769	75.0235	1.27086e-23	1.92016e-22
Tryptic	[K].NWYISK.[N]		COL1A1	-0.553214	-2.83036	-1.90306	0.927294	-1.34985	29.5231	74.849	1.29733e-23	1.95678e-22
Semi	[AE].SPKEPEQLR.[K]		HNRNPA1	0.806065	1.32649	2.68089	1.3544	1.87482	22.9565	74.7842	1.33188e-23	2.00541e-22
Tryptic	[R].GECWCVNPNTGK.[L]	2xCarbamidomethyl [C3; C5]	IGFBP2	1.28234	-1.75593	-0.811495	0.944438	-2.09384	23.0739	74.7646	1.34292e-23	2.01854e-22
Tryptic	[R].SDVDLYQVR.[T]		PSMD9	0.15916	1.31601	1.73552	0.419509	1.57636	21.8052	74.7575	1.34639e-23	2.02028e-22
Tryptic	[R].GVPGPPGAVGPAGK.[D]		COL1A1	-1.01503	-2.52608	-1.93934	0.586739	-0.92431	28.7041	74.6296	1.41816e-23	2.12432e-22
Tryptic	[R].LFPEYK.[N]		CTSA	0.36093	1.89371	2.05722	0.163507	1.69629	22.3882	74.4728	1.51147e-23	2.2602e-22
Tryptic	[K].GEFVTTVQQR.[G]		MDH1	0.0579932	0.891811	1.62508	0.733268	1.56709	25.4871	74.4554	1.5222e-23	2.27235e-22
Tryptic	[R].IENYTPDLPR.[A]		MMP1	-1.32638	3.19401	-0.166882	-3.36089	1.1595	27.8256	74.521	1.5577e-23	2.32137e-22
Semi	[W].ALTFSYGR.[A]		ALDOA	-0.298196	1.96916	2.17386	0.204695	2.47205	23.0888	74.3723	1.57502e-23	2.34318e-22
Tryptic	[R].GPTGELGDPGPR.[G]	1xOxidation [P]	COL9A3	-0.517071	-2.46839	-2.72277	-0.254381	-2.2057	25.8826	74.3478	1.60326e-23	2.38113e-22
Tryptic	[K].SDDKVTLEER.[L]		C3	0.00167827	1.7769	1.7667	-0.0102051	1.76502	25.5996	74.2303	1.66836e-23	2.47359e-22
Tryptic	[K].NTNDANSCQIIIPQNQVNR.[K]	1xCarbamidomethyl [C8]	GDI1	-0.49124	1.02892	1.54039	0.511462	2.03163	23.0476	74.015	1.82169e-23	2.69634e-22
Tryptic	[K].GVGLGPGPMGLMGPR.[G]	2xOxidation [M9; M12]	COL1A2	0.134333	-3.27985	-1.9098	1.37005	-2.04414	23.7874	74.1308	1.8257e-23	2.6977e-22
Tryptic	[K].EIETLVEEK.[T]		P3H1	-0.946388	-2.8805	-2.33486	0.545634	-1.38848	22.3604	73.9435	1.88808e-23	2.78515e-22
Tryptic	[K].AYGQALAK.[L]		TKT	0.0245747	1.33838	1.89031	0.551932	1.86574	23.3252	73.8283	1.96618e-23	2.89547e-22
Tryptic	[R].LPACVVDCGTGYTK.[L]	2xCarbamidomethyl [C4; C8]	ACTR3	-0.279666	1.27985	1.70118	0.421329	1.98085	23.5007	73.6368	2.1267e-23	3.12657e-22
Tryptic	[K].TFDSSCHFFATK.[C]	1xCarbamidomethyl [C6]	SPARC	-0.180131	-3.53895	-3.52375	0.0151981	-3.34362	29.321	73.7035	2.17382e-23	3.19046e-22
Tryptic	[K].TVIEYK.[T]		COL1A1	-0.503394	-2.63891	-1.71568	0.923231	-1.21228	30.165	73.5217	2.22958e-23	3.26681e-22
Tryptic	[R].YISPDQLADLYK.[S]		ENO1	-0.0616753	2.42073	2.37868	-0.0420492	2.44035	25.9937	73.4891	2.29929e-23	3.36329e-22
Tryptic	[K].SCFLCMVCK.[K]	3xCarbamidomethyl [C2; C5; C8]	CSRP1	-0.383884	1.86743	1.22708	-0.640348	1.61097	22.1337	73.397	2.3468e-23	3.42703e-22
Tryptic	[K].EVATAIR.[G]		RPS2	-0.398664	1.28229	2.13868	0.856396	2.53735	22.2491	73.3491	2.3935e-23	3.48939e-22
Tryptic	[K].LSYEGEVTK.[S]		SERPINF1	0.595792	-1.43262	-0.652405	0.780216	-1.2482	28.156	73.271	2.47165e-23	3.5973e-22
Tryptic	[K].IEFDER.[G]		NT5E	-1.11013	1.01225	0.567963	-0.444289	1.6781	22.785	73.2434	2.49985e-23	3.63228e-22
Tryptic	[K].GPSVDWGK.[I]		UGP2	0.461279	1.74526	6.55254	4.80728	6.09126	23.6043	73.1572	2.72003e-23	3.94563e-22
Tryptic	[R].GGNFGFGDSR.[G]		HNRNPA2B1	-0.119285	0.986502	1.86414	0.877637	1.98342	24.7235	72.9769	2.79026e-23	4.04078e-22
Tryptic	[K].VCELDENNTPMCVCQDPTSCPAPIGEFEK.[V]	4xCarbamidomethyl [C2; C12; C14; C20]; 1xOxidation [M/P]	SPARC	0.105449	-2.55312	-1.70793	0.845188	-1.81338	25.6431	72.9753	2.81425e-23	4.06876e-22
Tryptic	[K].SQEFLEDADR.[K]		VCAM1	0.304852	2.69441	1.84029	-0.854119	1.53544	23.1065	72.9273	2.84874e-23	4.11181e-22
Tryptic	[K].YALSVGYR.[H]		AKR1A1	0.0807897	1.17817	1.73104	0.552868	1.65025	22.4686	72.8976	2.88305e-23	4.15445e-22
Tryptic	[R].YALYDATYETK.[E]		CFL1	-0.51832	1.37821	1.69807	0.319858	2.21639	26.0447	72.889	2.89341e-23	4.1625e-22
Tryptic	[K].GGTLTQYEGK.[L]		UGP2	0.443249	1.42559	3.49063	2.06504	3.04738	24.0468	72.8427	3.0964e-23	4.44718e-22
Tryptic	[R].FVVQNVSAQK.[D]		HSPH1	-0.297667	-3.56499	-1.39188	2.17311	-1.09422	23.9466	72.6893	3.29895e-23	4.7303e-22
Tryptic	[K].IWDVVEK.[A]		C3	0.255565	1.97066	1.75301	-0.217654	1.49745	25.0261	72.5076	3.38819e-23	4.85028e-22
Tryptic	[K].DYEEHDKACVR.[T]	1xCarbamidomethyl [C9]	CSF1	0.166141	1.66969	3.04434	1.37465	2.8782	23.1551	72.5291	3.45811e-23	4.94227e-22
Tryptic	[K].LGIVQGIVGAR.[N]		LAMB2	0.123262	1.56443	0.318277	-1.24615	0.195014	22.8185	72.4428	3.4805e-23	4.96612e-22
Tryptic	[K].LWMAAMK.[E]		GSTO1	0.0931141	2.43252	2.78463	0.352118	2.69152	21.8585	72.5076	3.5566e-23	5.06641e-22
Tryptic	[K].DIVVQETMEDIDK.[N]		CALU	0.656042	2.01444	2.34351	0.329076	1.68747	21.9433	72.3649	3.59495e-23	5.11268e-22
Tryptic	[R].HPQDPCSSDAGR.[K]	1xCarbamidomethyl [C6]	CHRDL2	-4.1781	-3.73904	-5.22358	-1.48453	-1.04548	23.2044	72.4639	3.62147e-23	5.14201e-22
Tryptic	[K].IISNASCTTNCLAPLAK.[V]	2xCarbamidomethyl [C7; C11]	GAPDH	-0.633718	1.56661	1.81835	0.251739	2.45207	25.1993	72.2672	3.74389e-23	5.3072e-22
Tryptic	[K].TFDQLTPEESK.[E]		CALU	0.380008	1.45502	2.2835	0.828487	1.90349	25.5827	72.261	3.7536e-23	5.31232e-22
Tryptic	[R].LSVDYGK.[K]		TUBA1A	-1.63553	0.805714	0.861884	0.05617	2.49741	24.2553	72.2316	3.79965e-23	5.36878e-22
Tryptic	[K].AASQPGELK.[D]		CPE	-0.572448	-2.27349	-1.62962	0.643868	-1.05717	24.8337	72.1387	3.94947e-23	5.57143e-22
Tryptic	[K].FFNLNK.[L]		ACO1	-0.0194064	2.0671	3.01735	0.95025	3.03675	22.2346	72.224	4.00046e-23	5.63426e-22
Tryptic	[R].YIETDPANR.[D]		GSN	0.686757	-1.00508	-0.513799	0.491277	-1.20056	27.4147	72.0809	4.04572e-23	5.68881e-22
Tryptic	[K].NSVAYMDQQTGNLK.[K]		COL1A1	-0.568516	-2.66918	-1.88613	0.783051	-1.31761	28.8335	72.0755	4.05477e-23	5.69235e-22
Tryptic	[R].GFPGTPGLPGFK.[G]		COL1A2	-0.98312	-3.97057	-3.16429	0.806286	-2.18117	22.4381	72.1756	4.08156e-23	5.72075e-22
Tryptic	[R].FDGGVEAIATR.[Q]		MAN1A1	1.39731	1.43503	2.24532	0.810288	0.848004	23.5419	72.023	4.14439e-23	5.79948e-22
Tryptic	[R].KVAQVPLGPECSR.[A]	1xCarbamidomethyl [C11]	GPC1	-0.350557	-2.31611	-1.57326	0.742847	-1.2227	22.6722	71.9628	4.2497e-23	5.93733e-22
Semi	[K].EFTPPVQAAY.[Q]		HBB	-5.41402	-0.0951704	-4.88763	-4.79246	0.526389	25.8866	72.0518	4.29729e-23	5.9942e-22
Tryptic	[R].TATESFASDPILYR.[P]		PKM	-0.377784	2.07176	1.79701	-0.274752	2.17479	22.2175	71.8301	4.49176e-23	6.25546e-22
Tryptic	[K].ELSDIAHR.[I]		ALDOA	-0.446721	1.76006	2.1615	0.401437	2.60822	24.6946	71.818	4.54339e-23	6.31727e-22
Tryptic	[K].NCPGAEVPEGECCPVCPDGSESPTDQETTGVEGPKGDTGPR.[G]	4xCarbamidomethyl [C2; C12; C13; C16]; 1xOxidation [P]	COL1A1	-0.930125	-2.78684	-2.30012	0.486711	-1.37	28.6974	71.7926	4.57502e-23	6.35113e-22
Tryptic	[K].GEPGPVGVQGPPGPAGEEGK.[R]		COL1A1	-1.33648	-3.28135	-3.57566	-0.294315	-2.23918	23.2291	71.8233	4.72628e-23	6.55066e-22
Tryptic	[R].GDNPFPK.[N]		AKR1A1	0.0787385	1.45516	1.94832	0.493159	1.86958	22.9505	71.3872	5.40625e-23	7.48122e-22
Semi	[L].YERDEDNNLLTEK.[Q]		SPARC	-0.771437	-3.24388	-2.58209	0.661783	-1.81066	25.0714	71.4534	5.51581e-23	7.62073e-22
Tryptic	[R].VEDFGNAWK.[L]		VWF	0.497879	-1.90198	-1.79597	0.106018	-2.29385	22.4197	71.2929	5.62457e-23	7.7587e-22
Tryptic	[K].NFGIGQDIQPK.[R]		RPL7A	-0.233223	1.46293	1.77432	0.311384	2.00754	21.8429	71.2779	5.65997e-23	7.7952e-22
Tryptic	[R].ELHLDNNK.[L]	1xGlu->pyro-Glu [N-Term]	DCN	0.579193	1.06871	2.05916	0.990451	1.47996	25.5796	71.2535	5.71832e-23	7.86315e-22
Tryptic	[K].EVVQNFAK.[E]		COTL1	-0.204907	1.03978	1.89427	0.854493	2.09918	25.4133	71.2247	5.78802e-23	7.93605e-22
Tryptic	[R].TIAMDGTEGLVR.[G]		ATP5F1B	-0.515764	1.51014	1.43056	-0.0795845	1.94632	22.049	71.224	5.78954e-23	7.93605e-22
Tryptic	[K].LVDPLYSIK.[E]		GNPDA1	0.247409	1.17323	1.90541	0.732186	1.658	22.019	71.1893	5.87454e-23	8.03991e-22
Tryptic	[R].FGALCEAETGR.[C]	1xCarbamidomethyl [C5]	AGRN	-0.949343	1.24533	0.567052	-0.678274	1.5164	23.154	71.0956	6.11058e-23	8.34985e-22
Tryptic	[K].LPTDSELAPR.[S]		SELENOP	1.24134	-1.20299	-0.178642	1.02435	-1.41998	23.9844	71.0192	6.31046e-23	8.60949e-22
Semi	[F].VLISLQEAK.[D]		C3	-0.0825731	1.70344	1.45712	-0.24632	1.53969	23.2054	71.0153	6.32066e-23	8.60992e-22
Semi	[Y].VDDTQFVR.[F]		HLA-B	-0.939418	2.03916	1.8876	-0.151554	2.82702	23.5929	71.1114	6.34778e-23	8.63337e-22
Tryptic	[K].FEDENFILK.[H]		PPIA	-0.34778	1.1532	1.51139	0.35819	1.85917	26.335	70.8694	6.72126e-23	9.1271e-22
Tryptic	[R].GGIVSQVK.[V]		UBA1	-0.243355	1.59173	1.81154	0.219811	2.0549	22.5454	70.8593	6.7501e-23	9.152e-22
Tryptic	[R].TFVGAGLR.[G]		AGRN	-0.087798	1.81446	1.23433	-0.580135	1.32213	22.4962	70.8522	6.77031e-23	9.16514e-22
Tryptic	[K].LWCTYHEK.[G]	1xCarbamidomethyl [C3]	AKR1B1	0.137909	4.54556	3.09331	-1.45225	2.9554	23.2898	70.8872	6.99538e-23	9.45515e-22
Semi	[P].LVQTAVTNIDRPK.[G]		FN1	-0.160257	2.12396	1.93827	-0.185692	2.09853	23.1098	70.7545	7.05508e-23	9.52108e-22
Tryptic	[R].PGPIGPAGAR.[G]		COL1A2	-0.172104	-4.15673	-3.3154	0.841332	-3.14329	22.7471	70.8448	7.12149e-23	9.59585e-22
Tryptic	[R].QGLYDR.[L]		VAT1	-0.371603	0.93477	1.57397	0.639201	1.94557	22.0313	70.6938	7.2384e-23	9.73833e-22
Tryptic	[K].ILLTEPPMNPTK.[N]		ACTR2	-0.279784	1.76659	1.90831	0.141716	2.18809	22.7996	70.6744	7.29791e-23	9.80327e-22
Tryptic	[R].GGGALLGDR.[W]		C1RL	0.664871	1.50796	2.35921	0.851247	1.69434	26.9963	70.6387	7.40873e-23	9.93681e-22
Tryptic	[K].VEVYLPR.[F]		SERPINI1	-2.51395	-1.1392	-2.8467	-1.7075	-0.332747	22.209	70.5766	7.66464e-23	1.02643e-21
Tryptic	[K].SFLEDIR.[K]		PGD	-0.538393	1.75518	0.961105	-0.79408	1.4995	21.3533	70.436	8.07207e-23	1.07933e-21
Tryptic	[K].LYSESLAR.[Y]		GDI1	-0.120955	0.854564	1.35553	0.500963	1.47648	25.5673	70.3333	8.43082e-23	1.12557e-21
Tryptic	[R].TAVFGFETSEAK.[G]		MVP	0.00226334	1.39798	1.91883	0.520846	1.91657	21.3233	70.2788	8.62794e-23	1.15013e-21
Tryptic	[R].YPPWPGK.[I]		GLYR1	1.10311	3.49569	2.45949	-1.03621	1.35638	24.7347	70.3707	8.69877e-23	1.1578e-21
Semi	[F].SLAVFEDK.[V]		LDLR	0.0719817	2.14427	1.76404	-0.380223	1.69206	20.8981	70.1341	9.17439e-23	1.21924e-21
Tryptic	[K].SQVVAGTNYFIK.[V]		CSTB	-0.0285901	1.14649	1.45138	0.304892	1.47997	24.6386	70.1059	9.28528e-23	1.2321e-21
Tryptic	[K].EGIILFK.[E]		SSB	0.932099	3.34095	2.19714	-1.1438	1.26505	29.7523	70.1758	9.44738e-23	1.25171e-21
Tryptic	[R].AYSSFNPAMSDPNRPPCR.[K]	1xCarbamidomethyl [C17]	CPE	-0.424709	-2.02552	-2.36591	-0.340393	-1.9412	24.5758	70.0281	9.59726e-23	1.26963e-21
Tryptic	[K].CCSGAIIVLTK.[S]	Carbamidomethyl [C]; 1xCarbamidomethyl [N-Term]	PKM	-0.56178	1.86968	2.03625	0.166575	2.59803	22.5056	70.0335	9.64863e-23	1.2745e-21
Tryptic	[K].EPGLQIWR.[V]		GSN	0.820167	-0.751385	-0.663771	0.0876144	-1.48394	25.0144	69.9415	9.95738e-23	1.31329e-21
Tryptic	[K].MDSNELTFIPR.[D]		ISLR	-0.0184613	-1.32804	-1.67342	-0.345387	-1.65496	23.2891	69.8226	1.04745e-22	1.37941e-21
Tryptic	[K].GILAADESVGSMAK.[R]		ALDOC	0.0974132	1.63631	2.11874	0.482432	2.02133	23.0435	69.7433	1.08343e-22	1.42464e-21
Tryptic	[K].ALEALVAK.[G]		AKR1A1	-0.0400806	1.13765	1.77935	0.641699	1.81943	22.9314	69.5522	1.17553e-22	1.54341e-21
Tryptic	[K].ATAVMPDGQFK.[D]		PRDX1	-0.0856616	0.962774	1.1316	0.168829	1.21726	26.56	69.4232	1.2422e-22	1.6285e-21
Tryptic	[R].TFISPIK.[C]		C3	0.223241	1.83744	1.7133	-0.124139	1.49006	25.2626	69.3505	1.28146e-22	1.67745e-21
Tryptic	[K].DISLSDYK.[G]		PRDX1	-0.122232	0.98029	1.13337	0.15308	1.2556	26.11	69.152	1.39522e-22	1.82361e-21
Tryptic	[K].EASDPQPEEADGGLK.[S]		CAPZA1	-0.217455	1.51626	1.6937	0.177439	1.91115	22.2387	69.1442	1.39987e-22	1.82695e-21
Tryptic	[R].EGAPGAEGSPGR.[D]	1xOxidation [P]	COL1A1	-0.969395	-2.40556	-2.06887	0.336691	-1.09947	28.7463	69.0222	1.47518e-22	1.92236e-21
Tryptic	[R].TEFGLDALGSGGDVIR.[A]		COL7A1	0.786744	2.64679	1.78552	-0.86127	0.998778	21.1919	68.995	1.49249e-22	1.94202e-21
Tryptic	[R].KGDIFLVR.[G]		VCP	0.879283	3.09818	2.84069	-0.257491	1.96141	24.6227	69.0545	1.52378e-22	1.97978e-21
Tryptic	[R].VLGMTLIQK.[C]		GLO1	-0.0139301	1.4387	1.69997	0.261267	1.7139	23.4039	68.8461	1.59117e-22	2.06426e-21
Tryptic	[R].ISLPESLK.[R]		C3	0.151748	1.74119	1.58992	-0.151273	1.43817	24.997	68.8383	1.59657e-22	2.06819e-21
Tryptic	[K].GLGTDDNTLIR.[V]		ANXA4	-1.22855	-2.77995	-2.97617	-0.196215	-1.74762	25.2441	68.8372	1.6463e-22	2.12944e-21
Tryptic	[K].GISQEQMNEFR.[A]		ACTN1	-0.330792	1.28822	1.59854	0.310323	1.92933	24.3472	68.7633	1.64894e-22	2.1297e-21
Tryptic	[R].EDYIEFASLDGSNR.[H]		LRP1	0.179881	1.50151	1.01958	-0.481931	0.839698	21.6593	68.515	1.83531e-22	2.3669e-21
Tryptic	[R].EPGCGCCSVCAR.[L]	4xCarbamidomethyl [C4; C6; C7; C10]	IGFBP2	1.11294	-1.87155	-0.626112	1.24544	-1.73905	23.2975	68.4877	1.86192e-22	2.39767e-21
Tryptic	[R].LPGLPEGAFR.[E]		ISLR	-0.26027	-1.57942	-2.00472	-0.425297	-1.74445	23.8108	68.467	1.87378e-22	2.40938e-21
Tryptic	[R].YTCIAGNSCNIK.[H]	2xCarbamidomethyl [C3; C9]	PTK7	-0.233891	1.50674	1.19365	-0.313083	1.42755	22.1759	68.4364	1.89871e-22	2.43784e-21
Tryptic	[K].ELSLAGNELGDEGAR.[L]		RNH1	-0.27249	1.37739	1.67591	0.298523	1.9484	22.9784	68.3839	1.94229e-22	2.49014e-21
Tryptic	[R].MLLQATDDVLR.[G]		PTX3	2.49074	0.693723	2.27043	1.57671	-0.220302	24.6126	68.3621	1.96068e-22	2.51002e-21
Semi	[NA].AGPAGPAGPR.[G]		COL1A2	-0.503424	-1.93924	-1.63929	0.29995	-1.13586	25.7228	68.3125	2.0032e-22	2.56069e-21
Tryptic	[K].VFCNMETGETCVYPTQPSVAQK.[N]	2xCarbamidomethyl [C3; C11]	COL1A1	-0.440746	-2.52831	-1.97722	0.551091	-1.53647	29.2298	68.2985	2.01533e-22	2.57242e-21
Tryptic	[R].ELPAAVAPAGPASLAR.[W]		PGLS	0.0133599	1.21162	1.67925	0.467635	1.66589	22.9802	68.2526	2.05584e-22	2.61728e-21
Tryptic	[R].STLNEIYFGK.[T]		CAPZB	-0.192038	1.38667	1.72948	0.342816	1.92152	23.1381	68.2518	2.05648e-22	2.61728e-21
Tryptic	[R].NSMEPGFPK.[Q]		MMP3	0.757351	3.75668	1.93679	-1.81988	1.17944	24.1111	68.3058	2.10316e-22	2.67279e-21
Tryptic	[R].KAMEAVAAQGK.[A]		PGAM1	-0.151835	1.56851	2.21057	0.642057	2.3624	22.9256	68.1874	2.11472e-22	2.68083e-21
Tryptic	[R].LPVAPLR.[K]		C1S	0.396416	1.54065	1.7546	0.213951	1.35818	26.6619	68.1864	2.11564e-22	2.68083e-21
Tryptic	[R].CCHCCLLGR.[A]	Carbamidomethyl [C]; 1xCarbamidomethyl [N-Term]	FBLN1	2.93547	0.12318	2.49097	2.36779	-0.444504	24.4071	68.0858	2.31316e-22	2.92499e-21
Tryptic	[R].NFDEILR.[V]		PRDX6	-0.0621081	1.59754	1.58851	-0.00902957	1.65062	24.0303	67.9787	2.31503e-22	2.92499e-21
Tryptic	[R].LAACGPPPVAPPAAVAAVAGGAR.[M]	1xCarbamidomethyl [C4]	IGFBP2	1.18914	-2.47232	-1.51386	0.95846	-2.70301	22.8446	68.049	2.35036e-22	2.96533e-21
Tryptic	[K].TASGGDYWR.[I]		AEBP1	-0.772376	-3.51596	-0.513906	3.00206	0.25847	24.2157	68.0125	2.38783e-22	3.00825e-21
Tryptic	[R].VMFTEDLK.[L]		CTSB	0.717177	1.09714	2.1585	1.06136	1.44132	26.2686	67.7687	2.53636e-22	3.19076e-21
Tryptic	[K].VFMQEFK.[E]		ARPC2	-0.490738	1.40199	1.57967	0.177678	2.0704	23.0683	67.7201	2.59058e-22	3.25428e-21
Semi	[R].LEAGDHPVELL.[A]		SPARC	-1.3566	-4.18025	-3.96878	0.211471	-2.61217	23.3164	67.798	2.62063e-22	3.28729e-21
Tryptic	[K].FDLEPDTYCR.[Y]	1xCarbamidomethyl [C9]	PCOLCE	0.735057	-1.2144	0.247337	1.46174	-0.48772	28.1662	67.6614	2.65756e-22	3.32883e-21
Tryptic	[R].GPSGPPGPDGNKGEPGVVGAVGTAGPSGPSGLPGER.[G]	1xOxidation [P]	COL1A2	-1.65309	-4.46843	-3.94433	0.524103	-2.29124	23.5408	67.697	2.73828e-22	3.42501e-21
Tryptic	[K].LIAPVAEEEATVPNNK.[I]		LDHB	-0.0957525	1.41197	2.14006	0.728087	2.23581	24.7822	67.5545	2.78432e-22	3.47761e-21
Tryptic	[K].AAYDYCEHYSPDCDSSAPK.[A]	2xCarbamidomethyl [C6; C13]	COL11A1	-0.0776442	-4.06235	-3.23139	0.830962	-3.15374	25.1806	67.6335	2.81501e-22	3.51091e-21
Tryptic	[K].VVLPSDVTR.[Y]		COL7A1	0.648233	2.05619	2.03513	-0.0210611	1.3869	22.1968	67.5031	2.84751e-22	3.54637e-21
Tryptic	[R].VILDLTPNYR.[G]		SLC3A2	-0.267792	1.5948	1.11848	-0.476318	1.38627	21.6631	67.4417	2.92487e-22	3.63752e-21
Tryptic	[R].VVGAPGVPGAPGER.[G]	2xOxidation [P5; P8]	COL7A1	-0.19158	1.9229	1.50761	-0.41529	1.69919	23.8172	67.4241	2.94743e-22	3.66036e-21
Tryptic	[R].DGNPGNDGPPGR.[D]	1xOxidation [P]	COL1A2	-1.02807	-2.31543	-1.98459	0.330838	-0.956522	28.7822	67.4166	2.95708e-22	3.66712e-21
Tryptic	[R].GPPGAAGAPGPQGFQGPAGEPGEPGQTGPAGAR.[G]		COL1A2	-0.822975	-3.46644	-2.20619	1.26025	-1.38321	23.8395	67.5101	2.97036e-22	3.67836e-21
Tryptic	[K].SIPICTLK.[N]	1xCarbamidomethyl [C5]	UBA1	-0.205602	1.66518	1.93342	0.268241	2.13902	22.4323	67.3263	3.0761e-22	3.80389e-21
Tryptic	[K].IDTIEIITDR.[Q]		HNRNPA2B1	-0.12128	1.06092	1.61874	0.557815	1.74002	25.2656	67.2744	3.14678e-22	3.88578e-21
Tryptic	[R].YLMGER.[L]		LDHA	0.127716	1.27053	1.99274	0.722202	1.86502	26.8784	67.1598	3.30861e-22	4.07983e-21
Tryptic	[K].FIIPNVVK.[Y]		LDHA	-0.0438863	1.60173	2.29272	0.690996	2.33661	26.0791	67.1121	3.37835e-22	4.15996e-21
Tryptic	[K].FPPEETLK.[T]		CPE	-0.778613	-3.42087	-3.25522	0.165651	-2.47661	22.405	67.2057	3.3923e-22	4.17124e-21
Tryptic	[R].VVELTQGLR.[Q]		CLEC11A	-0.602898	-3.28425	-2.26655	1.0177	-1.66365	24.7802	67.1756	3.43716e-22	4.22045e-21
Tryptic	[R].CGNPDVANYNFFPR.[K]	1xCarbamidomethyl [N-Term]; 1xCarbamidomethyl [C1]	MMP2	0.79086	3.24557	2.52349	-0.722074	1.73263	23.7649	67.0797	3.58454e-22	4.39522e-21
Tryptic	[K].TLETVPLER.[K]		HNRNPA2B1	0.108431	1.25199	2.12574	0.873753	2.01731	23.2628	66.9187	3.67742e-22	4.50277e-21
Tryptic	[K].STAGDTHLGGEDFDNR.[M]		HSPA2	-0.493304	1.25887	1.73832	0.479452	2.23162	24.9204	66.9058	3.69845e-22	4.52217e-21
Tryptic	[R].EWQFYCCR.[Y]	2xCarbamidomethyl [C6; C7]	DPT	1.73742	-1.02902	-1.26601	-0.236988	-3.00344	21.7863	66.9145	3.78571e-22	4.61591e-21
Tryptic	[R].QEVNPVR.[Q]		VCAN	-0.375037	1.67931	1.37643	-0.30288	1.75147	24.5477	66.853	3.78514e-22	4.61591e-21
Tryptic	[K].FNVWDTAGQEK.[F]		RAN	-0.377188	1.34784	1.57861	0.230769	1.9558	21.9427	66.8073	3.86196e-22	4.70231e-21
Tryptic	[K].TVQAVLTVPK.[L]		SERPINF1	0.554094	-1.46039	-0.697222	0.763168	-1.25132	27.8198	66.7718	3.92264e-22	4.76953e-21
Tryptic	[R].MGESDDSILR.[L]		RPS21	-0.317915	1.07691	1.54801	0.471095	1.86592	23.0724	66.705	4.03964e-22	4.90496e-21
Tryptic	[R].YNYIEGTK.[M]		CNDP2	0.212816	1.562	2.03394	0.471949	1.82113	22.8196	66.6654	4.11066e-22	4.98425e-21
Tryptic	[K].CVPVCGVPR.[E]	Carbamidomethyl [C]; 1xCarbamidomethyl [N-Term]	C1S	0.28615	1.48457	1.50056	0.015989	1.21441	25.7218	66.6571	4.12573e-22	4.99558e-21
Tryptic	[R].GPPGESGAAGPTGPIGSR.[G]		COL1A2	-1.18561	-3.08358	-2.04405	1.03953	-0.858441	27.1549	66.6615	4.14782e-22	5.01535e-21
Tryptic	[K].MVVESAYEVIK.[L]		LDHB	0.035991	1.68379	2.07784	0.39405	2.04185	23.1728	66.5998	4.23107e-22	5.10893e-21
Tryptic	[R].FCGQLGSPLGNPPGKK.[E]	1xCarbamidomethyl [C2]	C1R	0.787619	1.44664	2.07443	0.627794	1.28681	26.3752	66.5678	4.29115e-22	5.1743e-21
Tryptic	[R].DQLLPNLR.[A]		PCBD1	0.318272	1.26382	1.58836	0.324543	1.27009	20.8289	66.5536	4.3182e-22	5.19973e-21
Tryptic	[R].IQQEIAVQNPLVSER.[L]		OTUB1	0.454289	1.28561	1.91655	0.630943	1.46226	21.1138	66.464	4.49217e-22	5.40176e-21
Tryptic	[R].FAEIIEK.[N]		LAP3	0.648134	2.34968	2.89901	0.549326	2.25087	23.4635	66.4821	4.58851e-22	5.51e-21
Tryptic	[K].GPMFELLPGESNK.[I]	1xOxidation [M3]	SRGN	1.18674	2.09541	2.68284	0.587429	1.4961	21.8864	66.4117	4.59711e-22	5.51273e-21
Tryptic	[R].LAIQFGNYK.[K]		BGN	-0.422134	-2.13125	-1.48153	0.649715	-1.0594	27.0904	66.3939	4.63335e-22	5.54856e-21
Tryptic	[R].HVFGQAVK.[N]		CORO1C	-1.69516	2.55265	0.25619	-2.29646	1.95135	23.2297	66.488	4.64764e-22	5.55805e-21
Tryptic	[R].FPLTNAIK.[D]		CHI3L1	-0.971662	-5.3959	-1.47181	3.92409	-0.500146	27.0102	66.4742	4.67604e-22	5.58435e-21
Tryptic	[K].FAEAFEAIPR.[A]		CCT8	-0.135931	2.2682	1.51091	-0.757283	1.64685	21.3557	66.3386	4.74782e-22	5.66231e-21
Tryptic	[R].KVLLDGVQNPR.[A]		C3	0.617587	2.18578	2.18014	-0.00564439	1.56255	23.4955	66.2655	4.90374e-22	5.84028e-21
Tryptic	[K].AVYEAVLR.[S]		PEPD	-0.117805	0.71992	1.63414	0.914218	1.75194	22.9887	66.2431	4.95251e-22	5.88798e-21
Tryptic	[K].SAADLISQAR.[K]		DPYSL3	-0.0576336	1.54001	1.75342	0.21341	1.81106	22.4328	66.2409	4.9573e-22	5.88798e-21
Tryptic	[K].SCEHVVCPR.[P]	2xCarbamidomethyl [C2; C7]	FSTL3	1.50939	1.83445	2.52072	0.68627	1.01133	23.8831	66.1733	5.10768e-22	6.05834e-21
Tryptic	[R].GVQGPPGPTGKPGK.[R]	3xOxidation [P5; P6; P8]	COL11A1	1.53823	-1.29511	-0.281579	1.01353	-1.81981	21.9776	66.1448	5.17255e-22	6.12694e-21
Semi	[F].SAPKPQTSPSPK.[R]		CAP1	-0.323352	1.27333	1.83276	0.559427	2.15611	22.1511	66.1208	5.22797e-22	6.18418e-21
Tryptic	[R].PGAQLLR.[G]		DMGDH	0.291148	2.23409	3.69354	1.45945	3.4024	24.0276	66.1199	5.46732e-22	6.45855e-21
Tryptic	[R].IEGEGSVLQAK.[L]		MVP	-0.344431	1.4924	2.04241	0.55001	2.38684	21.99	65.9992	5.51718e-22	6.50863e-21
Tryptic	[K].YPEGSSEER.[EQ]		TGM2	-0.200064	1.34143	1.32496	-0.0164659	1.52503	22.782	65.9438	5.65447e-22	6.66158e-21
Tryptic	[R].GEPGPPGPAGFAGPPGADGQPGAK.[G]	2xOxidation [P]	COL1A1	-0.755023	-3.18425	-3.19275	-0.00849402	-2.43772	24.1869	65.9845	5.80471e-22	6.82934e-21
Tryptic	[R].FCGTFR.[P]	1xCarbamidomethyl [C2]	PCOLCE	0.626518	-1.28344	0.171309	1.45475	-0.455209	28.0969	65.8249	5.9609e-22	7.00366e-21
Tryptic	[K].RIPIEDGSGEVVLSR.[K]		C3	0.0932904	2.1892	2.19474	0.00554318	2.10145	22.3888	65.836	5.9743e-22	7.00995e-21
Semi	[M].PELAVQK.[V]		PSMD7	0.137857	1.88555	1.91704	0.0314942	1.77918	20.7869	65.8011	6.02427e-22	7.05908e-21
Tryptic	[R].DAVQALQEAQGR.[A]		CLEC11A	-0.401842	-2.90042	-2.10002	0.800396	-1.69818	25.3506	65.8281	6.14831e-22	7.19476e-21
Tryptic	[R].FIEQEK.[A]		PLEC	0.305842	0.419677	3.03677	2.61709	2.73092	24.8197	65.8453	6.1741e-22	7.21526e-21
Tryptic	[R].GLPASINTAYER.[K]		MMP14	-1.1529	1.36792	0.745619	-0.6223	1.89852	23.7898	65.7215	6.2411e-22	7.28379e-21
Tryptic	[-].MESYHKPDQQK.[L]	1xAcetyl [N-Term]	TKT	-0.093209	1.52501	2.01666	0.49165	2.10987	24.5016	65.6269	6.50939e-22	7.58675e-21
Tryptic	[K].HIDAALSEENTGK.[T]		MMP1	-1.97289	2.68642	-0.792677	-3.47909	1.18021	27.1537	65.5269	7.11171e-22	8.27769e-21
Tryptic	[K].EDPTVSALLTSEK.[D]		GSTO1	0.0167789	2.11023	2.49146	0.381231	2.47469	22.5404	65.4491	7.18304e-22	8.34956e-21
Tryptic	[K].EPAVLELEGK.[K]		CAP1	-0.660184	1.38087	1.66407	0.283202	2.32425	21.3743	65.3234	7.45232e-22	8.65105e-21
Tryptic	[K].GEMGPAGIPGAPGLMGAR.[G]	3xOxidation [P5; M/P]	COL3A1	1.37027	-0.958748	-0.427962	0.530786	-1.79824	24.7153	65.2629	7.65637e-22	8.8761e-21
Tryptic	[R].EQWPQCPTIK.[E]	1xCarbamidomethyl [C6]	CTSB	0.635508	1.06595	2.01734	0.951397	1.38184	27.2416	65.2367	7.7467e-22	8.96888e-21
Tryptic	[K].LSSLPFQK.[I]		NUTF2	-0.258947	1.16684	1.7938	0.626961	2.05275	23.8355	65.2334	7.7579e-22	8.96995e-21
Tryptic	[K].GDYPLEAVR.[M]		PKM	-0.300273	2.3225	2.36544	0.0429435	2.66571	26.0858	65.1121	8.5567e-22	9.88044e-21
Tryptic	[K].SITTDDWK.[D]		LTA4H	0.387372	2.40669	3.54435	1.13766	3.15698	22.4367	65.1036	8.5891e-22	9.90473e-21
Tryptic	[DRK].FEEAER.[ST]		TXNL1	-0.366602	-2.35539	-1.70286	0.652534	-1.33626	22.7885	64.8915	9.04122e-22	1.04123e-20
Tryptic	[K].FAAATGATPIAGR.[F]		RPSA	-0.662258	0.815569	1.23868	0.423115	1.90094	22.0444	64.8737	9.11386e-22	1.04821e-20
Tryptic	[R].IIGGSDADIK.[N]		C1S	0.311894	1.57423	1.76184	0.187612	1.44995	27.5676	64.8371	9.26493e-22	1.06419e-20
Tryptic	[R].SPAQILLR.[W]		AKR1A1	0.218229	1.30331	1.85207	0.548762	1.63384	23.3674	64.7773	9.51696e-22	1.0917e-20
Tryptic	[K].EALTYDGALLGDR.[S]		EIF4H	0.0656934	1.40758	1.81147	0.403887	1.74578	21.3911	64.7722	9.53875e-22	1.09276e-20
Tryptic	[R].AFQVWSDVTPLR.[F]		MMP2	0.807075	3.42856	2.54609	-0.882461	1.73902	24.6504	64.8613	9.57246e-22	1.09518e-20
Tryptic	[K].SGSDEVQVGQQR.[T]		C3	0.20096	1.70128	1.64909	-0.0521892	1.44813	25.8861	64.6018	1.02983e-21	1.17667e-20
Tryptic	[K].ELALQPK.[D]		GARS1	-0.300539	1.03862	1.44571	0.407082	1.74624	21.8656	64.5916	1.03457e-21	1.18054e-20
Tryptic	[R].LQVCGSDGATYR.[D]	1xCarbamidomethyl [C4]	FSTL3	1.52717	1.22824	2.21017	0.981937	0.683	23.1362	64.5683	1.04547e-21	1.19143e-20
Tryptic	[R].NNFVIR.[R]		EFEMP1	1.57026	2.49237	3.04959	0.557225	1.47933	23.6914	64.5073	1.09994e-21	1.25187e-20
Semi	[G].EEELQVIQPDK.[S]		SIRPA	0.0866741	1.86582	1.03456	-0.831262	0.947884	21.532	64.4354	1.10993e-21	1.26159e-20
Tryptic	[K].IQASTMAFK.[Q]	1xOxidation [M6]	TAGLN2	-0.184976	1.78034	1.93408	0.153739	2.11906	22.7305	64.396	1.12986e-21	1.28256e-20
Tryptic	[K].SFVLNLGK.[D]		LGALS1	0.00735453	1.32345	1.79603	0.472587	1.78868	27.6002	64.3528	1.15208e-21	1.30609e-20
Tryptic	[R].YLMGER.[L]	1xOxidation [M3]	LDHA	-0.28274	1.02695	2.19958	1.17262	2.48232	24.6103	64.3263	1.1659e-21	1.32005e-20
Tryptic	[R].GDGGPPGMTGFPGAAGR.[T]	2xOxidation [P6; P12]	COL1A2	-0.356546	-2.12272	-1.69919	0.423525	-1.34265	29.8456	64.305	1.17721e-21	1.33112e-20
Tryptic	[R].FLFEGQR.[I]		SUMO1	-0.0430059	1.11322	1.82294	0.709722	1.86595	21.8628	64.2712	1.19528e-21	1.34979e-20
Tryptic	[K].GLESTTLADKDGEIYCK.[G]	1xCarbamidomethyl [C16]	CSRP1	-0.328075	2.16152	1.35171	-0.809809	1.67978	23.0125	64.2381	1.21327e-21	1.36834e-20
Tryptic	[K].FLEEHPGGEEVLR.[E]		CYB5A	-0.163515	-3.87354	-0.44311	3.43043	-0.279596	26.4496	64.3262	1.21746e-21	1.37129e-20
Semi	[RH].CQYVTEK.[V]	1xCarbamidomethyl [N-Term]; 1xCarbamidomethyl [C1]	ALDOA	-0.398777	1.69655	2.00604	0.309493	2.40482	24.1516	64.1778	1.24892e-21	1.40491e-20
Tryptic	[K].NNEGTYYSPNYNPQSR.[S]		CP	0.4728	1.22905	2.18404	0.954994	1.71124	22.8913	64.1695	1.25148e-21	1.40598e-20
Tryptic	[R].TIPWLENR.[VT]		ACTN1	-0.218516	1.61972	1.70783	0.0881108	1.92635	24.3884	64.0825	1.3017e-21	1.46049e-20
Tryptic	[R].TLSSPTEPVKR.[S]		PSMB10	-0.275482	1.13836	2.24679	1.10842	2.52227	21.7712	64.0797	1.30335e-21	1.46049e-20
Tryptic	[R].DTDTGALLFIGK.[I]		SERPINF1	0.683896	-1.3905	-0.719055	0.671445	-1.40295	27.0374	64.0432	1.32511e-21	1.48296e-20
Tryptic	[R].ASYILMEK.[I]		GSS	0.0115632	1.14139	1.68459	0.543202	1.67302	21.6993	63.8329	1.45756e-21	1.62911e-20
Tryptic	[K].AAALEFLNR.[F]		STIP1	-0.253284	1.11403	1.46359	0.34956	1.71688	20.7422	63.8053	1.47592e-21	1.64687e-20
Tryptic	[K].DIMAEIYK.[N]		CTSB	0.671971	1.29648	2.17756	0.881085	1.50559	26.0081	63.8034	1.47723e-21	1.64687e-20
Tryptic	[K].TMQGSEVVNVLK.[S]		PDCD6IP	0.148859	1.54065	2.03453	0.493887	1.88567	21.9072	63.68	1.56239e-21	1.73958e-20
Tryptic	[KR].LYWADAK.[L]		LRP1	-0.242939	1.47098	0.894886	-0.57609	1.13782	21.5289	63.5831	1.63276e-21	1.81562e-20
Tryptic	[R].YASNAVSEALIR.[E]		DNPEP	-0.186817	1.50189	1.82267	0.320772	2.00948	21.4356	63.5726	1.64053e-21	1.82193e-20
Tryptic	[EKR].FTVETR.[SG]		FLNA	0.0293142	2.73795	2.76334	0.0253921	2.73402	24.7361	63.6159	1.67876e-21	1.86201e-20
Tryptic	[K].SEGGFIWACK.[N]	1xCarbamidomethyl [C9]	IDH1	-0.206884	1.51533	1.49191	-0.0234187	1.69879	22.209	63.3577	1.8093e-21	2.00425e-20
Tryptic	[R].GETGPAGPPGAPGAPGAPGPVGPAGK.[S]		COL1A1	-1.61061	-4.07759	-3.31441	0.763189	-1.7038	23.3886	63.3498	1.8947e-21	2.0962e-20
Tryptic	[K].TCATDLQTK.[A]	1xCarbamidomethyl [C2]	BPNT1	-0.38417	0.708941	1.58031	0.871365	1.96448	22.8061	63.2096	1.93581e-21	2.13896e-20
Semi	[Y].SLEPVAVELK.[S]		PGK1	-0.305471	2.0216	2.29784	0.276234	2.60331	21.9613	63.2149	1.9855e-21	2.19109e-20
Tryptic	[R].VAGESAEPEPEPEADYYAK.[E]		TGFB1	-0.475258	-1.70882	-1.76421	-0.0553911	-1.28896	23.423	63.0483	2.08399e-21	2.29687e-20
Tryptic	[R].FDDAVVQSDMK.[H]		HSPA8	-0.102188	0.983857	1.65701	0.673151	1.7592	22.9323	62.9225	2.20753e-21	2.42996e-20
Tryptic	[K].DGGAWGTEQR.[E]		LGALS1	0.00929639	1.356	1.81785	0.461854	1.80856	27.488	62.7949	2.34049e-21	2.57306e-20
Tryptic	[K].DLIVTPATILK.[E]		BCAT1	0.0291558	1.22746	1.5979	0.37044	1.56874	20.8917	62.7869	2.3491e-21	2.57927e-20
Tryptic	[R].VFSGLVSTGLK.[V]		EEF2	-0.456614	1.52975	1.91541	0.385663	2.37203	23.3187	62.7394	2.40096e-21	2.6329e-20
Tryptic	[K].DLMVLNDVYR.[V]		ANPEP	0.195655	2.17242	1.9272	-0.24522	1.73155	22.1119	62.6532	2.49784e-21	2.7357e-20
Semi	[S].MYGCDVGPDGR.[L]	1xCarbamidomethyl [C4]	HLA-B	-0.535484	2.32877	2.25426	-0.0745059	2.78974	24.551	62.7036	2.54565e-21	2.78456e-20
Tryptic	[K].PALPAGTEDTAK.[E]		GSN	0.707387	-0.980872	-0.611219	0.369653	-1.31861	25.6623	62.5958	2.56468e-21	2.80186e-20
Tryptic	[K].LLQDFFNGK.[E]		HSPA6	-0.0276968	1.15491	1.69066	0.535744	1.71835	20.5062	62.5827	2.58022e-21	2.81531e-20
Tryptic	[R].KCQGSSDLPCSGR.[G]	2xCarbamidomethyl [C2; C10]	ITGBL1	2.01097	-1.94858	-1.13629	0.812286	-3.14726	22.7462	62.4908	2.80706e-21	3.05899e-20
Tryptic	[K].YRPSQDQGLPASR.[C]	1xOxidation [P10]	C1QTNF1	-1.14557	1.72226	0.959227	-0.763034	2.1048	24.0254	62.271	2.99894e-21	3.26402e-20
Tryptic	[R].ELCQGLGQPGSVLR.[V]	1xCarbamidomethyl [C3]	RNH1	-0.191463	1.25229	1.49335	0.241064	1.68481	23.018	62.2374	3.02513e-21	3.28841e-20
Tryptic	[K].GIALDPAMGK.[V]		LRP1	0.14392	1.14576	0.784387	-0.361377	0.640467	23.8657	62.1679	3.12382e-21	3.39146e-20
Tryptic	[R].GLPGSPGNIGPAGK.[E]		COL1A2	-0.945905	-3.03327	-2.03527	0.998	-1.08937	26.0688	62.2063	3.14741e-21	3.41283e-20
Tryptic	[R].TGPPGPSGISGPPGPPGPAGK.[E]	3xOxidation [P]	COL1A2	-0.788048	-2.54637	-2.41739	0.12898	-1.62934	27.3807	62.1525	3.16754e-21	3.43038e-20
Tryptic	[R].ESCDSALR.[A]	1xCarbamidomethyl [C3]	CAPZA1	-0.645496	0.931638	1.42053	0.488891	2.06602	22.5271	62.133	3.1746e-21	3.43377e-20
Tryptic	[R].CECAPDCSGLPAR.[L]	3xCarbamidomethyl [C1; C3; C7]	FSTL3	1.37158	1.17491	1.93805	0.763136	0.566467	22.2606	61.9545	3.44799e-21	3.72486e-20
Tryptic	[R].EPPLELK.[D]		ARPC2	-0.342918	1.65215	1.89137	0.239221	2.23429	22.9335	61.9213	3.50142e-21	3.7779e-20
Tryptic	[K].LLPPYLR.[V]		NAMPT	-0.0444485	3.78042	2.91213	-0.868294	2.95657	23.2282	61.9734	3.56309e-21	3.83968e-20
Tryptic	[K].IVVLLQR.[L]		PSME1	-0.0144685	1.78412	2.48037	0.696253	2.49484	23.0913	61.7611	3.80331e-21	4.09349e-20
Tryptic	[R].FQLLEGPPESMGR.[G]		GDI1	-0.0587552	1.67818	1.53906	-0.139128	1.59781	22.6171	61.7317	3.8231e-21	4.10972e-20
Semi	[RQ].TPALIALR.[Y]		AKR1C1	-0.223759	1.5839	1.35061	-0.233293	1.57437	23.3535	61.6998	3.88019e-21	4.16595e-20
Tryptic	[R].YHGDPMPCPK.[E]	1xCarbamidomethyl [C8]; 1xOxidation [M6]	C1S	1.01248	2.52474	3.19439	0.669647	2.18191	24.4796	61.7007	4.04266e-21	4.33504e-20
Tryptic	[K].VLLDGVQNPR.[A]		C3	0.163774	1.94127	1.79841	-0.142865	1.63463	24.669	61.6023	4.06001e-21	4.3483e-20
Semi	[Q].SLQEETVR.[K]		COL1A2	-0.853727	-2.41563	-2.03234	0.383292	-1.17861	24.4533	61.5826	4.09745e-21	4.38302e-20
Tryptic	[R].SQWSPALTISK.[V]		UBE2D2	-0.425086	1.29915	1.67373	0.374574	2.09881	22.4841	61.4977	4.2626e-21	4.55409e-20
Tryptic	[R].QCVSPCAR.[T]	2xCarbamidomethyl [C2; C6]	VWF	0.238017	-1.94736	-1.62194	0.325424	-1.85995	22.1095	61.4218	4.41575e-21	4.71194e-20
Tryptic	[R].GDPECHLFYNEQQEAR.[G]	1xCarbamidomethyl [C5]	IGFBP2	1.27946	-1.85557	-1.52762	0.327945	-2.80709	22.7511	61.5015	4.43439e-21	4.72604e-20
Tryptic	[R].DFSAPLTISR.[V]		PDLIM4	0.0296704	1.74347	1.94622	0.202755	1.91655	20.6739	61.3499	4.56624e-21	4.86062e-20
Tryptic	[R].DRDLEVDTTLK.[S]		COL1A1	-0.510604	-2.99284	-2.12522	0.867624	-1.61461	29.8172	61.396	4.65734e-21	4.95155e-20
Tryptic	[R].EDWQTWDCPK.[T]	1xCarbamidomethyl [C8]	FAP	-0.384427	1.50369	0.695362	-0.80833	1.07979	21.2063	61.2591	4.76386e-21	5.05863e-20
Tryptic	[K].VFNDMK.[V]		CFL1	-0.481464	1.1853	1.59594	0.410641	2.0774	25.4026	61.1531	5.00551e-21	5.30876e-20
Tryptic	[R].QIIVEEAK.[Q]		CFL2	0.00499468	1.25525	1.59356	0.338318	1.58857	21.833	61.1332	5.0524e-21	5.35199e-20
Tryptic	[K].ACANPAAGSVILLENLR.[F]	1xCarbamidomethyl [C2]	PGK1	-0.39977	3.08974	2.50073	-0.589019	2.9005	22.8066	61.1592	5.20078e-21	5.50247e-20
Tryptic	[R].GSAGPPGATGFPGAAGR.[V]		COL1A1	-0.90867	-3.28158	-2.25136	1.03022	-1.34269	24.7897	61.1387	5.25071e-21	5.54857e-20
Tryptic	[K].DQLIYNLLK.[E]		LDHA	0.0319031	1.82786	2.41061	0.582753	2.37871	24.6504	61.01	5.38774e-21	5.68648e-20
Tryptic	[K].TYFFVEDK.[Y]		MMP3	0.658546	3.36094	2.20639	-1.15455	1.54785	29.8765	61.0569	5.45501e-21	5.75051e-20
Tryptic	[R].GDEGPPGSEGAR.[G]		COL6A1	-0.316077	1.55685	1.84109	0.284234	2.15717	25.696	60.9482	5.5091e-21	5.80052e-20
Tryptic	[R].TIYENR.[I]		UBE2V1	-0.12708	0.87544	1.50614	0.6307	1.63322	23.0923	60.8166	5.85956e-21	6.16209e-20
Tryptic	[K].LTDIQYGR.[E]		BCAT1	-0.0881015	0.968679	1.46389	0.495209	1.55199	22.177	60.7509	6.04294e-21	6.34727e-20
Tryptic	[R].QATCFLGR.[S]	1xCarbamidomethyl [C4]	FSTL3	1.7613	1.55465	2.23094	0.676292	0.469639	23.5214	60.7408	6.07182e-21	6.36993e-20
Tryptic	[K].KQEAAIMDYNR.[D]	1xOxidation [M7]	LAMC1	-0.4447	0.913239	1.33946	0.426217	1.78416	30.5962	60.7082	6.1655e-21	6.46043e-20
Tryptic	[K].QDIVFDGIAQIR.[G]		MMP2	-0.582389	2.40188	1.57919	-0.822689	2.16157	23.8751	60.7228	6.37819e-21	6.67527e-20
Tryptic	[R].VLDPAIPIPDPYSSR.[I]		LAMB2	0.0950035	1.87462	0.372323	-1.5023	0.27732	21.7347	60.616	6.43845e-21	6.73026e-20
Tryptic	[K].VVFEQTK.[V]		TPI1	-0.0209314	0.601104	1.47784	0.876738	1.49877	27.7168	60.6046	6.47282e-21	6.75809e-20
Tryptic	[K].YGGQPVPNFPSK.[L]		FLNA	-0.168868	1.14629	1.22069	0.0744057	1.38956	24.8908	60.5986	6.49119e-21	6.76916e-20
Tryptic	[R].SFVQGLGVASDVVR.[K]		GPC1	-0.236755	-2.16323	-1.24525	0.917982	-1.0085	23.2062	60.5951	6.50203e-21	6.77236e-20
Tryptic	[R].GDELADSALEIFK.[Q]		TGFBI	-2.53679	-1.72989	1.70219	3.43208	4.23898	25.4581	60.6485	6.6045e-21	6.87089e-20
Tryptic	[R].LEYGGLGR.[E]		CMBL	1.63052	0.730097	2.6173	1.8872	0.986783	23.7133	60.5179	6.74249e-21	7.00609e-20
Tryptic	[K].YTVNQCR.[R]	1xCarbamidomethyl [C6]	CP	0.997924	1.50201	2.44054	0.938531	1.44261	24.6789	60.5023	6.79216e-21	7.04929e-20
Tryptic	[K].TPSLDAEGSNCPATK.[V]	1xCarbamidomethyl [C11]	AGRN	-0.545547	1.44959	0.714919	-0.734666	1.26047	23.0415	60.3929	7.15111e-21	7.413e-20
Tryptic	[R].TGEVGAVGPPGFAGEK.[G]		COL1A2	-0.969997	-3.03987	-2.28339	0.756481	-1.31339	25.8333	60.4617	7.21015e-21	7.46533e-20
Tryptic	[R].VLDVNDNAPK.[F]		CDH11	0.486091	-0.936865	0.000436098	0.937302	-0.485655	25.5004	60.3346	7.35028e-21	7.6014e-20
Semi	[R].VGDTYERPKD.[S]		FN1	0.424737	2.89916	3.38386	0.4847	2.95913	23.8111	60.3592	7.56632e-21	7.81555e-20
Tryptic	[R].SAIQLGNYK.[-]		DCN	1.68826	1.97429	2.01304	0.0387568	0.324782	27.5981	60.2277	7.73053e-21	7.97571e-20
Tryptic	[K].DMSPLSETEMALGK.[D]		MAP4	0.233321	1.04735	1.71497	0.667627	1.48165	21.489	60.1921	7.86176e-21	8.10151e-20
Tryptic	[K].DILMHR.[W]		CNDP2	-0.0298509	1.58465	1.89175	0.307099	1.9216	21.4662	60.164	7.96695e-21	8.20022e-20
Tryptic	[K].IDAAISDKEK.[N]		MMP3	1.26643	3.42081	2.39768	-1.02313	1.13125	26.406	60.1935	8.18057e-21	8.41017e-20
Semi	[S].PEDYTLK.[V]		CTSD	-0.391704	1.32231	1.48114	0.15883	1.87284	22.114	60.056	8.38399e-21	8.60915e-20
Tryptic	[K].LSSAMSAAK.[A]		MDH1	0.0629139	1.29261	1.67386	0.381246	1.61095	22.5681	60.018	8.53623e-21	8.75516e-20
Tryptic	[K].IMESFK.[N]		ATP1A1	-0.759009	0.893676	0.970746	0.0770703	1.72976	21.1312	59.9916	8.64344e-21	8.85471e-20
Tryptic	[R].HAYGDQYR.[A]		IDH1	-0.449042	1.47786	1.67039	0.192534	2.11943	23.3242	59.9325	8.8887e-21	9.09527e-20
Tryptic	[K].GEMGPAGIPGAPGLMGAR.[G]	2xOxidation [P9; P12]	COL3A1	1.66273	-0.713961	-0.304722	0.409239	-1.96746	26.7626	59.9009	9.02299e-21	9.21106e-20
Tryptic	[K].QTQVSVLPEGGETPLFK.[Q]	1xGln->pyro-Glu [N-Term]	GSN	0.790476	-0.716545	-0.518724	0.197821	-1.3092	24.2906	59.9017	9.01949e-21	9.21106e-20
Tryptic	[R].EASNCFAIR.[H]	1xCarbamidomethyl [C5]	ITM2B	0.485055	-1.58725	-1.77632	-0.189075	-2.26138	22.5045	59.8914	9.06363e-21	9.24172e-20
Tryptic	[R].AENYDIPSADR.[H]		UBA1	0.0722746	1.61401	1.91199	0.297975	1.83971	22.248	59.8648	9.17882e-21	9.34825e-20
Tryptic	[K].VCELDENNTPMCVCQDPTSCPAPIGEFEK.[V]	4xCarbamidomethyl [C2; C12; C14; C20]	SPARC	0.125785	-2.77182	-3.11133	-0.339511	-3.23711	25.966	59.9332	9.2507e-21	9.41045e-20
Tryptic	[R].NIFDQR.[A]		GSS	0.210893	1.20723	1.93948	0.732244	1.72858	21.649	59.8197	9.37704e-21	9.52786e-20
Tryptic	[K].SLQPLAPR.[N]		MVP	0.0055271	1.45418	2.06033	0.606149	2.0548	21.5872	59.7159	9.85035e-21	9.99713e-20
Tryptic	[K].LNLPSDMHIQGLQSR.[Y]	1xOxidation [M7]	CA12	0.674616	2.14893	2.98475	0.835819	2.31014	22.3798	59.7807	9.94359e-21	1.00716e-19
Tryptic	[R].LVAPGATMEWQGEK.[G]		ADAMTS2	1.03561	0.944132	2.64718	1.70305	1.61157	22.2341	59.6954	9.94682e-21	1.00716e-19
Tryptic	[R].GPSGPPGPDGNKGEPGVVGAVGTAGPSGPSGLPGER.[G]		COL1A2	-1.47129	-3.57742	-3.24703	0.330394	-1.77574	23.4539	59.7546	1.0067e-20	1.01804e-19
Tryptic	[R].MEGAEAQRPEEAGR.[A]		PTX3	2.45405	0.579896	2.38242	1.80252	-0.0716303	26.554	59.6851	1.00776e-20	1.01804e-19
Tryptic	[K].VLAVNQENEQLMEDYEK.[L]		ACTN1	0.309069	2.38002	2.09592	-0.284102	1.78685	24.0784	59.5833	1.05597e-20	1.06427e-19
Tryptic	[R].QYTDSTFR.[V]		CP	0.977385	1.57824	2.43437	0.856131	1.45698	23.6801	59.5716	1.05499e-20	1.06427e-19
Tryptic	[R].ISPVEESEDVSNK.[V]		SDC4	0.594697	0.928174	2.6292	1.70103	2.0345	23.3888	59.5582	1.06171e-20	1.06882e-19
Semi	[C].QEPEPCHPGFDAESYTFTVPR.[R]	1xCarbamidomethyl [C6]; 1xGln->pyro-Glu [N-Term]	CDH1	-0.513725	-3.17632	-2.63613	0.540189	-2.1224	23.6338	59.6278	1.06909e-20	1.07501e-19
Tryptic	[K].GSPGAQGPPGAPGPLGIAGITGAR.[G]	2xOxidation [P]	COL3A1	1.65414	-1.11809	-0.0756434	1.04245	-1.72978	25.6994	59.5129	1.08487e-20	1.08962e-19
Tryptic	[R].GLTGPIGPPGPAGAPGDKGESGPSGPAGPTGAR.[G]	3xOxidation [P]	COL1A1	-0.456142	-2.61088	-1.75315	0.857738	-1.297	29.812	59.5203	1.08811e-20	1.09162e-19
Tryptic	[R].EPGCGCCATCALGLGMPCGVYTPR.[C]	5xCarbamidomethyl [C4; C6; C7; C10; C18]; 1xOxidation [M/P]	IGFBP4	0.384883	2.70712	2.41616	-0.290962	2.03127	23.2573	59.5594	1.1044e-20	1.10668e-19
Tryptic	[K].FFACIK.[R]	1xCarbamidomethyl [C4]	TIMP2	0.572538	-1.08262	-0.214189	0.868427	-0.786728	26.1714	59.4235	1.13206e-20	1.1331e-19
Tryptic	[K].GVFVLNK.[K]		C3	0.275532	1.82234	1.82677	0.00443224	1.55124	24.5147	59.3775	1.15714e-20	1.15688e-19
Tryptic	[R].LALGDDSPALK.[E]		GOT1	-0.110526	0.669865	1.38206	0.712197	1.49259	22.6465	59.2798	1.21232e-20	1.21065e-19
Tryptic	[K].MDAEFR.[H]		APP	0.697368	1.10064	1.57628	0.475638	0.878908	24.806	59.2124	1.25198e-20	1.24883e-19
Tryptic	[R].GFSGLQGPPGPPGSPGEQGPSGASGPAGPR.[G]		COL1A1	-1.01622	-2.81868	-2.51424	0.304438	-1.49801	23.8081	59.208	1.29929e-20	1.29454e-19
Tryptic	[R].AVDIPGLEAATPYR.[V]		TNC	3.00733	0.724271	1.54847	0.824194	-1.45886	24.6373	59.1647	1.31196e-20	1.30567e-19
Tryptic	[R].YVMPSCESDAR.[A]	1xCarbamidomethyl [C6]	SMOC1	-1.25473	0.450406	-1.40404	-1.85445	-0.149317	23.3456	59.0301	1.36596e-20	1.35786e-19
Semi	[S].PGAFTPLVK.[L]		DCN	1.0696	2.09303	2.98205	0.889023	1.91246	23.0375	59.0676	1.37426e-20	1.36456e-19
Tryptic	[R].FTTGDAMSK.[R]		COTL1	0.454265	1.7106	2.27089	0.560298	1.81663	24.7593	58.9471	1.42137e-20	1.40973e-19
Tryptic	[K].ASSEGGTAAGAGLDSLHK.[N]		ARPC1B	-0.779126	1.31568	1.42194	0.106261	2.20107	22.9822	58.795	1.5289e-20	1.51465e-19
Tryptic	[R].GEDTSMNLVQK.[Y]	1xOxidation [M6]	MMP3	0.311547	2.78776	1.90282	-0.884936	1.59128	26.2093	58.7755	1.59969e-20	1.58298e-19
Tryptic	[R].GFPGADGVAGPKGPAGER.[G]	1xOxidation [P]	COL1A1	-1.29232	-3.52395	-1.72323	1.80072	-0.43091	23.2754	58.7132	1.65398e-20	1.63485e-19
Tryptic	[R].MPSLPSYK.[V]		TKT	0.0206365	1.60364	1.97118	0.367536	1.95054	24.5416	58.5727	1.70118e-20	1.6796e-19
Tryptic	[K].NIVLSGGSTMFR.[D]		ACTR3	-0.277521	1.93746	1.6584	-0.279056	1.93592	21.7074	58.5543	1.71631e-20	1.69263e-19
Tryptic	[R].LPEGDLGK.[E]		EIF5A	-0.193574	1.1509	1.69265	0.541747	1.88622	24.4231	58.548	1.72157e-20	1.6959e-19
Tryptic	[R].QEMQEVQSSR.[S]		HNRNPA2B1	-0.0445928	1.17057	1.95366	0.78309	1.99825	23.9277	58.5329	1.73407e-20	1.70628e-19
Tryptic	[R].DLALAIR.[D]		CAPG	-0.00321495	0.973081	1.45504	0.481961	1.45826	23.7169	58.5143	1.74971e-20	1.71973e-19
Tryptic	[K].VEPGLGADNSVVR.[F]		FLNA	-0.0764723	1.35502	1.40342	0.0484051	1.4799	25.2895	58.4966	1.76467e-20	1.73247e-19
Tryptic	[K].ADGSGSVVLR.[N]		LRP1	0.0989407	1.21083	0.943238	-0.267589	0.844297	24.2226	58.3496	1.89424e-20	1.85759e-19
Tryptic	[K].YDFIEIR.[D]		NRP2	-0.41191	2.17962	1.61027	-0.569351	2.02218	22.1041	58.3438	1.92219e-20	1.88288e-19
Tryptic	[K].PTVVWYR.[N]		PTK7	-0.362618	1.57689	0.999615	-0.577279	1.36223	21.4393	58.2317	2.00508e-20	1.96187e-19
Tryptic	[K].ISFVIPCNNQ.[-]	1xCarbamidomethyl [C7]	SCRG1	1.35206	-2.19315	-0.637813	1.55534	-1.98988	27.1735	58.2883	2.02893e-20	1.98299e-19
Tryptic	[K].AGFAGDQIPK.[Y]		ACTR1A	-0.403614	1.21626	1.4249	0.208636	1.82851	22.1005	58.1745	2.06135e-20	2.01241e-19
Tryptic	[K].ICEPGYSPTYK.[Q]	1xCarbamidomethyl [C2]	CTSB	0.546223	0.885733	1.96992	1.08419	1.4237	27.7114	58.1576	2.07817e-20	2.01978e-19
Tryptic	[R].AILPCQDTPSVK.[L]	1xCarbamidomethyl [C5]	LTA4H	-0.197846	1.00907	1.33427	0.3252	1.53212	22.0583	58.1598	2.07597e-20	2.01978e-19
Tryptic	[R].ASSSAGTDPQLLLYR.[V]		CSPG4	-0.305685	-1.4652	-1.9026	-0.437403	-1.59692	23.798	58.159	2.0768e-20	2.01978e-19
Tryptic	[R].YLLGTSLAR.[P]		ASS1	0.0510807	1.40162	1.99984	0.598213	1.94876	21.6959	58.1628	2.07299e-20	2.01978e-19
Semi	[N].VIGPWIQTK.[M]		ACTN1	-0.198497	1.53614	1.8038	0.267657	2.0023	22.875	58.1191	2.11728e-20	2.05551e-19
Semi	[KNP].DGDYWR.[L]		CPE	-0.493641	-1.79012	-1.80819	-0.018067	-1.31455	23.3306	58.0995	2.13746e-20	2.07279e-19
Tryptic	[K].GWPLYLSTK.[N]		IDH1	-0.138219	1.54053	1.4552	-0.0853308	1.59342	20.9718	58.0763	2.16156e-20	2.09383e-19
Tryptic	[R].VSLATVDK.[T]		SELENOP	0.984715	-1.44035	-0.00292143	1.43743	-0.987636	22.9197	58.0323	2.20807e-20	2.13651e-19
Tryptic	[K].LLNENSYVPR.[E]		TFRC	-0.530899	1.4999	1.73678	0.236876	2.26768	22.1296	57.9759	2.26925e-20	2.19328e-19
Tryptic	[R].LLAEPVPGIK.[A]		UBE2N	-0.0165017	0.843556	1.43777	0.594216	1.45427	24.3794	57.9401	2.30893e-20	2.22915e-19
Tryptic	[K].ILDQSEAEK.[A]		MVP	0.403479	1.79737	2.0649	0.26753	1.66142	22.3927	57.9324	2.31754e-20	2.23499e-19
Tryptic	[R].VPMMSDPK.[A]	1xOxidation [M/P]	SERPINF1	1.00244	-2.13605	-1.26758	0.868463	-2.27002	23.5737	57.9965	2.33583e-20	2.25014e-19
Tryptic	[R].CLPVCGKPVNPVEQR.[Q]	Carbamidomethyl [C]; 1xCarbamidomethyl [N-Term]	C1R	1.49109	2.46358	2.93898	0.475405	1.44789	24.1263	57.9333	2.38828e-20	2.29813e-19
Tryptic	[R].IVEGILK.[R]		ELOB	-0.171402	1.02192	1.36279	0.340866	1.53419	21.168	57.8499	2.41217e-20	2.31856e-19
Tryptic	[R].MLQVASQASR.[G]		WBP2	0.690017	-2.23879	-1.46978	0.76901	-2.15979	24.6314	57.9204	2.42344e-20	2.32683e-19
Tryptic	[K].VQDYLR.[R]		UGP2	0.0945418	0.321648	2.05462	1.73298	1.96008	24.8745	57.8196	2.44785e-20	2.34767e-19
Tryptic	[R].DDVTGEEAR.[S]		PTK7	0.0138934	1.8048	1.56986	-0.234939	1.55596	24.3552	57.7925	2.48023e-20	2.37612e-19
Tryptic	[K].SNVSDAVAQSTR.[I]		TPI1	-0.0980128	0.696466	1.46906	0.772589	1.56707	27.9081	57.7334	2.55247e-20	2.44264e-19
Tryptic	[K].VIQGCGNPK.[V]	1xCarbamidomethyl [C5]	GPC1	0.307367	-1.87107	-0.870424	1.00065	-1.17779	24.2718	57.7152	2.57508e-20	2.46157e-19
Tryptic	[K].FLIDGFPR.[N]		CMPK1	-0.0702638	1.57664	2.16088	0.584242	2.23114	21.0233	57.6895	2.60747e-20	2.48981e-19
Tryptic	[K].SESPKEPEQLR.[K]		HNRNPA1	-0.0967558	1.62662	2.31734	0.690721	2.4141	24.7586	57.6998	2.61092e-20	2.49037e-19
Tryptic	[KR].VEIIANDQGNR.[TI]		HSPA2	-0.317152	0.916258	1.26874	0.35248	1.58589	25.7875	57.673	2.62848e-20	2.50438e-19
Tryptic	[K].ISGGSVVEMQGDEMTR.[I]		IDH1	-0.935968	0.813057	0.972786	0.159729	1.90875	22.7193	57.6462	2.66298e-20	2.53449e-19
Tryptic	[K].VAGQDGSVVQFK.[I]		SUMO2	-0.215294	0.709338	1.50607	0.796735	1.72137	25.9205	57.6138	2.70529e-20	2.57195e-19
Tryptic	[K].GEIFHR.[N]		LBP	0.836192	2.79038	3.71563	0.92525	2.87943	22.6308	57.6262	2.79505e-20	2.65439e-19
Tryptic	[R].MPCAELVR.[E]	1xCarbamidomethyl [C3]	IGFBP2	0.357683	-2.67271	-1.35756	1.31515	-1.71524	24.0264	57.5094	2.95818e-20	2.80625e-19
Semi	[V].QCSDLGLDK.[V]	1xCarbamidomethyl [C2]	DCN	0.43502	0.777435	2.04372	1.26629	1.6087	23.3636	57.4239	2.9673e-20	2.81184e-19
Tryptic	[R].LSCFAQTVSPAEK.[W]	1xCarbamidomethyl [C3]	FSCN1	-0.813527	0.871319	0.983226	0.111907	1.79675	22.9062	57.4176	2.97648e-20	2.81747e-19
Tryptic	[R].EPAIALAPR.[G]		FNDC1	-0.897567	1.03007	0.431148	-0.598923	1.32872	24.8323	57.411	2.98607e-20	2.82348e-19
Tryptic	[K].GYTQQLAFR.[Q]		C3	0.225191	1.99095	1.83741	-0.15354	1.61222	24.0368	57.3947	3.00997e-20	2.843e-19
Tryptic	[R].DYFEEYGK.[I]		HNRNPA2B1	-0.153756	0.999137	1.71546	0.716326	1.86922	24.6738	57.3617	3.05874e-20	2.88594e-19
Tryptic	[R].AALEELVK.[L]		HARS1	-0.219251	0.939083	1.63625	0.69717	1.8555	21.8961	57.3476	3.07984e-20	2.90271e-19
Tryptic	[R].SPEDSSPDAAR.[I]		ADM	-0.264606	1.63135	2.2201	0.588748	2.48471	25.7726	57.321	3.14304e-20	2.95908e-19
Tryptic	[K].IIEVEEEQEDPYLNDR.[C]		FBLN1	2.84374	-0.267377	2.18076	2.44814	-0.662979	22.7623	57.3622	3.17801e-20	2.98877e-19
Tryptic	[K].NCPGAEVPEGECCPVCPDGSESPTDQETTGVEGPK.[G]	4xCarbamidomethyl [C2; C12; C13; C16]; 1xOxidation [P]	COL1A1	-0.938147	-3.25636	-2.75579	0.500576	-1.81764	25.1261	57.3088	3.2618e-20	3.06426e-19
Tryptic	[K].IDYGVFAK.[L]		OMD	0.817454	-2.09655	-1.56309	0.533459	-2.38054	25.6805	57.3044	3.26872e-20	3.06746e-19
Tryptic	[R].EISDIAR.[R]		CEP290	-0.341341	0.892087	1.60897	0.716887	1.95032	23.2987	57.1314	3.4229e-20	3.2087e-19
Semi	[P].SVPAAEPEYPK.[G]		AK2	0.265532	0.942022	2.06677	1.12475	1.80124	22.7124	57.0724	3.52332e-20	3.29928e-19
Tryptic	[R].TGEVGAVGPPGFAGEK.[G]	2xOxidation [P9; P10]	COL1A2	-0.526843	-1.77882	-1.22777	0.551051	-0.700931	26.0667	57.0525	3.55775e-20	3.32795e-19
Tryptic	[K].VAVNDAHLLQYNHR.[V]		LGALS3	-0.390921	3.90004	2.70013	-1.19991	3.09105	23.9603	57.126	3.56617e-20	3.33225e-19
Semi	[M].PAYHSSLMDPDTK.[L]		ARPC3	-0.0465747	1.4485	1.73887	0.290372	1.78545	22.6206	57.0114	3.63008e-20	3.38833e-19
Tryptic	[K].VYGPGVAK.[T]		FLNA	-0.253428	1.17293	1.34098	0.168048	1.59441	24.9886	57.0024	3.64613e-20	3.39967e-19
Tryptic	[R].SIQWEER.[L]		SFRP4	-2.41931	-1.30507	-1.78508	-0.480018	0.634224	23.1851	56.9893	3.66959e-20	3.41789e-19
Tryptic	[RK].TNLPIFK.[L]		SNX12	-0.218472	1.26047	1.49129	0.230823	1.70976	21.6857	56.9824	3.68206e-20	3.42585e-19
Tryptic	[K].GVDIVMDPLGGSDTAK.[G]		VAT1	0.0257558	1.70439	1.90716	0.202766	1.8814	22.2126	56.974	3.69718e-20	3.43624e-19
Tryptic	[R].MEGAEAQRPEEAGR.[A]	1xOxidation [M1]	PTX3	2.28185	-0.0657842	2.24723	2.31301	-0.0346239	23.588	57.0168	3.76169e-20	3.49249e-19
Tryptic	[R].AVIDDAFAR.[A]		MMP9	-0.0744431	2.80114	1.01729	-1.78384	1.09174	22.1838	57.0116	3.77116e-20	3.49755e-19
Tryptic	[K].IVVPPLPGK.[A]		SNX12	-0.164875	0.919692	1.54048	0.620785	1.70535	21.5015	56.9226	3.79158e-20	3.51275e-19
Tryptic	[K].NSIAYMDQASGNVK.[K]		COL3A1	1.45088	0.774547	1.87759	1.10304	0.426707	28.6311	56.8464	3.936e-20	3.64268e-19
Tryptic	[K].DGDSVMVLPTIPEEEAK.[K]		PRDX6	0.303988	1.86839	1.69211	-0.176275	1.38812	22.9998	56.7029	4.22345e-20	3.90043e-19
Tryptic	[R].IDNDGDGFVTTEELK.[T]		RCN1	1.20588	0.564701	1.79086	1.22615	0.584978	24.4272	56.703	4.22327e-20	3.90043e-19
Semi	[KS].EMTGIWR.[Y]		CLIC4	-0.507767	1.60595	1.33603	-0.269915	1.8438	22.4247	56.6476	4.33994e-20	4.00377e-19
Tryptic	[K].TLTPDQWAR.[E]		BOLA2	-0.390284	2.18481	1.71143	-0.473383	2.10171	22.8827	56.6517	4.43184e-20	4.08423e-19
Tryptic	[K].HLQEALGLPAGR.[G]		CLEC11A	-1.06179	-3.77322	-2.33705	1.43618	-1.27526	22.8211	56.6642	4.47118e-20	4.11613e-19
Tryptic	[R].YIDTEHGGSQAR.[F]		SEC23A	-0.52712	1.18096	1.76614	0.585177	2.29325	22.2973	56.57	4.50888e-20	4.14645e-19
Tryptic	[R].EGVQKEDIPPADLSDQVPDTESETR.[I]		C3	-0.115724	2.29653	2.23022	-0.0663115	2.34594	23.8065	56.5676	4.68867e-20	4.30725e-19
Tryptic	[K].LLDPEKPGNR.[F]		SULF1	0.594367	4.17972	4.72415	0.544429	4.12978	26.3647	56.5555	4.71668e-20	4.32842e-19
Tryptic	[K].DIQGSLQDIFK.[F]		CDH13	0.749389	2.6436	2.34755	-0.296057	1.59816	20.863	56.4759	4.84136e-20	4.43817e-19
Tryptic	[K].DSIVHQAGMLK.[R]		ARPC2	-0.227105	1.97039	2.2744	0.304009	2.50151	22.2775	56.4912	4.8583e-20	4.44435e-19
Semi	[W].EIQPSTFR.[C]		DCN	1.16017	1.04566	2.42048	1.37482	1.26031	24.1575	56.4198	4.85524e-20	4.44435e-19
Tryptic	[K].DPGVLDR.[M]		S100A11	-0.0195662	0.805543	1.26276	0.457218	1.28233	27.5583	56.3627	4.99394e-20	4.56364e-19
Tryptic	[K].EVDYSGLR.[V]		CDV3	0.0972965	0.714637	1.86933	1.15469	1.77203	23.0532	56.3556	5.0116e-20	4.57499e-19
Tryptic	[R].NWDDMK.[H]		ACTR2	-0.307467	1.40799	1.47887	0.0708768	1.78634	21.4581	56.321	5.09789e-20	4.64889e-19
Tryptic	[K].AFGPGLQGGSAGSPAR.[F]		FLNA	-0.177661	1.05652	1.2041	0.147585	1.38176	25.553	56.2433	5.2973e-20	4.82569e-19
Tryptic	[K].TYWEDNK.[N]		CPE	-0.599568	-2.04734	-1.77228	0.275068	-1.17271	22.9771	56.2119	5.38021e-20	4.8961e-19
Tryptic	[K].QPGITFIAAK.[F]	1xGln->pyro-Glu [N-Term]	CTSD	-0.182365	1.02212	1.37013	0.348012	1.5525	25.5904	56.2084	5.38959e-20	4.89953e-19
Tryptic	[K].DLVFIFK.[G]		MMP3	1.11858	3.27817	2.03122	-1.24695	0.91264	27.0768	56.2796	5.40316e-20	4.90674e-19
Tryptic	[R].QEVPLATLEPLVK.[A]		SERPINI1	-2.23227	-1.41678	-2.8807	-1.46391	-0.648434	21.2952	56.2349	5.42152e-20	4.9183e-19
Tryptic	[K].APLDIPVPDPVKEK.[E]		PSME1	-0.185171	1.93827	2.3249	0.386628	2.51007	22.8391	56.2595	5.44446e-20	4.93397e-19
Tryptic	[R].SLDNFFAK.[R]		CDV3	-0.122481	0.937942	2.17616	1.23822	2.29864	22.2217	56.1532	5.53872e-20	5.01418e-19
Tryptic	[R].QMVETELK.[L]	1xGln->pyro-Glu [N-Term]	YWHAE	-0.128878	0.965308	1.31539	0.350077	1.44426	23.4722	56.0584	5.80498e-20	5.24977e-19
Tryptic	[R].LGLEVGRPEGR.[A]		CSPG4	-0.108725	-1.39354	-1.93056	-0.537018	-1.82183	23.7324	56.0344	5.87437e-20	5.30702e-19
Tryptic	[R].GLVLNAEGR.[Y]		FNDC1	-1.09222	1.11537	0.436909	-0.678463	1.52913	24.3872	55.986	6.01682e-20	5.43009e-19
Tryptic	[K].IFNLYPR.[K]		DPYSL3	0.244268	1.51195	1.79759	0.285642	1.55333	21.5304	55.9828	6.02642e-20	5.43313e-19
Tryptic	[R].TVMVNIENPEGIPVK.[Q]		C3	0.340412	2.53747	1.76923	-0.768244	1.42881	22.3999	55.9831	6.06252e-20	5.46002e-19
Tryptic	[R].CGESGHLAK.[D]	1xPyro-carbamidomethyl [N-Term]	CNBP	0.274847	0.947826	1.90531	0.957488	1.63047	24.0808	55.9279	6.19273e-20	5.57154e-19
Tryptic	[R].QAHLYR.[G]	1xGln->pyro-Glu [N-Term]	PKM	-0.117375	2.33281	1.97595	-0.356853	2.09333	25.0697	55.9421	6.36292e-20	5.71876e-19
Tryptic	[R].DMDVVSGR.[S]		FBLN5	2.06859	-0.654737	1.03251	1.68725	-1.03608	22.8224	55.7775	6.71388e-20	6.02797e-19
Tryptic	[R].LVVPASQCGSLIGK.[G]	1xCarbamidomethyl [C8]	PCBP2	-0.495196	0.992471	1.20142	0.208949	1.69662	21.3366	55.7607	6.72909e-20	6.03541e-19
Tryptic	[K].QGGLGPMNIPLVSDPK.[R]		PRDX1	0.293765	1.75226	1.58177	-0.170484	1.28801	22.6953	55.7429	6.78899e-20	6.0782e-19
Tryptic	[R].TPVLSAEASTAK.[E]		TNC	2.82962	0.517568	1.24169	0.724124	-1.58793	24.7585	55.7758	6.79074e-20	6.0782e-19
Tryptic	[K].AGDTVIPLYIPQCGECK.[F]	2xCarbamidomethyl [C13; C16]	ADH5	-0.193877	1.20035	1.94559	0.745241	2.13947	21.2786	55.7296	6.83401e-20	6.11066e-19
Tryptic	[R].MLYSSCK.[S]	1xCarbamidomethyl [C6]	TWF1	-0.526234	0.912709	1.38849	0.475783	1.91473	21.9031	55.7255	6.84777e-20	6.11669e-19
Tryptic	[K].ITELYK.[Q]		IARS2	-0.555629	-2.03494	-1.47112	0.563828	-0.915487	30.2206	55.7126	6.892e-20	6.14989e-19
Tryptic	[R].LLSPTER.[L]		DPP3	0.0398026	0.78342	1.46033	0.676909	1.42053	22.9957	55.699	6.93871e-20	6.18525e-19
Tryptic	[K].RTDEAAFQK.[L]		S100A4	2.38752	-0.215681	2.03313	2.24881	-0.354393	25.1518	55.764	6.97396e-20	6.21032e-19
Tryptic	[K].TSEGMDGCELMCCGR.[G]	3xCarbamidomethyl [C8; C12; C13]	WNT5A	-0.144536	0.879895	1.98311	1.10322	2.12765	22.4012	55.5768	7.37389e-20	6.55976e-19
Tryptic	[R].TQIDSPLSGK.[V]		VCAM1	-0.525178	0.804499	1.05402	0.249519	1.5792	28.159	55.4337	7.91922e-20	7.03769e-19
Tryptic	[K].VFDAIMNFK.[K]		EEF2	-0.520372	1.74054	1.7759	0.0353572	2.29627	21.1048	55.4193	8.02469e-20	7.12416e-19
Tryptic	[R].MLVDLAK.[S]		GPI	-0.0764612	0.943375	1.51594	0.572561	1.5924	25.3902	55.3694	8.17785e-20	7.25274e-19
Tryptic	[K].WIEAGPVVLK.[H]		PTK7	-0.0430381	2.15216	1.3149	-0.837256	1.35794	21.2025	55.3282	8.34764e-20	7.3958e-19
Tryptic	[K].EGPVGLPGIDGRPGPIGPAGAR.[G]	1xOxidation [P]	COL1A2	-0.218017	-2.84041	-2.83448	0.00592939	-2.61647	25.2505	55.3997	8.35962e-20	7.3989e-19
Semi	[K].IVQTYHVN.[M]		ACTN1	0.000125056	1.24788	1.63896	0.391079	1.63884	23.7909	55.3115	8.41751e-20	7.44258e-19
Tryptic	[K].NVRPDYLK.[A]		SOD2	0.827297	4.47334	5.44611	0.97277	4.61882	24.9322	55.3653	8.50405e-20	7.51148e-19
Tryptic	[R].YLIEIAK.[N]		IST1	0.137832	1.03873	1.82358	0.784844	1.68575	21.4341	55.2812	8.54611e-20	7.54099e-19
Tryptic	[R].DQPGEPATEFSCR.[E]	1xCarbamidomethyl [C12]	CSPG4	-0.207708	-1.38308	-1.99531	-0.612235	-1.78761	24.1441	55.2244	8.79238e-20	7.75045e-19
Semi	[R].GEAGAQGPMGPSGPAG.[A]		COL2A1	-0.0701304	1.56134	2.53069	0.969345	2.60082	23.5609	55.2278	9.03337e-20	7.95484e-19
Tryptic	[K].ETVQTTEDQILK.[R]		VCL	0.0497359	1.03714	1.44306	0.405911	1.39332	24.1563	55.1658	9.05392e-20	7.9649e-19
Tryptic	[K].EMVELPLR.[H]		VCP	-0.398897	1.6739	1.62411	-0.0497823	2.02301	22.5623	55.0929	9.39063e-20	8.24885e-19
Tryptic	[R].GETGPSGPVGPAGAVGPR.[G]		COL1A2	-0.46224	-1.78986	-1.3784	0.411462	-0.916161	30.82	55.0919	9.39563e-20	8.24885e-19
Tryptic	[K].DSCDGVECGPGK.[A]	2xCarbamidomethyl [C3; C8]	FSTL3	1.51838	1.43919	2.18266	0.743472	0.664283	23.9272	55.0867	9.42005e-20	8.26197e-19
Tryptic	[R].GYHLNEEGTR.[C]		FBLN1	2.29786	-0.318333	1.99556	2.31389	-0.302306	26.9613	55.1331	9.54996e-20	8.36749e-19
Tryptic	[R].DCNTCICR.[N]	3xCarbamidomethyl [C2; C5; C7]	VWF	0.505656	-1.42651	-1.12775	0.29876	-1.6334	23.3151	55.0154	9.76291e-20	8.54548e-19
Tryptic	[K].IIFEDDR.[C]		HINT1	-0.283824	1.25747	1.68153	0.424058	1.96535	22.8271	55.001	9.83372e-20	8.59884e-19
Tryptic	[R].FYAFGR.[V]		EEF2	-0.5544	1.32897	1.65826	0.329288	2.21266	23.0849	54.9619	1.00282e-19	8.76014e-19
Tryptic	[K].FLVAPLTFSNR.[Q]		XYLT1	0.0120874	-1.52037	-1.83912	-0.318755	-1.85121	22.0512	54.951	1.00833e-19	8.79944e-19
Semi	[A].LEVYTPK.[E]		MPZL1	-0.683722	1.96376	1.71956	-0.244204	2.40328	21.6606	55.0128	1.01425e-19	8.84221e-19
Tryptic	[K].TAFQEALDAAGDK.[L]		TXN	-0.0748083	1.12083	1.24341	0.122576	1.31822	26.8158	54.922	1.02315e-19	8.9109e-19
Tryptic	[K].TKPLATTQPAK.[T]		MAP4	0.215144	1.18468	2.20741	1.02273	1.99227	23.5302	54.8784	1.04579e-19	9.09901e-19
Tryptic	[K].FGSLLPIHPVTSG.[-]		PTPA	0.591543	1.45049	1.77668	0.326181	1.18513	21.6092	54.854	1.05867e-19	9.20192e-19
Semi	[N].MVTPGHACTQK.[F]	1xCarbamidomethyl [C8]	ALDOA	-0.548926	1.69794	1.79895	0.101008	2.34787	24.7147	54.8236	1.08257e-19	9.4002e-19
Tryptic	[K].DYETATLSEIK.[A]		ACTN1	-0.227829	1.36556	1.5417	0.17614	1.76953	22.8547	54.793	1.09166e-19	9.4639e-19
Tryptic	[R].AVSPLPYLR.[N]		VWF	0.595538	-1.45171	-1.09825	0.353458	-1.69379	23.2708	54.7922	1.09207e-19	9.4639e-19
Tryptic	[R].TLMNLGGLAVAR.[D]	1xOxidation [M3]	TAGLN2	-0.632232	2.07813	1.93425	-0.143883	2.56648	23.5952	54.8486	1.10125e-19	9.53399e-19
Tryptic	[K].VLTPTQVK.[N]		PEBP1	0.0884666	0.644135	1.14026	0.496123	1.05179	26.2112	54.7341	1.1245e-19	9.72561e-19
Tryptic	[K].ENFSCLTR.[L]	1xCarbamidomethyl [C5]	MDH1	0.126952	0.83824	1.62535	0.787113	1.4984	25.0838	54.6811	1.15487e-19	9.97831e-19
Tryptic	[K].GELLEAIKR.[D]		SOD2	0.0864459	3.23355	3.82507	0.591518	3.73863	24.1837	54.7486	1.15801e-19	9.99558e-19
Tryptic	[R].YLQGSSVQLR.[S]		VASN	0.678591	0.761993	1.2495	0.487508	0.57091	25.7016	54.655	1.17014e-19	1.00903e-18
Tryptic	[K].LMGSNEGEFK.[A]		COL3A1	1.43865	0.917779	1.94952	1.03174	0.510863	29.1655	54.6383	1.18003e-19	1.01655e-18
Tryptic	[R].GIPGPVGAAGATGAR.[G]	1xOxidation [P]	COL1A2	-0.440612	-1.69129	-1.40671	0.284572	-0.966102	31.0634	54.6281	1.18613e-19	1.0208e-18
Semi	[N].GQIESLISPDGSR.[K]		COL3A1	1.42675	1.12511	2.07672	0.951612	0.64997	22.5423	54.5583	1.22861e-19	1.05631e-18
Tryptic	[R].QSEDSTFYLGER.[T]		CP	0.824931	1.35957	2.03503	0.675465	1.2101	22.8054	54.4747	1.28155e-19	1.10074e-18
Tryptic	[R].KLGQSESQGPPR.[A]		PSMD9	0.106438	1.29036	1.53094	0.24058	1.4245	21.4246	54.4435	1.30186e-19	1.11709e-18
Tryptic	[R].GYPGNIGPVGAAGAPGPHGPVGPAGK.[H]	1xOxidation [P]	COL1A2	-1.77593	-3.6832	-3.44024	0.242961	-1.66431	25.983	54.5082	1.30688e-19	1.12029e-18
Tryptic	[R].VVGAPGVPGAPGER.[G]	3xOxidation [P5; P8; P11]	COL7A1	0.248998	2.21679	2.17651	-0.0402785	1.92751	23.2805	54.442	1.31483e-19	1.126e-18
Tryptic	[K].SWCPDCVQAEPVVR.[E]	2xCarbamidomethyl [C3; C6]	TXNDC17	-0.199643	1.2474	1.51408	0.266683	1.71372	22.6477	54.4124	1.32249e-19	1.13145e-18
Tryptic	[R].AITIANQTNCPLYITK.[V]	1xCarbamidomethyl [C10]	DPYSL2	0.0436219	0.72447	1.71273	0.988264	1.66911	21.8045	54.314	1.38991e-19	1.18797e-18
Tryptic	[K].FPMGTQTNPAR.[T]		COL11A1	-1.37503	-3.47866	-3.06657	0.412089	-1.69154	25.0301	54.3695	1.40157e-19	1.19676e-18
Tryptic	[K].ANAQAAALYK.[V]		CAPG	-0.125097	0.933429	1.5778	0.644371	1.7029	23.7602	54.228	1.45175e-19	1.23839e-18
Tryptic	[K].GVTFNVTTVDTK.[R]		CLIC1	-0.664763	1.5451	1.35932	-0.185784	2.02408	22.3524	54.1323	1.52388e-19	1.29865e-18
Tryptic	[K].HDPSYTDCHGR.[Q]	1xCarbamidomethyl [C8]	FNDC1	-0.751884	1.75475	0.784679	-0.970069	1.53656	24.4123	54.1182	1.53485e-19	1.30636e-18
Tryptic	[K].IQEESLR.[T]		EIF3CL	0.171605	-2.03902	-0.836171	1.20285	-1.00778	23.4419	54.1168	1.53592e-19	1.30636e-18
Tryptic	[R].IVNYTPDMTHSEVEK.[A]		MMP13	-0.463347	3.67559	2.13605	-1.53954	2.5994	24.0492	54.1073	1.60026e-19	1.35975e-18
Tryptic	[R].ETVSEESNVLCLSK.[S]	1xCarbamidomethyl [C11]	EEF2	-0.486936	1.08221	1.49084	0.408639	1.97778	24.0632	53.9835	1.64342e-19	1.39507e-18
Tryptic	[R].EELFVTSK.[L]		AKR1A1	-0.10218	1.04617	1.66061	0.614446	1.76279	23.0835	53.9286	1.68983e-19	1.43307e-18
Tryptic	[R].AVDIPGLK.[A]		TNC	2.91267	0.208688	0.878239	0.669552	-2.03443	24.8206	53.9926	1.69599e-19	1.43689e-18
Tryptic	[K].LMQLNLCSNR.[L]	1xCarbamidomethyl [C7]	OMD	0.674598	-2.32768	-1.73606	0.591617	-2.41066	24.8467	53.8186	1.85263e-19	1.56808e-18
Tryptic	[K].TILFSYGTK.[R]		PTX3	1.95177	0.196685	2.07792	1.88123	0.126145	24.4725	53.722	1.88618e-19	1.59493e-18
Semi	[R].RPGGEPSPEGTTGQSYN.[Q]		FN1	0.204819	1.39499	1.91077	0.515773	1.70595	25.3953	53.6909	1.90711e-19	1.61106e-18
Tryptic	[R].QPVPGQQMTLK.[I]		C3	-0.152095	1.68387	1.61321	-0.070652	1.76531	23.5389	53.6342	1.96313e-19	1.65678e-18
Tryptic	[K].FYVPCK.[Q]	1xCarbamidomethyl [C5]	PCOLCE	0.596557	-1.23215	0.0779133	1.31006	-0.518643	28.2024	53.5932	2.00456e-19	1.69012e-18
Tryptic	[R].IANLQTDLSDGLR.[L]		FLNA	-0.489493	1.73942	1.52923	-0.210188	2.01872	23.2934	53.4612	2.15454e-19	1.81481e-18
Tryptic	[R].GPPGAAGAPGPQGFQGPAGEPGEPGQTGPAGAR.[G]	2xOxidation [P]	COL1A2	-0.933545	-4.00906	-4.16631	-0.157256	-3.23277	23.0726	53.4994	2.17948e-19	1.83405e-18
Tryptic	[K].ELPEKMPK.[T]	1xOxidation [M6]	DCN	1.47719	1.04609	3.14819	2.1021	1.67101	22.34	53.477	2.20459e-19	1.85302e-18
Tryptic	[K].TFTTQETITNAETAK.[E]		GPI	-0.106275	0.753946	1.41961	0.665668	1.52589	25.3675	53.4055	2.20628e-19	1.85302e-18
Tryptic	[K].DGAPCIFGGTVYR.[S]	1xCarbamidomethyl [C5]	CCN2	2.25023	0.0946721	0.190419	0.0957469	-2.05981	26.2383	53.3261	2.29776e-19	1.928e-18
Tryptic	[K].VSHSEDDCLAFK.[V]	1xCarbamidomethyl [C8]	C3	0.00363301	1.86206	1.90791	0.0458491	1.90428	24.9054	53.3062	2.32174e-19	1.94625e-18
Tryptic	[R].ETEVIDPQDLLEGR.[Y]		SDC4	0.946847	1.39165	3.12566	1.73401	2.17882	23.0813	53.3508	2.35129e-19	1.96912e-18
Tryptic	[K].EGTSLGEVGGPDLK.[G]		NID2	0.0732315	1.33633	1.5768	0.24047	1.50357	22.1301	53.1483	2.51694e-19	2.10582e-18
Tryptic	[R].TDQYWEK.[I]		CTSB	0.694885	1.00381	2.15687	1.15305	1.46198	26.5265	53.1215	2.55178e-19	2.13292e-18
Tryptic	[R].LVLSYVR.[E]		IGF2R	-0.0801921	1.30355	1.33877	0.0352163	1.41896	21.5523	53.0595	2.63431e-19	2.1998e-18
Tryptic	[K].QIGDNLIVPGGVK.[T]		DPYSL3	-0.0492309	1.16979	1.34011	0.170316	1.38934	21.124	53.001	2.71473e-19	2.26479e-18
Tryptic	[K].AEDGATPSPSNETPK.[K]		MARCKS	-0.350006	1.16113	1.17198	0.0108563	1.52199	25.4008	52.9783	2.74661e-19	2.28919e-18
Tryptic	[K].GEGGPPGVAGPPGGSGPAGPPGPQGVK.[G]	3xOxidation [P12; P]	COL3A1	1.30058	-1.68877	-1.58303	0.105745	-2.88361	24.2905	53.0441	2.75115e-19	2.29007e-18
Semi	[Q].IALQPALK.[F]		SOD2	-0.69921	2.19169	2.48291	0.291223	3.18212	22.5574	53.0428	2.75292e-19	2.29007e-18
Tryptic	[K].GPVGLAIDFPESK.[L]		LRP1	0.279807	1.57024	0.975795	-0.594442	0.695989	23.414	52.8957	2.86567e-19	2.3816e-18
Tryptic	[K].YDNQWFHGCTSTGR.[E]	1xCarbamidomethyl [C9]	MRC2	-0.318872	1.26735	1.29207	0.0247161	1.61094	22.3006	52.8448	2.9418e-19	2.44254e-18
Semi	[R].ACLQNSAIIATPEQ.[L]	1xCarbamidomethyl [C2]	ACAN	0.402426	3.04231	2.02207	-1.02024	1.61965	23.727	52.8907	2.97649e-19	2.46898e-18
Tryptic	[R].AVLYNYR.[Q]		C3	0.105091	1.79942	1.84136	0.0419414	1.73627	24.2876	52.8022	3.00705e-19	2.49196e-18
Tryptic	[R].GNDGATGAAGPPGPTGPAGPPGFPGAVGAKGEAGPQGPR.[G]	3xOxidation [P]	COL1A1	-0.909558	-3.56519	-2.55449	1.0107	-1.64493	24.9532	52.7892	3.13606e-19	2.5964e-18
Tryptic	[K].QIGENLIVPGGVK.[T]		DPYSL2	0.10555	0.558457	1.6328	1.07434	1.52725	21.8694	52.6716	3.21652e-19	2.6605e-18
Tryptic	[K].LTLLNPK.[G]		ACLY	0.208283	1.82693	1.46262	-0.36431	1.25433	21.5159	52.6458	3.25967e-19	2.69363e-18
Tryptic	[K].IVAPISDSPKPPPQR.[V]		PGLS	-0.266877	1.13788	1.6761	0.538224	1.94298	23.0481	52.6387	3.27157e-19	2.70052e-18
Tryptic	[K].STSVFAR.[C]		VWF	0.282756	-2.13966	-1.68018	0.459483	-1.96293	23.2281	52.6739	3.27421e-19	2.70052e-18
Tryptic	[R].AETSLHTDGENSCR.[Y]	1xCarbamidomethyl [C13]	XYLT1	-0.429243	-2.03337	-1.95729	0.0760801	-1.52805	21.8861	52.6044	3.33016e-19	2.74407e-18
Tryptic	[R].DYLIDGSR.[G]		VCL	-0.194299	0.861344	1.28999	0.428641	1.48428	24.3665	52.5932	3.34934e-19	2.75727e-18
Tryptic	[R].EGELSTCGCSR.[TA]	2xCarbamidomethyl [C7; C9]	WNT5A	0.392184	0.282612	2.07561	1.793	1.68343	23.8214	52.5909	3.35342e-19	2.75803e-18
Tryptic	[K].VNQIGSVTESLQACK.[L]	1xCarbamidomethyl [C14]	ENO3	-0.423095	1.84461	1.88675	0.0421408	2.30985	26.8704	52.5334	3.52858e-19	2.89935e-18
Tryptic	[R].YDALEVFAGSGTSGQR.[L]		PCOLCE	0.7051	-0.940057	0.259125	1.19918	-0.445975	27.2365	52.4668	3.57554e-19	2.93518e-18
Tryptic	[K].SQIHDIVLVGGSTR.[I]		HSPA8	-0.280248	2.00334	2.45822	0.454875	2.73847	23.0819	52.5183	3.60599e-19	2.95738e-18
Tryptic	[R].VVFVFGPDK.[K]		PRDX6	0.041253	1.53177	1.42665	-0.105119	1.3854	22.2697	52.4328	3.63895e-19	2.98161e-18
Tryptic	[K].SELGAVKPDGR.[L]		XYLT1	-0.22611	-2.93661	-1.93361	1.00299	-1.7075	23.6414	52.4531	3.72941e-19	3.05286e-18
Tryptic	[R].TSVETALR.[A]		CAPZA2	-0.367047	1.24147	1.56214	0.320668	1.92918	22.0758	52.3805	3.73891e-19	3.05777e-18
Tryptic	[R].TTPSYVAFTDTER.[L]		HSPA6	-0.0666687	1.30572	1.65635	0.350631	1.72302	25.2934	52.3458	3.80671e-19	3.1103e-18
Tryptic	[R].IPTISTQLK.[I]		VCL	0.0230689	1.21254	1.62871	0.41617	1.60564	24.2247	52.2409	4.01952e-19	3.28111e-18
Tryptic	[R].AQPENIPAK.[N]		COL1A2	-0.490725	-2.01134	-1.41181	0.599532	-0.921085	30.684	52.1438	4.22732e-19	3.4475e-18
Tryptic	[CR].VYTPVGK.[A]		NPEPPS	-0.351225	1.21819	1.99136	0.773176	2.34259	22.0436	52.1251	4.27699e-19	3.48313e-18
Tryptic	[R].GEVTYTTSQVSK.[G]		ENG	-0.526409	-3.27902	-3.19617	0.0828486	-2.66976	23.9966	52.1875	4.27901e-19	3.48313e-18
Tryptic	[K].LSLQELPEDR.[S]		NDNF	-1.31108	-1.81814	-2.50626	-0.688118	-1.19518	21.8629	52.0659	4.40174e-19	3.5797e-18
Tryptic	[R].DQPFTILYR.[D]		FBLN5	2.64472	-0.378281	1.342	1.72028	-1.30272	22.353	52.131	4.40617e-19	3.57996e-18
Tryptic	[R].VSTEVDAR.[L]		TALDO1	0.0677014	1.28104	1.30412	0.0230817	1.23642	24.7622	52.0451	4.44973e-19	3.61198e-18
Tryptic	[R].CGPLIDLCR.[G]	1xCarbamidomethyl [C8]; 1xPyro-carbamidomethyl [N-Term]	TARS1	-0.0583973	1.47728	1.59123	0.113944	1.64962	19.4516	51.8662	4.88403e-19	3.96084e-18
Tryptic	[K].LYTQLEAK.[K]		SYNE2	-1.00494	1.52219	0.779432	-0.742759	1.78437	23.182	51.8605	4.90829e-19	3.97681e-18
Tryptic	[K].ELQFYR.[N]		REXO2	-0.0951563	0.71976	1.29454	0.574777	1.38969	22.0045	51.8366	4.96002e-19	4.01499e-18
Semi	[M].PMFIVNTNVPR.[A]		MIF	0.0247856	1.05833	1.93032	0.871995	1.90554	23.642	51.8157	5.01443e-19	4.05527e-18
Tryptic	[K].DFDFVPPVVR.[W]		C3	0.181791	1.78955	1.58324	-0.206311	1.40145	24.3194	51.7696	5.13649e-19	4.15013e-18
Tryptic	[K].YLAQVR.[R]		MRPL46	-0.292744	0.931888	1.13085	0.198963	1.4236	24.8529	51.7363	5.22649e-19	4.21894e-18
Tryptic	[R].TDAGFTLR.[W]		VCL	-0.27444	0.928244	1.3753	0.44706	1.64974	24.0027	51.6682	5.41561e-19	4.36755e-18
Tryptic	[K].ICDQWDNLGALTQK.[R]	1xCarbamidomethyl [C2]	ACTN1	0.463684	2.24547	2.12238	-0.123087	1.6587	23.6963	51.6699	5.44135e-19	4.38426e-18
Tryptic	[R].TLLFSGQK.[G]		LRP1	0.000351763	1.06028	0.729271	-0.331011	0.728919	23.9185	51.6128	5.57485e-19	4.48768e-18
Tryptic	[R].QEVPLATLEPLVK.[A]	1xGln->pyro-Glu [N-Term]	SERPINI1	-1.90606	-1.12966	-2.40153	-1.27187	-0.495468	21.0862	51.5717	5.69586e-19	4.58086e-18
Tryptic	[K].SAAQAAAQTNSNAAGK.[Q]		SERBP1	-0.223775	0.511614	1.68835	1.17673	1.91212	22.4288	51.5536	5.74991e-19	4.62006e-18
Tryptic	[R].AVLDGCSCCLVCAR.[Q]	4xCarbamidomethyl [C6; C8; C9; C12]	CCN3	0.78375	-0.874114	-1.24379	-0.369678	-2.02754	22.1108	51.5439	5.77935e-19	4.63945e-18
Tryptic	[R].VDFNVPMK.[KN]	1xOxidation [M7]	PGK2	-0.275001	1.77339	2.02803	0.254637	2.30303	23.2487	51.5295	5.91755e-19	4.74602e-18
Tryptic	[R].GQGSSPVAMQK.[A]		VCL	-0.0320755	0.866503	1.38667	0.520168	1.41875	24.5854	51.4819	5.96999e-19	4.78367e-18
Tryptic	[R].NSMEPGFPK.[Q]	1xOxidation [M3]	MMP3	1.09718	3.49281	2.57306	-0.919754	1.47588	27.2842	51.5332	6.01491e-19	4.81524e-18
Tryptic	[K].GGVNDNFQGVLQNVR.[F]		THBS1	1.48236	-0.243778	0.992154	1.23593	-0.490206	26.0152	51.446	6.08326e-19	4.86549e-18
Semi	[A].APDQDEIQR.[L]		CTSA	0.0613297	1.27088	1.65354	0.382664	1.59221	24.0804	51.4265	6.14584e-19	4.91104e-18
Tryptic	[K].GDAGPPGPAGPAGPPGPIGNVGAPGAK.[G]	2xOxidation [P]	COL1A1	-0.666637	-2.43214	-2.39489	0.0372487	-1.72825	26.7134	51.4796	6.16463e-19	4.92154e-18
Tryptic	[K].NQGIEEALK.[N]		VCL	-0.125823	0.803977	1.2698	0.46582	1.39562	24.6322	51.4064	6.21076e-19	4.95384e-18
Tryptic	[K].QGGLGPMNIPLVSDPK.[R]	1xGln->pyro-Glu [N-Term]	PRDX1	-0.140145	1.6819	0.957987	-0.723909	1.09813	21.921	51.365	6.34705e-19	5.05791e-18
Tryptic	[K].ELQSTFK.[-]		EFHD2	0.0215156	0.868758	1.3751	0.506345	1.35359	20.6647	51.3618	6.35771e-19	5.06179e-18
Tryptic	[R].IGNLQTDLSDGLR.[L]		FLNB	-0.734471	0.912165	0.396737	-0.515428	1.13121	21.749	51.3318	6.4587e-19	5.1375e-18
Tryptic	[R].SDGSCAWYR.[G]	1xCarbamidomethyl [C5]	TIMP2	0.565394	-1.11528	-0.307775	0.807505	-0.873169	25.3197	51.3165	6.51072e-19	5.17415e-18
Tryptic	[R].GLPGSPGNIGPAGK.[E]	2xOxidation [P3; P6]	COL1A2	-0.437544	-1.61322	-1.37167	0.241542	-0.934129	31.1353	51.3042	6.55294e-19	5.20296e-18
Tryptic	[R].QPSSAFAAFVK.[R]	1xGln->pyro-Glu [N-Term]	C3	0.436195	1.94914	1.90798	-0.0411648	1.47178	23.2806	51.2976	6.57555e-19	5.21616e-18
Tryptic	[K].IETIEVMEDR.[Q]		HNRNPA3	-0.384517	1.09965	1.18113	0.0814858	1.56565	22.1688	51.2845	6.62082e-19	5.2473e-18
Tryptic	[K].IGHPAPNFK.[A]		PRDX1	0.0396068	1.19763	1.15392	-0.0437151	1.11431	22.9076	51.2287	6.81795e-19	5.39863e-18
Tryptic	[K].ETFTTGLDAPR.[N]		TNC	2.278	0.279552	0.46966	0.190108	-1.80834	26.0893	51.13	7.18098e-19	5.68093e-18
Tryptic	[R].ISHELDSASSEVN.[-]		SPP1	0.26411	-1.59201	-1.69442	-0.102404	-1.95853	29.2672	51.0979	7.30311e-19	5.77231e-18
Tryptic	[K].QGVTEAAEK.[T]	1xGln->pyro-Glu [N-Term]	SNCB	-0.0647411	2.80332	1.55415	-1.24917	1.61889	22.8151	51.1428	7.38006e-19	5.82784e-18
Tryptic	[K].ELWILNR.[Y]		ANPEP	1.15613	2.75831	3.19471	0.436399	2.03858	22.218	51.131	7.42615e-19	5.85893e-18
Tryptic	[K].LYEQLSGK.[-]		PEBP1	0.127093	0.646001	1.13829	0.492289	1.0112	26.398	51.0564	7.46441e-19	5.88379e-18
Tryptic	[R].ALAVEPR.[L]		MROH1	0.151595	1.01033	0.826054	-0.18428	0.67446	23.6261	50.9074	8.07429e-19	6.35878e-18
Tryptic	[K].FLIPNASQAESK.[V]		YWHAZ	-0.320974	0.891456	1.02164	0.130187	1.34262	26.7863	50.8803	8.19042e-19	6.44441e-18
Tryptic	[R].PALELLEPIEQK.[F]		GDI2	-0.135391	0.932519	1.3457	0.413178	1.48109	21.8396	50.8246	8.43475e-19	6.63067e-18
Tryptic	[R].IQPGNPNYTLSLK.[C]		AP2B1	-0.138749	1.17651	1.2921	0.115586	1.43085	21.3446	50.7858	8.60922e-19	6.76172e-18
Tryptic	[R].LVLDSVK.[L]		TBCA	-0.14678	0.742299	1.42222	0.679923	1.569	24.4932	50.7725	8.67028e-19	6.80356e-18
Tryptic	[R].ILIEELR.[D]		NAGK	-0.284254	1.15681	1.12305	-0.0337609	1.4073	21.3133	50.7277	8.87787e-19	6.96018e-18
Tryptic	[K].DVIEEYFK.[C]		RPS12	-0.159753	1.45922	1.89901	0.439789	2.05876	22.1475	50.684	9.08527e-19	7.11639e-18
Tryptic	[R].QEELCLAR.[Q]	1xCarbamidomethyl [C5]	RBP4	0.47446	-1.67474	-1.06794	0.6068	-1.5424	24.177	50.6582	9.21039e-19	7.20792e-18
Tryptic	[R].GSAGPPGATGFPGAAGR.[V]	1xOxidation [P]	COL1A1	-1.04373	-2.14678	-1.94467	0.202112	-0.900938	25.9991	50.6533	9.2342e-19	7.22007e-18
Tryptic	[R].GEPGNIGFPGPK.[G]		COL1A2	-1.00608	-2.85331	-1.88374	0.969577	-0.877661	25.6899	50.6949	9.30608e-19	7.26975e-18
Tryptic	[R].ESDVPLKTEEFEVTK.[T]		MYDGF	2.17229	1.67482	3.28052	1.6057	1.10823	24.2331	50.6751	9.44156e-19	7.36898e-18
Tryptic	[R].VVDLMAHMASK.[E]	1xOxidation [M]	GAPDH	-0.329513	2.40286	2.3246	-0.0782638	2.65411	22.8517	50.6725	9.45493e-19	7.37282e-18
Tryptic	[K].EITGIGPSTTTETETIAK.[Y]		VPS26A	-0.284988	0.808874	1.18066	0.371781	1.46564	21.7682	50.5425	9.79235e-19	7.62911e-18
Tryptic	[K].ILDDLSPR.[D]		ITIH4	-1.11453	1.28532	0.507701	-0.777621	1.62223	24.8976	50.5385	9.81298e-19	7.63835e-18
Tryptic	[R].TMSEVGGSVEDLIAK.[G]	1xOxidation [M2]	CTSD	-0.197047	1.93929	1.95586	0.0165754	2.15291	21.7745	50.4978	1.02331e-18	7.95829e-18
Tryptic	[R].GLVGEPGPAGSK.[G]	1xOxidation [P]	COL1A2	-0.400003	-1.8199	-1.67638	0.143527	-1.27637	29.9425	50.4425	1.03253e-18	8.02282e-18
Tryptic	[R].GDGVVLVAPPLR.[V]		LSM3	-0.0758799	0.82776	1.54479	0.717025	1.62067	21.6675	50.3919	1.06063e-18	8.23385e-18
Tryptic	[K].SPAYTLVWTR.[L]		HSPG2	2.76012	2.96614	-0.208845	-3.17498	-2.96896	22.4808	50.4403	1.06904e-18	8.29173e-18
Tryptic	[K].LVPVLSAK.[A]		TALDO1	0.118509	1.04125	1.20207	0.160818	1.08356	24.5459	50.3152	1.10472e-18	8.54905e-18
Tryptic	[K].WVQDSMDHLDK.[Q]		CCL2	-0.260547	3.22055	2.9333	-0.287247	3.19385	23.6935	50.3778	1.10505e-18	8.54905e-18
Semi	[L].LTEAPLNPK.[AI]		POTEKP	0.164228	1.88639	1.34882	-0.537572	1.18459	22.3181	50.3145	1.10516e-18	8.54905e-18
Tryptic	[R].LGEPNYGAEIR.[G]		VCAN	-0.0201452	1.39871	1.07049	-0.328218	1.09064	26.3365	50.3105	1.10753e-18	8.55978e-18
Tryptic	[R].ANVAVVSGAPLQGQLVAR.[P]		SDCBP	-0.114695	1.45193	2.14284	0.690901	2.25753	22.1615	50.3045	1.11713e-18	8.6187e-18
Tryptic	[R].YDSVSVFNGAVSDDSR.[R]		PCOLCE	0.48377	-1.5914	-0.0510985	1.54031	-0.534869	24.072	50.2948	1.11678e-18	8.6187e-18
Tryptic	[K].QATVGDINTERPGMLDFTGK.[A]	1xOxidation [M14]	DBI	-0.28913	1.95472	3.16795	1.21324	3.45708	22.5767	50.3546	1.11875e-18	8.62358e-18
Tryptic	[R].NLPNGDFR.[Y]		C1R	0.0835155	1.47331	2.58942	1.11611	2.5059	23.0008	50.3046	1.1488e-18	8.84741e-18
Tryptic	[K].GEATVSFDDPPSAK.[A]		FUS	0.340196	0.496964	1.69958	1.20262	1.35939	21.7374	50.2304	1.15567e-18	8.89246e-18
Tryptic	[K].YPFIVTSDDGR.[K]		NT5E	-0.839785	1.14238	0.532166	-0.610216	1.37195	22.747	50.0124	1.29799e-18	9.97872e-18
Tryptic	[R].LSVNSVTAGDYSR.[P]		TSN	-0.20323	0.904229	1.41183	0.507603	1.61506	22.1446	50.0057	1.30265e-18	1.00057e-17
Tryptic	[R].GEIFFFK.[AD]		MMP2	0.359943	2.71591	2.39031	-0.325604	2.03037	26.5377	50.0588	1.3092e-18	1.00472e-17
Tryptic	[R].HGESAWNLENR.[F]		PGAM1	-0.327168	1.31828	1.74687	0.428582	2.07403	25.5672	49.9809	1.32002e-18	1.01213e-17
Tryptic	[K].GSPGEAGRPGEAGLPGAK.[G]	1xOxidation [P]	COL1A1	-0.879353	-2.71442	-2.22012	0.494292	-1.34077	23.2308	50.0302	1.32928e-18	1.01834e-17
Tryptic	[R].YSEIEPSTEGEVIYR.[V]		LAMB2	-0.0117037	1.48753	0.235997	-1.25153	0.2477	22.2102	49.9636	1.33222e-18	1.01969e-17
Tryptic	[R].GEPGNIGFPGPK.[G]	3xOxidation [P3; P9; P11]	COL1A2	-0.489499	-1.87713	-0.651675	1.22546	-0.162177	27.5092	49.919	1.36434e-18	1.04336e-17
Tryptic	[K].GTVEPQLEAR.[G]		FLNA	-0.093027	0.952872	1.81614	0.863268	1.90917	25.7229	49.7683	1.47879e-18	1.12989e-17
Tryptic	[R].AQDGDFIFSK.[E]		PTGFRN	-0.820428	0.809046	0.984464	0.175419	1.80489	21.3623	49.7181	1.5191e-18	1.15968e-17
Tryptic	[K].LWNTLGVCK.[Y]	1xCarbamidomethyl [C8]	RACK1	-0.350795	1.27377	1.37108	0.0973135	1.72188	21.2132	49.6198	1.60128e-18	1.22134e-17
Tryptic	[R].GFPGADGVAGPKGPAGER.[G]	2xOxidation [P3; P11]	COL1A1	-0.565208	-2.21481	-1.19863	1.01618	-0.633425	26.1153	49.5696	1.64494e-18	1.25355e-17
Tryptic	[R].STDLPGLK.[A]		TNC	2.74826	0.091125	0.804286	0.713161	-1.94397	24.9361	49.6162	1.65816e-18	1.26252e-17
Tryptic	[K].ITQSNAILR.[Y]		GSTM3	-0.42053	0.999745	1.19951	0.199765	1.62004	22.3431	49.4775	1.72832e-18	1.31365e-17
Tryptic	[R].ILVTGGSGLVGK.[A]		GFUS	0.226325	0.440745	1.45597	1.01523	1.22965	21.2839	49.4779	1.72796e-18	1.31365e-17
Tryptic	[K].EDLYLKPIQR.[T]		EEF2	-0.863873	1.10958	1.57636	0.466778	2.44023	22.5883	49.427	1.78533e-18	1.35579e-17
Tryptic	[R].HISVAMDK.[F]		B4GALT1	1.00941	1.99834	2.32162	0.323285	1.31221	24.0566	49.3708	1.83064e-18	1.38899e-17
Tryptic	[K].QALHEAVEMDR.[A]	1xGln->pyro-Glu [N-Term]	ALPL	-0.271891	-2.40544	-0.710766	1.69467	-0.438875	23.6258	49.3039	1.90759e-18	1.44612e-17
Tryptic	[K].GCSFLPDPYQK.[Q]	1xCarbamidomethyl [C2]	PSAP	0.150354	0.960283	1.07903	0.118749	0.928677	27.1729	49.2749	1.92727e-18	1.45724e-17
Tryptic	[R].VQVQDNEGCPVEALVK.[D]	1xCarbamidomethyl [C9]	FLNA	-0.108595	1.19966	1.38071	0.181051	1.4893	24.7542	49.2752	1.92695e-18	1.45724e-17
Tryptic	[R].YLAEVASGEK.[K]		YWHAH	-0.500641	1.16462	1.21396	0.0493439	1.7146	22.4917	49.2777	1.92437e-18	1.45724e-17
Tryptic	[K].VVLGDQDLK.[K]		HABP2	-0.13922	1.4304	1.86521	0.434813	2.00443	22.6957	49.2684	1.93401e-18	1.46107e-17
Tryptic	[K].VTAVPTLLK.[Y]		TXNDC17	-0.177047	0.691506	1.32791	0.636403	1.50496	23.8611	49.2294	1.97503e-18	1.49077e-17
Tryptic	[K].TEAASDPQHPAASEGAAAAAASPPLLR.[C]		VAT1	0.0164312	1.32845	1.65702	0.328567	1.64059	22.6769	49.1886	2.019e-18	1.52263e-17
Tryptic	[K].EGPVGLPGIDGR.[P]		COL1A2	-0.916723	-2.68134	-1.85988	0.821462	-0.943154	25.5318	49.1301	2.11825e-18	1.5961e-17
Tryptic	[R].IIEETLALK.[F]		ARPC2	-0.131481	1.6544	1.49185	-0.162542	1.62333	21.8991	49.0911	2.12799e-18	1.60206e-17
Tryptic	[RK].LVVVGGGGVGK.[S]		RRAS	-0.469651	0.693455	1.01969	0.326231	1.48934	21.5741	49.0501	2.17568e-18	1.63655e-17
Tryptic	[R].EQCTAGAGCCLQPATGR.[L]	3xCarbamidomethyl [C3; C9; C10]	TNC	2.9711	0.0594992	0.42591	0.36641	-2.54519	24.0031	49.1015	2.1863e-18	1.64312e-17
Tryptic	[R].QEMQEVQSSR.[S]	1xGln->pyro-Glu [N-Term]; 1xOxidation [M3]	HNRNPA2B1	-0.203997	0.680801	1.70907	1.02827	1.91307	22.136	49.0374	2.19068e-18	1.64499e-17
Tryptic	[K].ATALAIMGDK.[L]		LRP1	0.320273	1.23043	0.965376	-0.265054	0.645103	23.8052	49.0318	2.19724e-18	1.64775e-17
Tryptic	[R].TINEVENQILTR.[D]		ACTN1	-0.223446	1.08141	1.26959	0.188183	1.49304	26.1223	49.0311	2.19814e-18	1.64775e-17
Tryptic	[R].VTAAPQSVCALR.[A]	1xCarbamidomethyl [C9]	A2M	0.0385722	-0.785235	-1.49952	-0.71428	-1.53809	26.801	49.0253	2.20497e-18	1.65145e-17
Tryptic	[K].MSASDPNSSIFLTDTAK.[Q]		WARS1	-0.0917923	1.76907	1.48012	-0.28895	1.57192	22.0921	49.0169	2.215e-18	1.65754e-17
Tryptic	[K].DLAEDAPWK.[K]		FLNA	-0.366911	1.38352	1.16209	-0.221434	1.529	23.1081	49.0099	2.22345e-18	1.66244e-17
Tryptic	[K].LTPVLLAK.[Q]		DCTN2	-0.37424	0.957925	1.5012	0.543275	1.87544	21.286	48.9994	2.23603e-18	1.67041e-17
Tryptic	[K].QEPGENSEILPTLK.[Y]		GPX3	1.55072	0.144364	0.421317	0.276953	-1.1294	23.3867	48.9782	2.26184e-18	1.68824e-17
Tryptic	[R].ELAGHTGYLSCCR.[F]	2xCarbamidomethyl [C11; C12]	GNB1	-1.66484	0.295426	0.826031	0.530605	2.49087	22.5184	48.9779	2.2742e-18	1.69602e-17
Tryptic	[R].VDGVVLEK.[V]		PTGFRN	-0.673156	0.606739	0.958773	0.352034	1.63193	21.5998	48.9492	2.29765e-18	1.71204e-17
Tryptic	[K].DNPGVVTCLDEAR.[H]	1xCarbamidomethyl [C8]	UBA1	-0.321716	1.50755	1.89717	0.389618	2.21889	22.7615	48.9159	2.35168e-18	1.75081e-17
Tryptic	[R].LVTPGETPSWTGSGFVR.[L]		LAMB2	0.129461	1.92006	0.45058	-1.46948	0.321119	20.8209	48.8972	2.36308e-18	1.75779e-17
Tryptic	[K].NLQYYDISAK.[S]		RAN	-0.646958	0.885091	1.34808	0.462986	1.99503	22.2279	48.8922	2.36959e-18	1.76113e-17
Tryptic	[R].GLTLHLK.[F]		C1R	0.60289	1.77949	2.35406	0.574577	1.75117	24.5421	48.8546	2.43099e-18	1.80523e-17
Tryptic	[K].DGGFCEVCK.[K]	2xCarbamidomethyl [C5; C8]	PSAP	0.121651	1.07123	1.18394	0.112709	1.06229	26.77	48.8098	2.47771e-18	1.83835e-17
Tryptic	[R].GVGGAPPTVTLLR.[S]		LRP1	0.253825	1.13293	0.890015	-0.242917	0.63619	24.1718	48.7236	2.59612e-18	1.92457e-17
Tryptic	[R].IIPGFMCQGGDFTR.[PH]	1xCarbamidomethyl [C7]; 1xOxidation [M6]	PPIA	-0.247537	0.794007	1.50526	0.711258	1.7528	24.0731	48.7162	2.60665e-18	1.93074e-17
Tryptic	[K].SLGTDLMNEMR.[R]		ITGB1	-0.592097	1.46103	0.959207	-0.501822	1.5513	21.3271	48.6809	2.65703e-18	1.96638e-17
Tryptic	[K].AGVDPLVPLR.[S]		NAGK	-0.1298	1.48528	1.28643	-0.198849	1.41623	20.9103	48.6612	2.68561e-18	1.98585e-17
Tryptic	[R].LLDEEEATDNDLR.[A]		PDCD6IP	-0.207026	0.948987	1.57853	0.629544	1.78556	22.0651	48.6429	2.71232e-18	2.0039e-17
Tryptic	[K].GQVEPWDER.[E]		NID2	-0.346102	1.76549	1.55876	-0.206735	1.90486	22.1819	48.6037	2.78524e-18	2.05603e-17
Tryptic	[R].GPPGLAGAPGLR.[G]	1xOxidation [P]	COL3A1	0.735191	-1.67573	-0.110984	1.56475	-0.846174	23.2406	48.5906	2.79053e-18	2.0582e-17
Tryptic	[K].GSDFDCELR.[L]	1xCarbamidomethyl [C6]	HNRNPK	-0.202185	1.15433	1.32434	0.170011	1.52653	21.8963	48.5853	2.79862e-18	2.06241e-17
Tryptic	[K].YQEGGVESAFHK.[T]		CAPG	-1.06108	1.40699	1.36465	-0.0423354	2.42573	24.352	48.5403	2.94231e-18	2.16647e-17
Semi	[N].METGETCVYPTQPSVAQK.[N]	1xCarbamidomethyl [C7]	COL1A1	-0.452313	-2.2943	-1.94102	0.35328	-1.48871	22.3382	48.491	2.962e-18	2.17913e-17
Tryptic	[K].LPPNVVEESAR.[A]		A2M	-0.0807895	-0.544746	-1.74912	-1.20437	-1.66833	27.4321	48.4628	2.99127e-18	2.19881e-17
Semi	[A].VSPAAGSSPGKPPR.[L]		CST3	1.59016	-0.413744	1.00592	1.41966	-0.584249	23.4609	48.4296	3.04592e-18	2.2371e-17
Tryptic	[K].STLFVPR.[L]		PEPD	0.0479033	0.807762	1.62894	0.821177	1.58104	23.0769	48.4202	3.06151e-18	2.24665e-17
Tryptic	[K].SIGVSNFNR.[R]		AKR1C1	-0.0322435	1.44333	1.4213	-0.0220318	1.45354	23.3606	48.414	3.07175e-18	2.25228e-17
Semi	[M].PTTQQSPQDEQEK.[L]		VPS35	-0.133913	1.13908	1.4412	0.30212	1.57511	21.4387	48.4077	3.08238e-18	2.25817e-17
Tryptic	[K].ALQDQLVLVAAK.[L]		AGT	0.225867	-1.20307	-1.41725	-0.21418	-1.64312	22.9603	48.4061	3.08504e-18	2.25822e-17
Tryptic	[R].DAWGPGAAK.[S]		TFRC	0.221264	1.98554	1.8022	-0.183344	1.58094	21.8709	48.3934	3.10715e-18	2.27249e-17
Tryptic	[R].GLPGVAGAVGEPGPLGIAGPPGAR.[G]		COL1A2	-0.687652	-3.41314	-2.53604	0.8771	-1.84839	23.2256	48.4426	3.12318e-18	2.2823e-17
Tryptic	[R].NNELIAVGK.[G]		CCN1	0.50156	0.223996	2.06278	1.83879	1.56122	22.813	48.3788	3.13134e-18	2.28575e-17
Tryptic	[R].YGQLSEK.[V]		PDCD5	0.0841062	0.95182	2.01554	1.06372	1.93143	22.4865	48.3777	3.13314e-18	2.28575e-17
Tryptic	[K].ILATPPQEDAPSVDIANIR.[M]		TKT	0.26073	2.08375	2.30397	0.220223	2.04324	23.851	48.4203	3.15236e-18	2.29785e-17
Tryptic	[R].EPGCGCCATCALGLGMPCGVYTPR.[C]	5xCarbamidomethyl [C4; C6; C7; C10; C18]	IGFBP4	1.26502	3.95891	3.03685	-0.922056	1.77183	23.3706	48.4152	3.17015e-18	2.30889e-17
Tryptic	[R].SVDETLR.[L]		PRDX4	-0.0144332	0.808082	1.11371	0.305631	1.12815	27.005	48.3328	3.21083e-18	2.33462e-17
Tryptic	[R].VSEGGPAEIAGLQIGDK.[I]		TAX1BP3	0.0752147	1.28557	1.61975	0.334181	1.54454	21.5119	48.3343	3.20816e-18	2.33462e-17
Semi	[K].VEKPTADAEAYVFTPN.[M]		C1S	0.65295	1.97384	2.02821	0.0543666	1.37526	25.8679	48.3075	3.25544e-18	2.36508e-17
Tryptic	[K].VLQATVVAVGSGSK.[G]		HSPE1	0.0177393	1.09274	1.66592	0.573179	1.64818	24.1295	48.2922	3.28259e-18	2.38282e-17
Tryptic	[R].ESLLDGGNK.[V]		AGRN	-0.844458	1.17334	0.437184	-0.736157	1.28164	22.6806	48.2728	3.31755e-18	2.40619e-17
Tryptic	[R].ELSNTAAYQSVR.[I]		SIAE	0.516917	0.521637	1.43492	0.913278	0.917998	22.5686	48.1906	3.46987e-18	2.51458e-17
Tryptic	[K].VCILITDGK.[S]	1xCarbamidomethyl [C2]	COL7A1	0.655814	2.07984	1.69315	-0.386694	1.03733	21.6335	48.1451	3.5572e-18	2.57572e-17
Tryptic	[R].CFSQPR.[H]	1xCarbamidomethyl [N-Term]; 1xCarbamidomethyl [C1]	B4GALT1	0.676314	1.42534	1.85732	0.431988	1.18101	23.0649	48.127	3.59246e-18	2.59909e-17
Tryptic	[K].GSPGAQGPPGAPGPLGIAGITGAR.[G]	3xOxidation [P9; P]	COL3A1	1.59063	-0.447768	0.476895	0.924663	-1.11373	27.3618	48.1162	3.61371e-18	2.6123e-17
Tryptic	[R].VPGGLAEHK.[Y]		DCN	1.06471	1.29018	2.68879	1.39861	1.62408	30.9493	48.107	3.65089e-18	2.63699e-17
Tryptic	[R].FSEPDPSHTLEER.[V]		SMOC1	-1.46311	0.0611564	-1.27648	-1.33764	0.186632	24.1264	48.0923	3.66136e-18	2.64236e-17
Tryptic	[K].NSIAYLDEAAGNLK.[K]		COL2A1	-1.19407	-2.77015	-3.268	-0.497854	-2.07394	24.5841	48.1423	3.67824e-18	2.65235e-17
Tryptic	[R].DPDAQPGGELMLGGTDSK.[Y]		CTSD	-0.162974	1.05413	1.31291	0.258783	1.47589	26.6131	48.0315	3.78503e-18	2.7271e-17
Tryptic	[R].CPAGVSLVLDGCGCCR.[V]	4xCarbamidomethyl [C1; C12; C14; C15]	CCN2	2.18682	0.474786	-0.231601	-0.706387	-2.41842	21.8223	48.022	3.8245e-18	2.75326e-17
Tryptic	[R].GFDGLPGLPGDK.[G]	2xOxidation [P6; P9]	COL11A1	0.41753	-2.02525	-1.63975	0.385505	-2.05728	22.6944	48.0563	3.85267e-18	2.76958e-17
Tryptic	[R].GLFIIDDK.[G]		PRDX4	-0.165571	0.910389	1.00298	0.0925893	1.16855	26.2723	47.9988	3.85353e-18	2.76958e-17
Tryptic	[R].GQSEVSAAQLQER.[L]		GAS6	1.52516	-0.00885572	1.90676	1.91561	0.381599	22.6375	47.9209	4.02151e-18	2.88794e-17
Tryptic	[K].DMQPSMESDMALVK.[D]		MAP4	0.403764	1.3614	2.04733	0.685929	1.64356	21.5494	47.8799	4.11281e-18	2.95107e-17
Tryptic	[K].ELANELR.[R]		THBS1	0.803138	-1.1637	0.267725	1.43143	-0.535412	24.7253	47.8581	4.16232e-18	2.98414e-17
Tryptic	[R].CKDGFFGNPLAPNPADK.[C]	1xPyro-carbamidomethyl [N-Term]	LAMC1	0.397833	1.65232	1.07989	-0.572435	0.682054	22.6405	47.8562	4.16665e-18	2.98479e-17
Tryptic	[K].MVVESAYEVIK.[L]	1xOxidation [M1]	LDHB	0.0734001	1.08572	1.8893	0.803579	1.8159	21.892	47.8307	4.22532e-18	3.02433e-17
Tryptic	[R].FVLDCK.[D]	1xCarbamidomethyl [C5]	PAFAH1B2	0.00928574	1.37359	1.77723	0.403643	1.76794	22.0343	47.8254	4.23758e-18	3.03062e-17
Tryptic	[K].GSPGADGPAGAPGTPGPQGIAGQR.[G]	1xOxidation [P]	COL1A1	-0.432489	-2.06918	-1.98338	0.0857993	-1.55089	27.7867	47.8252	4.26002e-18	3.04417e-17
Tryptic	[R].ATDVMIAGK.[V]		AHCY	-0.32008	1.17072	1.55174	0.381018	1.87182	21.5987	47.7713	4.36545e-18	3.11695e-17
Tryptic	[R].QSTLVLFPGDLR.[T]	1xGln->pyro-Glu [N-Term]	MMP9	0.0281905	2.34555	1.04988	-1.29567	1.02169	20.0311	47.7383	4.46806e-18	3.18761e-17
Tryptic	[K].QDACQGDSGGVFAVR.[D]	1xCarbamidomethyl [C4]	C1R	0.806615	1.6132	2.34304	0.729841	1.53643	25.9525	47.7267	4.47358e-18	3.18893e-17
Tryptic	[R].DAPQDFHPDR.[V]		FLNA	-0.0947582	0.985471	1.31338	0.327908	1.40814	25.1144	47.7239	4.48043e-18	3.19121e-17
Tryptic	[K].TEQQTADQLLAR.[A]		LAMC1	0.123948	1.22862	1.06184	-0.166783	0.937893	24.2433	47.7034	4.53134e-18	3.22484e-17
Tryptic	[R].GLPGPPGPQGESR.[T]	2xOxidation [P5; P]	COL12A1	-0.623189	-2.28579	-1.59883	0.686968	-0.975638	24.9942	47.6895	4.5659e-18	3.24678e-17
Tryptic	[K].LYTLQDK.[A]		FASN	0.0336634	1.33555	1.49578	0.160231	1.46212	21.517	47.6218	4.73917e-18	3.36725e-17
Tryptic	[K].DVMPEVNK.[V]		GPI	-0.200954	0.79714	1.34851	0.551375	1.54947	24.8706	47.6107	4.76813e-18	3.38506e-17
Tryptic	[K].VSTLPAITLK.[L]		CTSD	-0.162789	0.869333	1.22638	0.357052	1.38917	27.4994	47.6056	4.7816e-18	3.39187e-17
Tryptic	[K].VMELESK.[L]		PAFAH1B1	-1.87665	0.201442	-1.72991	-1.93136	0.146737	22.5212	47.6009	4.81857e-18	3.41531e-17
Tryptic	[RK].SPEDLER.[GL]		GPI	-0.0764478	0.702742	1.48205	0.779305	1.55849	26.2421	47.582	4.84414e-18	3.43064e-17
Tryptic	[K].AGEVINQPMMMAAR.[Q]		VCL	-0.0656634	1.11431	1.38885	0.274548	1.45452	22.1866	47.5748	4.86349e-18	3.44155e-17
Tryptic	[K].ILIEQNR.[K]		PLOD2	-1.6954	0.577096	-0.667948	-1.24504	1.02745	23.0035	47.536	4.96838e-18	3.51292e-17
Semi	[KRT].LQIWDTAGQER.[FY]		RAB10	-0.450956	1.0233	0.878505	-0.144795	1.32946	23.4356	47.5271	4.99279e-18	3.52732e-17
Tryptic	[R].EQYEEEQEAK.[A]		MYH1	-0.280809	-1.51215	-1.19542	0.316733	-0.914608	25.9647	47.5153	5.02538e-18	3.54747e-17
Tryptic	[R].LGDVISIQPCPDVK.[Y]	1xCarbamidomethyl [C10]	VCP	-0.02901	1.71446	1.8721	0.157643	1.90111	22.9229	47.4968	5.09825e-18	3.596e-17
Tryptic	[K].ALAAGGVGSIVR.[V]		ARPC5	-0.312948	1.16529	1.44973	0.284439	1.76268	23.3286	47.4323	5.26069e-18	3.70758e-17
Semi	[K].VAHALAEGLGVIAC.[I]	1xCarbamidomethyl [C14]	TPI1	-0.0615576	0.800445	1.33579	0.535346	1.39735	23.2264	47.3758	5.42716e-18	3.82181e-17
Tryptic	[R].GSAGPPGATGFPGAAGR.[V]	2xOxidation [P6; P12]	COL1A1	-0.442745	-1.55752	-1.35337	0.204151	-0.910624	32.091	47.3687	5.44867e-18	3.83386e-17
Tryptic	[K].TATPQQAQEVHEK.[L]		TPI1	-0.133684	0.667325	1.46604	0.798714	1.59972	28.0298	47.327	5.57557e-18	3.91999e-17
Semi	[NKE].ECQYQFR.[FHN]	1xCarbamidomethyl [C2]	WNT5A	-0.0727555	0.922604	2.14564	1.22303	2.21839	24.1133	47.3275	5.58381e-18	3.92262e-17
Tryptic	[K].SHPEPQTPK.[D]		TGOLN2	-0.0682805	1.56264	2.48222	0.919581	2.5505	22.6145	47.326	5.75618e-18	4.04045e-17
Tryptic	[K].VDKDNEDFQESNR.[M]		CP	0.474034	1.11412	1.93556	0.821434	1.46152	22.7718	47.2134	5.93663e-18	4.16376e-17
Tryptic	[R].IISTITR.[E]		CLSTN1	0.403578	-0.643562	-0.127169	0.516392	-0.530747	25.3683	47.1687	6.08536e-18	4.26465e-17
Tryptic	[R].DGEFTLTTLK.[K]		AKAP2	-0.139837	0.918697	1.44839	0.529695	1.58823	20.5513	47.1358	6.19731e-18	4.33613e-17
Tryptic	[R].SVIVDTK.[I]		LRP1	0.120856	1.05204	0.898637	-0.153406	0.777781	23.3906	47.1358	6.19712e-18	4.33613e-17
Tryptic	[K].SQPEPLVVK.[G]		SELENBP1	0.267563	0.692	1.43317	0.741173	1.16561	23.4643	47.1165	6.26372e-18	4.37908e-17
Tryptic	[R].FDPIPAQYVR.[V]		NRP2	-0.595948	1.5494	1.33862	-0.210782	1.93457	21.7122	47.0662	6.46761e-18	4.518e-17
Tryptic	[K].TDGCHAYLSK.[N]	1xCarbamidomethyl [C4]	CAP1	-0.0995346	1.7371	1.73111	-0.00599584	1.83064	22.9933	47.014	6.64167e-18	4.63588e-17
Tryptic	[R].YLENYDAIR.[V]		UCHL3	0.281465	1.04714	1.7982	0.751065	1.51674	21.5934	47.0072	6.65519e-18	4.64159e-17
Tryptic	[K].QLVHSFTEGR.[D]	1xGln->pyro-Glu [N-Term]	CD276	-0.921117	0.458069	1.13292	0.674847	2.05403	21.9507	47.0029	6.67105e-18	4.64894e-17
Tryptic	[K].DAVDSAVEK.[A]		MMP3	1.17664	3.71885	2.31859	-1.40025	1.14196	25.2466	47.0456	6.72074e-18	4.67982e-17
Tryptic	[K].TIVYLDGSSQSCR.[F]	1xCarbamidomethyl [C12]	NT5E	-1.24402	0.932208	0.408526	-0.523682	1.65254	22.6764	46.9399	6.90837e-18	4.80664e-17
Tryptic	[K].NSVAYMDQQTGNLKK.[A]		COL1A1	-0.491541	-2.90605	-1.17384	1.73221	-0.682296	27.5887	46.9865	6.94429e-18	4.82777e-17
Tryptic	[R].QHDAEVDATLK.[S]		COL2A1	-0.698584	-3.19954	-3.26795	-0.0684111	-2.56936	24.7185	46.9763	6.98382e-18	4.85139e-17
Tryptic	[R].ADLAEEYSK.[D]		UBE2L3	-0.311721	0.655837	1.36555	0.709712	1.67727	24.2745	46.9107	7.0211e-18	4.8734e-17
Tryptic	[R].LATNTSAPDLK.[N]		MAP4	-0.0978569	0.754651	1.71272	0.958072	1.81058	22.1438	46.8951	7.0822e-18	4.9119e-17
Semi	[K].SPYQLVLQH.[S]		TGFBI	-0.260767	1.06008	1.40021	0.340126	1.66097	26.3778	46.8927	7.09172e-18	4.9146e-17
Semi	[F].DLELHPACR.[Y]	1xCarbamidomethyl [C8]	PCOLCE	-0.0244615	2.79612	-0.0839581	-2.88008	-0.0594966	23.9831	46.9326	7.15486e-18	4.95332e-17
Tryptic	[K].DSAYPEELSR.[V]		HEXB	0.303434	1.06686	1.29367	0.226816	0.990239	24.5301	46.8757	7.15896e-18	4.95332e-17
Tryptic	[K].NMACVQR.[T]	1xCarbamidomethyl [C4]	TAGLN2	-0.887489	2.12229	2.03583	-0.0864598	2.92332	25.1746	46.9179	7.21347e-18	4.98708e-17
Tryptic	[K].YGFQIADCAYR.[D]	1xCarbamidomethyl [C8]	ISLR	0.0209941	-1.61079	-1.70946	-0.0986706	-1.73046	22.6737	46.8565	7.23588e-18	4.9986e-17
Tryptic	[R].GQLVAVGK.[Q]		CD109	0.557665	-0.765816	0.305258	1.07107	-0.252407	24.4235	46.8472	7.27323e-18	5.02043e-17
Tryptic	[K].PIEASIR.[G]		ANXA6	-0.345784	1.46083	1.86374	0.402906	2.20952	23.5645	46.8325	7.36982e-18	5.08308e-17
Tryptic	[R].HVFGESDELIGQK.[V]		TPI1	0.0827247	0.893326	1.53782	0.644492	1.45509	26.7716	46.8171	7.39593e-18	5.09705e-17
Tryptic	[R].GVGQAAIR.[G]		VCL	0.121935	0.91059	1.38908	0.478494	1.26715	24.6748	46.8047	7.44703e-18	5.12822e-17
Tryptic	[K].KEGDLIAAQAR.[L]		LMNA	0.6338	2.26231	2.09152	-0.17079	1.45772	24.451	46.7816	7.59111e-18	5.22331e-17
Tryptic	[K].LAAIGEATR.[L]		PLEC	0.973831	0.98329	2.40108	1.41779	1.42724	27.26	46.7607	7.63179e-18	5.24716e-17
Tryptic	[R].TGHPGTVGPAGIR.[G]	1xOxidation [P4]	COL1A2	-0.35252	-1.86775	-1.49495	0.372797	-1.14243	30.1845	46.697	7.90698e-18	5.43208e-17
Semi	[R].ISLPLPNFS.[S]		VIM	1.15348	1.81228	2.24828	0.436	1.0948	20.4471	46.654	8.0989e-18	5.55955e-17
Semi	[RY].ILTPENR.[KC]		EFEMP1	0.638723	1.67955	2.23191	0.552367	1.59319	22.4874	46.6413	8.15641e-18	5.59461e-17
Tryptic	[-].MDDREDLVYQAK.[L]	1xAcetyl [N-Term]	YWHAE	-0.130396	0.813723	1.26037	0.44665	1.39077	26.0257	46.6373	8.17469e-18	5.60275e-17
Tryptic	[R].GLGDQSASR.[T]		SORBS2	-0.289557	-1.98863	-1.40399	0.584646	-1.11443	23.3701	46.6044	8.32596e-18	5.70194e-17
Tryptic	[K].AQQVSQGLDVLTAK.[V]		VCL	0.0671814	0.956307	1.32805	0.371738	1.26086	24.7603	46.5781	8.44876e-18	5.7815e-17
Tryptic	[K].ALLYLCGGDD.[-]	1xCarbamidomethyl [C6]	ANXA2	-0.295832	1.57864	1.57814	-0.00050102	1.87397	23.5511	46.542	8.62085e-18	5.89463e-17
Tryptic	[R].DDYPSR.[G]		RBMX	0.324949	0.863601	2.06387	1.20027	1.73892	22.2175	46.5169	8.74256e-18	5.97317e-17
Tryptic	[R].ALDDISESIK.[E]		REXO2	-0.0975516	0.651261	1.28523	0.633972	1.38278	22.4818	46.504	8.8057e-18	6.0116e-17
Tryptic	[K].STVEGIQASVK.[T]		VCL	-0.00908623	0.691985	1.24362	0.551632	1.2527	24.2621	46.4908	8.8709e-18	6.05137e-17
Tryptic	[R].TYDSDCWR.[Q]	1xCarbamidomethyl [C6]	AGRN	-0.0678763	1.5048	0.471966	-1.03284	0.539842	21.7015	46.373	9.47429e-18	6.45792e-17
Tryptic	[R].AGGIETIANEYSDR.[C]		HSPA4	0.751121	1.50253	2.25061	0.748073	1.49949	21.7703	46.3498	9.59819e-18	6.53727e-17
Tryptic	[R].LEDMEQALSPSVFK.[A]		SERPING1	0.669986	-0.946845	-0.644159	0.302686	-1.31414	23.5676	46.2445	1.01813e-17	6.92898e-17
Tryptic	[R].IDIPPGAVLENK.[I]		UGP2	0.651768	2.03649	3.95984	1.92335	3.30807	22.7054	46.2973	1.01914e-17	6.93045e-17
Tryptic	[R].FIINDWVK.[T]		SERPINE1	2.33036	1.29475	2.84157	1.54683	0.511209	23.6071	46.2932	1.02151e-17	6.94116e-17
Tryptic	[R].LDAPSQIEVK.[D]		TNC	2.2786	0.292797	0.486987	0.19419	-1.79161	26.188	46.2326	1.02911e-17	6.9874e-17
Tryptic	[R].CLTALPYICK.[R]	Carbamidomethyl [C]; 1xCarbamidomethyl [N-Term]	MRC2	-0.542802	0.867311	0.722255	-0.145056	1.26506	21.0505	46.1747	1.05872e-17	7.18284e-17
Semi	[N].SVAYMDQQTGNLK.[K]		COL1A1	-0.497299	-2.24481	-1.94214	0.302663	-1.44484	24.27	46.179	1.06234e-17	7.20177e-17
Tryptic	[R].GPSGPQGPGGPPGPKGNSGEPGAPGSK.[G]	3xOxidation [P]	COL1A1	-1.49218	-2.62646	-1.92569	0.700771	-0.433512	24.8479	46.1505	1.08378e-17	7.34142e-17
Tryptic	[K].IVEIPFNSTNK.[Y]		ATP1A1	-0.613164	0.818005	1.06379	0.245784	1.67695	21.2667	46.1278	1.08697e-17	7.35733e-17
Tryptic	[K].YGIENVK.[T]		GSR	0.396534	0.413275	1.60869	1.19542	1.21216	23.1392	46.1024	1.10254e-17	7.45691e-17
Tryptic	[R].YQGGFLISR.[L]		NPEPPS	-0.420827	1.51817	1.74152	0.223343	2.16234	21.7079	46.099	1.11018e-17	7.50274e-17
Semi	[A].YTNFDAER.[D]		ANXA2	-0.48917	1.50133	1.34315	-0.158182	1.83232	23.2662	46.0835	1.11431e-17	7.52484e-17
Tryptic	[R].DFEAQAAAQAR.[C]		CLEC11A	-0.164224	-2.64949	-1.64006	1.00943	-1.47584	24.6759	46.1121	1.13049e-17	7.62816e-17
Tryptic	[R].SLVPAAELLESR.[V]		PLEC	0.559632	1.33413	1.78365	0.449527	1.22402	21.0044	45.997	1.1698e-17	7.8873e-17
Tryptic	[K].SFEGNNNYDTPELR.[T]		NRP1	0.52333	1.4487	2.26878	0.820086	1.74545	22.1747	45.9792	1.18159e-17	7.96065e-17
Tryptic	[K].NMACVQR.[T]	1xCarbamidomethyl [C4]; 1xOxidation [M2]	TAGLN2	-0.565828	1.46933	1.47783	0.00849936	2.04366	21.6397	45.9548	1.20383e-17	8.10423e-17
Tryptic	[K].DSTGTYTCVAR.[N]	1xCarbamidomethyl [C8]	NRCAM	0.00347912	0.320241	1.4385	1.11826	1.43503	23.0056	45.9343	1.21183e-17	8.15181e-17
Tryptic	[R].DYFIATCK.[Q]	1xCarbamidomethyl [C7]	C1R	1.05614	1.80258	2.7314	0.928814	1.67525	26.6761	45.9132	1.25654e-17	8.44605e-17
Tryptic	[R].GEMFVFK.[DEG]		MMP14	-1.99578	2.01083	1.17428	-0.836548	3.17006	22.5272	45.9137	1.26364e-17	8.48724e-17
Tryptic	[R].GAAGEPGRDGVPGGPGMR.[G]	3xOxidation [P6; P12; M/P]	COL3A1	-3.75424	-4.16249	-3.1078	1.05469	0.646438	23.9594	45.8453	1.31317e-17	8.81312e-17
Tryptic	[R].SVPTSTVFYPSDGVATEK.[A]		TKT	-0.152386	1.39248	1.85994	0.467459	2.01233	24.3845	45.7523	1.34265e-17	9.00401e-17
Tryptic	[R].GPLGDQYQTVK.[A]		LAMB2	0.0171988	1.53048	0.44307	-1.08741	0.425871	22.8808	45.6812	1.39761e-17	9.36536e-17
Tryptic	[R].MSSSYPTGLADVK.[A]		ADM	-0.320158	1.13762	1.82461	0.686994	2.14477	23.9697	45.6378	1.43226e-17	9.59022e-17
Tryptic	[R].IIPGFMCQGGDFTR.[PH]	1xCarbamidomethyl [C7]	PPIA	0.125145	1.35038	1.50302	0.152643	1.37788	25.667	45.6148	1.45095e-17	9.70788e-17
Tryptic	[R].LSNRPAFMPSEGR.[M]		ACTN1	-0.26644	1.55063	1.81093	0.260295	2.07737	25.1162	45.6161	1.45701e-17	9.74097e-17
Tryptic	[R].GETGPAGPPGAPGAPGAPGPVGPAGK.[S]	1xOxidation [P]	COL1A1	-1.13413	-2.5393	-2.13134	0.407952	-0.997218	26.1532	45.6246	1.46944e-17	9.81656e-17
Tryptic	[R].IYWADAR.[E]		LRP1	0.18573	1.29214	0.904063	-0.388079	0.718333	22.7148	45.5673	1.49049e-17	9.94956e-17
Tryptic	[R].LIELYK.[E]		TALDO1	-0.0780228	1.15091	1.19402	0.0431125	1.27204	23.8509	45.5519	1.50348e-17	1.00286e-16
Tryptic	[K].IEVIEIMTDR.[G]	1xOxidation [M7]	HNRNPA1	-0.24043	1.19258	1.78071	0.58813	2.02114	22.1677	45.5498	1.50527e-17	1.00328e-16
Tryptic	[K].VFQEPLFYEAPR.[S]		CTSL	0.794775	3.32867	2.09455	-1.23412	1.29977	24.3344	45.5988	1.50889e-17	1.00493e-16
Tryptic	[K].DMELPTEK.[E]		MAP4	-0.123728	0.816345	1.72688	0.910532	1.85061	23.0957	45.4984	1.54974e-17	1.03135e-16
Tryptic	[R].EGAPGAEGSPGR.[D]		COL1A1	-1.13903	-2.4745	-1.90042	0.574076	-0.761386	27.0207	45.4038	1.64299e-17	1.09257e-16
Semi	[R].VLIAAHGN.[S]		PGAM1	-0.339156	0.981543	1.75014	0.768599	2.0893	23.7386	45.3221	1.71248e-17	1.13791e-16
Semi	[A].QQEAVEGGCSHLGQSYADR.[D]	1xCarbamidomethyl [C9]; 1xGln->pyro-Glu [N-Term]	COL3A1	1.29989	0.903183	1.84546	0.942282	0.545571	29.7109	45.2937	1.74033e-17	1.15466e-16
Tryptic	[K].TENNDHINLK.[V]		SUMO2	0.00774977	1.14502	1.99111	0.846085	1.98336	23.4081	45.2937	1.74031e-17	1.15466e-16
Tryptic	[R].DTEQTLYQVQER.[M]		LAMB2	0.240474	1.7715	0.494359	-1.27714	0.253885	22.4436	45.2909	1.7431e-17	1.15562e-16
Tryptic	[K].EKETVIIPNEK.[S]		OGN	-0.339333	-2.8495	-2.72859	0.12091	-2.38926	23.3624	45.3084	1.77814e-17	1.17795e-16
Tryptic	[K].TKDEMAAAEEK.[V]		RNF213	1.13693	2.78481	2.27576	-0.509049	1.13883	23.6388	45.269	1.81835e-17	1.20367e-16
Tryptic	[K].MIYASSK.[D]		CFL1	-0.296181	1.20949	1.69431	0.484817	1.99049	25.9343	45.2033	1.83197e-17	1.21177e-16
Tryptic	[K].LYTLVLTDPDAPSR.[K]		PEBP1	0.113647	0.850769	1.17289	0.322118	1.05924	25.3725	45.1963	1.83928e-17	1.21568e-16
Tryptic	[K].NSIAYMDEETGNLK.[K]	1xOxidation [M6]	COL1A2	-0.678001	-2.42687	-1.69237	0.734509	-1.01436	24.7721	45.1886	1.85629e-17	1.22599e-16
Tryptic	[K].NVMLLPVGSADDGAHSQNEK.[L]		CNDP2	0.206836	1.55254	1.7633	0.210756	1.55646	21.7422	45.1753	1.86131e-17	1.22838e-16
Tryptic	[K].FCLNPK.[T]	1xCarbamidomethyl [C2]	ADH5	-0.702601	1.02881	1.67394	0.645136	2.37655	22.8823	45.1815	1.86385e-17	1.22912e-16
Tryptic	[K].VHENENIGTTEPGEHQEAK.[K]		SPARCL1	3.66376	0.0297008	0.548071	0.51837	-3.11569	23.6876	45.2231	1.86627e-17	1.22979e-16
Tryptic	[K].SLSQQIENIR.[S]		COL1A1	3.95223	-2.83169	-1.84537	0.98632	-5.7976	27.6424	45.2212	1.86823e-17	1.23015e-16
Tryptic	[R].IAQSDYIPTQQDVLR.[T]		GNAI2	-0.591397	1.11199	0.978951	-0.133043	1.57035	22.5428	45.1198	1.92105e-17	1.26398e-16
Tryptic	[R].TDDYLDQPCYETINR.[I]	1xCarbamidomethyl [C9]	GDI2	-0.18337	1.02713	1.31818	0.291054	1.50155	23.6878	45.1117	1.92987e-17	1.26882e-16
Tryptic	[K].DLAACIK.[G]	1xCarbamidomethyl [C5]	IDH1	-0.0212736	1.09005	0.940777	-0.149278	0.96205	25.4064	45.0854	1.95897e-17	1.28602e-16
Tryptic	[R].SYPPDLR.[C]		C1R	0.746163	1.55949	2.58384	1.02435	1.83768	26.9896	45.1104	1.95785e-17	1.28602e-16
Tryptic	[R].LYAGSTVK.[C]		TXNRD1	-0.0695847	1.13636	1.16154	0.0251803	1.23113	22.4575	45.0275	2.02469e-17	1.32816e-16
Tryptic	[K].GGEIQPVSVK.[V]		HSPE1	-0.0417319	0.955941	1.60963	0.653692	1.65136	24.5836	45.0215	2.03157e-17	1.33167e-16
Tryptic	[K].DVTPPPETEVVLIK.[N]		MAP4	0.0749255	0.856125	1.9521	1.09597	1.87717	22.961	44.9603	2.10366e-17	1.37789e-16
Tryptic	[K].ALSIGFETCR.[Y]	1xCarbamidomethyl [C9]	CD44	-0.690885	1.67622	1.30454	-0.371681	1.99543	24.6134	44.9755	2.11403e-17	1.38364e-16
Tryptic	[R].SVLMSLK.[Q]		CLTB	-0.038277	0.920616	1.37777	0.457159	1.41605	21.8718	44.9502	2.11578e-17	1.38375e-16
Tryptic	[R].VATYLPAPEGLK.[F]		TNC	2.43679	0.486477	0.553981	0.0675034	-1.88281	25.5751	44.9268	2.15454e-17	1.40804e-16
Tryptic	[R].TQVSEGAEASDGESHGDGDREDGGR.[Q]		FNDC1	-0.859337	1.78864	1.06351	-0.725122	1.92285	24.4964	44.8875	2.25868e-17	1.47499e-16
Tryptic	[R].FGFCPSER.[L]	1xCarbamidomethyl [C4]	MMP9	-0.201256	2.19887	0.38227	-1.8166	0.583526	22.3664	44.8489	2.26531e-17	1.47822e-16
Tryptic	[R].LVAYYTLIGASGQR.[E]		C3	0.120823	2.65949	2.13761	-0.521881	2.01679	21.5603	44.8781	2.27079e-17	1.48068e-16
Tryptic	[R].DQWEDR.[I]		EZR	1.1215	1.30201	2.85245	1.55045	1.73095	27.9081	44.846	2.31269e-17	1.50688e-16
Semi	[F].PATLETQEQDVDLVQK.[Y]		MMP1	-1.09097	2.29814	-1.54502	-3.84316	-0.454051	22.763	44.8443	2.3149e-17	1.50719e-16
Tryptic	[R].GDLGIEIPAEK.[V]		PKM	-0.620062	1.48834	1.47162	-0.0167255	2.09168	26.4487	44.7776	2.34608e-17	1.52635e-16
Tryptic	[R].SMEIPGLR.[A]		TNC	2.35103	1.12034	0.955962	-0.164382	-1.39507	25.2429	44.7115	2.42483e-17	1.57641e-16
Tryptic	[K].SVTEQGAELSNEER.[N]		YWHAZ	-0.183503	0.729425	1.1811	0.451676	1.3646	27.1525	44.6789	2.47044e-17	1.60487e-16
Tryptic	[R].FALVTPK.[K]		RANBP2	2.32072	2.0733	3.136	1.0627	0.815282	22.7786	44.7235	2.48012e-17	1.60995e-16
Tryptic	[R].IFVCNR.[N]	1xCarbamidomethyl [C4]	LRP1	0.0783011	0.987205	0.772444	-0.214761	0.694143	23.9134	44.6347	2.53371e-17	1.64352e-16
Tryptic	[K].IVGPEENLSQAEAR.[N]		PLOD2	-1.67487	0.422991	-0.693899	-1.11689	0.980969	23.8147	44.5614	2.64238e-17	1.71274e-16
Tryptic	[K].NCSETQYESK.[V]	1xCarbamidomethyl [C2]	YWHAG	-0.265304	0.874861	1.15362	0.278763	1.41893	24.8649	44.5198	2.70617e-17	1.75278e-16
Tryptic	[R].QAGLGNHLSGSER.[L]	1xGln->pyro-Glu [N-Term]	TGFBI	-0.21316	0.984336	1.43117	0.446838	1.64433	28.939	44.4941	2.74641e-17	1.77752e-16
Tryptic	[K].EMNDAAMFYTNR.[V]		CAP1	-0.0523297	1.35468	1.51506	0.160376	1.56739	22.9724	44.4901	2.75267e-17	1.78025e-16
Tryptic	[K].DVPNSQPEMVEAVK.[K]		INHBA	0.823689	2.79094	1.36509	-1.42585	0.541396	24.6849	44.5354	2.76174e-17	1.7848e-16
Tryptic	[K].GGVVLKEDALPGQK.[T]		BSG	-0.51275	0.640161	1.76942	1.12926	2.28217	22.9382	44.4208	2.86431e-17	1.84971e-16
Tryptic	[K].VLELDNVK.[S]		PPP2R1A	-0.645979	1.29726	1.23806	-0.0591983	1.88404	21.5776	44.3997	2.89938e-17	1.87097e-16
Semi	[CQMRVW].WILTAAH.[CT]		CFI	0.483317	1.62501	2.11494	0.489937	1.63163	21.3823	44.3826	2.92799e-17	1.88803e-16
Tryptic	[K].TMQENSTPR.[E]		C1S	0.249977	1.49117	1.8398	0.348626	1.58982	25.5147	44.3694	2.95022e-17	1.90096e-16
Tryptic	[K].GYDVIAQAQSGTGK.[T]		EIF4A1	-0.660987	1.10475	1.1282	0.0234527	1.78919	22.4278	44.3672	2.95396e-17	1.90197e-16
Tryptic	[K].AFTPFSGPK.[-]		PEPD	0.238621	1.01423	1.90639	0.892161	1.66777	22.0764	44.3615	2.96357e-17	1.90675e-16
Tryptic	[R].LTELETAVR.[C]		DCTN2	0.0533933	0.919493	1.76221	0.842721	1.70882	21.7701	44.3519	2.98e-17	1.9159e-16
Tryptic	[R].VMLGETNPADSKPGTIR.[G]		NME1	-0.300292	0.811228	1.26789	0.456663	1.56818	26.0298	44.3424	2.9964e-17	1.92503e-16
Tryptic	[R].FEELNADLFR.[G]		HSPA2	0.0297268	1.70065	2.00291	0.30226	1.97319	22.1115	44.3012	3.08336e-17	1.97943e-16
Tryptic	[K].HVVPNEVVVQR.[L]		GSN	0.545443	-0.950945	-0.735443	0.215502	-1.28089	26.4645	44.2856	3.09593e-17	1.98604e-16
Tryptic	[R].VITIMQNPR.[Q]		RPS18	-0.185155	0.937424	1.21571	0.278289	1.40087	22.392	44.2639	3.13474e-17	2.00946e-16
Tryptic	[R].KEPIPENPK.[S]		FNDC1	-0.583229	1.42214	0.79416	-0.627983	1.37739	24.2219	44.2482	3.16326e-17	2.02625e-16
Tryptic	[K].NPEQEPIPIVLR.[E]		ARHGAP1	-0.136156	1.18879	1.12519	-0.0636041	1.26135	21.5211	44.2165	3.22156e-17	2.06208e-16
Tryptic	[K].DIFQEIYDK.[Q]		IDH1	-0.216886	1.1326	1.29299	0.160383	1.50987	19.9415	44.1942	3.26311e-17	2.08714e-16
Tryptic	[K].KGVNLPGAAVDLPAVSEK.[D]		PKM	-0.717112	2.21066	1.95864	-0.252021	2.67575	24.1816	44.224	3.30217e-17	2.11058e-16
Tryptic	[K].IPSETLNR.[I]		TGFBI	-0.211652	0.995305	1.45877	0.463463	1.67042	30.0189	44.1671	3.31451e-17	2.11692e-16
Tryptic	[K].LPQLPITNFSR.[D]		FLNA	-0.363932	1.78685	1.74433	-0.0425172	2.10826	23.3934	44.2036	3.32144e-17	2.11979e-16
Tryptic	[K].NQVALNPQNTVFDAK.[R]		HSPA1B	-0.1196	1.19085	1.35813	0.167281	1.47773	22.8568	44.1541	3.33944e-17	2.12972e-16
Tryptic	[K].SLESTTLTEK.[E]		CSRP2	-0.42982	1.16313	0.844196	-0.318935	1.27402	22.7924	44.1432	3.36037e-17	2.1415e-16
Tryptic	[K].EQTADGVAVIPVLQR.[T]		NUDT5	-0.24308	0.577141	1.40934	0.832199	1.65242	20.9607	44.1197	3.40624e-17	2.16915e-16
Tryptic	[R].GLVGEPGPAGSK.[G]		COL1A2	-0.85364	-3.17975	-1.95664	1.2231	-1.103	24.849	44.1172	3.51144e-17	2.2345e-16
Tryptic	[R].LDGLCIPLR.[W]	1xCarbamidomethyl [C5]	LRP1	0.338451	1.24038	0.786631	-0.453748	0.448179	23.8983	44.065	3.51544e-17	2.23542e-16
Tryptic	[R].YTTTMGVNTYK.[A]	1xOxidation [M5]	C1R	0.396258	1.24559	2.4126	1.16701	2.01634	24.431	44.0704	3.52394e-17	2.23919e-16
Tryptic	[R].TNLLQVCER.[I]	1xCarbamidomethyl [C7]	VCL	-0.0865205	0.966083	1.40655	0.440469	1.49307	23.5922	44.0483	3.5495e-17	2.25379e-16
Tryptic	[R].IAGQVAAANK.[K]		RPS19	-0.0808645	0.74598	1.6756	0.929615	1.75646	23.4547	44.0274	3.59256e-17	2.27947e-16
Tryptic	[R].VPSQLLNTELTER.[L]		PXDN	0.566363	1.84588	1.78523	-0.0606515	1.21887	21.8433	44.0171	3.61395e-17	2.29137e-16
Tryptic	[R].NLPATDPLQR.[E]		ECM1	-0.68291	0.121587	-0.879572	-1.00116	-0.196662	25.1616	44.0152	3.61808e-17	2.29233e-16
Tryptic	[R].AYAQGISR.[T]		CS	-0.67467	1.35172	1.57458	0.222863	2.24925	22.0499	44.0076	3.66025e-17	2.31736e-16
Tryptic	[R].MSVIWDK.[A]		DPYSL2	-0.00852913	0.94891	1.54368	0.594775	1.55221	22.9392	43.9624	3.72999e-17	2.3598e-16
Tryptic	[K].IVLDSDAAEYGGHQR.[L]		GBE1	0.637148	1.7941	2.56533	0.771225	1.92818	23.8706	43.9653	3.83064e-17	2.42172e-16
Tryptic	[R].GPAGLPGGPGAK.[G]	2xOxidation [P6; P9]	COL10A1	-1.3818	-3.33737	-2.27128	1.06609	-0.88948	22.5688	43.9585	3.84798e-17	2.42916e-16
Tryptic	[R].NIIHGSDSVK.[S]		NME2	-0.215092	0.836744	1.36746	0.53072	1.58256	23.5749	43.9094	3.84609e-17	2.42916e-16
Tryptic	[R].LGAEVYHTLK.[G]		ENO2	-0.80443	1.87542	1.7741	-0.10132	2.57852	23.0247	43.9206	3.93305e-17	2.48106e-16
Tryptic	[K].GEPGPVGVQGPPGPAGEEGKR.[G]	1xOxidation [P]	COL1A1	-0.669349	-2.85701	-1.62544	1.23157	-0.956093	25.5153	43.9116	3.95345e-17	2.49213e-16
Tryptic	[R].LEAAYLDLQR.[I]		TBCA	-0.314649	1.03447	1.25982	0.22535	1.57446	22.1434	43.8498	3.9811e-17	2.50775e-16
Tryptic	[R].IVTCGTDR.[N]	1xCarbamidomethyl [C4]	ARPC1B	-0.645146	1.45817	1.17365	-0.284523	1.8188	22.9884	43.8442	3.99455e-17	2.51441e-16
Tryptic	[R].WIDNPTVDDR.[G]		VCL	0.0156374	1.18855	1.44473	0.256184	1.4291	23.5568	43.8391	4.00575e-17	2.51963e-16
Tryptic	[K].MFTLLDVVNR.[K]	1xOxidation [M1]	CSPG4	-0.0523102	-1.02225	-1.46982	-0.447573	-1.41751	20.2235	43.7825	4.13932e-17	2.60178e-16
Tryptic	[R].VVQCSDLGLDK.[V]	1xCarbamidomethyl [C4]	DCN	0.938925	1.30259	2.15773	0.855138	1.2188	31.7013	43.7639	4.18407e-17	2.62801e-16
Tryptic	[K].IAVAAQNCYK.[V]	1xCarbamidomethyl [C8]	TPI1	0.0785948	0.785169	1.53687	0.751704	1.45828	27.116	43.7565	4.20208e-17	2.63742e-16
Tryptic	[KR].SPGPHCAQTEVIATLK.[N]	1xCarbamidomethyl [C6]	CXCL1	1.32176	3.74599	3.31724	-0.428751	1.99548	22.563	43.7751	4.2781e-17	2.6832e-16
Tryptic	[R].VPSIELR.[V]		COL7A1	0.626	1.85191	1.5933	-0.258613	0.9673	23.7948	43.6168	4.55674e-17	2.85591e-16
Tryptic	[K].VEDPESTLFGSVIR.[Y]		C1S	0.36986	2.16287	1.91807	-0.244806	1.54821	22.2254	43.5885	4.68833e-17	2.93627e-16
Tryptic	[K].LVQVNSR.[F]		WNT5A	-2.88325	-0.984274	-0.406071	0.578203	2.47718	22.6449	43.5702	4.81736e-17	3.01491e-16
Tryptic	[K].YDPNVYSIK.[Y]		ITGAV	-1.16082	0.784685	0.806647	0.0219622	1.96746	21.5539	43.5053	4.86185e-17	3.04058e-16
Tryptic	[K].ELGFDASEVELTR.[N]		CCN1	0.767603	0.945941	2.26317	1.31723	1.49556	22.8086	43.4946	4.89197e-17	3.05722e-16
Tryptic	[R].GIAAQPLYAGYCNHENM.[-]	1xCarbamidomethyl [C12]	HEXB	0.417662	2.02366	1.68586	-0.337795	1.2682	21.8721	43.4818	4.92852e-17	3.07785e-16
Semi	[C].APPAAGQQQPPR.[E]		LOX	-0.383364	-1.78302	-0.354309	1.42871	0.0290558	24.9445	43.4567	5.00128e-17	3.12106e-16
Tryptic	[K].IIFVVGGPGSGK.[G]		AK1	-0.26921	1.18047	0.719769	-0.460703	0.98898	21.9328	43.4267	5.08929e-17	3.17371e-16
Tryptic	[K].TEESPSAPDAPTCPK.[Q]	1xCarbamidomethyl [C13]	PCOLCE	0.584535	-1.23641	0.135472	1.37188	-0.449063	27.6287	43.3804	5.22833e-17	3.25808e-16
Tryptic	[K].LLDFCK.[S]	1xCarbamidomethyl [C5]	AKR1C1	-0.400812	1.14501	1.18135	0.0363372	1.58216	23.0221	43.3724	5.25278e-17	3.27098e-16
Tryptic	[R].QTVAVGVIK.[NA]	1xGln->pyro-Glu [N-Term]	EEF1A2	-0.53042	0.704824	0.890292	0.185468	1.42071	24.0001	43.3467	5.33204e-17	3.31797e-16
Tryptic	[R].NNLAGAEELFAR.[K]		CLTC	-0.790511	1.03609	1.12132	0.0852262	1.91183	21.2838	43.3425	5.34496e-17	3.32364e-16
Tryptic	[K].AYFCQDR.[F]	1xCarbamidomethyl [C4]	MMP9	-0.41886	2.02474	0.471001	-1.55374	0.889861	22.1327	43.3364	5.39746e-17	3.35389e-16
Tryptic	[R].SQTVSAIATTAMGSPK.[E]		TNC	2.63835	-0.171483	0.998861	1.17034	-1.63949	22.8874	43.3612	5.43944e-17	3.37757e-16
Tryptic	[R].GSCYPATGDLLVGR.[A]	1xCarbamidomethyl [C3]	LAMB2	2.05862	2.21251	1.11006	-1.10245	-0.94856	23.3755	43.2994	5.5065e-17	3.41677e-16
Tryptic	[R].VSIYGVIR.[G]		TNC	3.46116	0.829388	1.50104	0.671657	-1.96012	23.4635	43.3066	5.61521e-17	3.48175e-16
Tryptic	[K].DADGSLAKEER.[E]		FNDC1	-0.537298	1.83602	0.914488	-0.92153	1.45179	22.0226	43.2541	5.65386e-17	3.50323e-16
Tryptic	[LK].YLGYLK.[LI]		NT5E	-0.962876	0.986468	0.625204	-0.361264	1.58808	22.4199	43.2355	5.68922e-17	3.52263e-16
Tryptic	[R].NFPDLDR.[I]		CPE	-0.204772	-2.42852	-2.82015	-0.39163	-2.61538	23.4143	43.2737	5.7238e-17	3.54152e-16
Tryptic	[K].VYCDFSTGETCIR.[A]	2xCarbamidomethyl [C3; C11]	COL1A2	-0.479969	-1.90138	-1.58857	0.312812	-1.1086	29.7457	43.2051	5.79113e-17	3.58064e-16
Tryptic	[R].AILSTYR.[K]		LOXL2	-1.07353	0.630362	0.0345863	-0.595775	1.10812	23.0815	43.1916	5.83714e-17	3.60653e-16
Tryptic	[R].LGPLVEQGR.[V]		APOE	0.744455	-1.34184	-0.166163	1.17567	-0.910618	25.1272	43.1485	5.98589e-17	3.69582e-16
Tryptic	[R].SFQTGLFTAAR.[Q]		PROS1	1.48748	-1.27745	-0.0390141	1.23843	-1.5265	22.4449	43.1173	6.25476e-17	3.85909e-16
Tryptic	[R].VEFMDDTSR.[S]		RPS28	-0.182005	0.795033	1.46518	0.670143	1.64718	24.4914	43.0694	6.26903e-17	3.86516e-16
Tryptic	[K].VDLGVLGK.[Q]		PGM1	-0.28159	0.968682	1.38033	0.411646	1.66192	29.3222	43.036	6.39281e-17	3.93869e-16
Tryptic	[K].LVLSSEK.[TL]		C3	0.0927769	1.63246	1.73756	0.105097	1.64478	25.1409	43.0314	6.41014e-17	3.94658e-16
Tryptic	[-].MMCGAPSATQPATAETQHIADQVR.[S]	1xAcetyl [N-Term]; 1xCarbamidomethyl [C3]	CSTB	0.400503	2.0887	1.83877	-0.249933	1.43827	22.3481	43.0011	6.55491e-17	4.03287e-16
Tryptic	[K].LLGGLAVR.[R]		RPS3	-0.772382	0.425978	0.773539	0.347561	1.54592	21.1597	42.9912	6.56267e-17	4.0348e-16
Tryptic	[K].NSIAYMDEETGNLKK.[A]		COL1A2	-1.89692	-3.95428	-2.74059	1.21369	-0.843674	26.6825	43.0321	6.59071e-17	4.04918e-16
Tryptic	[K].YSDASDCHGEDSQAFCEK.[F]	2xCarbamidomethyl [C7; C16]	A2M	-0.133045	-0.785326	-1.54862	-0.763294	-1.41557	24.4658	42.9612	6.67931e-17	4.10072e-16
Tryptic	[R].DMNQVLDAYENK.[K]		WARS1	-0.510188	1.9785	1.75953	-0.218973	2.26972	21.8379	42.9974	6.7257e-17	4.12629e-16
Tryptic	[R].FYYNSVIGK.[C]		TFPI	1.70246	0.0697104	1.46552	1.39581	-0.236938	22.7237	42.9454	6.74137e-17	4.1301e-16
Tryptic	[R].NPCQDPYILTPENR.[C]	1xCarbamidomethyl [C3]	EFEMP1	0.490668	2.30481	2.55835	0.253548	2.06769	24.2774	42.9936	6.7406e-17	4.1301e-16
Tryptic	[R].KVVATTQMQAADAR.[K]		ANPEP	0.370644	2.35794	2.56379	0.20585	2.19314	23.5992	42.9884	6.76115e-17	4.1393e-16
Tryptic	[K].FLVGPDGIPIMR.[W]	1xOxidation [M11]	GPX3	1.4011	-0.313631	0.320639	0.63427	-1.08046	22.2335	42.8755	7.02341e-17	4.29685e-16
Tryptic	[K].ALGVMDDLK.[S]		MGAT1	0.0711911	1.04803	1.44918	0.40115	1.37799	21.3943	42.8487	7.13455e-17	4.36178e-16
Tryptic	[K].TNLESILSYPK.[D]		SERPING1	0.708722	-0.866858	-0.500653	0.366205	-1.20938	24.903	42.8453	7.14897e-17	4.36754e-16
Tryptic	[K].DGLIPLEIR.[F]		SELENBP1	0.153863	0.891482	1.33319	0.441708	1.17933	22.5306	42.8338	7.19719e-17	4.39391e-16
Tryptic	[K].TGQPMINLYTDR.[E]		FUS	-0.00303578	0.849764	1.75056	0.9008	1.7536	21.182	42.8171	7.2684e-17	4.43428e-16
Tryptic	[R].NILGGTVFR.[E]		IDH1	-0.542689	1.18993	1.31485	0.124917	1.85753	23.1155	42.813	7.28573e-17	4.44174e-16
Tryptic	[R].VCENIPIVLCGNK.[V]	2xCarbamidomethyl [C2; C10]	RAN	-0.468829	0.883775	1.60692	0.723147	2.07575	22.1152	42.8073	7.31032e-17	4.45362e-16
Tryptic	[R].LAVHPSGVALQDR.[V]		ISG15	-1.02231	1.40195	0.608522	-0.793425	1.63083	22.4916	42.7995	7.37707e-17	4.49115e-16
Tryptic	[K].NLGQPIK.[I]		HSPA4	-0.0917719	1.13241	1.8932	0.760786	1.98497	21.9358	42.7296	7.65145e-17	4.65495e-16
Tryptic	[K].LSPVYAGK.[T]		VWF	0.550155	-1.41225	-1.36368	0.0485713	-1.91383	23.038	42.7288	7.67124e-17	4.66373e-16
Tryptic	[K].LCGGGIQER.[Y]	1xCarbamidomethyl [C2]	SPON1	1.67181	1.2904	2.06116	0.770755	0.389351	23.9932	42.7075	7.75154e-17	4.70927e-16
Tryptic	[K].DVVTAAGDMLK.[D]		PSAP	-0.117787	1.16273	1.00247	-0.160263	1.12026	23.3662	42.6678	7.93498e-17	4.81735e-16
Tryptic	[K].ALDIAENEMPGLMR.[M]		AHCY	1.17227	-0.706522	-1.03143	-0.324906	-2.2037	20.6227	42.6579	7.98272e-17	4.84296e-16
Semi	[Y].AVPWQGTMTLSK.[S]		CST3	1.57252	-0.445069	0.773044	1.21811	-0.799478	25.4794	42.5841	8.33578e-17	5.05364e-16
Tryptic	[K].YDIDLPNK.[K]		ATOX1	-0.230206	1.04554	1.42635	0.380805	1.65655	21.3777	42.5548	8.4809e-17	5.13805e-16
Tryptic	[R].SPGAPGPLTLK.[E]		ZYX	-0.0371677	0.581418	1.34972	0.768305	1.38689	22.7184	42.5494	8.50786e-17	5.1508e-16
Tryptic	[K].CYSCGEFGHIQK.[D]	1xCarbamidomethyl [C4]; 1xPyro-carbamidomethyl [N-Term]	CNBP	-0.138763	1.0983	1.62266	0.524354	1.76142	22.065	42.5403	8.5533e-17	5.17471e-16
Tryptic	[R].LGICLDYER.[G]	1xCarbamidomethyl [C4]	TRIM46	-0.0356415	0.823607	1.44114	0.617537	1.47679	23.3245	42.5156	8.67904e-17	5.24715e-16
Tryptic	[R].NEFNLESK.[S]		RAB11B	-0.427024	1.08415	1.07723	-0.00691992	1.50425	21.8623	42.403	9.27518e-17	5.60368e-16
Tryptic	[K].STVISYECCPGYEK.[V]	2xCarbamidomethyl [C8; C9]	TGFBI	-0.10714	1.01631	1.41896	0.402642	1.52609	29.4941	42.3988	9.29834e-17	5.61378e-16
Tryptic	[K].MTGLVDEAIDTK.[S]		VCL	0.149783	0.892811	1.29578	0.40297	1.146	23.6477	42.378	9.41322e-17	5.6792e-16
Semi	[RT].GILLYGPPGTGK.[T]		VCP	-0.217794	1.6197	1.83658	0.216888	2.05438	22.9371	42.3923	9.43123e-17	5.68613e-16
Tryptic	[R].YYTVFDR.[D]		CTSD	-0.1857	0.888078	1.24257	0.35449	1.42827	26.0443	42.3034	9.83751e-17	5.92698e-16
Tryptic	[R].QTVAVGVIK.[NA]		EEF1A2	-0.559568	0.642257	0.917509	0.275252	1.47708	24.4748	42.2935	9.89525e-17	5.95765e-16
Tryptic	[R].AAPSAEFSVDR.[T]		SPON1	1.6939	0.762182	2.05127	1.28909	0.357371	23.4203	42.2374	1.02292e-16	6.15445e-16
Tryptic	[R].ETGGAESCHIR.[G]	1xCarbamidomethyl [C8]	PTX3	2.0168	0.390928	1.79486	1.40394	-0.221934	25.8421	42.1881	1.05795e-16	6.36081e-16
Tryptic	[K].LLPAQLPAEK.[E]		ECM1	-0.691878	-0.0255041	-0.997599	-0.972095	-0.30572	25.361	42.1477	1.07872e-16	6.48123e-16
Tryptic	[R].CECDDGFTGADCGELK.[C]	Carbamidomethyl [C]; 1xCarbamidomethyl [N-Term]	TNC	2.37492	0.305912	0.345486	0.0395744	-2.02943	22.7052	42.174	1.07988e-16	6.48374e-16
Tryptic	[R].GQVLDVVER.[L]		LAMB2	-0.120835	1.04422	0.249764	-0.794459	0.370599	23.3015	42.1445	1.08078e-16	6.48467e-16
Tryptic	[R].GAPGAVGAPGPAGATGDRGEAGAAGPAGPAGPR.[G]	1xOxidation [P]	COL1A2	-1.49487	-3.05182	-2.80998	0.241848	-1.3151	25.3841	42.1742	1.09157e-16	6.54494e-16
Tryptic	[K].GPDGLTAFEATDNQAIK.[A]		MTPN	-0.273721	0.744939	1.29785	0.552907	1.57157	23.2233	42.1153	1.09964e-16	6.58878e-16
Tryptic	[K].NSIAYMDEETGNLK.[K]		COL1A2	-0.542029	-1.8654	-1.45614	0.409257	-0.91411	27.6422	42.1073	1.10489e-16	6.6157e-16
Tryptic	[R].GLPGVAGAVGEPGPLGIAGPPGAR.[G]	3xOxidation [P14; P]	COL1A2	-0.345452	-1.95186	-1.84869	0.103167	-1.50324	29.4664	42.1022	1.1132e-16	6.66087e-16
Tryptic	[K].EVGPPLPQEAVPLQK.[E]		ECM1	-0.627874	-0.0494421	-1.08037	-1.03093	-0.452496	24.9755	42.0708	1.12907e-16	6.75119e-16
Tryptic	[K].DLAGSIIGK.[G]		HNRNPK	0.2389	0.675445	1.41949	0.74404	1.18059	24.613	42.058	1.13768e-16	6.79803e-16
Tryptic	[K].ATIGADFLTK.[E]		RAB7A	-0.654794	0.8103	0.738181	-0.0721188	1.39298	21.7123	42.0511	1.14237e-16	6.82133e-16
Tryptic	[R].VQVILPK.[F]		SERPINE2	-0.62013	1.27315	0.190536	-1.08261	0.810666	24.7901	42.0407	1.14941e-16	6.85868e-16
Tryptic	[R].IQNVVTSFAPQR.[R]		LAMB2	0.12428	1.60098	0.431282	-1.1697	0.307001	23.2446	42.0179	1.16509e-16	6.94751e-16
Tryptic	[K].QQLEELAR.[Q]		GSS	0.0360434	0.767973	1.25747	0.489493	1.22142	21.7591	41.9982	1.17881e-16	7.02453e-16
Tryptic	[R].YADLTEDQLPSCESLK.[D]	1xCarbamidomethyl [C12]	PGAM1	-0.232776	1.37012	1.49384	0.123722	1.72662	24.8012	41.9959	1.18041e-16	7.02924e-16
Tryptic	[QK].LFEELGK.[GQ]		HSPA4	-0.276409	0.799434	1.44329	0.643854	1.7197	22.6359	41.985	1.18805e-16	7.06991e-16
Tryptic	[R].ADGYEPPVQESV.[-]		RPS3A	-0.0647914	0.75028	1.52826	0.777984	1.59306	22.3506	41.9788	1.19249e-16	7.09149e-16
Tryptic	[K].DLEALMFDR.[S]		PGM1	-0.083255	1.92258	1.97088	0.0483012	2.05414	20.8421	42.0135	1.20055e-16	7.13453e-16
Semi	[H].EEICTTNEGVMYR.[I]	1xCarbamidomethyl [C4]	FN1	-0.812953	-2.50596	-2.73079	-0.22483	-1.91784	22.2056	42.0008	1.20967e-16	7.18388e-16
Tryptic	[K].AGVAPLQVK.[V]		FLNA	-0.155971	0.921676	1.11047	0.188795	1.26644	25.5299	41.9405	1.21993e-16	7.23985e-16
Tryptic	[K].DGEAGAQGPPGPAGPAGER.[G]	2xOxidation [P]	COL1A1	-0.414871	-1.76476	-1.19426	0.570493	-0.779393	22.5479	41.8903	1.25686e-16	7.45395e-16
Tryptic	[R].DGNPGNDGPPGR.[D]		COL1A2	-1.21224	-2.51821	-1.86127	0.656935	-0.64903	27.0844	41.8374	1.31622e-16	7.80068e-16
Tryptic	[K].WVQDSMDHLDK.[Q]	1xOxidation [M6]	CCL2	-0.056499	1.80683	1.81508	0.00825524	1.87158	23.3694	41.8104	1.33199e-16	7.88878e-16
Tryptic	[K].IIAPLVTR.[H]		PLOD2	-1.53725	0.575609	-0.635095	-1.2107	0.902159	22.1683	41.7766	1.34485e-16	7.95955e-16
Tryptic	[K].LLDIEGLYSK.[V]		NUP205	0.665022	-1.75558	-1.87815	-0.122572	-2.54317	23.0343	41.797	1.36532e-16	8.0752e-16
Tryptic	[R].QLDQHLDLLK.[H]	1xGln->pyro-Glu [N-Term]	LAMB2	0.129248	1.68708	0.395016	-1.29206	0.265768	22.0879	41.7285	1.38397e-16	8.17998e-16
Tryptic	[K].LGADAVGMSTVPEVIVAR.[H]		PNP	0.252818	2.0337	1.4851	-0.548604	1.23228	21.2595	41.7183	1.39526e-16	8.24111e-16
Tryptic	[K].AIGYLNTGYQR.[Q]		A2M	-0.0976042	-0.529695	-1.43903	-0.909335	-1.34143	26.7857	41.6647	1.43768e-16	8.4859e-16
Tryptic	[R].CVNSPGSFR.[C]	1xCarbamidomethyl [N-Term]; 1xCarbamidomethyl [C1]	FBLN1	1.2301	-1.12715	0.836646	1.9638	-0.393451	23.9832	41.6675	1.44319e-16	8.51269e-16
Tryptic	[R].EGQEDQGLTK.[D]		PTBP1	-0.220202	0.759692	1.40917	0.649474	1.62937	23.731	41.6384	1.46041e-16	8.60843e-16
Tryptic	[K].DGLIVPIFQER.[L]		FUCA1	0.124796	1.38749	1.42546	0.0379741	1.30066	21.1305	41.6317	1.46629e-16	8.63143e-16
Tryptic	[R].YDEYVNVK.[D]		PDCD6IP	-0.117947	1.01043	1.58951	0.579088	1.70746	21.7847	41.632	1.46597e-16	8.63143e-16
Tryptic	[K].NSVAYMDQQTGNLK.[K]	1xOxidation [M6]	COL1A1	-0.619456	-2.84496	-2.01707	0.827885	-1.39762	26.0375	41.6421	1.49727e-16	8.8078e-16
Tryptic	[K].QLICDPSYIPDR.[V]	1xCarbamidomethyl [C4]; 1xGln->pyro-Glu [N-Term]	GDI1	-0.414751	1.40199	1.48733	0.0853457	1.90208	21.2267	41.5413	1.55001e-16	9.11193e-16
Tryptic	[R].WIYEDVER.[Q]		CALU	0.814042	1.86982	2.63921	0.769391	1.82517	24.5212	41.5751	1.55831e-16	9.15455e-16
Tryptic	[K].LVWEEAMSR.[F]		ECM1	-0.634209	0.339487	-1.03914	-1.37863	-0.404929	23.9113	41.5241	1.5636e-16	9.17944e-16
Tryptic	[K].ADGGTQVIDTK.[N]		DLD	-0.0848827	0.741861	1.17461	0.432752	1.2595	22.8787	41.5134	1.5737e-16	9.23251e-16
Tryptic	[R].GISGAIGPPGPR.[G]	1xOxidation [P]	COL12A1	-0.731782	-1.25567	-1.74371	-0.488046	-1.01193	24.2801	41.4942	1.59187e-16	9.33281e-16
Tryptic	[K].ELANILK.[Y]	1xGlu->pyro-Glu [N-Term]	TGFBI	-0.358111	0.931155	1.34628	0.415125	1.70439	25.7266	41.4633	1.62155e-16	9.50046e-16
Tryptic	[R].ALVQSLLAK.[E]		ADPRS	-0.334965	0.754625	1.41403	0.659405	1.749	21.2716	41.4497	1.63475e-16	9.57138e-16
Tryptic	[R].QGCEPILIK.[Y]	1xCarbamidomethyl [C3]	FRZB	-0.230734	-1.65785	-1.98201	-0.324155	-1.75128	24.481	41.4233	1.66814e-16	9.76033e-16
Semi	[H].QTHGSLLR.[L]	1xGln->pyro-Glu [N-Term]	HSPG2	-4.02244	-3.88996	-5.10744	-1.21748	-1.085	25.2637	41.4588	1.6704e-16	9.76694e-16
Tryptic	[R].ESIESEIR.[R]		VCP	-0.17026	1.10333	1.54329	0.439961	1.71355	23.0011	41.3972	1.68697e-16	9.85725e-16
Tryptic	[R].GPPGPMGPPGLAGPPGESGR.[E]		COL1A1	-1.03045	-2.44695	-2.33498	0.111973	-1.30453	24.0804	41.4004	1.72978e-16	1.01006e-15
Tryptic	[R].TQLVSNLK.[K]		GOT2	-0.205769	0.739846	1.30411	0.564265	1.50988	22.866	41.3359	1.75016e-16	1.02059e-15
Tryptic	[R].YYGGGSEGGR.[A]		HNRNPL	-0.164239	0.813341	1.26142	0.448076	1.42566	22.4526	41.3368	1.74915e-16	1.02059e-15
Tryptic	[R].IVNEGGIDPLLR.[G]		PXDN	0.641481	2.15633	1.75027	-0.406057	1.10879	22.0724	41.3317	1.76227e-16	1.02697e-15
Tryptic	[K].IGIEIIK.[R]		HSPD1	-0.534585	0.798781	1.05217	0.253386	1.58675	20.9215	41.2416	1.85203e-16	1.07856e-15
Tryptic	[R].YIFDNVAK.[V]		RCN1	0.976699	0.269947	1.48793	1.21798	0.51123	25.1026	41.2386	1.85534e-16	1.07976e-15
Tryptic	[R].DPSASPGDAGEQAIR.[Q]		VCL	0.0202763	0.957337	1.35873	0.401388	1.33845	24.659	41.2335	1.86096e-16	1.08231e-15
Tryptic	[K].VAPQNDSFGTQLPPMHQQQSR.[S]	1xOxidation [M15]	FUBP1	-0.5592	1.91374	2.08735	0.173605	2.64655	26.6319	41.2483	1.89469e-16	1.10119e-15
Tryptic	[R].GVQGPPGPAGKPGR.[R]	3xOxidation [P6; P8; P]	COL5A1	0.837867	-1.201	0.778428	1.97943	-0.0594391	24.24	41.1841	1.91701e-16	1.11342e-15
Tryptic	[K].GASQAGMLAPGTR.[R]		CNN3	-0.282808	0.790706	1.21719	0.42648	1.49999	21.5917	41.1575	1.94799e-16	1.12991e-15
Tryptic	[R].VMPICLPSKDYAEVGR.[V]	1xCarbamidomethyl [C5]	HP	-0.473057	-2.29284	-0.806557	1.48628	-0.3335	24.3076	41.165	1.94763e-16	1.12991e-15
Tryptic	[R].QEVCQSYK.[S]	1xCarbamidomethyl [C4]	ANXA6	-0.622795	0.439775	1.18239	0.742612	1.80518	22.526	41.1499	1.95686e-16	1.1343e-15
Tryptic	[K].ASAATTAILIAR.[S]		SERPINE2	-0.506815	1.40967	0.270482	-1.13919	0.777297	25.7139	41.1426	1.96546e-16	1.13853e-15
Tryptic	[R].LQDSGTFQCVAR.[D]	1xCarbamidomethyl [C9]	PTK7	-0.794138	1.36446	0.9763	-0.388159	1.77044	23.6261	41.1343	1.98238e-16	1.14757e-15
Tryptic	[R].GPPGPMGPPGLAGPPGESGR.[E]	3xOxidation [M/P]	COL1A1	-0.461882	-1.7642	-1.47419	0.290013	-1.01231	29.7666	41.0837	2.03629e-16	1.178e-15
Tryptic	[R].ISVSAASK.[L]		PSMB8	0.0443067	1.05416	2.15472	1.10056	2.11041	22.6626	41.0597	2.07499e-16	1.19958e-15
Tryptic	[K].ITLTSDPR.[L]		UFM1	-0.032817	0.969842	1.35878	0.38894	1.3916	22.1456	41.0506	2.07735e-16	1.20015e-15
Tryptic	[R].DCPDGSDEAPEICPQSK.[A]	2xCarbamidomethyl [C2; C13]	LRP1	0.142998	1.48936	0.994282	-0.495073	0.851284	23.8138	41.0153	2.12198e-16	1.22513e-15
Tryptic	[K].DLSLDDFK.[G]		PRDX3	-0.109808	0.872551	1.26352	0.390971	1.37333	23.3149	40.9994	2.14237e-16	1.23608e-15
Tryptic	[R].YLSNAYAR.[E]		CLIC1	-0.543695	1.24311	1.50676	0.263651	2.05046	23.9396	41.0048	2.14466e-16	1.23658e-15
Tryptic	[R].VPMMSDPK.[A]		SERPINF1	0.526483	-4.57915	-0.626441	3.95271	-1.15292	26.6485	41.0258	2.16554e-16	1.2478e-15
Tryptic	[R].EDARPVPQGSCQSELHR.[A]	1xCarbamidomethyl [C11]	IGFBP4	1.72858	1.88905	3.37163	1.48258	1.64305	27.3883	41.0237	2.16825e-16	1.24854e-15
Semi	[Q].IAEDFPGIDSK.[I]		MMP3	0.188177	2.93724	1.33683	-1.60041	1.14865	24.0131	41.0214	2.17128e-16	1.24945e-15
Tryptic	[K].VTLAVSDLQK.[S]		GLOD4	0.0402728	0.326521	0.987284	0.660762	0.947011	23.2465	40.9551	2.20038e-16	1.26536e-15
Tryptic	[K].NDQCYDDIR.[V]	1xCarbamidomethyl [C4]	CORO1C	-0.493166	1.11942	1.05393	-0.0654902	1.54709	21.9676	40.9207	2.24649e-16	1.29103e-15
Tryptic	[K].VDVGKDQEFTVK.[S]		FLNA	-0.135178	1.18753	1.27387	0.0863433	1.40905	25.1963	40.9074	2.26453e-16	1.30054e-15
Tryptic	[R].DAAAAYAHPEYEER.[F]		OLFML2B	-0.682323	-2.50751	-0.906946	1.60057	-0.224622	25.2087	40.8996	2.30796e-16	1.32461e-15
Tryptic	[K].EMATQLAFMR.[L]	1xOxidation [M]	COL1A2	-0.323784	-2.17212	-1.47446	0.697669	-1.15067	26.9568	40.8574	2.34401e-16	1.34441e-15
Tryptic	[K].RFEELGVK.[F]		GLO1	-0.130801	1.22163	1.38261	0.160975	1.51341	24.1282	40.8244	2.38093e-16	1.3646e-15
Tryptic	[K].SSLSVPYVIVPLK.[T]		C3	0.362496	2.43762	1.84779	-0.589833	1.48529	22.8425	40.8673	2.38234e-16	1.3646e-15
Tryptic	[R].ETNLDSLPLVDTHSK.[R]	1xGlu->pyro-Glu [N-Term]	VIM	0.23202	0.925932	1.91501	0.989082	1.68299	21.0691	40.7921	2.42783e-16	1.38975e-15
Tryptic	[R].GASQAGMTGYGR.[P]		TAGLN	0.112369	1.3842	1.30236	-0.0818385	1.18999	24.0221	40.7874	2.43475e-16	1.39279e-15
Tryptic	[K].GEPGSAGPQGPPGPSGEEGKR.[G]	1xOxidation [P]	COL1A2	-0.908188	-2.63398	-2.23106	0.402923	-1.32287	23.5554	40.8244	2.44482e-16	1.39721e-15
Tryptic	[K].GPLMMYISK.[M]		EEF2	-0.29395	1.53936	1.81818	0.278821	2.11213	22.0701	40.8054	2.44729e-16	1.39721e-15
Tryptic	[R].YLAEVATGEK.[R]		YWHAG	-0.33403	0.676543	1.01426	0.337714	1.34829	25.5464	40.7795	2.44635e-16	1.39721e-15
Tryptic	[R].YFYTSVSR.[P]		HLA-B	-1.13743	1.42637	1.21058	-0.215792	2.34801	22.9255	40.8201	2.4511e-16	1.39847e-15
Tryptic	[K].STLTDSLVCK.[A]	1xCarbamidomethyl [C9]	EEF2	-0.546071	1.2345	1.48188	0.247385	2.02795	23.9311	40.7651	2.47647e-16	1.41202e-15
Tryptic	[R].LAPVYQK.[L]		TGFBI	-0.15171	0.936594	1.94222	1.00563	2.09393	26.5827	40.7626	2.48017e-16	1.41321e-15
Tryptic	[K].LIAYYSEVPVK.[L]		MXRA5	0.478795	1.02706	1.91707	0.890008	1.43828	23.4714	40.7206	2.53497e-16	1.44349e-15
Tryptic	[K].TIVMGASFR.[N]		TALDO1	0.181005	1.39572	1.37683	-0.018896	1.19582	23.1274	40.6657	2.62063e-16	1.4913e-15
Tryptic	[K].QATVGDINTERPGMLDFTGK.[A]	1xGln->pyro-Glu [N-Term]	DBI	0.210384	1.30165	1.7497	0.448047	1.53931	23.4859	40.662	2.62645e-16	1.49363e-15
Tryptic	[R].YQMGCECK.[I]	2xCarbamidomethyl [C5; C7]	TIMP2	0.613939	-0.815434	0.0635601	0.878994	-0.550379	26.2498	40.6371	2.66634e-16	1.51533e-15
Tryptic	[K].EVCFACVDGK.[E]	2xCarbamidomethyl [C3; C6]	CLTC	-0.286324	0.969328	0.992068	0.0227393	1.27839	21.9952	40.6354	2.66911e-16	1.51592e-15
Tryptic	[K].INTDEIMTSLK.[S]	1xOxidation [M7]	COL3A1	1.33798	0.440001	1.82511	1.38511	0.487128	27.4377	40.6279	2.68131e-16	1.52185e-15
Tryptic	[R].DFFLANASR.[A]		CAPN1	0.0322537	1.01878	1.31359	0.294815	1.28134	21.0856	40.6047	2.71918e-16	1.54234e-15
Tryptic	[R].YDLSALVR.[H]		IGF2R	0.279977	2.13519	1.55406	-0.581129	1.27408	20.8675	40.5998	2.739e-16	1.55257e-15
Tryptic	[R].IGIPEFK.[Y]		CPM	1.04814	0.83247	2.40555	1.57308	1.35742	22.8884	40.592	2.75206e-16	1.55897e-15
Tryptic	[K].SLNEEAVK.[K]		A2M	-0.0611823	-0.476633	-1.36775	-0.891119	-1.30657	26.4688	40.5634	2.78815e-16	1.5775e-15
Tryptic	[R].MESALDQLK.[Q]		TALDO1	0.190628	1.0265	1.21438	0.187881	1.02375	24.0437	40.5633	2.78839e-16	1.5775e-15
Tryptic	[K].QKEVEQLIK.[K]	1xGln->pyro-Glu [N-Term]	PSMA4	0.016407	1.09955	1.83975	0.740198	1.82334	21.6253	40.5292	2.84655e-16	1.60935e-15
Tryptic	[R].NQCLCPPDFTGR.[F]	2xCarbamidomethyl [C3; C5]	LTBP3	-0.173852	-0.827037	-1.50366	-0.676626	-1.32981	21.5633	40.5216	2.85969e-16	1.61573e-15
Tryptic	[R].ITYVPITGGTPSMVTVDGTK.[T]		TNC	2.61046	0.748683	0.783315	0.034632	-1.82715	22.671	40.5228	2.93371e-16	1.65648e-15
Tryptic	[R].VLTGNPR.[L]		SERPINF1	0.549653	-2.17761	-0.646606	1.53101	-1.19626	27.8254	40.5113	2.95419e-16	1.66696e-15
Tryptic	[K].ALAGCDFLTISPK.[L]	1xCarbamidomethyl [C5]	TALDO1	0.170909	1.32288	1.23606	-0.0868151	1.06515	23.5994	40.4548	2.97811e-16	1.67937e-15
Tryptic	[K].YDPPLEDGAMPSAR.[L]		CAPZB	-0.112979	1.04053	1.27642	0.235891	1.3894	21.7882	40.4486	2.98926e-16	1.68458e-15
Tryptic	[K].SQELEVK.[N]		DYNC1H1	0.762502	1.57002	3.01735	1.44732	2.25484	23.1587	40.4824	3.00638e-16	1.69313e-15
Tryptic	[K].AECSAEQCYK.[I]	2xCarbamidomethyl [C3; C8]	ME1	-0.206481	0.644433	1.25802	0.613587	1.4645	22.0364	40.4037	3.07199e-16	1.72896e-15
Semi	[K].QLYNKYPDAVAT.[W]		SPP1	-0.483613	-1.73006	-2.69514	-0.965085	-2.21153	24.5503	40.3384	3.28092e-16	1.84536e-15
Tryptic	[R].EETGQVLER.[G]		MCAM	2.24947	2.44354	0.238731	-2.20481	-2.01074	23.0231	40.3322	3.2934e-16	1.85119e-15
Tryptic	[K].ASIHEAWTDGK.[E]		ACTN1	-0.129886	1.15408	1.26895	0.114869	1.39884	26.0229	40.2881	3.29565e-16	1.85125e-15
Tryptic	[R].MVGGVLVER.[T]		PFDN2	0.0852712	0.983449	1.31176	0.328307	1.22648	21.3415	40.2842	3.30357e-16	1.85451e-15
Tryptic	[R].IVVFQYSDGK.[L]		DDB1	-0.0558376	0.670116	1.37087	0.700759	1.42671	21.0502	40.2522	3.36847e-16	1.88972e-15
Tryptic	[K].YLFTGLK.[L]		USP14	-0.467545	1.05184	1.14499	0.0931565	1.61254	20.6559	40.2416	3.39038e-16	1.90079e-15
Tryptic	[R].GAGTGGLGLAVEGPSEAK.[M]		FLNA	-0.143959	0.971875	1.20907	0.237194	1.35303	25.5504	40.2251	3.42461e-16	1.91875e-15
Tryptic	[K].VLGEAMTGISQNAK.[N]		TLN1	-0.165216	1.45372	1.31108	-0.142639	1.4763	22.6472	40.2158	3.44408e-16	1.92842e-15
Tryptic	[K].SVGIVTTTR.[V]		ALPL	0.037604	-2.34166	-0.327667	2.01399	-0.365271	24.8023	40.2572	3.44689e-16	1.92875e-15
Tryptic	[R].ALSQLAEVEEK.[I]		SNX2	-0.369778	0.818931	0.95706	0.138129	1.32684	21.3243	40.1872	3.50449e-16	1.95973e-15
Semi	[RW].TITSSYYR.[G]		RAB1A	-0.576955	0.672139	0.927742	0.255603	1.5047	22.5191	40.1783	3.52356e-16	1.96913e-15
Tryptic	[R].AGEIFER.[T]		PXDN	0.215075	1.22196	1.22838	0.00641756	1.0133	22.5166	40.1371	3.61327e-16	2.01797e-15
Tryptic	[K].SSFTVDCSK.[A]	1xCarbamidomethyl [C7]	FLNA	-0.208711	1.01086	1.0792	0.0683395	1.28791	24.6836	40.1355	3.61686e-16	2.01868e-15
Tryptic	[R].ASAAPKPEPVPVQK.[G]		PDLIM5	-0.0349417	1.18978	1.42742	0.237646	1.46236	23.3352	40.1327	3.62298e-16	2.0208e-15
Tryptic	[R].LAGTQPLEVLEAVQR.[S]		UBA1	0.125779	2.68762	2.09962	-0.588002	1.97384	20.9265	40.169	3.63691e-16	2.02728e-15
Tryptic	[K].GDVDVSGPK.[L]		AHNAK	-0.206582	-1.5294	-1.21374	0.315663	-1.00715	23.7701	40.1239	3.64248e-16	2.02908e-15
Tryptic	[K].GIYAVGDVCGK.[A]	1xCarbamidomethyl [C9]	GSR	0.190285	0.218552	1.35504	1.13649	1.16476	22.6615	40.0968	3.70311e-16	2.06033e-15
Tryptic	[K].IGPLGLSPK.[K]		RPL12	-0.517417	0.799666	1.22104	0.421374	1.73846	22.1552	40.0967	3.70329e-16	2.06033e-15
Tryptic	[R].YDDMAAAMK.[AN]		YWHAB	-0.148285	0.860589	1.14147	0.280878	1.28975	26.0485	40.0854	3.72893e-16	2.07327e-15
Tryptic	[K].VIILGDSGVGK.[T]		RAB7A	-0.599812	1.00965	1.09709	0.0874397	1.6969	21.7619	40.0721	3.75941e-16	2.08888e-15
Tryptic	[R].QITVNDLPVGR.[S]	1xGln->pyro-Glu [N-Term]	PRDX1	0.135059	0.93606	1.07455	0.138492	0.939494	25.5147	40.0473	3.81674e-16	2.11938e-15
Tryptic	[K].MCPQLQQYEMHGPEGLR.[V]	1xCarbamidomethyl [C2]; 1xOxidation [M/P]	A2M	0.0878731	-0.751572	-2.16309	-1.41151	-2.25096	23.5391	40.0601	3.82873e-16	2.12469e-15
Tryptic	[K].SLDEMEK.[Q]		SFPQ	1.41762	0.0632387	0.571503	0.508264	-0.846115	25.7789	39.958	4.03079e-16	2.2354e-15
Tryptic	[R].GSYTIGR.[D]		KCTD12	0.456809	0.254749	1.70841	1.45367	1.2516	23.2586	39.9485	4.05445e-16	2.24709e-15
Tryptic	[K].TIYTPGSTVLYR.[I]		C3	0.207276	1.88533	1.61993	-0.2654	1.41265	24.2694	39.9071	4.17266e-16	2.31113e-15
Tryptic	[K].MLLFSGR.[R]		MMP9	-0.721838	3.97322	1.34434	-2.62889	2.06617	20.5687	39.9298	4.20829e-16	2.32939e-15
Tryptic	[R].DPYTVEQAR.[A]		PXDN	0.2488	1.40282	1.27568	-0.127146	1.02688	22.355	39.8828	4.22058e-16	2.33471e-15
Tryptic	[R].NYDYYASR.[V]		BPNT1	-0.184186	0.841756	1.22361	0.381853	1.40779	21.4488	39.8793	4.22969e-16	2.33826e-15
Semi	[KT].SLYSMIK.[NG]		ANXA6	-0.741285	0.540953	1.44146	0.900502	2.18274	22.7443	39.8454	4.31847e-16	2.38583e-15
Tryptic	[R].EQFNEFR.[D]		RCN1	1.22349	0.698515	2.1316	1.43309	0.908116	24.8865	39.8373	4.33986e-16	2.39613e-15
Tryptic	[R].YTTEIIK.[C]		C1R	1.32426	0.64026	1.44427	0.804008	0.120005	28.5386	39.8196	4.38736e-16	2.42082e-15
Tryptic	[R].CSQAVYAAEK.[V]	1xPyro-carbamidomethyl [N-Term]	CSRP1	-0.33945	1.7082	1.67786	-0.0303469	2.01731	22.2308	39.8324	4.45612e-16	2.45721e-15
Tryptic	[K].FFVGGNWK.[M]		TPI1	0.0887737	1.01551	1.54022	0.524705	1.45144	25.2854	39.782	4.48953e-16	2.47407e-15
Tryptic	[K].ADDGRPFPQVIK.[S]		ALDOA	-0.48864	1.62507	1.84088	0.215811	2.32952	26.9676	39.817	4.50873e-16	2.48308e-15
Tryptic	[R].EDTSPAVLGLAAR.[Y]		NID2	0.147911	1.01561	1.22422	0.208611	1.07631	24.111	39.7638	4.54006e-16	2.49875e-15
Tryptic	[R].LVECGSLFK.[G]	1xCarbamidomethyl [C4]	PLXNB2	0.191778	0.91608	1.21053	0.294446	1.01875	21.6955	39.7585	4.55468e-16	2.50522e-15
Tryptic	[K].TLDAMAFNK.[F]		HEXB	0.38536	1.46936	1.65829	0.188927	1.27293	23.2551	39.756	4.56169e-16	2.50749e-15
Tryptic	[R].GCITIIGGGDTATCCAK.[W]	3xCarbamidomethyl [C2; C14; C15]	PGK1	-0.477588	1.97564	1.69622	-0.279422	2.17381	25.1386	39.7816	4.60759e-16	2.53113e-15
Tryptic	[K].VDGETASDSESR.[A]		CDS2	0.078968	0.362599	1.6228	1.2602	1.54383	21.4441	39.7385	4.6109e-16	2.53135e-15
Tryptic	[R].EGFPGPPGFIGPR.[G]	2xOxidation [P]	COL4A2	0.776086	-0.76252	-1.26057	-0.498047	-2.03665	24.937	39.6652	4.82303e-16	2.64614e-15
Tryptic	[R].AMVASGSELGK.[K]		AK2	0.0320756	0.793059	1.45056	0.657497	1.41848	23.004	39.635	4.91343e-16	2.69404e-15
Tryptic	[K].QDFVQHFSQIVR.[V]	1xGln->pyro-Glu [N-Term]	FDPS	0.232728	1.75464	1.73294	-0.0216994	1.50022	20.946	39.6154	4.97872e-16	2.72813e-15
Tryptic	[R].VPENTMHAMQQK.[L]		ACTN1	0.13656	1.75947	2.18907	0.4296	2.05251	24.8117	39.6381	5.03137e-16	2.75525e-15
Tryptic	[R].HLTGEFEK.[K]		RAN	-0.365093	0.916405	1.73909	0.822689	2.10419	22.5062	39.5897	5.05946e-16	2.76889e-15
Semi	[A].IQSAGLTETLNR.[E]		TGFBI	-0.0726921	1.54402	1.28272	-0.261302	1.35541	22.9301	39.5795	5.08404e-16	2.78019e-15
Tryptic	[R].SASNMAIVDVK.[M]		A2M	-0.113539	-0.422566	-1.46168	-1.03911	-1.34814	26.3108	39.5787	5.08648e-16	2.78019e-15
Tryptic	[R].ALQSPALGLR.[G]		IQGAP1	-0.118526	1.13934	1.03896	-0.100387	1.15748	22.7216	39.577	5.09167e-16	2.78128e-15
Tryptic	[K].EFSGNPIK.[V]		FUS	-2.05194	0.488779	0.715066	0.226286	2.767	23.4108	39.6138	5.10693e-16	2.78786e-15
Tryptic	[K].DDLVTVK.[T]		DLST	-0.327097	1.13522	1.37726	0.242036	1.70436	22.3944	39.5581	5.15141e-16	2.81039e-15
Tryptic	[K].VYFAGFPR.[K]		PROS1	0.88292	-1.2555	0.095806	1.35131	-0.787114	23.3576	39.5418	5.20323e-16	2.83689e-15
Tryptic	[R].GPPGESGAAGPTGPIGSR.[G]	1xOxidation [P]	COL1A2	-0.458689	-1.37552	-1.07341	0.302114	-0.614716	31.6073	39.4979	5.34575e-16	2.91276e-15
Tryptic	[R].VNIGQGSHPQK.[V]		FLNB	-0.516711	1.17692	0.563478	-0.613447	1.08019	22.3098	39.4414	5.53508e-16	3.01405e-15
Tryptic	[R].VIAVNEVGR.[S]		CHL1	0.433078	0.46368	2.12979	1.66611	1.69672	21.1892	39.4313	5.57046e-16	3.03141e-15
Tryptic	[K].GDAGPPGPAGPAGPPGPIGNVGAPGAK.[G]	1xOxidation [P]	COL1A1	-0.932372	-2.39997	-2.97831	-0.578346	-2.04594	23.0718	39.4285	5.72297e-16	3.11247e-15
Tryptic	[K].FPILSANIK.[A]		NT5E	-0.937887	1.21875	0.459985	-0.758764	1.39787	21.7753	39.3614	5.81487e-16	3.16048e-15
Tryptic	[K].VLCDDVICDETK.[N]	2xCarbamidomethyl [C3; C8]	COL1A1	-0.693628	-2.9747	-2.86694	0.107761	-2.17331	32.0578	39.388	5.86742e-16	3.18705e-15
Tryptic	[K].EDFDSLLQSAK.[K]		SLC3A2	-0.543544	1.45581	0.908835	-0.546974	1.45238	21.6417	39.3335	5.91575e-16	3.2113e-15
Tryptic	[R].IPDGVVSVSPK.[E]		CLSTN1	0.266723	-0.657876	-0.193469	0.464407	-0.460192	25.5614	39.2749	6.13382e-16	3.3276e-15
Tryptic	[R].FILSLASCK.[K]	1xCarbamidomethyl [C8]	NAT10	2.25242	1.20378	2.33094	1.12716	0.0785253	22.1271	39.2844	6.25449e-16	3.39096e-15
Semi	[N].PITIFQER.[D]		GAPDH	-0.376276	1.25676	1.46575	0.208994	1.84203	22.1562	39.2315	6.30036e-16	3.41371e-15
Tryptic	[K].IAEIQAR.[R]		PTPRK	0.543421	0.973074	1.48328	0.51021	0.939863	22.5497	39.2201	6.34501e-16	3.43576e-15
Semi	[D].QETTGVEGPK.[G]		COL1A1	-1.02616	-2.86175	-2.84254	0.0192065	-1.81637	22.244	39.1727	6.70093e-16	3.62624e-15
Tryptic	[R].DNLTLWTSENQGDEGDAGEGEN.[-]		YWHAB	-0.00364512	1.42564	1.76088	0.335232	1.76452	20.6725	39.1057	6.81149e-16	3.68378e-15
Tryptic	[K].LFGEVTSPLFPK.[P]		C1R	1.22883	2.20258	2.60274	0.400159	1.37391	23.0501	39.1359	6.85502e-16	3.70503e-15
Tryptic	[K].YLIANATNPESK.[V]		YWHAQ	-0.285753	1.14334	1.50721	0.363869	1.79296	22.7694	39.0824	6.90948e-16	3.73215e-15
Semi	[F].FTGSSQLEFDPNAK.[K]		MMP3	0.0934146	3.15697	1.63356	-1.5234	1.54015	24.4501	39.0976	7.01932e-16	3.78913e-15
Tryptic	[R].DMTLPPETNVILTK.[D]		MAP4	-0.109303	1.14956	1.98866	0.839103	2.09796	21.5697	39.0548	7.05728e-16	3.80726e-15
Tryptic	[K].LPVGSQCSVDLESASGEK.[D]	1xCarbamidomethyl [C7]	TNC	2.10597	-1.00379	0.00116974	1.00496	-2.1048	23.4678	39.0873	7.06405e-16	3.80856e-15
Tryptic	[R].EDMAALEK.[D]		TUBA1A	0.693985	-1.01776	-0.704915	0.312847	-1.3989	22.848	39.0197	7.18312e-16	3.87036e-15
Tryptic	[K].TGGLDLPSPPTGASLK.[F]		PCOLCE	0.738375	-0.949325	0.33754	1.28687	-0.400835	27.8831	38.9651	7.43037e-16	4.00111e-15
Semi	[D].LSTPDAVMGNPK.[V]		HBB	0.274326	1.10361	1.88425	0.780639	1.60992	22.7019	38.9405	7.54481e-16	4.06022e-15
Semi	[F].LGDEETVR.[K]		PGAM1	-0.295198	0.645156	1.30822	0.663059	1.60341	22.3363	38.9296	7.59614e-16	4.08532e-15
Tryptic	[K].TSEVNCYR.[C]	1xCarbamidomethyl [C6]	CNBP	-0.00983736	0.678381	1.6017	0.92332	1.61154	23.1574	38.8493	7.98464e-16	4.29162e-15
Tryptic	[R].ELTPQVVSAAR.[I]		VCL	0.113873	0.732717	1.23515	0.502428	1.12127	24.51	38.8348	8.05702e-16	4.32786e-15
Tryptic	[K].GFGYGQGAGALVHAQ.[-]		CSRP2	-0.487797	1.12558	0.695395	-0.430181	1.18319	21.3568	38.8279	8.09154e-16	4.34372e-15
Tryptic	[R].ANTFVAELK.[G]		MDH2	-0.199234	0.661589	1.1401	0.478507	1.33933	24.2814	38.8181	8.14081e-16	4.36748e-15
Tryptic	[R].GLEPGQEYNVLLTAEK.[G]		TNC	2.69308	0.867252	0.671851	-0.195401	-2.02123	24.2188	38.8158	8.35886e-16	4.47895e-15
Tryptic	[R].TESSGGWQNR.[D]		MRC2	-0.694367	0.871139	0.838464	-0.032675	1.53283	23.889	38.7764	8.35508e-16	4.47895e-15
Semi	[E].AGDHPVELLAR.[D]		SPARC	0.00243817	-3.28642	-2.83509	0.451327	-2.83753	23.3024	38.8093	8.39277e-16	4.49436e-15
Tryptic	[R].LAESLARPCAPGAPAEAR.[L]	1xCarbamidomethyl [C9]	PTX3	2.37532	0.421805	2.215	1.79319	-0.160318	23.2488	38.766	8.62159e-16	4.61406e-15
Tryptic	[K].FPFLFNGK.[E]		MMP2	0.368831	2.21706	1.96952	-0.247544	1.60069	21.6397	38.7254	8.84181e-16	4.72712e-15
Tryptic	[K].GWNYILEK.[Y]		NAMPT	0.139337	2.43345	1.53475	-0.898694	1.39542	23.09	38.7251	8.84369e-16	4.72712e-15
Semi	[Y].VGSTSVQTSR.[L]		C1S	0.311925	1.40564	1.78015	0.374511	1.46822	23.8349	38.6806	8.86848e-16	4.73746e-15
Tryptic	[R].IINEPTAAAIAYGLDK.[KRG]		HSPA2	-0.000806569	1.60528	1.74501	0.139728	1.74582	22.8986	38.6716	8.95463e-16	4.78055e-15
Tryptic	[K].NQWIDNVEK.[M]		VCL	-0.0218145	0.778156	1.07144	0.293283	1.09325	23.4824	38.6036	9.30434e-16	4.96421e-15
Tryptic	[K].ATEPVIAFYEK.[R]		AK1	-0.229632	1.48075	0.730919	-0.749834	0.960551	21.6216	38.592	9.37196e-16	4.99723e-15
Tryptic	[R].IISSIEQK.[E]		YWHAE	-0.247185	0.559385	1.14304	0.583654	1.39022	26.075	38.5607	9.55678e-16	5.09267e-15
Tryptic	[R].SAPSLRPK.[D]		COL1A2	-0.749904	-2.50415	-1.31261	1.19155	-0.562703	29.3024	38.5753	9.64891e-16	5.13862e-15
Tryptic	[K].VGEVIVTK.[D]		HSPD1	-0.458717	0.666556	1.06541	0.398859	1.52413	22.2853	38.536	9.70548e-16	5.16559e-15
Tryptic	[R].AENFFILR.[R]		ARPC4	-0.340059	1.75454	1.71942	-0.0351144	2.05948	21.3269	38.5586	9.80993e-16	5.218e-15
Tryptic	[K].FVGGAENTAHPR.[I]		IGFBP5	-0.457522	-1.79079	-1.8521	-0.0613105	-1.39458	24.4627	38.5003	9.95584e-16	5.29238e-15
Tryptic	[K].FIIPQIVK.[Y]		LDHB	0.273315	1.57785	2.00474	0.426888	1.73142	23.3871	38.4757	1.0119e-15	5.37582e-15
Tryptic	[R].KLGGSQEDQIK.[N]		TALDO1	0.0382918	1.46969	1.45612	-0.0135724	1.41783	23.4605	38.455	1.02092e-15	5.42047e-15
Tryptic	[R].VVSEIPVLK.[T]		UFC1	-0.154892	0.699994	1.21279	0.512799	1.36768	21.5797	38.4387	1.03141e-15	5.4728e-15
Tryptic	[K].DFNVPLSISR.[L]		PDLIM7	-0.0904332	0.851093	2.11243	1.26134	2.20286	22.6086	38.4461	1.03789e-15	5.50385e-15
Tryptic	[R].SLQLNHNR.[L]		ISLR	-0.0633942	-2.40234	0.456233	2.85858	0.519627	23.5077	38.4283	1.06408e-15	5.63931e-15
Tryptic	[R].YGTLFTMDR.[V]		TGFBI	-0.0402424	1.22052	1.47537	0.254848	1.51561	28.9057	38.3578	1.08499e-15	5.74662e-15
Tryptic	[R].GVVGPQGAR.[G]		COL1A2	-0.54296	-1.47839	-1.42335	0.0550332	-0.880394	31.0214	38.3321	1.10258e-15	5.83622e-15
Tryptic	[K].GAAGLPGVAGAPGLPGPR.[G]		COL1A2	-0.71725	-2.62279	-1.78826	0.834534	-1.07101	24.2101	38.3649	1.10707e-15	5.85646e-15
Tryptic	[K].FGTFGGLGSK.[S]		AHNAK	0.599482	2.71385	2.41055	-0.303308	1.81106	26.7397	38.355	1.11396e-15	5.88931e-15
Tryptic	[K].SQFRPENTR.[T]		SERPINI1	-2.16716	-1.386	-2.04229	-0.65629	0.124867	23.0687	38.2886	1.13834e-15	6.01458e-15
Tryptic	[KR].LLLIGDSGVGK.[TS]		RAB10	-0.591465	0.873644	0.881622	0.00797805	1.47309	23.5954	38.2418	1.16675e-15	6.16096e-15
Tryptic	[K].AEGPGLSR.[T]		FLNA	-0.120681	1.04525	1.17452	0.129272	1.2952	24.9969	38.2223	1.18112e-15	6.23306e-15
Tryptic	[K].ATCAPQHGAPGPGPADASK.[V]	1xCarbamidomethyl [C3]	FLNA	-0.0921344	1.31514	1.54663	0.231489	1.63877	25.3515	38.1885	1.20642e-15	6.36119e-15
Tryptic	[R].LEAVSHTSDMHR.[G]		CAP1	-0.187816	1.47117	1.9239	0.452731	2.11171	22.4203	38.2186	1.20686e-15	6.36119e-15
Tryptic	[R].IIIEELPK.[-]		CTHRC1	0.0461833	0.898007	1.16237	0.264362	1.11619	26.4009	38.1853	1.20886e-15	6.36787e-15
Tryptic	[K].KLSYIR.[I]		DCN	0.969623	1.26335	2.48652	1.22317	1.5169	30.384	38.1958	1.21622e-15	6.40278e-15
Tryptic	[R].TVLVSSGLR.[E]		LRP1	-0.0854483	1.23527	1.04968	-0.185584	1.13513	23.1234	38.1475	1.23788e-15	6.51286e-15
Tryptic	[K].EDKESNPATINAATELDTPK.[D]		TNC	2.07472	0.549162	0.498355	-0.0508071	-1.57636	25.0555	38.1437	1.24089e-15	6.52479e-15
Semi	[A].DVLLEACCADGHR.[M]	2xCarbamidomethyl [C7; C8]	FBLN1	2.35108	-0.529439	1.5594	2.08884	-0.791684	26.8271	38.164	1.25554e-15	6.59782e-15
Tryptic	[K].QQSELQSQVR.[Y]		LASP1	0.0372784	0.460823	1.41841	0.957592	1.38114	22.5345	38.1095	1.26781e-15	6.65831e-15
Tryptic	[R].QGGLGPIR.[I]		PRDX4	-0.430122	0.375128	1.00838	0.633255	1.43851	22.8044	38.1052	1.27125e-15	6.67235e-15
Tryptic	[R].LNIPVSQVNPR.[D]		ATP1A1	-0.738028	0.601479	0.796285	0.194806	1.53431	22.2106	38.0899	1.2835e-15	6.7326e-15
Tryptic	[R].DFEPSLGPVCPFR.[C]	1xCarbamidomethyl [C10]	DCN	1.25857	1.79303	2.48588	0.692847	1.22731	28.4056	38.1073	1.29389e-15	6.783e-15
Tryptic	[K].GDSGGAFAVQDPNDK.[T]		C1S	-0.0126636	1.29076	1.26479	-0.0259661	1.27745	25.6799	38.0671	1.30209e-15	6.82186e-15
Tryptic	[K].GFGFGQGAGALVHSE.[-]		CSRP1	-0.20105	1.73484	0.964958	-0.769885	1.16601	23.1899	38.0561	1.31107e-15	6.86483e-15
Tryptic	[R].VGPPGPAGAPGPAGPLGEPGK.[E]	3xOxidation [P]	COL5A2	1.00632	-1.67371	-1.3995	0.274214	-2.40581	23.3411	38.0919	1.31358e-15	6.87383e-15
Tryptic	[K].MDEVYK.[V]		NT5E	-0.408008	1.12125	0.638561	-0.482689	1.04657	21.7655	38.0362	1.32758e-15	6.94293e-15
Tryptic	[R].PADEIAVDR.[D]		FSCN1	-0.486144	0.886046	0.802166	-0.0838803	1.28831	23.7547	38.0219	1.33964e-15	7.00177e-15
Tryptic	[K].NEDSLVFVQTDK.[S]		A2M	0.00218849	-0.481695	-1.44285	-0.961155	-1.44504	26.3034	38.0035	1.35519e-15	7.07882e-15
Tryptic	[K].DNEQHVFK.[V]		CFB	0.076934	1.3771	1.13716	-0.239942	1.06022	22.2626	37.9918	1.36525e-15	7.12711e-15
Tryptic	[K].TFDQLTPDESKER.[L]		RCN1	1.22853	1.11569	2.25728	1.14159	1.02875	23.756	37.9783	1.37746e-15	7.18653e-15
Tryptic	[R].PSQVVAETR.[K]		EEF2	-0.613706	0.999335	1.17922	0.179885	1.79293	23.1697	37.9758	1.37905e-15	7.19053e-15
Tryptic	[R].IVLANDPDADR.[L]		PGM2	-0.214771	1.09177	1.29851	0.20674	1.51328	22.5055	37.9708	1.38336e-15	7.20867e-15
Tryptic	[R].TFDEIASGFR.[Q]		SLC2A1	-0.0754307	1.09493	1.69889	0.603957	1.77432	21.7948	37.944	1.40693e-15	7.3271e-15
Tryptic	[R].GPGAGPGVGGPSR.[G]	1xOxidation [P]	EMILIN1	0.25243	0.898284	1.448	0.549713	1.19557	25.4253	37.9109	1.43658e-15	7.47708e-15
Tryptic	[R].SEIDMNDIK.[A]		ANXA1	-0.502376	1.23486	0.894764	-0.340093	1.39714	24.4843	37.8861	1.45927e-15	7.59064e-15
Tryptic	[K].QPGITFIAAK.[F]		CTSD	-0.121626	0.850109	1.24717	0.397062	1.3688	25.9646	37.8411	1.50123e-15	7.80426e-15
Tryptic	[K].DGTILCTLMNK.[L]	1xCarbamidomethyl [C6]	CNN2	-0.12921	1.04489	1.7529	0.708015	1.88211	21.1759	37.8397	1.50261e-15	7.80679e-15
Tryptic	[R].DIEEIMK.[D]		LAMC1	0.128581	1.11544	0.824358	-0.29108	0.695777	24.8837	37.8342	1.50779e-15	7.82901e-15
Tryptic	[K].VPEPGCTK.[V]		SPRR3	-0.312476	0.572626	1.03679	0.464162	1.34926	25.6594	37.8329	1.50907e-15	7.83101e-15
Tryptic	[K].DGPPGPAGNTGAPGSPGVSGPK.[G]	3xOxidation [P6; P13; P16]	COL3A1	1.16362	-0.551345	-0.345669	0.205675	-1.50929	28.0058	37.8276	1.51408e-15	7.84794e-15
Tryptic	[R].LCAAAASILGK.[P]	1xCarbamidomethyl [C2]	DDT	0.181767	0.731908	1.44936	0.71745	1.26759	22.2647	37.8276	1.51414e-15	7.84794e-15
Tryptic	[K].DTVENAIQITSGK.[W]		FAP	0.428837	1.61393	0.784603	-0.82933	0.355766	21.4427	37.788	1.55238e-15	8.04139e-15
Tryptic	[R].CELNCPK.[G]	Carbamidomethyl [C]; 1xCarbamidomethyl [N-Term]	VWF	0.436217	-1.16454	-0.896011	0.268527	-1.33223	21.6107	37.7382	1.602e-15	8.2935e-15
Tryptic	[R].SPIAEAVFR.[K]		ACP1	-0.0264805	1.1638	1.53791	0.374113	1.56439	21.561	37.7084	1.63244e-15	8.44606e-15
Tryptic	[K].ALDVSASDDEIAR.[L]		APEH	-0.460263	0.893873	1.26204	0.368169	1.7223	22.012	37.7074	1.63352e-15	8.44666e-15
Tryptic	[R].VAASNIVQMK.[D]		PSMB2	-0.250273	0.711564	1.30545	0.593886	1.55572	23.6081	37.7022	1.63888e-15	8.4693e-15
Tryptic	[R].DYDDMSPR.[R]		HNRNPK	0.0925902	0.466467	1.47498	1.00851	1.38239	22.2817	37.6935	1.64791e-15	8.51096e-15
Tryptic	[K].IQVYSR.[H]		B2M	0.493951	0.767425	1.44062	0.673194	0.946668	30.8053	37.6894	1.6522e-15	8.52807e-15
Tryptic	[R].IAAAILNTPDLR.[K]		GOT2	-0.203163	0.671432	1.18507	0.513637	1.38823	23.0159	37.6867	1.655e-15	8.53747e-15
Tryptic	[R].AITIAGVPQSVTECVK.[Q]	1xCarbamidomethyl [C14]	PCBP1	-0.54194	0.864908	0.740118	-0.12479	1.28206	21.4581	37.6136	1.73344e-15	8.93153e-15
Tryptic	[R].LPVAPLRK.[C]		C1S	0.406424	1.78428	1.81113	0.0268505	1.40471	24.7844	37.6192	1.73323e-15	8.93153e-15
Semi	[A].QKPGAGCPSR.[C]	1xCarbamidomethyl [C7]; 1xGln->pyro-Glu [N-Term]	PXDN	0.219964	1.40089	1.2829	-0.117987	1.06294	22.7192	37.5998	1.74863e-15	8.99914e-15
Tryptic	[R].LVVPATQCGSLIGK.[G]	1xCarbamidomethyl [C8]	PCBP1	-0.312887	0.912767	1.14074	0.227976	1.45363	22.8744	37.6003	1.7481e-15	8.99914e-15
Tryptic	[R].TASFSESR.[A]		ACLY	0.171232	1.71934	1.4473	-0.272037	1.27607	21.7418	37.5965	1.75231e-15	9.01274e-15
Semi	[G].ADSEKPSSIPTDK.[L]		PLOD2	-1.63434	0.516189	-0.68853	-1.20472	0.945813	23.5344	37.5927	1.76211e-15	9.05783e-15
Tryptic	[R].WLNEQR.[Y]		C3	-0.664514	1.63593	1.01555	-0.620388	1.68006	23.6881	37.6038	1.76973e-15	9.09162e-15
Tryptic	[KR].NMMAACDPR.[H]	1xCarbamidomethyl [C6]	TUBB2A	-0.852775	0.867051	0.904446	0.0373951	1.75722	23.224	37.5431	1.81259e-15	9.30632e-15
Semi	[RFLI].LDDLFK.[LAVS]		PLXNA1	-0.366756	0.655652	1.23245	0.576802	1.59921	20.4695	37.5398	1.8163e-15	9.31989e-15
Tryptic	[K].TGTEVYR.[Q]		CD36	0.317833	1.9591	2.49884	0.53974	2.18101	23.1494	37.5631	1.83321e-15	9.40112e-15
Tryptic	[K].MWCATTANYDDDRK.[W]	1xCarbamidomethyl [C3]	MMP2	0.286064	2.55776	2.1725	-0.385264	1.88644	25.7462	37.5357	1.86527e-15	9.5599e-15
Tryptic	[K].DPVQEAWAEDVDLR.[V]		PKM	-0.781618	1.90528	1.38677	-0.518505	2.16839	21.0619	37.526	1.87681e-15	9.61341e-15
Tryptic	[K].TTGKPIEASIR.[G]		ANXA6	-0.900317	0.434009	1.20058	0.766569	2.10089	23.4782	37.4795	1.88709e-15	9.66041e-15
Tryptic	[K].VLAGDKNFITAEELR.[R]		ACTN4	1.13851	3.66754	1.1229	-2.54464	-0.0156039	21.5945	37.5097	1.89631e-15	9.70191e-15
Tryptic	[K].LGVEFDETTADDR.[K]		FABP3	-0.525214	-1.62256	-2.09479	-0.472225	-1.56957	21.7039	37.4743	1.90079e-15	9.71911e-15
Tryptic	[R].EAGEQGDIEPR.[R]		G3BP1	-0.128495	0.597047	1.33103	0.733983	1.45953	22.1197	37.4458	1.92797e-15	9.85232e-15
Tryptic	[R].DIPAMLPAAR.[L]		YIPF3	1.005	-1.06786	-0.107666	0.960192	-1.11267	24.1636	37.4234	1.95561e-15	9.9877e-15
Tryptic	[K].DWFVGR.[S]		CPE	-0.334793	-1.62314	-1.56632	0.0568223	-1.23152	23.5883	37.3798	2.01041e-15	1.02615e-14
Tryptic	[R].EAGAGGLAIAVEGPSK.[A]		FLNA	0.0145702	1.03355	1.01283	-0.0207193	0.998257	25.3806	37.3528	2.04527e-15	1.04334e-14
Tryptic	[K].IECDDKGDGSCDVR.[Y]	2xCarbamidomethyl [C3; C11]	FLNA	-0.0817219	1.0399	1.17671	0.136817	1.25844	25.5463	37.3466	2.05337e-15	1.04686e-14
Tryptic	[R].DYAPPPR.[D]		RBMX	0.900453	0.37251	1.95009	1.57758	1.04963	22.7997	37.3097	2.10209e-15	1.07107e-14
Tryptic	[K].TEISVESK.[H]		TWF2	-0.122771	1.19311	1.36048	0.167373	1.48325	21.7226	37.287	2.1327e-15	1.08603e-14
Tryptic	[R].MMIPDCQR.[R]	1xCarbamidomethyl [C6]	TBCA	0.237939	1.00915	1.61168	0.602532	1.37375	23.1743	37.2691	2.1571e-15	1.09782e-14
Semi	[RP].YEEIVK.[ET]		EEF1A1	-0.417034	0.536509	0.743058	0.206549	1.16009	26.2014	37.259	2.17105e-15	1.10427e-14
Tryptic	[K].DLQQSIAR.[E]		PDCD6IP	-0.371429	0.813752	1.45047	0.636719	1.8219	22.2088	37.2327	2.20764e-15	1.12223e-14
Tryptic	[K].YDIDLPNKK.[V]		ATOX1	0.00334117	1.12486	1.47095	0.346099	1.46761	22.7882	37.1935	2.26341e-15	1.14991e-14
Tryptic	[R].VGPPGPSGNAGPPGPPGPAGK.[E]	3xOxidation [P]	COL1A1	-0.533519	-1.46333	-1.3353	0.128031	-0.801777	31.0392	37.185	2.27577e-15	1.15551e-14
Semi	[P].SGPVGPAGAVGPR.[G]		COL1A2	-0.291344	-1.43532	-1.14154	0.293774	-0.850199	24.7276	37.183	2.27866e-15	1.15631e-14
Tryptic	[K].LLESDYFR.[Y]		ERO1A	-0.387794	0.759226	1.668	0.908775	2.0558	20.9758	37.1581	2.31542e-15	1.17428e-14
Tryptic	[R].AVALSSSVMCPDAR.[S]	1xCarbamidomethyl [C10]	GRN	0.401072	1.22802	1.2445	0.0164735	0.843423	23.8614	37.1242	2.36568e-15	1.19907e-14
Tryptic	[K].ANEGTVGVSAATER.[S]		ALPL	-0.108273	-2.98803	-0.550804	2.43723	-0.442531	24.9766	37.1533	2.37792e-15	1.20457e-14
Tryptic	[K].GANGAPGIAGAPGFPGAR.[G]	3xOxidation [P6; P12; P15]	COL1A1	-0.573675	-2.70327	-2.03305	0.670216	-1.45937	25.6448	37.1505	2.38212e-15	1.206e-14
Tryptic	[R].AVAQPGLQLK.[A]		THBS3	0.357419	-1.35982	-0.883553	0.476262	-1.24097	22.0224	37.1075	2.39098e-15	1.20978e-14
Tryptic	[K].EAPAEGEAAEPGSPTAAEGEAASAASSTSSPK.[A]		MARCKS	-0.503563	1.24459	1.14713	-0.0974612	1.65069	24.7131	37.0412	2.49432e-15	1.26134e-14
Tryptic	[R].FTTDAIALAMSR.[D]		PSMB9	-0.454647	0.916381	1.49396	0.577574	1.9486	20.5248	37.0333	2.50695e-15	1.26699e-14
Tryptic	[K].YFTNCK.[Q]	1xCarbamidomethyl [C5]	TGFBI	-0.137147	0.869442	1.4689	0.599461	1.60605	28.1958	37.025	2.52027e-15	1.27298e-14
Tryptic	[R].IFSIVEQR.[L]		HARS1	-0.328418	1.16411	1.36354	0.199426	1.69195	21.8931	37.0223	2.52468e-15	1.27448e-14
Tryptic	[K].ALDLDSSCK.[E]	1xCarbamidomethyl [C8]	STIP1	-0.165305	0.648353	1.36459	0.716234	1.52989	22.7959	36.9903	2.57682e-15	1.30004e-14
Semi	[I].GAEVYHNLK.[N]		ENO1	-0.289681	0.84319	2.60833	1.76514	2.89801	22.8055	37.0252	2.58018e-15	1.30023e-14
Tryptic	[R].TLEGELHDLR.[G]		LMNA	-0.503589	-1.59327	-1.3482	0.245072	-0.844609	31.0429	36.9884	2.58e-15	1.30023e-14
Tryptic	[R].VVYYPTR.[G]		COL14A1	-2.5392	-0.540313	-2.3475	-1.80719	0.191702	22.6674	36.996	2.62878e-15	1.32396e-14
Tryptic	[R].AHSSMVGVNLPQK.[A]		PGK1	-0.772658	2.22412	2.15937	-0.0647497	2.93203	25.0835	36.9855	2.64638e-15	1.33205e-14
Tryptic	[R].SLGEISALTSK.[L]		VCL	0.00823023	0.751265	1.19059	0.439324	1.18236	24.1425	36.9423	2.65719e-15	1.33672e-14
Tryptic	[R].IITEGASILR.[Q]		PPP3CA	-0.332555	0.824675	1.07094	0.246263	1.40349	21.2723	36.9142	2.70528e-15	1.36013e-14
Tryptic	[R].LNAIYQNNLTK.[S]		GSR	0.504846	0.425362	1.6202	1.19484	1.11536	21.6851	36.9102	2.71222e-15	1.36283e-14
Tryptic	[R].ALAQCAPPPAVCAELVR.[E]	2xCarbamidomethyl [C5; C12]	IGFBP3	0.422363	-0.392404	-1.53412	-1.14171	-1.95648	26.7092	36.8845	2.75728e-15	1.38397e-14
Tryptic	[R].YDDMAACMK.[S]	1xCarbamidomethyl [C7]	YWHAZ	-0.0111838	0.928028	1.29784	0.369813	1.30902	25.8664	36.8844	2.75746e-15	1.38397e-14
Tryptic	[R].GEPGPPGPAGFAGPPGADGQPGAK.[G]	3xOxidation [P]	COL1A1	-0.416888	-1.75796	-1.69635	0.0616195	-1.27946	28.9187	36.8717	2.77986e-15	1.39441e-14
Tryptic	[R].GEPGNIGFPGPKGPTGDPGK.[N]	3xOxidation [P11; P]	COL1A2	-0.856496	-2.56794	-2.08935	0.47859	-1.23286	22.5351	36.9013	2.79275e-15	1.40007e-14
Tryptic	[K].LTPITYPQGLAMAK.[E]		RAC1	-0.7795	0.520993	0.634305	0.113312	1.41381	20.3575	36.8451	2.82776e-15	1.4168e-14
Tryptic	[K].SVNGQIESLISPDGSR.[K]		COL3A1	1.83014	1.03823	2.33383	1.2956	0.503692	23.6436	36.865	2.83189e-15	1.41724e-14
Tryptic	[K].VLNYVDWIK.[K]		C1R	1.33522	2.4023	2.48957	0.0872725	1.15435	21.6667	36.8801	2.83085e-15	1.41724e-14
Semi	[G].VQGPPGPAGEEGK.[R]		COL1A1	-1.84257	-2.21958	-1.35845	0.861132	0.484123	24.926	36.8477	2.83386e-15	1.41742e-14
Tryptic	[K].IVGPSGAAVPCK.[V]	1xCarbamidomethyl [C11]	FLNA	-0.144145	1.27242	1.4432	0.170777	1.58734	25.0582	36.839	2.83884e-15	1.41909e-14
Tryptic	[K].AIVVTDGER.[I]		ME1	-0.179487	0.936748	1.23015	0.2934	1.40964	22.2161	36.823	2.86796e-15	1.43283e-14
Tryptic	[R].LDTRPFCSGR.[G]	1xCarbamidomethyl [C7]	TNC	2.76264	0.545784	0.508757	-0.0370277	-2.25388	24.8459	36.831	2.92108e-15	1.45853e-14
Tryptic	[K].IEVIEIMTDR.[G]		HNRNPA1	0.0246052	1.95115	2.15226	0.201111	2.12766	21.8376	36.8056	2.96892e-15	1.48157e-14
Tryptic	[R].QGANINEIR.[Q]		PCBP1	-0.228204	1.09299	1.23235	0.139354	1.46055	21.4591	36.7636	2.97923e-15	1.48587e-14
Tryptic	[R].CAEENCFIQK.[S]	Carbamidomethyl [C]; 1xCarbamidomethyl [N-Term]	C3	0.298762	1.66471	1.57814	-0.0865719	1.27938	22.7828	36.758	2.99012e-15	1.49045e-14
Tryptic	[K].YVESFR.[R]		HNMT	-0.133514	0.852582	1.22197	0.369389	1.35548	21.899	36.7302	3.04376e-15	1.51632e-14
Tryptic	[K].EGEIYCK.[G]	1xCarbamidomethyl [C6]	CSRP2	-0.661818	0.864253	0.718797	-0.145455	1.38062	22.3096	36.7065	3.09055e-15	1.53874e-14
Tryptic	[K].IEVSEDGTK.[A]		SERPINE2	-0.584379	1.17632	0.265356	-0.910963	0.849735	26.1058	36.693	3.11731e-15	1.55118e-14
Tryptic	[K].YIIIGDTGVGK.[S]		RAB2A	-0.451339	-1.41689	-1.81422	-0.397331	-1.36288	23.5277	36.6784	3.14666e-15	1.56489e-14
Tryptic	[R].LQSEPESIR.[K]		CLTA	0.0969185	0.960419	1.62492	0.664498	1.528	23.7456	36.6753	3.15302e-15	1.56716e-14
Tryptic	[K].LIGNMALLPIR.[S]	1xOxidation [M5]	ARPC3	-0.026141	1.12025	1.58631	0.466062	1.61245	20.6242	36.6615	3.18119e-15	1.58026e-14
Semi	[G].DQGASGPAGPSGPR.[G]		COL2A1	-0.216987	0.649355	1.7887	1.13935	2.00569	25.9398	36.6577	3.18926e-15	1.58337e-14
Tryptic	[R].DMDDAYDR.[L]		HEXB	0.277541	1.00969	1.33402	0.324331	1.05648	23.5457	36.6549	3.19457e-15	1.58511e-14
Semi	[N].VLQPPANRPQER.[G]		TGFBI	-0.394927	1.38863	1.5546	0.165964	1.94952	24.0401	36.6424	3.23566e-15	1.60458e-14
Tryptic	[K].HVIGLQMGSNR.[G]		TAGLN	0.104456	1.88149	1.50568	-0.375807	1.40122	23.4286	36.6379	3.24199e-15	1.6068e-14
Tryptic	[K].YAPSGFYIASGDVSGK.[L]		WDR1	-0.847463	1.34158	1.37986	0.038282	2.22732	22.4654	36.6551	3.26967e-15	1.6196e-14
Tryptic	[R].FFVSSSQGR.[S]		BSG	-0.70413	0.444857	1.12299	0.67813	1.82712	23.378	36.5841	3.34329e-15	1.65513e-14
Tryptic	[K].ATLPDADKER.[L]		ACTN1	-0.531677	1.12667	1.42119	0.29452	1.95287	23.347	36.5729	3.37974e-15	1.67222e-14
Tryptic	[K].MADKDGDLIATK.[E]		CALU	-0.0316465	1.09741	1.95364	0.856224	1.98528	25.6564	36.5661	3.39503e-15	1.67883e-14
Tryptic	[K].TVPVEAVTSK.[T]		CTTN	-0.247607	0.436367	1.26558	0.829209	1.51318	22.2698	36.5445	3.42967e-15	1.69501e-14
Semi	[Y].ASSPGGVYATR.[S]		VIM	0.134302	1.85839	2.46432	0.605925	2.33001	23.2201	36.5752	3.44173e-15	1.7e-14
Semi	[Y].VSGFGVMEEK.[I]		C1R	0.705347	1.1542	1.82126	0.667061	1.11591	22.052	36.529	3.46405e-15	1.71006e-14
Tryptic	[K].SDIAPVAR.[L]		A2M	-0.138782	-0.545733	-1.36916	-0.823423	-1.23037	26.7812	36.5155	3.49412e-15	1.72393e-14
Tryptic	[R].GLYDGPVCEVSVTPK.[T]	1xCarbamidomethyl [C8]	DPYSL2	-0.131915	0.570176	1.65738	1.0872	1.78929	22.5698	36.5077	3.51177e-15	1.73165e-14
Tryptic	[K].TLVLLMGK.[E]		PFN1	-0.116039	1.24213	1.69697	0.45484	1.81301	25.7369	36.4555	3.63243e-15	1.79014e-14
Tryptic	[R].SGTVDPQELQK.[A]		SRI	-0.133303	1.02681	1.21935	0.192546	1.35266	22.7208	36.4514	3.64139e-15	1.79354e-14
Tryptic	[R].PAQLSAPTR.[Q]		COL11A2	-1.22985	-1.86613	-2.24027	-0.374138	-1.01042	24.0262	36.4555	3.65296e-15	1.79822e-14
Tryptic	[R].DCQELFQVGER.[Q]	1xCarbamidomethyl [C2]	ANGPTL4	0.933958	-0.00725879	1.01009	1.01735	0.0761307	24.9106	36.4046	3.75294e-15	1.8464e-14
Tryptic	[R].LLTVPFEK.[H]		PGLS	0.0312248	0.717395	1.23433	0.516931	1.2031	23.194	36.4025	3.75817e-15	1.84793e-14
Tryptic	[K].LINDYVK.[N]		SERPINA3	1.11506	-0.692547	1.0242	1.71675	-0.0908586	26.8092	36.394	3.77868e-15	1.85696e-14
Tryptic	[R].ALLVTASQCQQPAENK.[L]	1xCarbamidomethyl [C9]	CAP1	-0.14714	0.983612	1.37415	0.39054	1.52129	24.5893	36.3664	3.84661e-15	1.88928e-14
Tryptic	[K].VTLGTQPTVLR.[T]		DDB1	-0.0603797	0.694247	1.29047	0.596219	1.35085	21.3585	36.3604	3.8615e-15	1.89553e-14
Tryptic	[R].YLAEFATGNDR.[K]		YWHAE	-0.271958	0.444041	1.08593	0.641891	1.35789	25.2667	36.3595	3.86369e-15	1.89553e-14
Tryptic	[K].QTESTSFLEK.[K]	1xGln->pyro-Glu [N-Term]	PSMA6	-0.0463362	0.576105	1.51214	0.936032	1.55847	22.0629	36.3557	3.87334e-15	1.8992e-14
Tryptic	[K].VLVQNAAGSQEK.[L]		TLN1	-0.229197	1.03648	1.18111	0.144627	1.41031	22.5673	36.3435	3.90381e-15	1.91307e-14
Tryptic	[K].IAELLSPGSVDPLTR.[L]		SERPINB6	0.0978519	0.914837	1.40881	0.493975	1.31096	22.4405	36.3088	3.99233e-15	1.95534e-14
Tryptic	[K].ALMDEVVK.[A]	1xOxidation [M3]	PGK1	0.245827	2.26888	1.21746	-1.05142	0.971633	22.1782	36.3391	3.99552e-15	1.95581e-14
Tryptic	[K].DSDLSHVQNK.[S]		SYNCRIP	-0.0935347	0.845738	1.44756	0.601822	1.54109	21.9913	36.3013	4.01174e-15	1.96264e-14
Tryptic	[R].KELEEDFIK.[S]		COTL1	-0.110671	1.28207	2.29732	1.01525	2.40799	22.7222	36.3338	4.02011e-15	1.96564e-14
Tryptic	[K].YFQFQEEGK.[E]		ARPC2	-0.961503	1.24776	0.956612	-0.291148	1.91812	22.1169	36.3153	4.02683e-15	1.96782e-14
Tryptic	[K].VTGKPDAETLK.[V]		MMP1	-1.087	3.116	-0.379757	-3.49576	0.707246	27.7758	36.3217	4.05161e-15	1.97882e-14
Tryptic	[K].AITPQAQEELQK.[Q]		AKAP12	0.376626	0.558686	1.41593	0.857249	1.03931	22.2735	36.2662	4.10365e-15	2.00312e-14
Tryptic	[R].LEISVDQYPTHTSNR.[G]		CSPG4	-0.394424	-1.60809	-1.96617	-0.358082	-1.57174	23.6807	36.2562	4.14581e-15	2.02256e-14
Tryptic	[K].LAEGFPLPLLK.[R]		LBP	0.579333	2.74615	2.6745	-0.0716513	2.09517	20.7096	36.2737	4.17907e-15	2.03764e-14
Tryptic	[K].SSGIENGAFQGMK.[K]	1xOxidation [M12]	DCN	0.90923	1.00446	2.56349	1.55903	1.65426	24.523	36.271	4.18623e-15	2.04e-14
Tryptic	[K].ADLSGMSGAR.[D]		SERPINB1	0.171479	1.29146	1.60666	0.3152	1.43518	22.4993	36.2283	4.20547e-15	2.04823e-14
Tryptic	[R].GDQGGESSLSVSK.[W]		SEMA7A	-0.199559	1.00615	1.13205	0.125897	1.3316	24.3522	36.2003	4.28234e-15	2.0845e-14
Tryptic	[RK].NDNDTFTVK.[Y]		FLNA	-0.288636	1.14489	1.26209	0.117197	1.55072	24.4882	36.1867	4.32016e-15	2.10174e-14
Tryptic	[R].ILGQQVPYATK.[G]	1xOxidation [P7]	CHI3L1	-1.43714	-0.304515	-2.49863	-2.19412	-1.0615	24.1757	36.2111	4.35154e-15	2.11583e-14
Tryptic	[R].FEEILQEAGSR.[G]		SLC4A2	1.36845	1.98157	2.21478	0.233204	0.846328	25.0681	36.1698	4.41491e-15	2.14544e-14
Tryptic	[R].FPAMSDAYDR.[T]		PNP	-0.488538	0.791509	1.03227	0.240756	1.5208	23.4814	36.1375	4.46004e-15	2.16616e-14
Semi	[M].NIPLVSDPK.[R]		PRDX1	-0.471609	0.882158	1.00726	0.125099	1.47887	21.7749	36.095	4.58438e-15	2.22531e-14
Semi	[E].GPIPEVLK.[N]		CTSD	-0.602284	1.46641	1.7048	0.23839	2.30709	21.8929	36.1227	4.60724e-15	2.23517e-14
Tryptic	[R].KLQQHQAGEYFCK.[A]	1xCarbamidomethyl [C12]	CILP	-0.405046	1.13316	1.29592	0.162761	1.70096	25.4433	36.0863	4.61023e-15	2.23537e-14
Tryptic	[R].MDDVYKEPLK.[C]		ADAM9	-0.93732	2.3643	0.738084	-1.62621	1.6754	22.305	36.1168	4.62479e-15	2.24119e-14
Tryptic	[R].DSTEFFIR.[V]		COL15A1	-1.06654	-1.43216	-1.98649	-0.554327	-0.919947	22.4375	36.0769	4.63841e-15	2.24654e-14
Tryptic	[K].DQEFTVK.[S]		FLNA	-0.0841891	1.08304	1.07574	-0.00730309	1.15993	21.984	36.0466	4.73061e-15	2.28992e-14
Tryptic	[R].GEDGEIGPR.[G]		COL11A1	0.167169	-1.23311	-1.02408	0.209032	-1.19125	23.6189	36.0394	4.75274e-15	2.29935e-14
Tryptic	[R].CSCKPGVMGDK.[C]	Carbamidomethyl [C]; 1xCarbamidomethyl [N-Term]	LAMC1	0.333598	1.5897	1.04984	-0.539862	0.716244	22.2613	36.0337	4.77016e-15	2.30651e-14
Tryptic	[R].DGSEASLEWSSER.[Q]		LAMC1	0.250986	1.14151	0.835932	-0.305577	0.584946	24.49	36.0089	4.84753e-15	2.34262e-14
Tryptic	[K].IYLSDSLTGK.[F]		ABI3BP	0.37642	1.74145	1.29145	-0.449995	0.915032	23.9682	35.9964	4.8871e-15	2.36043e-14
Tryptic	[KR].YGAATFTR.[T]		A2M	-0.0633863	-0.450068	-1.34309	-0.893023	-1.2797	26.8965	35.9868	4.91761e-15	2.37385e-14
Tryptic	[K].TTGFCATR.[R]	1xCarbamidomethyl [C5]	COL5A1	-0.121366	-1.35004	-0.360082	0.989959	-0.238717	27.6005	35.9798	4.94e-15	2.38334e-14
Tryptic	[R].VGAPGLQGER.[G]	1xOxidation [P4]	COL22A1	-0.983939	0.480702	0.665311	0.184609	1.64925	22.6956	35.9316	5.09705e-15	2.45775e-14
Tryptic	[K].VLALPEPSPAAPTLR.[S]		PLEC	0.236252	1.28013	1.37666	0.0965278	1.14041	21.8128	35.9295	5.10419e-15	2.45983e-14
Semi	[VM].GYVDDTQFVR.[F]		HLA-B	0.0519234	1.75847	2.17464	0.416175	2.12272	23.2823	35.9453	5.16843e-15	2.48941e-14
Tryptic	[R].ACGCAAAPDVK.[E]	2xCarbamidomethyl [C2; C4]	TNC	2.27715	0.0968129	0.507668	0.410855	-1.76949	24.682	35.9351	5.20254e-15	2.50446e-14
Tryptic	[R].FTTGDAMSK.[R]	1xOxidation [M7]	COTL1	-0.22216	1.06628	1.77405	0.707766	1.99621	22.2364	35.8998	5.22281e-15	2.51283e-14
Tryptic	[R].TMSEVGGSVEDLIAK.[G]		CTSD	-0.0514299	1.19192	1.20205	0.0101345	1.25348	25.8347	35.8229	5.47046e-15	2.63053e-14
Tryptic	[K].VPMMNSK.[K]		SERPING1	0.626496	-0.945789	-0.238423	0.707366	-0.864918	24.6316	35.8178	5.48843e-15	2.63771e-14
Tryptic	[K].MLPLLEVAEK.[E]	1xOxidation [M1]	OLFML3	0.761442	-1.72578	-0.117712	1.60806	-0.879154	23.0266	35.8423	5.52586e-15	2.65424e-14
Tryptic	[R].QYDISDPQRPR.[L]	1xGln->pyro-Glu [N-Term]	SELENBP1	0.514023	0.764136	1.29362	0.529483	0.779596	22.7226	35.7837	5.61169e-15	2.69398e-14
Tryptic	[R].GLVGEIIK.[R]		NME1	-0.208559	1.04866	1.37892	0.330265	1.58748	24.8989	35.7245	5.83246e-15	2.79842e-14
Tryptic	[K].DSCVGSLVVK.[S]	1xCarbamidomethyl [C3]	C3	0.220838	1.62623	1.42093	-0.205307	1.20009	24.4534	35.7104	5.88614e-15	2.82263e-14
Tryptic	[R].KGNLQLQGTR.[L]		CSPG4	-0.317901	-1.10333	-1.58211	-0.478778	-1.26421	22.4728	35.7084	5.89388e-15	2.82478e-14
Tryptic	[K].ITAQGQYELR.[V]		TNC	2.20986	0.368118	0.940301	0.572183	-1.26956	25.8562	35.7086	5.92011e-15	2.8358e-14
Tryptic	[K].GDTGAKGEPGPVGVQGPPGPAGEEGK.[R]	2xOxidation [P]	COL1A1	-1.16228	-2.59152	-3.14391	-0.55238	-1.98163	24.6191	35.7219	5.97582e-15	2.86091e-14
Tryptic	[K].AEAQAQYSAAVAK.[G]		ITIH4	-0.679041	-1.5091	-1.66908	-0.159972	-0.990036	25.4347	35.6821	5.9956e-15	2.86881e-14
Tryptic	[K].ILQAGFK.[R]		MAPRE1	-0.377767	0.672129	0.911164	0.239036	1.28893	22.3322	35.6441	6.1461e-15	2.93795e-14
Tryptic	[KR].LLLLGAGESGK.[S]		GNAI2	-0.837582	0.460717	0.562538	0.10182	1.40012	23.9788	35.6439	6.14684e-15	2.93795e-14
Tryptic	[R].IISAPEMR.[Q]		IGFBP5	-0.334818	-1.5388	-1.19584	0.342965	-0.861019	26.8188	35.6183	6.2506e-15	2.9859e-14
Tryptic	[K].LSPDAIPGK.[W]		FASN	-0.459115	0.787006	1.10492	0.317918	1.56404	21.8551	35.5997	6.32684e-15	3.02067e-14
Tryptic	[K].IGVNQPK.[R]		CCT2	-0.231716	0.74101	1.16543	0.424421	1.39715	21.6574	35.5778	6.41801e-15	3.06252e-14
Tryptic	[K].VIADNVK.[D]		TPI1	-0.0543345	0.636317	1.37594	0.739621	1.43027	27.2296	35.5728	6.43904e-15	3.07087e-14
Tryptic	[K].QVSYVIQAEGK.[E]		ADAM9	1.00924	0.819676	1.5132	0.693521	0.503954	22.8429	35.5319	6.6134e-15	3.1523e-14
Tryptic	[K].FAETQPK.[K]		EEF1G	-0.145531	0.552109	1.38941	0.837296	1.53494	22.2158	35.5135	6.69331e-15	3.18865e-14
Tryptic	[K].GDGPVQGIINFEQK.[E]		SOD1	0.205214	0.564691	0.921498	0.356808	0.716285	26.5971	35.5102	6.70807e-15	3.19394e-14
Tryptic	[R].GESGPAGPAGAPGPAGSR.[G]	1xOxidation [P]	COL3A1	1.11608	0.298701	1.22787	0.929173	0.111798	29.3266	35.4559	6.95041e-15	3.30752e-14
Tryptic	[K].MPILGLGTWK.[S]		AKR1B1	0.497825	3.71766	2.3069	-1.41077	1.80907	20.9854	35.4874	6.96317e-15	3.31178e-14
Tryptic	[K].IPVGPETLGR.[I]		ATP5F1B	-0.440961	0.946834	1.04483	0.0979976	1.48579	22.4683	35.4433	7.00815e-15	3.33135e-14
Tryptic	[R].EMEDTLNHLK.[F]		IGFBP3	1.15197	-0.164729	-1.35851	-1.19378	-2.51048	25.1047	35.4639	7.05915e-15	3.35377e-14
Tryptic	[K].EMQPTHPIR.[L]	1xOxidation [M2]	YWHAZ	-0.184973	0.861138	1.32206	0.460918	1.50703	24.3973	35.3758	7.32457e-15	3.47797e-14
Tryptic	[K].DLFDPIIEDR.[H]		CKB	-0.183735	1.82284	-0.0448718	-1.86772	0.138863	21.7505	35.3586	7.43564e-15	3.52879e-14
Semi	[P].SGPAGEVGKPGER.[G]		COL1A2	-1.48788	-1.69573	-3.03959	-1.34386	-1.55171	23.9154	35.3494	7.62086e-15	3.61393e-14
Tryptic	[R].GFPGNPGAPGSPGPAGQQGAIGSPGPAGPR.[G]	3xOxidation [P]	COL3A1	1.52156	-0.448029	0.666343	1.11437	-0.855219	26.6891	35.3148	7.62334e-15	3.61393e-14
Tryptic	[R].LQSEVAELK.[I]		IST1	-0.834788	0.466843	1.23565	0.768804	2.07044	22.0928	35.3117	7.63885e-15	3.61932e-14
Tryptic	[K].GLTGSPGSPGPDGK.[T]	2xOxidation [P6; P9]	COL1A1	-0.409931	-1.35352	-1.14827	0.205251	-0.738343	31.8275	35.3039	7.67789e-15	3.63584e-14
Tryptic	[R].GPFLVALGK.[S]		PDLIM5	-0.141152	1.39692	1.32468	-0.0722406	1.46584	20.8873	35.3017	7.68939e-15	3.63931e-14
Tryptic	[K].AVWLPAVK.[A]		AP2B1	-0.86073	0.723819	0.651615	-0.0722048	1.51235	20.691	35.2993	7.70137e-15	3.64301e-14
Tryptic	[R].ELGYVEAK.[S]		LOXL2	-0.79784	0.889915	0.32984	-0.560076	1.12768	23.8991	35.262	7.89213e-15	3.73122e-14
Tryptic	[K].EATTNAPFR.[L]		SERPINB1	0.311672	0.904374	1.48525	0.580872	1.17357	23.2995	35.2289	8.06575e-15	3.81123e-14
Tryptic	[R].FCEAEFSVK.[T]	1xCarbamidomethyl [C2]	ECM1	-0.572474	0.205009	-0.752722	-0.957731	-0.180248	24.5564	35.2129	8.15079e-15	3.84933e-14
Tryptic	[K].QGSATVGLK.[S]		PSMA1	-0.055888	0.720369	1.35824	0.63787	1.41413	22.8745	35.2001	8.21942e-15	3.87964e-14
Tryptic	[R].GETGPAGPPGAPGAPGAPGPVGPAGK.[S]	2xOxidation [P]	COL1A1	-0.751276	-1.55863	-1.37565	0.182985	-0.624372	28.539	35.1732	8.36636e-15	3.94686e-14
Tryptic	[K].VQLTGEPVPMAR.[C]		PVR	-0.0276449	1.00254	0.863638	-0.1389	0.891283	22.1464	35.1628	8.42326e-15	3.97155e-14
Tryptic	[R].YDDYSSSR.[D]		RBMX	-0.0101272	0.634397	1.77198	1.13758	1.7821	22.5848	35.1584	8.44762e-15	3.98089e-14
Tryptic	[K].LMGSNEGEFK.[A]	1xOxidation [M2]	COL3A1	1.34816	0.584111	1.97299	1.38888	0.624839	27.1995	35.1559	8.46196e-15	3.98544e-14
Tryptic	[K].TDVEYESDEK.[A]		ALPL	-0.144626	-1.83482	-0.467201	1.36762	-0.322575	22.9715	35.1551	8.46643e-15	3.98544e-14
Tryptic	[K].QMQEFFGLK.[V]	1xOxidation [M2]	MMP1	-1.64866	1.95662	-0.915707	-2.87233	0.732953	23.7931	35.1842	8.49227e-15	3.99544e-14
Tryptic	[R].NNVVITVTQR.[N]		CD109	0.680316	-0.699967	0.258493	0.95846	-0.421822	22.9777	35.1483	8.50404e-15	3.99882e-14
Tryptic	[K].HYGYNSYSVSNSEK.[D]		CTSB	0.886583	1.51511	2.44037	0.925267	1.55379	24.2827	35.1469	8.70273e-15	4.09005e-14
Tryptic	[R].FSPDGNR.[F]		WDR1	-0.32929	1.30428	1.76901	0.464732	2.0983	23.5282	35.1097	8.87565e-15	4.16907e-14
Tryptic	[R].STPEYFAER.[L]		ANXA6	-1.06709	0.652019	1.62083	0.968809	2.68792	23.7315	35.0908	9.02942e-15	4.23901e-14
Tryptic	[R].IVIGLFGK.[V]		PPIC	-0.113709	-1.70905	-1.25097	0.45808	-1.13727	21.8566	35.0552	9.04137e-15	4.24234e-14
Tryptic	[K].SAYFAEK.[L]		ANXA4	-0.611492	0.725114	1.10367	0.378554	1.71516	21.7636	35.0425	9.11707e-15	4.27326e-14
Tryptic	[R].YDEMVESMK.[K]		YWHAE	0.192067	0.869499	1.09871	0.229206	0.906638	26.2187	35.043	9.11454e-15	4.27326e-14
Tryptic	[R].GSNMDFR.[E]		EIF4H	-0.111548	0.895325	1.45357	0.558249	1.56512	21.2611	35.0316	9.18326e-15	4.30197e-14
Tryptic	[R].SFLPGEGPGR.[A]		SH3PXD2B	-0.239879	0.932797	1.17838	0.245587	1.41826	21.2674	35.0276	9.20694e-15	4.31075e-14
Tryptic	[K].EVANSTANLVK.[T]		TLN2	-0.00429046	1.24802	1.42947	0.181458	1.43376	22.1782	34.9806	9.49656e-15	4.44396e-14
Tryptic	[K].IAECTFTK.[M]	1xCarbamidomethyl [C4]	CTHRC1	-0.048177	0.944785	1.14679	0.202001	1.19496	25.6496	34.9524	9.67534e-15	4.5252e-14
Tryptic	[R].IITVSMEDVK.[I]	1xOxidation [M6]	NSUN2	1.54945	0.299937	1.84554	1.5456	0.29609	22.5229	34.9469	9.74493e-15	4.5553e-14
Semi	[Y].CNFSELLCCPK.[D]	3xCarbamidomethyl [C1; C8; C9]	SCRG1	1.51603	-1.44092	-0.76059	0.680334	-2.27662	22.5081	34.9539	9.88071e-15	4.61629e-14
Tryptic	[K].GAEAANVTGPGGVPVQGSK.[Y]		YBX1	-0.122105	0.46094	1.52241	1.06147	1.64451	23.2166	34.8985	1.00256e-14	4.68149e-14
Tryptic	[K].SPFSVAVSPSLDLSK.[I]		FLNA	0.154341	1.73159	1.55775	-0.173846	1.4034	23.1472	34.9008	1.00461e-14	4.68856e-14
Tryptic	[K].LVQAAQMLQSDPYSVPAR.[D]		VCL	0.258449	1.94034	1.80373	-0.136611	1.54528	22.7606	34.9043	1.01819e-14	4.74939e-14
Tryptic	[K].GDSGGAFAVQDPNDKTK.[F]		C1S	0.367148	1.60242	1.7371	0.134679	1.36995	24.5614	34.8252	1.05224e-14	4.90559e-14
Tryptic	[K].VQISPDSGGLPER.[S]		KHSRP	0.0216333	0.654421	1.58894	0.934516	1.5673	21.7885	34.7943	1.07395e-14	5.00411e-14
Tryptic	[K].HPASEAEIQPQTQVTLR.[C]		PTK7	-0.684207	1.62273	1.12766	-0.495075	1.81187	22.9746	34.8199	1.07935e-14	5.02658e-14
Tryptic	[K].VFFDVR.[I]		PPIC	-0.384926	-1.62087	-1.23187	0.389003	-0.846942	22.9735	34.78	1.08418e-14	5.04637e-14
Tryptic	[K].LNTNVAK.[N]		ALPL	-0.170852	-2.69933	-0.467306	2.23202	-0.296454	23.7317	34.7897	1.10107e-14	5.11956e-14
Tryptic	[K].NYITMDELR.[R]		ACTN1	0.0951352	1.60318	1.73142	0.128234	1.63628	23.4458	34.762	1.10108e-14	5.11956e-14
Tryptic	[K].KYAEAVTR.[A]		PGK1	-0.356289	1.55588	2.02883	0.472943	2.38512	23.3834	34.7841	1.10514e-14	5.13572e-14
Tryptic	[R].GPNGEAGSAGPPGPPGLR.[G]	2xOxidation [P]	COL1A2	-0.613661	-2.42774	-2.00788	0.419858	-1.39422	23.3867	34.7507	1.12979e-14	5.24748e-14
Tryptic	[R].PGMLDFTGK.[A]		DBI	0.21196	0.621679	1.36056	0.738879	1.1486	21.6017	34.7057	1.1388e-14	5.28617e-14
Tryptic	[R].QGSVTTFLAK.[M]		FBLN2	1.34641	-0.00569372	2.00171	2.0074	0.655299	22.7872	34.7309	1.13933e-14	5.28617e-14
Tryptic	[R].DPYCGWDQGR.[C]	1xCarbamidomethyl [C4]	SEMA7A	-0.285376	0.910732	1.05419	0.143457	1.33956	23.1487	34.6873	1.15277e-14	5.34568e-14
Tryptic	[R].MGPGATAGGAEK.[S]		RAB1A	-0.382968	0.591236	1.02274	0.431501	1.4057	22.7432	34.6762	1.16129e-14	5.3823e-14
Tryptic	[K].QEILAALEK.[G]		PSAP	0.106245	0.850534	0.971925	0.121391	0.86568	26.2628	34.667	1.16838e-14	5.4123e-14
Tryptic	[K].TIIPLISQCTPK.[V]	1xCarbamidomethyl [C9]	MDH2	-0.139904	0.915327	1.32139	0.406065	1.4613	23.7975	34.638	1.19103e-14	5.51135e-14
Tryptic	[R].FIDLESDNLCR.[Y]	1xCarbamidomethyl [C10]	PCOLCE2	0.281941	-0.816434	-0.623456	0.192978	-0.905397	25.2848	34.6385	1.19067e-14	5.51135e-14
Tryptic	[K].GDAGAPGAPGSQGAPGLQGMPGER.[G]	1xOxidation [M/P]	COL1A1	-0.820292	-2.34685	-2.16147	0.18538	-1.34118	24.0833	34.6427	1.21347e-14	5.6122e-14
Tryptic	[K].TASTNNIAQAR.[R]		GNG12	-0.283541	0.664579	1.15068	0.486102	1.43422	21.4133	34.598	1.22307e-14	5.65362e-14
Tryptic	[K].ALDGAFTEENR.[A]		TLN1	-0.359845	0.783609	0.813978	0.030369	1.17382	22.58	34.5579	1.25605e-14	5.803e-14
Semi	[N].RGETGPSGPVGPAGAVGPR.[G]		COL1A2	-0.369017	-1.68394	-1.80174	-0.117796	-1.43272	23.9542	34.5509	1.26632e-14	5.84733e-14
Tryptic	[R].PQSCVVDQTGSAHCVVCR.[A]	3xCarbamidomethyl [C4; C14; C17]	FSTL3	1.3833	1.38431	1.95672	0.572412	0.573427	24.3984	34.5417	1.26956e-14	5.85922e-14
Tryptic	[R].FLQPVQK.[I]		SEC23A	-0.490715	0.656028	1.16454	0.508511	1.65525	22.1245	34.5406	1.27049e-14	5.8604e-14
Tryptic	[R].PVFLCGGDVK.[G]	1xCarbamidomethyl [C5]	PCOLCE	0.687934	-0.935867	0.191937	1.1278	-0.495998	25.5958	34.5357	1.27469e-14	5.87667e-14
Tryptic	[K].VSEADSSNADWVTK.[Q]		CFB	0.209865	1.45185	1.21871	-0.233138	1.00884	24.8334	34.5339	1.27622e-14	5.88059e-14
Tryptic	[K].DISSALR.[V]		RNH1	0.238077	1.28743	1.93161	0.644176	1.69353	22.4214	34.522	1.29086e-14	5.94492e-14
Semi	[H].AFQPGPGIGGDAHFDEDER.[W]		MMP1	-1.34635	2.14965	-0.184178	-2.33383	1.16217	22.8898	34.5473	1.29265e-14	5.95001e-14
Tryptic	[K].MTSDGGWTVIQR.[R]		ANGPTL4	1.23483	0.266787	1.1573	0.890516	-0.07753	23.6774	34.5131	1.29389e-14	5.95259e-14
Tryptic	[K].VFGNNNIPEAR.[N]		MXRA5	0.0326657	1.06164	1.6215	0.559861	1.58884	22.6948	34.509	1.29742e-14	5.96568e-14
Tryptic	[R].GNLAGLTLR.[S]		CLSTN1	0.285121	-0.68202	-0.183131	0.498889	-0.468252	24.8146	34.4975	1.30739e-14	6.00835e-14
Tryptic	[R].TLSDYNIQK.[E]		UBA52	-0.0180461	0.536859	1.16167	0.624813	1.17972	27.4973	34.4888	1.31502e-14	6.04022e-14
Tryptic	[K].LDPALQDK.[C]		GLG1	-0.31792	0.686723	1.9603	1.27358	2.27822	22.1556	34.4923	1.33807e-14	6.14284e-14
Tryptic	[K].DIREEAEK.[Y]		PSMA3	-0.690252	0.276599	0.924465	0.647866	1.61472	22.5775	34.459	1.34127e-14	6.1543e-14
Tryptic	[K].NYVDWIMK.[T]		C1S	0.590775	2.42106	1.9521	-0.468955	1.36133	21.3083	34.4862	1.34607e-14	6.1731e-14
Tryptic	[R].ITYQPSTGEGNEQTTTIGGR.[Q]		COL12A1	-0.822668	-1.26222	-1.69545	-0.433237	-0.872786	23.9142	34.448	1.35112e-14	6.19298e-14
Tryptic	[R].LVQAFQFTDK.[H]		PRDX1	0.207771	1.14064	1.39309	0.252442	1.18532	26.3438	34.4436	1.35511e-14	6.20803e-14
Tryptic	[R].ALLEAPLK.[Q]		LTBP2	0.608265	-0.836738	-0.535638	0.301099	-1.1439	23.8406	34.4351	1.36275e-14	6.23974e-14
Tryptic	[K].SLTYPGDTTSALVDGLQPGER.[Y]		FNDC1	-0.704585	1.53455	0.253769	-1.28078	0.958354	21.7628	34.3975	1.40221e-14	6.41705e-14
Tryptic	[KR].TGTQYLLR.[MT]		SERPINB6	-0.0514729	0.748957	1.42568	0.676724	1.47715	23.4656	34.3837	1.41016e-14	6.45003e-14
Tryptic	[K].QAEILQESR.[M]	1xGln->pyro-Glu [N-Term]	TBCA	-0.174157	0.881754	1.39779	0.516033	1.57194	22.8883	34.3506	1.44156e-14	6.59021e-14
Tryptic	[R].GTLQDGTR.[R]		ADH1B	-0.358039	1.42007	1.3939	-0.0261653	1.75194	24.4587	34.3549	1.44247e-14	6.59093e-14
Tryptic	[R].VPSYDPLK.[M]		NT5E	-0.620968	0.951244	0.486117	-0.465128	1.10708	21.9687	34.3385	1.45327e-14	6.63676e-14
Tryptic	[R].SVEETLR.[L]		PRDX3	0.111894	0.82625	1.26729	0.44104	1.1554	23.2375	34.3033	1.48775e-14	6.7907e-14
Tryptic	[R].LEALDANSR.[K]		CLTA	-0.0694818	0.586892	1.52613	0.939236	1.59561	23.5923	34.3016	1.48937e-14	6.79452e-14
Tryptic	[K].ASSTSTPEPTR.[K]		ENAH	-0.278185	0.85277	2.36532	1.51255	2.64351	22.5855	34.3322	1.49111e-14	6.79888e-14
Tryptic	[R].DKIQEINNK.[M]		LAMA4	0.0767864	1.17848	0.951057	-0.227425	0.874271	23.4248	34.2812	1.50975e-14	6.88028e-14
Tryptic	[R].VSFELFADK.[V]		PPIA	-0.191107	1.27306	1.46163	0.188575	1.65274	24.237	34.2799	1.51106e-14	6.88265e-14
Tryptic	[K].DFEQPLAISR.[V]		PDLIM1	0.0350065	0.475702	1.611	1.13529	1.57599	21.9979	34.2733	1.51776e-14	6.9096e-14
Semi	[KD].LTSLNVK.[YA]		PTBP1	0.323923	0.989793	1.7259	0.736108	1.40198	23.5277	34.2709	1.52023e-14	6.9172e-14
Tryptic	[R].GGTPYNNER.[H]		IGF2R	-0.0688715	1.66268	1.57586	-0.0868197	1.64473	22.3244	34.2741	1.52692e-14	6.94401e-14
Tryptic	[R].GYVTSTDGSR.[C]		FBN2	0.253858	1.29937	1.62082	0.32145	1.36696	21.9019	34.2502	1.54126e-14	7.0056e-14
Semi	[A].IESPAVAAPAYSR.[A]		HSPB1	0.524832	1.36709	1.61137	0.244279	1.08654	21.9379	34.2377	1.55426e-14	7.06098e-14
Tryptic	[K].IDVHLVPDR.[K]		CFH	0.906222	2.83671	2.21036	-0.626347	1.30414	29.3601	34.2602	1.56434e-14	7.1031e-14
Tryptic	[K].CYEMASHLR.[R]	1xPyro-carbamidomethyl [N-Term]; 1xOxidation [M4]	PFN1	-1.36261	0.00108013	1.17526	1.17418	2.53786	24.2951	34.2542	1.5706e-14	7.12778e-14
Tryptic	[K].QVATALQNLQTK.[T]		VCL	-0.0200631	0.807122	1.28818	0.48106	1.30824	23.4821	34.2165	1.57638e-14	7.1503e-14
Tryptic	[K].SAVGFDYQGK.[T]		CTTN	-0.962791	-0.0552288	1.01893	1.07416	1.98172	22.2034	34.1853	1.60948e-14	7.29663e-14
Tryptic	[K].QLAAENR.[L]	1xGln->pyro-Glu [N-Term]	MYH9	-2.0342	-1.80869	-2.65333	-0.844643	-0.619131	23.3675	34.212	1.61535e-14	7.31943e-14
Tryptic	[R].DCSIALPYVCK.[K]	2xCarbamidomethyl [C2; C10]	MRC2	-0.219404	0.854591	0.784705	-0.0698856	1.00411	24.0096	34.1765	1.61903e-14	7.33233e-14
Tryptic	[K].GVLFQPCER.[T]	1xCarbamidomethyl [C7]	LRP1	0.295275	1.33669	0.85356	-0.483131	0.558286	23.7531	34.1646	1.63192e-14	7.38687e-14
Tryptic	[R].EVDIGIPDATGR.[L]		VCP	-0.0770036	1.18497	1.53623	0.35126	1.61324	23.4254	34.1305	1.6695e-14	7.55306e-14
Tryptic	[K].TLVLLMGK.[E]	1xOxidation [M6]	PFN1	-0.254599	0.88836	1.70234	0.813977	1.95694	24.089	34.1297	1.67617e-14	7.57927e-14
Tryptic	[K].DGIILCELINK.[L]	1xCarbamidomethyl [C6]	CNN3	-0.035278	1.67803	1.21772	-0.460305	1.253	20.2617	34.1202	1.681e-14	7.59716e-14
Tryptic	[R].GGSLAQPADR.[Q]		CLEC11A	-0.456861	-2.28047	-1.70525	0.575223	-1.24838	25.2471	34.141	1.69371e-14	7.64668e-14
Tryptic	[R].LAYINPDLALEEK.[N]		STIP1	-0.366387	1.34186	1.40046	0.0585936	1.76684	21.4023	34.1149	1.69291e-14	7.64668e-14
Tryptic	[R].EGLTSIEEVTK.[N]		PLEC	-0.314069	0.997411	1.3851	0.387693	1.69917	21.5867	34.0662	1.74287e-14	7.86457e-14
Semi	[N].LQEAEEWYK.[S]		VIM	-0.589893	1.34814	1.25934	-0.0888041	1.84923	22.5978	34.0735	1.74701e-14	7.87916e-14
Semi	[G].AIGPSGPAGK.[D]		COL3A1	0.366677	1.35382	2.03428	0.680467	1.66761	23.453	34.0572	1.75946e-14	7.93121e-14
Tryptic	[K].GSPGEAGRPGEAGLPGAK.[G]	2xOxidation [P9; P]	COL1A1	-1.28217	-2.44441	-1.93069	0.51372	-0.648522	26.9488	34.0827	1.76089e-14	7.93357e-14
Tryptic	[R].GNDGATGAAGPPGPTGPAGPPGFPGAVGAK.[G]	2xOxidation [P]	COL1A1	-0.558546	-1.94677	-2.05011	-0.103337	-1.49156	25.8582	34.0683	1.7779e-14	8.00608e-14
Tryptic	[K].GAEEMETVIPVDVMR.[R]	1xOxidation [M/P]	PARK7	0.0543247	0.668384	1.53517	0.866782	1.48084	23.0761	34.0351	1.77941e-14	8.00874e-14
Tryptic	[K].DPDAANSPIR.[Y]		CDH11	0.48188	-0.967603	0.0737517	1.04135	-0.408128	25.1391	34.0314	1.78389e-14	8.02473e-14
Tryptic	[K].FGEVVDCTLK.[L]	1xCarbamidomethyl [C7]	HNRNPD	0.0289126	1.28811	2.05205	0.76394	2.02313	23.6377	34.059	1.7856e-14	8.02829e-14
Tryptic	[K].TGQAPGYSYTAANK.[N]		CYCS	-0.32768	0.574548	1.22147	0.646923	1.54915	24.658	34.0132	1.80575e-14	8.11473e-14
Tryptic	[R].GLAGPPGMPGPR.[G]	2xOxidation [M/P]	COL3A1	1.24632	0.127934	1.11599	0.988055	-0.130329	29.6207	34.0094	1.81029e-14	8.13091e-14
Semi	[G].ISVPGPMGPSGPR.[G]	1xOxidation [M7]	COL1A1	-0.438922	-1.65236	-1.67609	-0.0237277	-1.23717	22.484	33.978	1.84882e-14	8.29969e-14
Tryptic	[K].ALSMCPPSPLGCELVK.[E]	2xCarbamidomethyl [C5; C12]; 1xOxidation [M4]	IGFBP5	-0.515533	-1.97647	-1.52722	0.44925	-1.01169	25.5738	33.9767	1.85677e-14	8.33111e-14
Semi	[E].ESNGPIYAFENLR.[A]		CILP	0.228587	1.79168	1.53269	-0.258989	1.3041	23.1943	33.9433	1.89884e-14	8.51546e-14
Tryptic	[K].DVQMLQDAISK.[M]		CDC37	-0.0414649	1.1428	1.324	0.181202	1.36547	21.194	33.9242	1.9166e-14	8.59069e-14
Tryptic	[R].TNDQLVAFLSR.[Y]		XYLT1	-0.0576961	-1.61627	-1.70632	-0.0900503	-1.64863	22.1219	33.9191	1.93155e-14	8.65328e-14
Tryptic	[K].VDDSSGSIGR.[R]		GARS1	-0.833709	0.990336	1.32293	0.332593	2.15664	22.6022	33.9174	1.95179e-14	8.73812e-14
Tryptic	[R].LFVGSIPK.[NS]		HNRNPR	-0.296469	0.843147	1.17225	0.3291	1.46872	21.9326	33.8966	1.9525e-14	8.73812e-14
Tryptic	[K].PFLGTSQR.[G]		GALNS	0.947873	2.14433	1.68773	-0.456597	0.739857	22.175	33.8956	1.96221e-14	8.77708e-14
Semi	[M].PMFIVNTNVPR.[A]	1xOxidation [M2]	MIF	0.205529	0.657182	1.94885	1.29167	1.74332	22.4153	33.8461	2.02215e-14	9.03593e-14
Tryptic	[R].TGPPMGSR.[F]		EIF4H	0.124721	1.13502	1.71271	0.577681	1.58798	22.0367	33.845	2.0212e-14	9.03593e-14
Tryptic	[R].GGPGGPGPQGPPGK.[N]	3xOxidation [P3; P6; P8]	COL3A1	0.972654	0.900652	1.62399	0.723334	0.651332	30.4608	33.8347	2.0353e-14	9.09003e-14
Tryptic	[K].VIYPAVEGR.[I]		NT5E	-0.0582171	1.80693	1.02591	-0.781014	1.08413	22.1507	33.8253	2.05519e-14	9.17416e-14
Tryptic	[K].LSILYPATTGR.[N]		PRDX6	-0.17471	1.06427	1.05204	-0.0122324	1.22675	24.8378	33.6832	2.25335e-14	1.00536e-13
Tryptic	[R].DGEATLEVDGTR.[G]		GAS6	1.3497	-0.531565	1.55575	2.08731	0.206045	22.1091	33.7019	2.27248e-14	1.01338e-13
Tryptic	[R].YDDMATCMK.[A]	1xCarbamidomethyl [C7]	YWHAQ	-0.147513	0.781249	1.23835	0.457104	1.38587	23.4331	33.6617	2.28617e-14	1.01896e-13
Tryptic	[K].ESNPATINAATELDTPK.[D]		TNC	2.15222	-0.06127	0.379464	0.440734	-1.77276	23.069	33.677	2.31096e-14	1.02948e-13
Semi	[D].SLPLVDTHSK.[R]		VIM	0.621192	1.07704	1.81563	0.738591	1.19444	23.334	33.6296	2.33615e-14	1.04017e-13
Semi	[T].ESQDQSSLCK.[Q]	1xCarbamidomethyl [C9]	SELENOP	1.01926	-1.66551	-0.21481	1.4507	-1.23407	23.5973	33.6462	2.35921e-14	1.0499e-13
Tryptic	[R].IYVVDVGSEPR.[A]		SELENBP1	-0.0452701	1.13791	1.70547	0.567561	1.75074	23.1027	33.6122	2.36398e-14	1.05149e-13
Tryptic	[K].LQTVLEK.[I]		PARVA	-0.396392	1.06907	1.14894	0.0798744	1.54533	22.3656	33.5814	2.41327e-14	1.07286e-13
Tryptic	[K].DGLILTSR.[G]		PARK7	0.0362109	1.09296	1.49389	0.40093	1.45768	20.4671	33.5666	2.43747e-14	1.08307e-13
Tryptic	[R].ISVFIQTDK.[A]		CD109	0.537907	-1.07445	-0.180617	0.893837	-0.718524	22.1444	33.5465	2.47081e-14	1.09733e-13
Tryptic	[K].SLDFYTR.[V]		GLO1	-0.530177	0.780315	1.19963	0.419312	1.7298	23.8703	33.5358	2.48868e-14	1.1047e-13
Tryptic	[R].FPGQLNADLR.[K]		TUBB2A	-1.12807	0.843345	0.883134	0.0397897	2.01121	24.2362	33.5315	2.51078e-14	1.11394e-13
Tryptic	[R].FQNLDK.[K]		ARPC1B	-0.308906	1.6371	1.26601	-0.371091	1.57492	22.3278	33.495	2.57722e-14	1.14284e-13
Tryptic	[K].AQQELEEQTRR.[A]		MSN	-0.529612	3.89483	2.4825	-1.41234	3.01211	24.3561	33.5037	2.59687e-14	1.15097e-13
Tryptic	[K].QLIVGVNK.[M]	1xGln->pyro-Glu [N-Term]	EEF1A2	-0.754916	0.82513	0.728669	-0.0964606	1.48359	23.7815	33.4497	2.63747e-14	1.16837e-13
Semi	[C].ALAEGQSCGVYTER.[C]	1xCarbamidomethyl [C8]	IGFBP5	-0.796764	-2.08306	-1.92117	0.161893	-1.12441	23.6855	33.4654	2.65173e-14	1.17409e-13
Tryptic	[R].VLVQSPSTQPAEKDTVTIGK.[N]		MXRA5	0.799367	1.43823	2.1482	0.709966	1.34883	22.9852	33.4261	2.68898e-14	1.18997e-13
Tryptic	[R].QGIPFFGQVR.[L]	1xGln->pyro-Glu [N-Term]	A2M	-0.00425452	-0.264114	-1.39623	-1.13211	-1.39197	23.697	33.4159	2.69853e-14	1.1936e-13
Tryptic	[K].VTEGSFVYK.[G]		GDI2	-0.430703	1.00805	1.6265	0.618449	2.0572	24.0981	33.4022	2.7351e-14	1.20916e-13
Tryptic	[R].IGGGDTTEHIQTHFESK.[T]		ARID1A	-1.87689	1.09061	0.16789	-0.922724	2.04478	22.8391	33.4223	2.74343e-14	1.21223e-13
Tryptic	[K].AGPIWDLR.[L]		HNRNPR	-0.540901	1.22841	1.16659	-0.0618256	1.70749	20.9442	33.3861	2.76101e-14	1.21938e-13
Tryptic	[K].EVPAVPETLK.[K]		RPL7	-0.26905	0.539968	1.06131	0.521338	1.33036	22.7621	33.3334	2.85329e-14	1.25949e-13
Tryptic	[R].VYSYALALK.[H]		NUDT5	-0.0163452	0.788365	1.55413	0.765769	1.57048	22.1751	33.305	2.90862e-14	1.28327e-13
Tryptic	[K].VGINYQPPTVVPGGDLAK.[V]		TUBA1A	-0.698089	1.09717	0.938453	-0.158713	1.63654	24.0765	33.2925	2.93342e-14	1.29355e-13
Semi	[E].TCVYPTQPSVAQK.[N]	1xCarbamidomethyl [C2]	COL1A1	-0.915971	-2.33075	-2.13033	0.200424	-1.21436	22.6433	33.2937	2.99227e-14	1.31831e-13
Tryptic	[R].QAALQVAEGFISR.[M]	1xGln->pyro-Glu [N-Term]	CAPG	0.365783	1.43006	1.49762	0.0675583	1.13183	20.4676	33.263	2.99259e-14	1.31831e-13
Tryptic	[R].AVFQANQENLPILK.[R]		ATP1A1	-0.754019	0.603407	0.596932	-0.00647567	1.35095	21.1277	33.2564	3.00603e-14	1.32356e-13
Tryptic	[K].DGTPPIDAHTR.[N]		TGFBI	-0.118684	0.905096	1.48048	0.57538	1.59916	29.7677	33.2448	3.02976e-14	1.33334e-13
Tryptic	[R].NMNKEDEGEITK.[S]		TNC	2.41352	0.35612	0.659672	0.303552	-1.75385	25.0105	33.2336	3.11652e-14	1.37083e-13
Tryptic	[R].DNILPELGVR.[F]		CARS1	-0.48839	0.636337	1.13736	0.501022	1.62575	20.454	33.1926	3.13887e-14	1.37996e-13
Tryptic	[K].EIGELTQLK.[E]		RSU1	0.0135312	0.496918	0.916888	0.41997	0.903357	23.6338	33.1763	3.17375e-14	1.39422e-13
Tryptic	[R].ILGGHLDAK.[G]		HPR	1.16072	-0.3921	0.972295	1.3644	-0.188423	26.6017	33.1759	3.17449e-14	1.39422e-13
Tryptic	[K].IVADQLCAK.[Y]	1xCarbamidomethyl [C7]	IST1	-0.591784	0.411098	1.06282	0.651724	1.65461	22.7654	33.175	3.17652e-14	1.39441e-13
Tryptic	[FK].TLQELR.[DA]		DCN	1.1224	0.594173	2.41333	1.81915	1.29093	25.6848	33.185	3.22081e-14	1.41314e-13
Tryptic	[R].TQPKPICASDGR.[S]	1xCarbamidomethyl [C7]	SMOC1	-1.27364	1.01737	-0.652338	-1.6697	0.621302	23.9959	33.1672	3.24406e-14	1.42262e-13
Tryptic	[K].AAIDWFDGK.[E]		FUS	0.433871	0.827338	1.88064	1.0533	1.44677	21.6569	33.1081	3.32401e-14	1.45695e-13
Tryptic	[R].GPYESGSGHSSGLGHQESR.[S]		HRNR	-0.42893	1.0584	1.10314	0.0447483	1.53207	24.3341	33.0885	3.36859e-14	1.47575e-13
Tryptic	[K].PAFFAEK.[L]		ANXA1	-0.344349	1.03447	0.910324	-0.124149	1.25467	24.3269	33.0819	3.38378e-14	1.48166e-13
Tryptic	[K].TFDQLTPEESKER.[L]		CALU	0.554591	1.74995	2.68942	0.939472	2.13483	25.3131	33.1024	3.4063e-14	1.49077e-13
Tryptic	[R].GEPGNIGFPGPK.[G]	2xOxidation [P3; P9]	COL1A2	-0.47286	-1.41423	-1.15126	0.262974	-0.678398	30.9085	33.036	3.49096e-14	1.52705e-13
Tryptic	[R].VGFYESDVMGR.[G]		A2M	-0.00517681	-0.293978	-1.36686	-1.07288	-1.36168	26.0039	32.9909	3.59961e-14	1.57379e-13
Tryptic	[K].EQWEER.[I]		RDX	-0.245286	0.567256	1.51962	0.952368	1.76491	22.1409	32.9744	3.64033e-14	1.5908e-13
Tryptic	[R].GLTGPIGPPGPAGAPGDKGESGPSGPAGPTGAR.[G]	1xOxidation [P]	COL1A1	-0.892876	-2.12617	-2.39333	-0.267167	-1.50046	28.076	32.9915	3.67273e-14	1.60415e-13
Tryptic	[R].IVQFSPSGK.[F]		PAM	0.161013	0.459291	1.09564	0.636346	0.934623	23.9868	32.9549	3.68894e-14	1.61042e-13
Tryptic	[R].LSAHCSCDSR.[D]	2xCarbamidomethyl [C5; C7]	TGFB1	-0.279266	-2.29469	-1.78445	0.510238	-1.50518	22.9586	32.9781	3.70637e-14	1.61722e-13
Tryptic	[R].GAPLVVICQGK.[I]	1xCarbamidomethyl [C8]	DPYSL3	0.226903	1.2531	1.83633	0.583228	1.60943	21.6646	32.9386	3.73476e-14	1.6288e-13
[truncated: 6,719 more rows]

## Sheet: D vs N
Type	Peptide	Modification	Protein		logFC	AveExpr	t	P.Value	adj.P.Val	B
Tryptic	[R].FFEECDPNKDK.[H]	1xCarbamidomethyl [C5]	SPARCL1	X.R..FFEECDPNKDK..H.xx1xCarbamidomethyl..C5.	4.71218	23.8584	19.2167	2.16768e-32	1.88978e-28	63.0348
Tryptic	[R].EGSPGADGPPGR.[D]	2xOxidation [P4; P9]	COL2A1	X.R..EGSPGADGPPGR..D.xx2xOxidation..P4..P9.	5.89066	28.6646	17.6035	7.81248e-30	3.40546e-26	57.3022
Tryptic	[K].HIQETEWQSQEGK.[T]		SPARCL1	X.K..HIQETEWQSQEGK..T.xx	5.22534	23.9899	16.8837	1.1971e-28	2.60907e-25	54.6364
Tryptic	[R].VLTHSELAPLR.[A]		SPARCL1	X.R..VLTHSELAPLR..A.xx	5.03183	23.3956	16.8937	1.15208e-28	2.60907e-25	54.6739
Tryptic	[K].SDGSTVSVPMMAQTNK.[F]		SERPINE1	X.K..SDGSTVSVPMMAQTNK..F.xx	2.49743	26.4942	16.6896	2.37476e-28	4.14062e-25	53.9664
Tryptic	[K].QVDFSEVER.[A]		SERPINE1	X.K..QVDFSEVER..A.xx	2.32738	26.4027	16.4364	6.34855e-28	9.22445e-25	53.0044
Tryptic	[R].ASLVPMEHCITR.[F]	1xCarbamidomethyl [C9]	SPARCL1	X.R..ASLVPMEHCITR..F.xx1xCarbamidomethyl..C9.	3.42341	24.8746	16.3442	9.10082e-28	1.13344e-24	52.6519
Tryptic	[YR].LYDVLR.[MA]		CFD	X.YR..LYDVLR..MA.xx	3.01453	24.782	15.8943	5.35808e-27	5.83897e-24	50.9157
Tryptic	[K].TGYYFDGISR.[M]		FBLN1	X.K..TGYYFDGISR..M.xx	2.78082	26.1649	15.4077	3.75184e-26	3.63429e-23	49.0078
Tryptic	[K].ATLGPAVR.[P]		CFD	X.K..ATLGPAVR..P.xx	2.86888	23.2798	15.2736	6.44896e-26	5.6222e-23	48.4764
Tryptic	[K].GPMFELLPGESNK.[I]		SRGN	X.K..GPMFELLPGESNK..I.xx	2.08481	26.4585	15.172	9.73464e-26	7.07222e-23	48.0724
Tryptic	[R].MCVDVNECQR.[Y]	2xCarbamidomethyl [C2; C8]	FBLN1	X.R..MCVDVNECQR..Y.xx2xCarbamidomethyl..C2..C8.	2.83089	26.0104	15.1866	9.1731e-26	7.07222e-23	48.1307
Tryptic	[R].SGESFQSSCK.[Y]	1xCarbamidomethyl [C9]	CCN2	X.R..SGESFQSSCK..Y.xx1xCarbamidomethyl..C9.	2.21914	27.0223	14.741	5.66902e-25	3.80174e-22	46.3427
Tryptic	[R].LPSPDCPFPR.[R]	1xCarbamidomethyl [C6]	CCN2	X.R..LPSPDCPFPR..R.xx1xCarbamidomethyl..C6.	2.17767	27.2813	14.6589	7.9505e-25	4.95089e-22	46.0105
Tryptic	[K].GAVDQLTR.[L]		SERPINE1	X.K..GAVDQLTR..L.xx	2.37463	26.4975	14.4182	2.15447e-24	1.25218e-21	45.0311
Tryptic	[K].GEPIWVTAK.[Y]		ENPP1	X.K..GEPIWVTAK..Y.xx	-2.22107	21.6933	-14.2226	4.86781e-24	2.65235e-21	44.23
Tryptic	[K].ADPGHSEISSTR.[C]		CHRDL2	X.K..ADPGHSEISSTR..C.xx	-4.8062	22.4513	-14.0447	1.07398e-23	5.50764e-21	43.4527
Tryptic	[R].MLLQATDDVLR.[G]	1xOxidation [M1]	PTX3	X.R..MLLQATDDVLR..G.xx1xOxidation..M1.	2.56419	24.3636	13.7789	3.14896e-23	1.52514e-20	42.394
Tryptic	[K].GMISNLLGK.[G]		SERPINE1	X.K..GMISNLLGK..G.xx	2.42142	25.0803	13.7194	4.05267e-23	1.85954e-20	42.1458
Tryptic	[R].CLAFECPENYR.[R]	Carbamidomethyl [C]; 1xCarbamidomethyl [N-Term]	FBLN1	X.R..CLAFECPENYR..R.xxCarbamidomethyl..C...1xCarbamidomethyl..N.Term.	2.56492	23.5993	13.6739	4.91591e-23	2.14285e-20	41.9558
Tryptic	[K].TVDLKPDWGK.[G]		STIP1	X.K..TVDLKPDWGK..G.xx	3.41705	22.6333	13.6629	5.37965e-23	2.23332e-20	41.8678
Tryptic	[K].TGEEVGFVVDAK.[T]		FLNB	X.K..TGEEVGFVVDAK..T.xx	-4.75784	23.0062	-13.469	1.22735e-22	4.86365e-20	41.0562
Tryptic	[K].CCEEWVCDEPK.[D]	3xCarbamidomethyl [C1; C2; C7]	CCN2	X.K..CCEEWVCDEPK..D.xx3xCarbamidomethyl..C1..C2..C7.	2.33371	22.5205	13.3354	2.08498e-22	7.90297e-20	40.5338
Tryptic	[R].PLPWQR.[V]		CFD	X.R..PLPWQR..V.xx	3.12779	22.7919	13.3156	2.32226e-22	8.43563e-20	40.4281
Tryptic	[R].LVGGPMDASVEEEGVR.[R]		CST3	X.R..LVGGPMDASVEEEGVR..R.xx	1.75536	27.7774	13.0579	6.88858e-22	2.40219e-19	39.3571
Tryptic	[R].AVDIPGLEAATPYR.[V]		TNC	X.R..AVDIPGLEAATPYR..V.xx	3.00733	24.6373	12.6742	3.72909e-21	1.25039e-18	37.694
Tryptic	[R].SIQWEER.[L]		SFRP4	X.R..SIQWEER..L.xx	-2.41931	23.1851	-12.5946	5.16305e-21	1.66709e-18	37.3729
Tryptic	[R].CVDVDECAPPAEPCGK.[G]	Carbamidomethyl [C]; 1xCarbamidomethyl [N-Term]	FBLN1	X.R..CVDVDECAPPAEPCGK..G.xxCarbamidomethyl..C...1xCarbamidomethyl..N.Term.	2.90153	23.7249	12.554	6.24183e-21	1.94344e-18	37.1862
Tryptic	[R].MCVDVNECQR.[Y]	2xCarbamidomethyl [C2; C8]; 1xOxidation [M1]	FBLN1	X.R..MCVDVNECQR..Y.xx2xCarbamidomethyl..C2..C8...1xOxidation..M1.	2.58302	23.9339	12.5308	6.82966e-21	1.9847e-18	37.0973
Tryptic	[R].SAATLQQEK.[T]		FBLN1	X.R..SAATLQQEK..T.xx	3.16843	25.2108	12.5413	6.76274e-21	1.9847e-18	37.1078
Tryptic	[R].YMDGMTVGVVR.[Q]		FBLN1	X.R..YMDGMTVGVVR..Q.xx	3.06389	23.9528	12.3852	1.34036e-20	3.76944e-18	36.4336
Tryptic	[R].TPVLSAEASTAK.[E]		TNC	X.R..TPVLSAEASTAK..E.xx	2.82962	24.7585	12.131	4.03133e-20	1.09829e-17	35.3477
Tryptic	[R].DSSCGTGYELTEDNSCK.[D]	2xCarbamidomethyl [C4; C16]	FBLN1	X.R..DSSCGTGYELTEDNSCK..D.xx2xCarbamidomethyl..C4..C16.	2.47534	23.8379	12.067	5.27338e-20	1.39313e-17	35.0826
Tryptic	[R].MLLQATDDVLR.[G]		PTX3	X.R..MLLQATDDVLR..G.xx	2.49074	24.6126	12.0229	6.41104e-20	1.64387e-17	34.89
Tryptic	[K].CDNSDGSGLVYGK.[F]	1xCarbamidomethyl [C1]	ITGBL1	X.K..CDNSDGSGLVYGK..F.xx1xCarbamidomethyl..C1.	2.11344	22.279	11.6667	3.13339e-19	7.80482e-17	33.3253
Tryptic	[R].SMEIPGLR.[A]		TNC	X.R..SMEIPGLR..A.xx	2.35103	25.2429	11.5144	6.19841e-19	1.50105e-16	32.6525
Tryptic	[R].PCAPGAPAEAR.[L]	1xCarbamidomethyl [C2]	PTX3	X.R..PCAPGAPAEAR..L.xx1xCarbamidomethyl..C2.	2.30705	26.0885	11.4043	1.01637e-18	2.39478e-16	32.1647
Tryptic	[K].VEVYLPR.[F]		SERPINI1	X.K..VEVYLPR..F.xx	-2.51395	22.209	-11.3876	1.10079e-18	2.52545e-16	32.0861
Tryptic	[R].AVDIPGLK.[A]		TNC	X.R..AVDIPGLK..A.xx	2.91267	24.8206	11.3866	1.13347e-18	2.53375e-16	32.058
Tryptic	[K].SDGSTVSVPMMAQTNK.[F]	1xOxidation [M/P]	SERPINE1	X.K..SDGSTVSVPMMAQTNK..F.xx1xOxidation..M.P.	2.61665	24.2882	11.1762	2.88187e-18	6.28103e-16	31.137
Tryptic	[K].ETFTTGLDAPR.[N]		TNC	X.K..ETFTTGLDAPR..N.xx	2.278	26.0893	11.1575	3.09221e-18	6.5751e-16	31.0671
Tryptic	[R].CCHCCLLGR.[A]	Carbamidomethyl [C]; 1xCarbamidomethyl [N-Term]	FBLN1	X.R..CCHCCLLGR..A.xxCarbamidomethyl..C...1xCarbamidomethyl..N.Term.	2.93547	24.4071	11.104	4.0497e-18	8.40601e-16	30.8018
Tryptic	[R].HPQDPCSSDAGR.[K]	1xCarbamidomethyl [C6]	CHRDL2	X.R..HPQDPCSSDAGR..K.xx1xCarbamidomethyl..C6.	-4.1781	23.2044	-11.0453	5.27972e-18	1.07043e-15	30.5401
Semi	[K].EFTPPVQAAY.[Q]		HBB	X.K..EFTPPVQAAY..Q.xx	-5.41402	25.8866	-10.999	6.51043e-18	1.28995e-15	30.3334
Tryptic	[K].QEPGENSEILPTLK.[Y]		GPX3	X.K..QEPGENSEILPTLK..Y.xx	1.55072	23.3867	10.9136	9.33117e-18	1.80635e-15	29.9773
Tryptic	[R].VFQQVAQASK.[D]		SERPINE1	X.R..VFQQVAQASK..D.xx	1.58836	28.2992	10.9042	9.73827e-18	1.80635e-15	29.9352
Tryptic	[R].VSIYGVIR.[G]		TNC	X.R..VSIYGVIR..G.xx	3.46116	23.4635	10.9124	9.63551e-18	1.80635e-15	29.9465
Tryptic	[K].DGAPCIFGGTVYR.[S]	1xCarbamidomethyl [C5]	CCN2	X.K..DGAPCIFGGTVYR..S.xx1xCarbamidomethyl..C5.	2.25023	26.2383	10.7547	1.92122e-17	3.4182e-15	29.2648
Tryptic	[R].VATYLPAPEGLK.[F]		TNC	X.R..VATYLPAPEGLK..F.xx	2.43679	25.5751	10.7563	1.91552e-17	3.4182e-15	29.2678
Tryptic	[R].STDLPGLK.[A]		TNC	X.R..STDLPGLK..A.xx	2.74826	24.9361	10.7227	2.28031e-17	3.97595e-15	29.0965
Tryptic	[R].MEGAEAQRPEEAGR.[A]		PTX3	X.R..MEGAEAQRPEEAGR..A.xx	2.45405	26.554	10.7102	2.36439e-17	4.04171e-15	29.0601
Tryptic	[R].LDAPSQIEVK.[D]		TNC	X.R..LDAPSQIEVK..D.xx	2.2786	26.188	10.6467	3.15234e-17	5.28503e-15	28.7762
Tryptic	[R].ITYVPITGGTPSMVTVDGTK.[T]		TNC	X.R..ITYVPITGGTPSMVTVDGTK..T.xx	2.61046	22.671	10.5826	4.31515e-17	7.09801e-15	28.4672
Tryptic	[K].LVQVNSR.[F]		WNT5A	X.K..LVQVNSR..F.xx	-2.88325	22.6449	-10.5505	4.99579e-17	8.06542e-15	28.3226
Tryptic	[R].TGTILFMGR.[V]		SERPINI1	X.R..TGTILFMGR..V.xx	-2.16192	21.8546	-10.5275	5.41142e-17	8.5776e-15	28.2429
Tryptic	[R].EQCTAGAGCCLQPATGR.[L]	3xCarbamidomethyl [C3; C9; C10]	TNC	X.R..EQCTAGAGCCLQPATGR..L.xx3xCarbamidomethyl..C3..C9..C10.	2.9711	24.0031	10.3876	1.0511e-16	1.63633e-14	27.5886
Tryptic	[R].GIVEECCFR.[S]	2xCarbamidomethyl [C6; C7]	IGF2	X.R..GIVEECCFR..S.xx2xCarbamidomethyl..C6..C7.	1.97694	27.1932	10.3063	1.48874e-16	2.27698e-14	27.2442
Tryptic	[R].GLEPGQEYNVLLTAEK.[G]		TNC	X.R..GLEPGQEYNVLLTAEK..G.xx	2.69308	24.2188	10.3026	1.55003e-16	2.32986e-14	27.2053
Tryptic	[R].EDMAALEK.[D]	1xGlu->pyro-Glu [N-Term]; 1xOxidation [M3]	TUBA1A	X.R..EDMAALEK..D.xx1xGlu..pyro.Glu..N.Term...1xOxidation..M3.	2.2757	23.3386	10.108	3.71099e-16	5.48346e-14	26.3431
Tryptic	[K].EDKESNPATINAATELDTPK.[D]		TNC	X.K..EDKESNPATINAATELDTPK..D.xx	2.07472	25.0555	10.0937	3.94824e-16	5.7368e-14	26.2818
Tryptic	[R].QATCFLGR.[S]	1xCarbamidomethyl [C4]	FSTL3	X.R..QATCFLGR..S.xx1xCarbamidomethyl..C4.	1.7613	23.5214	10.0395	5.06362e-16	7.23683e-14	26.0362
Tryptic	[R].CECDDGFTGADCGELK.[C]	Carbamidomethyl [C]; 1xCarbamidomethyl [N-Term]	TNC	X.R..CECDDGFTGADCGELK..C.xxCarbamidomethyl..C...1xCarbamidomethyl..N.Term.	2.37492	22.7052	10.0064	5.97672e-16	8.40404e-14	25.8731
Tryptic	[K].VHENENIGTTEPGEHQEAK.[K]		SPARCL1	X.K..VHENENIGTTEPGEHQEAK..K.xx	3.66376	23.6876	9.9341	8.40296e-16	1.16281e-13	25.5373
Tryptic	[R].DQPFTILYR.[D]		FBLN5	X.R..DQPFTILYR..D.xx	2.64472	22.353	9.81001	1.4869e-15	2.02543e-13	24.9741
Tryptic	[R].CPAGVSLVLDGCGCCR.[V]	4xCarbamidomethyl [C1; C12; C14; C15]	CCN2	X.R..CPAGVSLVLDGCGCCR..V.xx4xCarbamidomethyl..C1..C12..C14..C15.	2.18682	21.8223	9.80243	1.51301e-15	2.0293e-13	24.9562
Tryptic	[K].IIEVEEEQEDPYLNDR.[C]		FBLN1	X.K..IIEVEEEQEDPYLNDR..C.xx	2.84374	22.7623	9.7923	1.61317e-15	2.13086e-13	24.8937
Tryptic	[R].SAIQLGNYK.[-]		DCN	X.R..SAIQLGNYK....xx	1.68826	27.5981	9.68124	2.63626e-15	3.43028e-13	24.4082
Tryptic	[K].SLDEMEK.[Q]		SFPQ	X.K..SLDEMEK..Q.xx	1.41762	25.7789	9.67347	2.73249e-15	3.50322e-13	24.3728
Tryptic	[K].ITAQGQYELR.[V]		TNC	X.K..ITAQGQYELR..V.xx	2.20986	25.8562	9.65057	3.04927e-15	3.85269e-13	24.2648
Tryptic	[R].LDTRPFCSGR.[G]	1xCarbamidomethyl [C7]	TNC	X.R..LDTRPFCSGR..G.xx1xCarbamidomethyl..C7.	2.76264	24.8459	9.63061	3.39703e-15	4.23076e-13	24.1589
Tryptic	[K].SQETGDLDVGGLQETDK.[I]		FBLN1	X.K..SQETGDLDVGGLQETDK..I.xx	2.01444	25.1478	9.59841	3.86324e-15	4.74362e-13	24.0312
Tryptic	[K].SQFRPENTR.[T]		SERPINI1	X.K..SQFRPENTR..T.xx	-2.16716	23.0687	-9.54405	4.98352e-15	6.03421e-13	23.7801
Tryptic	[R].QEVPLATLEPLVK.[A]		SERPINI1	X.R..QEVPLATLEPLVK..A.xx	-2.23227	21.2952	-9.52876	5.38073e-15	6.36754e-13	23.7047
Tryptic	[R].SQTVSAIATTAMGSPK.[E]		TNC	X.R..SQTVSAIATTAMGSPK..E.xx	2.63835	22.8874	9.52988	5.40489e-15	6.36754e-13	23.7007
Tryptic	[R].GAAGEPGRDGVPGGPGMR.[G]	3xOxidation [P6; P12; M/P]	COL3A1	X.R..GAAGEPGRDGVPGGPGMR..G.xx3xOxidation..P6..P12..M.P.	-3.75424	23.9594	-9.52017	5.65225e-15	6.57017e-13	23.6565
Tryptic	[K].NSIAYMDQASGNVK.[K]		COL3A1	X.K..NSIAYMDQASGNVK..K.xx	1.45088	28.6311	9.42276	8.69361e-15	9.97248e-13	23.2309
Tryptic	[R].LQVCGSDGATYR.[D]	1xCarbamidomethyl [C4]	FSTL3	X.R..LQVCGSDGATYR..D.xx1xCarbamidomethyl..C4.	1.52717	23.1362	9.39079	1.00776e-14	1.14099e-12	23.0852
Tryptic	[R].GSCYPATGDLLVGR.[A]	1xCarbamidomethyl [C3]	LAMB2	X.R..GSCYPATGDLLVGR..A.xx1xCarbamidomethyl..C3.	2.05862	23.3755	9.38351	1.04539e-14	1.16843e-12	23.0491
Tryptic	[R].CECAPDCSGLPAR.[L]	3xCarbamidomethyl [C1; C3; C7]	FSTL3	X.R..CECAPDCSGLPAR..L.xx3xCarbamidomethyl..C1..C3..C7.	1.37158	22.2606	9.37318	1.09316e-14	1.20635e-12	23.0049
Tryptic	[K].RTDEAAFQK.[L]		S100A4	X.K..RTDEAAFQK..L.xx	2.38752	25.1518	9.34492	1.26899e-14	1.38289e-12	22.8586
Tryptic	[K].LGNFFSPK.[V]		IQGAP1	X.K..LGNFFSPK..V.xx	4.2251	25.1301	9.29757	1.57908e-14	1.69956e-12	22.6429
Tryptic	[R].QEVPLATLEPLVK.[A]	1xGln->pyro-Glu [N-Term]	SERPINI1	X.R..QEVPLATLEPLVK..A.xx1xGln..pyro.Glu..N.Term.	-1.90606	21.0862	-9.24867	1.94373e-14	2.06652e-12	22.4372
Tryptic	[R].ETGGAESCHIR.[G]	1xCarbamidomethyl [C8]	PTX3	X.R..ETGGAESCHIR..G.xx1xCarbamidomethyl..C8.	2.0168	25.8421	9.22232	2.20201e-14	2.31291e-12	22.3142
Tryptic	[K].GGVNDNFQGVLQNVR.[F]		THBS1	X.K..GGVNDNFQGVLQNVR..F.xx	1.48236	26.0152	9.21447	2.27676e-14	2.36295e-12	22.2812
Tryptic	[K].TGLLLLSDPDK.[V]		ITIH4	X.K..TGLLLLSDPDK..V.xx	-2.83917	21.8333	-9.20279	2.44634e-14	2.50908e-12	22.2111
Tryptic	[R].LVGGPMDASVEEEGVR.[R]	1xOxidation [M6]	CST3	X.R..LVGGPMDASVEEEGVR..R.xx1xOxidation..M6.	1.62364	25.4701	9.18553	2.60285e-14	2.63856e-12	22.1491
Tryptic	[R].MEGAEAQRPEEAGR.[A]	1xOxidation [M1]	PTX3	X.R..MEGAEAQRPEEAGR..A.xx1xOxidation..M1.	2.28185	23.588	9.18286	2.68226e-14	2.68781e-12	22.1203
Tryptic	[R].NMNKEDEGEITK.[S]		TNC	X.R..NMNKEDEGEITK..S.xx	2.41352	25.0105	9.17832	2.73911e-14	2.71359e-12	22.0996
Tryptic	[R].DMDVVSGR.[S]		FBLN5	X.R..DMDVVSGR..S.xx	2.06859	22.8224	9.14844	3.09868e-14	3.03532e-12	21.9773
Tryptic	[K].SCCSCCPVGCAK.[C]	5xCarbamidomethyl [C2; C3; C5; C6; C10]	MT1X	X.K..SCCSCCPVGCAK..C.xx5xCarbamidomethyl..C2..C3..C5..C6..C10.	1.7128	29.3878	9.12864	3.38617e-14	3.24403e-12	21.8896
Tryptic	[R].FILSLASCK.[K]	1xCarbamidomethyl [C8]	NAT10	X.R..FILSLASCK..K.xx1xCarbamidomethyl..C8.	2.25242	22.1271	9.1344	3.35533e-14	3.24403e-12	21.8995
Tryptic	[K].TILFSYGTK.[R]		PTX3	X.K..TILFSYGTK..R.xx	1.95177	24.4725	9.10822	3.7302e-14	3.53477e-12	21.7943
Tryptic	[R].ACGCAAAPDVK.[E]	2xCarbamidomethyl [C2; C4]	TNC	X.R..ACGCAAAPDVK..E.xx2xCarbamidomethyl..C2..C4.	2.27715	24.682	9.09828	3.96469e-14	3.71658e-12	21.7349
Tryptic	[K].AYAAGFGDR.[R]		TNC	X.K..AYAAGFGDR..R.xx	1.88727	26.2565	9.08008	4.23887e-14	3.89299e-12	21.6681
Tryptic	[R].ENFYQNWK.[A]		TNC	X.R..ENFYQNWK..A.xx	2.26765	23.8953	9.08364	4.24219e-14	3.89299e-12	21.6681
Tryptic	[K].LMGSNEGEFK.[A]		COL3A1	X.K..LMGSNEGEFK..A.xx	1.43865	29.1655	9.03639	5.18843e-14	4.71174e-12	21.4687
Tryptic	[R].FDGGVEAIATR.[Q]		MAN1A1	X.R..FDGGVEAIATR..Q.xx	1.39731	23.5419	8.99406	6.31074e-14	5.67186e-12	21.2756
Tryptic	[R].GYHLNEEGTR.[C]		FBLN1	X.R..GYHLNEEGTR..C.xx	2.29786	26.9613	8.98131	6.80723e-14	6.05566e-12	21.2017
Tryptic	[R].FIINDWVK.[T]		SERPINE1	X.R..FIINDWVK..T.xx	2.33036	23.6071	8.93171	8.56072e-14	7.53862e-12	20.9757
Tryptic	[R].YSDDFCSGHGQCNCGR.[C]	3xCarbamidomethyl [C6; C12; C14]	ITGBL1	X.R..YSDDFCSGHGQCNCGR..C.xx3xCarbamidomethyl..C6..C12..C14.	1.97981	23.4651	8.92279	8.79898e-14	7.67095e-12	20.948
Tryptic	[K].GSPGAQGPPGAPGPLGIAGITGAR.[G]	3xOxidation [P9; P]	COL3A1	X.K..GSPGAQGPPGAPGPLGIAGITGAR..G.xx3xOxidation..P9..P.	1.59063	27.3618	8.90627	9.47217e-14	8.17608e-12	20.8751
Tryptic	[R].GPEASVTQTPVCPR.[G]	1xCarbamidomethyl [C12]	COL7A1	X.R..GPEASVTQTPVCPR..G.xx1xCarbamidomethyl..C12.	1.31882	23.5081	8.89745	9.86704e-14	8.43342e-12	20.8348
Tryptic	[K].EVGPTNADPVCLAK.[M]	1xCarbamidomethyl [C11]	CP	X.K..EVGPTNADPVCLAK..M.xx1xCarbamidomethyl..C11.	1.28782	24.2953	8.83458	1.31975e-13	1.11704e-11	20.5481
Tryptic	[R].FSEPDPSHTLEER.[V]		SMOC1	X.R..FSEPDPSHTLEER..V.xx	-1.46311	24.1264	-8.83063	1.3441e-13	1.12672e-11	20.53
Tryptic	[R].YTTEIIK.[C]		C1R	X.R..YTTEIIK..C.xx	1.32426	28.5386	8.82631	1.37118e-13	1.13847e-11	20.5104
Tryptic	[R].QAGLGNHLSGSER.[L]		TGFBI	X.R..QAGLGNHLSGSER..L.xx	-2.75867	26.5252	-8.82052	1.43115e-13	1.17706e-11	20.4689
Tryptic	[R].FYYNSVIGK.[C]		TFPI	X.R..FYYNSVIGK..C.xx	1.70246	22.7237	8.76494	1.82132e-13	1.48395e-11	20.2304
Tryptic	[K].GEMGPAGIPGAPGLMGAR.[G]	2xOxidation [P9; P12]	COL3A1	X.K..GEMGPAGIPGAPGLMGAR..G.xx2xOxidation..P9..P12.	1.66273	26.7626	8.72445	2.19648e-13	1.77304e-11	20.0458
Tryptic	[K].FLVGPDGIPIMR.[W]	1xOxidation [M11]	GPX3	X.K..FLVGPDGIPIMR..W.xx1xOxidation..M11.	1.4011	22.2335	8.69857	2.47569e-13	1.9801e-11	19.9278
Tryptic	[K].NLCESADGILCSGK.[G]	2xCarbamidomethyl [C3; C11]	ITGBL1	X.K..NLCESADGILCSGK..G.xx2xCarbamidomethyl..C3..C11.	2.20899	24.0281	8.6826	2.70667e-13	2.14516e-11	19.8406
Tryptic	[K].DSCDGVECGPGK.[A]	2xCarbamidomethyl [C3; C8]	FSTL3	X.K..DSCDGVECGPGK..A.xx2xCarbamidomethyl..C3..C8.	1.51838	23.9272	8.66838	2.84668e-13	2.23579e-11	19.7902
Tryptic	[R].TMLLQPAGSLGSYSYR.[S]	1xOxidation [M2]	PTGDS	X.R..TMLLQPAGSLGSYSYR..S.xx1xOxidation..M2.	1.78492	24.8398	8.66231	2.92767e-13	2.27888e-11	19.7625
Tryptic	[R].VTGVITQGAK.[R]		EDIL3	X.R..VTGVITQGAK..R.xx	-1.83755	22.4219	-8.64357	3.19542e-13	2.46528e-11	19.6763
Tryptic	[K].LCGGGIQER.[Y]	1xCarbamidomethyl [C2]	SPON1	X.K..LCGGGIQER..Y.xx1xCarbamidomethyl..C2.	1.67181	23.9932	8.6375	3.28359e-13	2.51108e-11	19.6494
Tryptic	[K].IVGPEENLSQAEAR.[N]		PLOD2	X.K..IVGPEENLSQAEAR..N.xx	-1.67487	23.8147	-8.62748	3.43926e-13	2.60726e-11	19.6037
Semi	[N].GQIESLISPDGSR.[K]		COL3A1	X.N..GQIESLISPDGSR..K.xx	1.42675	22.5423	8.58879	4.11291e-13	3.08822e-11	19.4274
Tryptic	[R].LAESLARPCAPGAPAEAR.[L]	1xCarbamidomethyl [C9]	PTX3	X.R..LAESLARPCAPGAPAEAR..L.xx1xCarbamidomethyl..C9.	2.37532	23.2488	8.59036	4.14455e-13	3.08822e-11	19.4206
Semi	[KQ].ELEAFR.[ELG]		LRPAP1	X.KQ..ELEAFR..ELG.xx	2.22577	27.8219	8.56998	4.55362e-13	3.36428e-11	19.3278
Tryptic	[R].GANEDELSPETSPYVK.[E]		COL11A2	X.R..GANEDELSPETSPYVK..E.xx	-1.65238	23.7299	-8.55738	4.75555e-13	3.48394e-11	19.2843
Tryptic	[R].VVYYPTR.[G]		COL14A1	X.R..VVYYPTR..G.xx	-2.5392	22.6674	-8.55645	4.84709e-13	3.52141e-11	19.2663
Semi	[A].VSPAAGSSPGKPPR.[L]		CST3	X.A..VSPAAGSSPGKPPR..L.xx	1.59016	23.4609	8.536	5.24952e-13	3.78226e-11	19.1869
Tryptic	[K].MTVTDQVNCPK.[L]	1xCarbamidomethyl [C9]	APOD	X.K..MTVTDQVNCPK..L.xx1xCarbamidomethyl..C9.	1.65446	27.4544	8.51573	5.76507e-13	4.11966e-11	19.0946
Tryptic	[K].IQALNGPLR.[S]		TNC	X.K..IQALNGPLR..S.xx	2.09352	23.1871	8.50898	6.03481e-13	4.27736e-11	19.0502
Tryptic	[K].AATHYTITIR.[G]		TNC	X.K..AATHYTITIR..G.xx	3.19714	23.6421	8.49787	6.35251e-13	4.46622e-11	18.9997
Tryptic	[K].ESNPATINAATELDTPK.[D]		TNC	X.K..ESNPATINAATELDTPK..D.xx	2.15222	23.069	8.4798	6.90488e-13	4.81574e-11	18.9175
Tryptic	[K].ILIEQNR.[K]		PLOD2	X.K..ILIEQNR..K.xx	-1.6954	23.0035	-8.47144	7.07404e-13	4.89456e-11	18.8929
Tryptic	[R].LSVDYGK.[K]		TUBA1A	X.R..LSVDYGK..K.xx	-1.63553	24.2553	-8.442	8.10459e-13	5.56345e-11	18.7589
Tryptic	[K].AQGFTEDTIVFLPQTDK.[C]		PTGDS	X.K..AQGFTEDTIVFLPQTDK..C.xx	2.14685	23.8542	8.42432	8.91968e-13	6.07514e-11	18.6652
Tryptic	[R].AAPSAEFSVDR.[T]		SPON1	X.R..AAPSAEFSVDR..T.xx	1.6939	23.4203	8.3959	1.00279e-12	6.77698e-11	18.549
Tryptic	[R].AAAAETLER.[K]		BMP3	X.R..AAAAETLER..K.xx	-2.95696	23.1853	-8.39276	1.03178e-12	6.91929e-11	18.5217
Tryptic	[R].APTAQVESFR.[I]		TNC	X.R..APTAQVESFR..I.xx	2.16661	25.5296	8.3888	1.05081e-12	6.9931e-11	18.5037
Tryptic	[R].GDEYTFQK.[E]		SVEP1	X.R..GDEYTFQK..E.xx	1.27794	22.7152	8.36055	1.18054e-12	7.79693e-11	18.3882
Semi	[G].QAFHLGK.[C]	1xGln->pyro-Glu [N-Term]	APOD	X.G..QAFHLGK..C.xx1xGln..pyro.Glu..N.Term.	1.59838	28.3509	8.35114	1.23297e-12	8.08198e-11	18.3454
Tryptic	[R].ADLHAVQGWAAR.[S]		PTX3	X.R..ADLHAVQGWAAR..S.xx	3.1341	25.3419	8.33723	1.33298e-12	8.67234e-11	18.2693
Tryptic	[K].VMELESK.[L]		PAFAH1B1	X.K..VMELESK..L.xx	-1.87665	22.5212	-8.2931	1.61526e-12	1.0431e-10	18.0794
Tryptic	[R].IDNDGDGFVTTEELK.[T]		RCN1	X.R..IDNDGDGFVTTEELK..T.xx	1.20588	24.4272	8.26806	1.80902e-12	1.15963e-10	17.9677
Semi	[A].APEAQVSVQPNFQQDK.[F]		PTGDS	X.A..APEAQVSVQPNFQQDK..F.xx	1.58272	27.1311	8.25214	1.94693e-12	1.23893e-10	17.8953
Tryptic	[K].MTSDGGWTVIQR.[R]		ANGPTL4	X.K..MTSDGGWTVIQR..R.xx	1.23483	23.6774	8.22146	2.24281e-12	1.4163e-10	17.7559
Tryptic	[R].FALVTPK.[K]		RANBP2	X.R..FALVTPK..K.xx	2.32072	22.7786	8.22286	2.25815e-12	1.4163e-10	17.7499
Semi	[Q].ELEPGVEYFIR.[V]		TNC	X.Q..ELEPGVEYFIR..V.xx	2.21042	22.7042	8.18948	2.63341e-12	1.63986e-10	17.5985
Semi	[H].QTHGSLLR.[L]	1xGln->pyro-Glu [N-Term]	HSPG2	X.H..QTHGSLLR..L.xx1xGln..pyro.Glu..N.Term.	-4.02244	25.2637	-8.18516	2.6863e-12	1.66094e-10	17.5789
Semi	[Y].AVPWQGTMTLSK.[S]		CST3	X.Y..AVPWQGTMTLSK..S.xx	1.57252	25.4794	8.17149	2.82379e-12	1.73365e-10	17.529
Tryptic	[K].RQELEAELAK.[V]		PLEC	X.K..RQELEAELAK..V.xx	2.98416	24.4013	8.16179	2.99158e-12	1.82382e-10	17.4729
Semi	[G].VQGPPGPAGEEGK.[R]		COL1A1	X.G..VQGPPGPAGEEGK..R.xx	-1.84257	24.926	-8.15555	3.04545e-12	1.83105e-10	17.4547
Tryptic	[K].SCEHVVCPR.[P]	2xCarbamidomethyl [C2; C7]	FSTL3	X.K..SCEHVVCPR..P.xx2xCarbamidomethyl..C2..C7.	1.50939	23.8831	8.1564	3.02717e-12	1.83105e-10	17.4605
Tryptic	[R].FTGSLQQLTVHPDPR.[T]		COL15A1	X.R..FTGSLQQLTVHPDPR..T.xx	-1.6879	23.5238	-8.1256	3.48856e-12	2.0831e-10	17.3208
Tryptic	[K].AAIDSYR.[I]		TNC	X.K..AAIDSYR..I.xx	2.06011	26.3539	8.08104	4.33794e-12	2.57266e-10	17.1069
Tryptic	[K].SPAYTLVWTR.[L]		HSPG2	X.K..SPAYTLVWTR..L.xx	2.76012	22.4808	8.0706	4.5512e-12	2.6809e-10	17.0596
Tryptic	[R].GLPGPQGPTGPSGPPGVGK.[R]	2xOxidation [P]	COL10A1	X.R..GLPGPQGPTGPSGPPGVGK..R.xx2xOxidation..P.	-1.50473	25.8126	-8.06508	4.60977e-12	2.69718e-10	17.0463
Tryptic	[R].CPDEPAPR.[C]	1xCarbamidomethyl [C1]	CCN2	X.R..CPDEPAPR..C.xx1xCarbamidomethyl..C1.	1.8967	25.468	8.05052	4.96679e-12	2.8867e-10	16.9732
Semi	[A].QLDEELGGTPVQSR.[V]	1xGln->pyro-Glu [N-Term]	GSN	X.A..QLDEELGGTPVQSR..V.xx1xGln..pyro.Glu..N.Term.	2.23049	21.947	8.04443	5.13334e-12	2.96374e-10	16.9411
Tryptic	[R].ESDVPLKTEEFEVTK.[T]		MYDGF	X.R..ESDVPLKTEEFEVTK..T.xx	2.17229	24.2331	8.01407	5.90207e-12	3.38515e-10	16.8036
Semi	[A].QQEAVEGGCSHLGQSYADR.[D]	1xCarbamidomethyl [C9]; 1xGln->pyro-Glu [N-Term]	COL3A1	X.A..QQEAVEGGCSHLGQSYADR..D.xx1xCarbamidomethyl..C9...1xGln..pyro.Glu..N.Term.	1.29989	29.7109	7.95628	7.60413e-12	4.33286e-10	16.5534
Tryptic	[R].SQNPVQPIGPQTPK.[A]		MMP1	X.R..SQNPVQPIGPQTPK..A.xx	-1.64271	28.0475	-7.93381	8.43125e-12	4.77296e-10	16.4518
Tryptic	[R].LEYGGLGR.[E]		CMBL	X.R..LEYGGLGR..E.xx	1.63052	23.7133	7.92051	8.96274e-12	5.04111e-10	16.3916
Tryptic	[K].VAIIDTYK.[G]		CD36	X.K..VAIIDTYK..G.xx	-1.16843	22.3912	-7.91416	9.2279e-12	5.12413e-10	16.3629
Tryptic	[R].GLAGPPGMPGPR.[G]	2xOxidation [M/P]	COL3A1	X.R..GLAGPPGMPGPR..G.xx2xOxidation..M.P.	1.24632	29.6207	7.91528	9.18047e-12	5.12413e-10	16.3679
Tryptic	[K].GSPGAQGPPGAPGPLGIAGITGAR.[G]	2xOxidation [P]	COL3A1	X.K..GSPGAQGPPGAPGPLGIAGITGAR..G.xx2xOxidation..P.	1.65414	25.6994	7.87459	1.10667e-11	6.10631e-10	16.184
Tryptic	[K].GEMGPAGIPGAPGLMGAR.[G]	3xOxidation [P5; M/P]	COL3A1	X.K..GEMGPAGIPGAPGLMGAR..G.xx3xOxidation..P5..M.P.	1.37027	24.7153	7.85386	1.21719e-11	6.67385e-10	16.0903
Tryptic	[K].FFQYDTWK.[Q]		IGF2	X.K..FFQYDTWK..Q.xx	2.3561	22.1748	7.84051	1.30925e-11	7.13377e-10	16.0192
Tryptic	[R].EETGQVLER.[G]		MCAM	X.R..EETGQVLER..G.xx	2.24947	23.0231	7.81884	1.446e-11	7.82996e-10	15.9214
Semi	[K].SCCSCCPVGC.[AS]	5xCarbamidomethyl [C2; C3; C5; C6; C10]	MT1X	X.K..SCCSCCPVGC..AS.xx5xCarbamidomethyl..C2..C3..C5..C6..C10.	1.64748	24.0288	7.806	1.51615e-11	8.15915e-10	15.8741
Tryptic	[K].DVFFGPK.[I]		SCRG1	X.K..DVFFGPK..I.xx	1.68771	28.8495	7.77967	1.71383e-11	9.16639e-10	15.7536
Tryptic	[R].GESGPAGPAGAPGPAGSR.[G]	1xOxidation [P]	COL3A1	X.R..GESGPAGPAGAPGPAGSR..G.xx1xOxidation..P.	1.11608	29.3266	7.7724	1.76856e-11	9.4014e-10	15.7225
Tryptic	[R].LTSALDELLQATR.[D]		PTX3	X.R..LTSALDELLQATR..D.xx	2.39602	22.7811	7.76374	1.86123e-11	9.83409e-10	15.673
Tryptic	[K].IIAPLVTR.[H]		PLOD2	X.K..IIAPLVTR..H.xx	-1.53725	22.1683	-7.75805	1.88879e-11	9.91957e-10	15.6578
Tryptic	[K].MEEVEAMLLPETLK.[R]	1xOxidation [M/P]	SERPINA3	X.K..MEEVEAMLLPETLK..R.xx1xOxidation..M.P.	2.62902	22.4866	7.72174	2.25572e-11	1.17756e-09	15.4838
Tryptic	[K].SVNGQIESLISPDGSR.[K]		COL3A1	X.K..SVNGQIESLISPDGSR..K.xx	1.83014	23.6436	7.71916	2.2725e-11	1.17926e-09	15.4762
Tryptic	[R].GPPGPQGLPGLAGTAGEPGR.[D]	3xOxidation [P5; P9; P18]	COL3A1	X.R..GPPGPQGLPGLAGTAGEPGR..D.xx3xOxidation..P5..P9..P18.	1.13375	29.1552	7.69598	2.50995e-11	1.29478e-09	15.378
Tryptic	[K].NILTSNNIDVK.[K]		APOD	X.K..NILTSNNIDVK..K.xx	1.52625	27.0886	7.6808	2.69049e-11	1.37975e-09	15.3097
Semi	[V].FAVSHGR.[E]		FN1	X.V..FAVSHGR..E.xx	3.79673	26.8004	7.6803	2.72658e-11	1.39008e-09	15.2973
Semi	[A].DVLLEACCADGHR.[M]	2xCarbamidomethyl [C7; C8]	FBLN1	X.A..DVLLEACCADGHR..M.xx2xCarbamidomethyl..C7..C8.	2.35108	26.8271	7.66793	2.88516e-11	1.46237e-09	15.2416
Tryptic	[R].ELAGHTGYLSCCR.[F]	2xCarbamidomethyl [C11; C12]	GNB1	X.R..ELAGHTGYLSCCR..F.xx2xCarbamidomethyl..C11..C12.	-1.66484	22.5184	-7.66322	2.92099e-11	1.46352e-09	15.2289
Tryptic	[R].NPNLPPETVDSLK.[N]		APOD	X.R..NPNLPPETVDSLK..N.xx	1.73697	27.2098	7.66348	2.91776e-11	1.46352e-09	15.23
Tryptic	[K].AALLNAIR.[K]		INHBA	X.K..AALLNAIR..K.xx	-1.15506	24.2935	-7.64239	3.20728e-11	1.59777e-09	15.1368
Tryptic	[R].GPLGDPGPR.[G]	1xOxidation [P6]	COL7A1	X.R..GPLGDPGPR..G.xx1xOxidation..P6.	1.0532	23.7881	7.62244	3.5137e-11	1.74048e-09	15.0471
Tryptic	[K].QTQVSVLPEGGETPLFK.[Q]		GSN	X.K..QTQVSVLPEGGETPLFK..Q.xx	0.89295	25.3516	7.62001	3.55288e-11	1.74994e-09	15.0361
Semi	[G].ADSEKPSSIPTDK.[L]		PLOD2	X.G..ADSEKPSSIPTDK..L.xx	-1.63434	23.5344	-7.6177	3.59574e-11	1.7611e-09	15.0244
Tryptic	[K].CAQGCVCK.[G]	2xCarbamidomethyl [C5; C7]; 1xPyro-carbamidomethyl [N-Term]	MT1F	X.K..CAQGCVCK..G.xx2xCarbamidomethyl..C5..C7...1xPyro.carbamidomethyl..N.Term.	1.40129	24.9516	7.59965	3.89942e-11	1.89917e-09	14.9446
Tryptic	[R].MATLYSR.[T]	1xOxidation [M1]	PTGDS	X.R..MATLYSR..T.xx1xOxidation..M1.	1.63081	25.3924	7.58123	4.24768e-11	2.0573e-09	14.8605
Tryptic	[K].GAYPLSIEPIGVR.[F]		CP	X.K..GAYPLSIEPIGVR..F.xx	1.18889	24.0292	7.56936	4.47786e-11	2.14984e-09	14.8085
Semi	[KA].LSGVITTK.[EA]		FAT1	X.KA..LSGVITTK..EA.xx	-1.11497	20.7024	-7.56887	4.48807e-11	2.14984e-09	14.8063
Tryptic	[R].GVQGPPGPTGKPGK.[R]	3xOxidation [P5; P6; P8]	COL11A1	X.R..GVQGPPGPTGKPGK..R.xx3xOxidation..P5..P6..P8.	1.53823	21.9776	7.54642	4.9724e-11	2.36882e-09	14.7055
Tryptic	[K].DTDSAITNCALSYK.[G]	1xCarbamidomethyl [C9]	TNC	X.K..DTDSAITNCALSYK..G.xx1xCarbamidomethyl..C9.	2.19619	21.846	7.53854	5.20855e-11	2.46783e-09	14.6605
Tryptic	[R].ALLQDVLPK.[Y]		CHST14	X.R..ALLQDVLPK..Y.xx	1.5264	21.7349	7.53285	5.2901e-11	2.48542e-09	14.6446
Tryptic	[R].IGSPEYIK.[S]		EDIL3	X.R..IGSPEYIK..S.xx	-1.75504	22.0307	-7.53333	5.30268e-11	2.48542e-09	14.6425
Tryptic	[K].VPDVDIK.[GE]		AHNAK	X.K..VPDVDIK..GE.xx	-1.59286	24.0293	-7.52644	5.44724e-11	2.53952e-09	14.6158
Semi	[P].NPPVQENFDVNK.[Y]		APOD	X.P..NPPVQENFDVNK..Y.xx	1.63093	23.0082	7.52172	5.5749e-11	2.58521e-09	14.5931
Tryptic	[K].GVGQANKPDETSK.[T]		ZNF638	X.K..GVGQANKPDETSK..T.xx	1.30522	24.5346	7.47899	6.76298e-11	3.11956e-09	14.403
Tryptic	[R].GFPGNPGAPGSPGPAGQQGAIGSPGPAGPR.[G]	3xOxidation [P]	COL3A1	X.R..GFPGNPGAPGSPGPAGQQGAIGSPGPAGPR..G.xx3xOxidation..P.	1.52156	26.6891	7.46099	7.34085e-11	3.36829e-09	14.3224
Tryptic	[GK].ALLLEAQK.[EG]		VPS16	X.GK..ALLLEAQK..EG.xx	1.05735	22.2565	7.45669	7.48601e-11	3.41691e-09	14.3032
Semi	[C].SCCPVGCAK.[C]	3xCarbamidomethyl [C2; C3; C7]	MT1X	X.C..SCCPVGCAK..C.xx3xCarbamidomethyl..C2..C3..C7.	1.49945	23.1957	7.44085	8.04601e-11	3.65339e-09	14.2322
Tryptic	[R].EASFDGISK.[F]		PEPD	X.R..EASFDGISK..F.xx	1.9472	23.5326	7.43638	8.29468e-11	3.74679e-09	14.203
Tryptic	[K].CPNPPVQENFDVNK.[Y]	1xCarbamidomethyl [N-Term]; 1xCarbamidomethyl [C1]	APOD	X.K..CPNPPVQENFDVNK..Y.xx1xCarbamidomethyl..N.Term...1xCarbamidomethyl..C1.	1.58219	25.9895	7.43173	8.39198e-11	3.7712e-09	14.1909
Tryptic	[R].GQSEVSAAQLQER.[L]		GAS6	X.R..GQSEVSAAQLQER..L.xx	1.52516	22.6375	7.42535	8.63438e-11	3.86023e-09	14.1628
Tryptic	[R].YVMPSCESDAR.[A]	1xCarbamidomethyl [C6]	SMOC1	X.R..YVMPSCESDAR..A.xx1xCarbamidomethyl..C6.	-1.25473	23.3456	-7.42385	8.69366e-11	3.86691e-09	14.1561
Tryptic	[R].GDELADSALEIFK.[Q]		TGFBI	X.R..GDELADSALEIFK..Q.xx	-2.53679	25.4581	-7.40341	9.63662e-11	4.26457e-09	14.0555
Tryptic	[R].ITYVPITGGTPSMVTVDGTK.[T]	1xOxidation [M/P]	TNC	X.R..ITYVPITGGTPSMVTVDGTK..T.xx1xOxidation..M.P.	2.06307	22.0519	7.40096	9.74445e-11	4.29051e-09	14.0446
Tryptic	[K].FTAFCK.[A]	1xCarbamidomethyl [C5]	PTGDS	X.K..FTAFCK..A.xx1xCarbamidomethyl..C5.	1.78752	25.7389	7.38682	1.03781e-10	4.54656e-09	13.9826
Tryptic	[K].LPTDSELAPR.[S]		SELENOP	X.K..LPTDSELAPR..S.xx	1.24134	23.9844	7.37859	1.06814e-10	4.65584e-09	13.9537
Tryptic	[K].QLAAENR.[L]	1xGln->pyro-Glu [N-Term]	MYH9	X.K..QLAAENR..L.xx1xGln..pyro.Glu..N.Term.	-2.0342	23.3675	-7.37967	1.07344e-10	4.65584e-09	13.9495
Tryptic	[R].EWQFYCCR.[Y]	2xCarbamidomethyl [C6; C7]	DPT	X.R..EWQFYCCR..Y.xx2xCarbamidomethyl..C6..C7.	1.73742	21.7863	7.35389	1.20211e-10	5.18813e-09	13.8379
Tryptic	[K].TTLTGLRPGTEYGIGVSAVK.[E]		TNC	X.K..TTLTGLRPGTEYGIGVSAVK..E.xx	2.42417	22.9145	7.34954	1.23083e-10	5.28592e-09	13.815
Tryptic	[K].VSPGAFTPLVK.[L]		DCN	X.K..VSPGAFTPLVK..L.xx	1.00661	31.8418	7.34073	1.2687e-10	5.42185e-09	13.7845
Tryptic	[R].LFACSNK.[I]	1xCarbamidomethyl [C4]	GSN	X.R..LFACSNK..I.xx1xCarbamidomethyl..C4.	0.805459	26.9157	7.32523	1.36125e-10	5.78897e-09	13.7153
Tryptic	[K].IEFDER.[G]		NT5E	X.K..IEFDER..G.xx	-1.11013	22.785	-7.32364	1.37108e-10	5.80244e-09	13.7082
Tryptic	[R].ALFGLQK.[W]		EDIL3	X.R..ALFGLQK..W.xx	-1.75217	21.9023	-7.2971	1.55751e-10	6.55961e-09	13.5834
Semi	[N].IIFDITEGNLR.[D]		FBLN1	X.N..IIFDITEGNLR..D.xx	2.14464	20.6152	7.28825	1.62537e-10	6.81247e-09	13.5417
Tryptic	[R].GAFFPLTER.[N]		PLTP	X.R..GAFFPLTER..N.xx	2.16985	22.8371	7.26705	1.78928e-10	7.46362e-09	13.4473
Tryptic	[K].EPEVLLENR.[V]		ANGPTL2	X.K..EPEVLLENR..V.xx	-1.44833	21.7774	-7.2639	1.79798e-10	7.46419e-09	13.4419
Tryptic	[K].INTDEIMTSLK.[S]	1xOxidation [M7]	COL3A1	X.K..INTDEIMTSLK..S.xx1xOxidation..M7.	1.33798	27.4377	7.26108	1.82112e-10	7.52057e-09	13.4293
Tryptic	[K].QLGELCTERDPCDPHK.[G]	2xCarbamidomethyl [C6; C12]	CCN2	X.K..QLGELCTERDPCDPHK..G.xx2xCarbamidomethyl..C6..C12.	2.36254	24.2998	7.26223	1.82881e-10	7.52057e-09	13.4258
Tryptic	[R].LMCAESNR.[R]	1xCarbamidomethyl [C3]	CFD	X.R..LMCAESNR..R.xx1xCarbamidomethyl..C3.	1.44182	25.6023	7.25589	1.86446e-10	7.63117e-09	13.4062
Tryptic	[R].TPITVVK.[Q]		GSN	X.R..TPITVVK..Q.xx	0.738348	26.4858	7.2393	2.01007e-10	8.18867e-09	13.3323
Tryptic	[K].MDILSYMR.[R]		GPX3	X.K..MDILSYMR..R.xx	1.59085	21.9865	7.23839	2.02143e-10	8.19667e-09	13.3269
Tryptic	[K].EFSGNPIK.[V]		FUS	X.K..EFSGNPIK..V.xx	-2.05194	23.4108	-7.23403	2.0779e-10	8.38662e-09	13.3003
Tryptic	[R].LLQTLETITNK.[L]		SVEP1	X.R..LLQTLETITNK..L.xx	1.53138	21.0673	7.20438	2.3557e-10	9.46404e-09	13.1764
Tryptic	[R].STEPELIQVK.[S]		SLC1A5	X.R..STEPELIQVK..S.xx	-1.19364	21.5156	-7.19735	2.43052e-10	9.71987e-09	13.1457
Tryptic	[K].DLPPDTTLLDLQNNK.[I]		DCN	X.K..DLPPDTTLLDLQNNK..I.xx	1.04624	30.9975	7.19533	2.45293e-10	9.76466e-09	13.1367
Tryptic	[R].KYFTNCK.[Q]	1xCarbamidomethyl [C6]	TGFBI	X.R..KYFTNCK..Q.xx1xCarbamidomethyl..C6.	3.7353	22.978	7.12799	3.35556e-10	1.32972e-08	12.8295
Tryptic	[R].IITVSMEDVK.[I]	1xOxidation [M6]	NSUN2	X.R..IITVSMEDVK..I.xx1xOxidation..M6.	1.54945	22.5229	7.1184	3.47809e-10	1.37204e-08	12.7937
Tryptic	[K].MTCVDVNECDELNNR.[M]	2xCarbamidomethyl [C3; C9]	LTBP1	X.K..MTCVDVNECDELNNR..M.xx2xCarbamidomethyl..C3..C9.	-1.00683	23.4853	-7.11605	3.51005e-10	1.37369e-08	12.7847
Semi	[T].GGISVPGPMGPSGPR.[G]		COL1A1	X.T..GGISVPGPMGPSGPR..G.xx	2.27527	24.8856	7.11778	3.5138e-10	1.37369e-08	12.7842
Tryptic	[K].LPVGSQCSVDLESASGEK.[D]	1xCarbamidomethyl [C7]	TNC	X.K..LPVGSQCSVDLESASGEK..D.xx1xCarbamidomethyl..C7.	2.10597	23.4678	7.11383	3.57695e-10	1.39214e-08	12.7667
Tryptic	[R].EQNQCLGPDIR.[K]	1xCarbamidomethyl [C5]	NDNF	X.R..EQNQCLGPDIR..K.xx1xCarbamidomethyl..C5.	-1.47898	22.4573	-7.10651	3.6646e-10	1.41991e-08	12.7423
Tryptic	[R].APLQGTLLGYR.[L]		AXL	X.R..APLQGTLLGYR..L.xx	1.00797	23.2554	7.1046	3.69626e-10	1.42584e-08	12.7339
Semi	[K].KSCCSCCPVGC.[AS]	5xCarbamidomethyl [C3; C4; C6; C7; C11]	MT1X	X.K..KSCCSCCPVGC..AS.xx5xCarbamidomethyl..C3..C4..C6..C7..C11.	1.48012	23.2199	7.07415	4.24047e-10	1.62453e-08	12.599
Tryptic	[R].VLSGGPTQQQELGPGQGSVLLR.[D]		COL7A1	X.R..VLSGGPTQQQELGPGQGSVLLR..D.xx	1.25092	23.0509	7.07373	4.24859e-10	1.62453e-08	12.5971
Tryptic	[K].DGETGAAGPPGPAGPAGER.[G]		COL2A1	X.K..DGETGAAGPPGPAGPAGER..G.xx	-1.14392	22.8262	-7.063	4.45914e-10	1.69021e-08	12.5496
Tryptic	[R].DCQELFQVGER.[Q]	1xCarbamidomethyl [C2]	ANGPTL4	X.R..DCQELFQVGER..Q.xx1xCarbamidomethyl..C2.	0.933958	24.9106	7.06301	4.45895e-10	1.69021e-08	12.5497
Tryptic	[R].DMPASEDLQDLQK.[K]		SELENOP	X.R..DMPASEDLQDLQK..K.xx	1.13837	22.6112	7.05797	4.56145e-10	1.7215e-08	12.5274
Tryptic	[R].AILSTYR.[K]		LOXL2	X.R..AILSTYR..K.xx	-1.07353	23.0815	-7.03354	5.09209e-10	1.91349e-08	12.4193
Semi	[RQ].LFWEPMK.[V]		GPX3	X.RQ..LFWEPMK..V.xx	1.49559	21.996	7.02352	5.3299e-10	1.99425e-08	12.3745
Tryptic	[R].VTLSAAPPSYFR.[G]		SPON1	X.R..VTLSAAPPSYFR..G.xx	1.5713	22.3663	7.01234	5.60994e-10	2.09006e-08	12.3243
Tryptic	[R].GEMGQPGPSGER.[G]	1xOxidation [M/P]	COL7A1	X.R..GEMGQPGPSGER..G.xx1xOxidation..M.P.	1.1365	22.2653	7.00505	5.78902e-10	2.1476e-08	12.2934
Tryptic	[K].WDKNQITYR.[I]		MMP2	X.K..WDKNQITYR..I.xx	2.01242	25.4428	6.99428	6.12791e-10	2.26369e-08	12.2381
Tryptic	[K].GLCLSCR.[K]	2xCarbamidomethyl [C3; C6]	LPL	X.K..GLCLSCR..K.xx2xCarbamidomethyl..C3..C6.	1.20114	23.2536	6.9599	7.09216e-10	2.60884e-08	12.0941
Tryptic	[R].YMDGMTVGVVR.[Q]	1xOxidation [M]	FBLN1	X.R..YMDGMTVGVVR..Q.xx1xOxidation..M.	2.04716	23.491	6.95177	7.41701e-10	2.71687e-08	12.0507
Tryptic	[K].VHLDSTQVK.[M]		CILP	X.K..VHLDSTQVK..M.xx	-2.90582	25.2405	-6.91757	8.64689e-10	3.15413e-08	11.9001
Tryptic	[R].PQSCVVDQTGSAHCVVCR.[A]	3xCarbamidomethyl [C4; C14; C17]	FSTL3	X.R..PQSCVVDQTGSAHCVVCR..A.xx3xCarbamidomethyl..C4..C14..C17.	1.3833	24.3984	6.90606	9.03117e-10	3.28057e-08	11.8569
Tryptic	[R].YLQGSSVQLR.[S]		VASN	X.R..YLQGSSVQLR..S.xx	0.678591	25.7016	6.89872	9.33303e-10	3.37616e-08	11.8246
Tryptic	[K].CFEGFGIDGPAIAK.[C]	1xCarbamidomethyl [N-Term]; 1xCarbamidomethyl [C1]	CFH	X.K..CFEGFGIDGPAIAK..C.xx1xCarbamidomethyl..N.Term...1xCarbamidomethyl..C1.	0.984131	23.2278	6.89415	9.52646e-10	3.43189e-08	11.8045
Tryptic	[R].EIMENYNIALR.[W]		CFH	X.R..EIMENYNIALR..W.xx	1.1411	23.3731	6.88152	1.00811e-09	3.61675e-08	11.7489
Tryptic	[R].VNVGAGSHPNK.[V]		FLNA	X.R..VNVGAGSHPNK..V.xx	2.28085	23.9255	6.87657	1.03904e-09	3.71243e-08	11.7199
Tryptic	[R].YMLAPDAPGR.[R]		COL7A1	X.R..YMLAPDAPGR..R.xx	1.04351	22.9798	6.86465	1.08725e-09	3.86884e-08	11.6748
Tryptic	[K].YAPISGGDHAEVDVPK.[S]		TNC	X.K..YAPISGGDHAEVDVPK..S.xx	1.52005	26.5128	6.84719	1.17718e-09	4.1718e-08	11.5969
Tryptic	[R].TMLLQPAGSLGSYSYR.[S]		PTGDS	X.R..TMLLQPAGSLGSYSYR..S.xx	1.91835	24.2879	6.82961	1.28194e-09	4.52469e-08	11.5138
Tryptic	[R].YAAPELEIAR.[C]		SERINC5	X.R..YAAPELEIAR..C.xx	-1.34544	21.9614	-6.80143	1.44266e-09	5.07142e-08	11.3973
Semi	[K].DGEAGAQGPPGP.[A]		COL1A1	X.K..DGEAGAQGPPGP..A.xx	-1.68184	25.1722	-6.78546	1.56138e-09	5.40163e-08	11.3204
Tryptic	[K].GMISNLLGK.[G]	1xOxidation [M2]	SERPINE1	X.K..GMISNLLGK..G.xx1xOxidation..M2.	1.73665	25.7412	6.78719	1.54938e-09	5.40163e-08	11.3279
Tryptic	[R].TYSLGSALRPSTSR.[S]		VIM	X.R..TYSLGSALRPSTSR..S.xx	2.76634	25.4771	6.78601	1.55752e-09	5.40163e-08	11.3228
Semi	[V].SPGAFTPLVK.[L]		DCN	X.V..SPGAFTPLVK..L.xx	1.02073	24.4302	6.78553	1.54882e-09	5.40163e-08	11.3277
Tryptic	[K].FYTFLK.[N]		GPX3	X.K..FYTFLK..N.xx	1.32706	24.0373	6.76943	1.66425e-09	5.68979e-08	11.2572
Tryptic	[K].QGTYYDPVK.[L]		LTBP1	X.K..QGTYYDPVK..L.xx	-0.694955	25.2101	-6.77073	1.65461e-09	5.68979e-08	11.2629
Semi	[N].SIAYMDQASGNVK.[K]		COL3A1	X.N..SIAYMDQASGNVK..K.xx	1.23659	24.199	6.77021	1.65845e-09	5.68979e-08	11.2606
Tryptic	[R].DLVLSEPSSQSLR.[V]		COL7A1	X.R..DLVLSEPSSQSLR..V.xx	1.04644	22.9814	6.76382	1.70646e-09	5.80718e-08	11.2326
Tryptic	[R].GGPGGPGPQGPPGK.[N]	2xOxidation [P]	COL3A1	X.R..GGPGGPGPQGPPGK..N.xx2xOxidation..P.	1.15492	26.8793	6.76311	1.71191e-09	5.80718e-08	11.2295
Tryptic	[K].QVSYVIQAEGK.[E]		ADAM9	X.K..QVSYVIQAEGK..E.xx	1.00924	22.8429	6.76058	1.73128e-09	5.85012e-08	11.2185
Semi	[S].FPATLETQEQDVDLVQK.[Y]		MMP1	X.S..FPATLETQEQDVDLVQK..Y.xx	-1.84833	26.3034	-6.75853	1.76065e-09	5.9264e-08	11.2026
Tryptic	[K].ENVITYSCR.[S]	1xCarbamidomethyl [C8]	SVEP1	X.K..ENVITYSCR..S.xx1xCarbamidomethyl..C8.	1.18359	21.9434	6.75097	1.80718e-09	6.05961e-08	11.1764
Tryptic	[R].GQDGNPGLPGER.[G]	2xOxidation [P6; P9]	COL7A1	X.R..GQDGNPGLPGER..G.xx2xOxidation..P6..P9.	1.10287	23.4916	6.7237	2.0407e-09	6.81641e-08	11.0572
Tryptic	[-].MDPNCSCSPVGSCACAGSCK.[C]	1xAcetyl [N-Term]; 5xCarbamidomethyl [C5; C7; C13; C15; C19]	MT1X	X....MDPNCSCSPVGSCACAGSCK..C.xx1xAcetyl..N.Term...5xCarbamidomethyl..C5..C7..C13..C15..C19.	2.05062	24.0535	6.72108	2.08024e-09	6.92196e-08	11.039
Tryptic	[K].TASDFITK.[M]		GSN	X.K..TASDFITK..M.xx	0.700428	27.5114	6.70057	2.26211e-09	7.49851e-08	10.9562
Tryptic	[R].AADFIDQALAQK.[N]		DUSP3	X.R..AADFIDQALAQK..N.xx	-2.07525	22.0555	-6.69628	2.32292e-09	7.67091e-08	10.9308
Tryptic	[R].NNFVIR.[R]		EFEMP1	X.R..NNFVIR..R.xx	1.57026	23.6914	6.68941	2.38684e-09	7.85225e-08	10.9039
Tryptic	[R].NTEGSFQCVCDQGYR.[A]	2xCarbamidomethyl [C8; C10]	LTBP1	X.R..NTEGSFQCVCDQGYR..A.xx2xCarbamidomethyl..C8..C10.	-0.991478	21.626	-6.68129	2.46477e-09	8.07815e-08	10.8721
Tryptic	[R].IDATVVR.[I]		CDCP1	X.R..IDATVVR..I.xx	-1.59788	22.0838	-6.67508	2.5461e-09	8.31344e-08	10.8407
Tryptic	[K].EIPLASLR.[G]		COL8A1	X.K..EIPLASLR..G.xx	1.41495	21.5409	6.67277	2.56061e-09	8.32961e-08	10.8347
Tryptic	[K].EPGLQIWR.[V]		GSN	X.K..EPGLQIWR..V.xx	0.820167	25.0144	6.66357	2.66689e-09	8.6431e-08	10.7949
Semi	[P].NSPLDEENLTQENQDR.[G]		SERPINA3	X.P..NSPLDEENLTQENQDR..G.xx	1.30509	24.0386	6.64696	2.87114e-09	9.2706e-08	10.7225
Tryptic	[K].IIQLLDDYPK.[C]		RPLP0	X.K..IIQLLDDYPK..C.xx	3.87106	22.8997	6.63956	2.98867e-09	9.61448e-08	10.6838
Tryptic	[K].SGDRGESGPAGPAGAPGPAGSR.[G]	1xOxidation [P]	COL3A1	X.K..SGDRGESGPAGPAGAPGPAGSR..G.xx1xOxidation..P.	1.29956	28.7265	6.6354	3.02229e-09	9.68689e-08	10.6722
Tryptic	[K].EVQEFYK.[D]		CD9	X.K..EVQEFYK..D.xx	-0.866801	23.0311	-6.62902	3.10921e-09	9.92898e-08	10.6445
Tryptic	[K].DGPPGPAGNTGAPGSPGVSGPK.[G]	3xOxidation [P6; P13; P16]	COL3A1	X.K..DGPPGPAGNTGAPGSPGVSGPK..G.xx3xOxidation..P6..P13..P16.	1.16362	28.0058	6.60756	3.41981e-09	1.0881e-07	10.5511
Tryptic	[K].KQINDYVEK.[G]		SERPINA1	X.K..KQINDYVEK..G.xx	2.00293	25.2917	6.59973	3.56582e-09	1.13043e-07	10.5107
Tryptic	[K].QMQEFFGLK.[V]		MMP1	X.K..QMQEFFGLK..V.xx	-1.64795	25.3452	-6.58884	3.74202e-09	1.18199e-07	10.4635
Semi	[V].LLEACCADGHR.[M]	2xCarbamidomethyl [C5; C6]	FBLN1	X.V..LLEACCADGHR..M.xx2xCarbamidomethyl..C5..C6.	1.60145	22.1283	6.5751	3.97415e-09	1.25078e-07	10.4045
Tryptic	[K].MEEVEAMLLPETLK.[R]	2xOxidation [M1; M7]	SERPINA3	X.K..MEEVEAMLLPETLK..R.xx2xOxidation..M1..M7.	1.4659	22.4138	6.57138	4.01894e-09	1.26033e-07	10.393
Tryptic	[IR].SVDEALR.[HL]		PRDX2	X.IR..SVDEALR..HL.xx	1.11028	26.6209	6.56825	4.07044e-09	1.2719e-07	10.3805
Tryptic	[K].AGTQIENIEEDFR.[DN]		ACTN1	X.K..AGTQIENIEEDFR..DN.xx	-1.83861	23.7013	-6.56354	4.18544e-09	1.30317e-07	10.3537
Tryptic	[R].YIFDNVAK.[V]		RCN1	X.R..YIFDNVAK..V.xx	0.976699	25.1026	6.5599	4.22378e-09	1.31043e-07	10.3442
Tryptic	[R].KCQGSSDLPCSGR.[G]	2xCarbamidomethyl [C2; C10]	ITGBL1	X.R..KCQGSSDLPCSGR..G.xx2xCarbamidomethyl..C2..C10.	2.01097	22.7462	6.54695	4.50392e-09	1.39238e-07	10.2819
Tryptic	[K].LMGSNEGEFK.[A]	1xOxidation [M2]	COL3A1	X.K..LMGSNEGEFK..A.xx1xOxidation..M2.	1.34816	27.1995	6.54322	4.54721e-09	1.4008e-07	10.272
Tryptic	[R].AQLYIDCEK.[M]	1xCarbamidomethyl [C7]	THBS1	X.R..AQLYIDCEK..M.xx1xCarbamidomethyl..C7.	0.930417	27.5295	6.53983	4.61591e-09	1.41695e-07	10.2573
Tryptic	[R].VDAASLK.[G]		DCN	X.R..VDAASLK..G.xx	1.04272	27.3846	6.53123	4.79467e-09	1.46667e-07	10.2201
Tryptic	[R].LYPQVCR.[R]	1xCarbamidomethyl [C6]	EDIL3	X.R..LYPQVCR..R.xx1xCarbamidomethyl..C6.	-1.33093	22.4305	-6.5298	4.82508e-09	1.47081e-07	10.2139
Tryptic	[K].YQISVNK.[Y]		FGB	X.K..YQISVNK..Y.xx	3.42868	24.4963	6.52912	4.87315e-09	1.48028e-07	10.2047
Tryptic	[K].VVEGSFVYK.[G]		GDI1	X.K..VVEGSFVYK..G.xx	-2.10387	23.101	-6.52583	4.94456e-09	1.49676e-07	10.1905
Tryptic	[K].TLEVEIAK.[E]		PLVAP	X.K..TLEVEIAK..E.xx	-0.833371	21.0642	-6.51873	5.06704e-09	1.52853e-07	10.1659
Tryptic	[R].VSLDVNHFAPDELTVK.[T]		HSPB1	X.R..VSLDVNHFAPDELTVK..T.xx	3.11752	20.9067	6.51685	5.14441e-09	1.54652e-07	10.1516
Tryptic	[R].WYEIEK.[I]		APOD	X.R..WYEIEK..I.xx	1.63469	26.5842	6.50599	5.39699e-09	1.61687e-07	10.1047
Tryptic	[K].TIVYLDGSSQSCR.[F]	1xCarbamidomethyl [C12]	NT5E	X.K..TIVYLDGSSQSCR..F.xx1xCarbamidomethyl..C12.	-1.24402	22.6764	-6.49735	5.5687e-09	1.6626e-07	10.0735
Tryptic	[K].FLVGPDGIPIMR.[W]		GPX3	X.K..FLVGPDGIPIMR..W.xx	1.46383	22.4826	6.48783	5.81404e-09	1.72993e-07	10.0313
Tryptic	[R].NLPATDPLQR.[E]		ECM1	X.R..NLPATDPLQR..E.xx	-0.68291	25.1616	-6.46911	6.30759e-09	1.87039e-07	9.95145
Tryptic	[K].NGDDGEAGKPGRPGER.[G]		COL1A1	X.K..NGDDGEAGKPGRPGER..G.xx	-1.5955	21.758	-6.45724	6.69087e-09	1.97732e-07	9.89424
Tryptic	[R].GPSGPQGPGGPPGPKGNSGEPGAPGSK.[G]	3xOxidation [P]	COL1A1	X.R..GPSGPQGPGGPPGPKGNSGEPGAPGSK..G.xx3xOxidation..P.	-1.49218	24.8479	-6.45464	6.73745e-09	1.98436e-07	9.88707
Tryptic	[R].CENTDPGYNCLPCPPR.[F]	Carbamidomethyl [C]; 1xCarbamidomethyl [N-Term]	THBS1	X.R..CENTDPGYNCLPCPPR..F.xxCarbamidomethyl..C...1xCarbamidomethyl..N.Term.	1.49626	23.7655	6.44273	7.10314e-09	2.08502e-07	9.83535
Tryptic	[K].QVTQSYWDTNPTR.[A]	1xGln->pyro-Glu [N-Term]	THBS1	X.K..QVTQSYWDTNPTR..A.xx1xGln..pyro.Glu..N.Term.	1.09134	24.3843	6.43769	7.2438e-09	2.11918e-07	9.81594
Tryptic	[R].VVMYEGK.[K]	1xOxidation [M3]	THBS1	X.R..VVMYEGK..K.xx1xOxidation..M3.	1.82455	24.1401	6.43697	7.31521e-09	2.13291e-07	9.80689
Tryptic	[R].VYQPPTYNR.[I]		ANGPTL2	X.R..VYQPPTYNR..I.xx	-1.16618	22.5778	-6.43349	7.3791e-09	2.14437e-07	9.79782
Tryptic	[K].QTQVSVLPEGGETPLFK.[Q]	1xGln->pyro-Glu [N-Term]	GSN	X.K..QTQVSVLPEGGETPLFK..Q.xx1xGln..pyro.Glu..N.Term.	0.790476	24.2906	6.43013	7.4891e-09	2.1691e-07	9.78333
Tryptic	[K].NLELAAVR.[G]		MECR	X.K..NLELAAVR..G.xx	1.23799	22.7916	6.42112	7.79188e-09	2.24932e-07	9.74453
Tryptic	[K].DPVASTSNLDMDFR.[G]		PLTP	X.K..DPVASTSNLDMDFR..G.xx	0.961695	20.8584	6.41135	8.13368e-09	2.34024e-07	9.7025
Tryptic	[R].VDYISTR.[R]		SVEP1	X.R..VDYISTR..R.xx	1.41403	22.204	6.40641	8.3211e-09	2.38629e-07	9.68029
Tryptic	[K].GDVGPAGLPGPR.[G]	1xOxidation [P]	COL10A1	X.K..GDVGPAGLPGPR..G.xx1xOxidation..P.	-1.47003	22.8148	-6.39818	8.63252e-09	2.45942e-07	9.64437
Tryptic	[K].LLPAQLPAEK.[E]		ECM1	X.K..LLPAQLPAEK..E.xx	-0.691878	25.361	-6.39829	8.61426e-09	2.45942e-07	9.64631
Tryptic	[R].GGDGINSIGGGQK.[V]		PLOD2	X.R..GGDGINSIGGGQK..V.xx	-2.1733	23.3386	-6.38285	9.27844e-09	2.63483e-07	9.57415
Semi	[A].DHLSDNYTLDHDR.[A]		HAPLN1	X.A..DHLSDNYTLDHDR..A.xx	-1.51524	22.0379	-6.38047	9.35193e-09	2.64708e-07	9.56621
Tryptic	[R].LEDTFGPDPTMIR.[A]		CCN2	X.R..LEDTFGPDPTMIR..A.xx	1.58116	21.0919	6.35659	1.0411e-08	2.93733e-07	9.46143
Tryptic	[R].ESEQGVYTCTAQGIWK.[N]	1xCarbamidomethyl [C9]	C1R	X.R..ESEQGVYTCTAQGIWK..N.xx1xCarbamidomethyl..C9.	1.32297	24.7543	6.34857	1.07148e-08	3.01329e-07	9.43274
Tryptic	[R].DHALLEEQSK.[Q]		ACTN4	X.R..DHALLEEQSK..Q.xx	-1.99605	23.1229	-6.34714	1.08511e-08	3.0418e-07	9.42091
Tryptic	[K].EAQPGQSQVSYQGLPVQK.[T]		LTBP1	X.K..EAQPGQSQVSYQGLPVQK..T.xx	-0.800131	24.9736	-6.33631	1.13063e-08	3.15923e-07	9.38016
Tryptic	[K].DEASSVEVTWPDGK.[M]		CRTAC1	X.K..DEASSVEVTWPDGK..M.xx	1.31346	23.0841	6.33499	1.13723e-08	3.16752e-07	9.37447
Tryptic	[R].SFGFPDPQSR.[L]		HAPLN3	X.R..SFGFPDPQSR..L.xx	-1.31068	22.2459	-6.32871	1.16894e-08	3.24547e-07	9.34756
Tryptic	[K].TVFEYR.[T]		COL3A1	X.K..TVFEYR..T.xx	0.937973	29.6225	6.32526	1.18671e-08	3.28436e-07	9.33279
Tryptic	[K].TGAQELLR.[V]		GSN	X.K..TGAQELLR..V.xx	0.687386	27.7173	6.32391	1.19377e-08	3.29213e-07	9.32698
Semi	[R].VVDLMAH.[M]		GAPDH	X.R..VVDLMAH..M.xx	-1.37266	23.1518	-6.32351	1.19707e-08	3.29213e-07	9.32437
Tryptic	[K].LSLQELPEDR.[S]		NDNF	X.K..LSLQELPEDR..S.xx	-1.31108	21.8629	-6.31506	1.24088e-08	3.40187e-07	9.28912
Tryptic	[R].ILGGHLDAK.[G]		HPR	X.R..ILGGHLDAK..G.xx	1.16072	26.6017	6.30102	1.31949e-08	3.60605e-07	9.22902
Tryptic	[K].SLSQQIENIR.[S]		COL1A1	X.K..SLSQQIENIR..S.xx	3.95223	27.6424	6.27452	1.49063e-08	4.06103e-07	9.11026
Tryptic	[R].GLVLNAEGR.[Y]		FNDC1	X.R..GLVLNAEGR..Y.xx	-1.09222	24.3872	-6.23748	1.74145e-08	4.72957e-07	8.95762
Tryptic	[K].DIFTGLIGPMK.[I]	1xOxidation [M10]	CP	X.K..DIFTGLIGPMK..I.xx1xOxidation..M10.	1.02989	21.7065	6.22826	1.81283e-08	4.90816e-07	8.91833
Semi	[W].EIQPSTFR.[C]		DCN	X.W..EIQPSTFR..C.xx	1.16017	24.1575	6.21672	1.90633e-08	5.14533e-07	8.86915
Tryptic	[R].GEQGTPGPPGPAGPR.[G]	3xOxidation [P9; P]	COL10A1	X.R..GEQGTPGPPGPAGPR..G.xx3xOxidation..P9..P.	-1.27435	24.2577	-6.18872	2.15329e-08	5.79393e-07	8.75005
Tryptic	[R].CLPVCGKPVNPVEQR.[Q]	Carbamidomethyl [C]; 1xCarbamidomethyl [N-Term]	C1R	X.R..CLPVCGKPVNPVEQR..Q.xxCarbamidomethyl..C...1xCarbamidomethyl..N.Term.	1.49109	24.1263	6.18566	2.19221e-08	5.88051e-07	8.73295
Tryptic	[R].ASEQIYYENR.[Q]		ANTXR1	X.R..ASEQIYYENR..Q.xx	-1.06965	22.3705	-6.17247	2.31091e-08	6.17991e-07	8.68099
Tryptic	[K].DVEAPQINCPK.[D]	1xCarbamidomethyl [C9]	SVEP1	X.K..DVEAPQINCPK..D.xx1xCarbamidomethyl..C9.	1.11695	22.0303	6.16439	2.39343e-08	6.36156e-07	8.64669
Tryptic	[R].IGGGDTTEHIQTHFESK.[T]		ARID1A	X.R..IGGGDTTEHIQTHFESK..T.xx	-1.87689	22.8391	-6.16626	2.38795e-08	6.36156e-07	8.64945
Tryptic	[R].TSTDLDVDVDQPK.[E]		LTBP1	X.R..TSTDLDVDVDQPK..E.xx	-0.721722	23.2374	-6.16279	2.41013e-08	6.38647e-07	8.6399
Tryptic	[R].ADQVCINLR.[G]	1xCarbamidomethyl [C5]	EFEMP1	X.R..ADQVCINLR..G.xx1xCarbamidomethyl..C5.	0.839628	24.4113	6.15583	2.48411e-08	6.56256e-07	8.61034
Tryptic	[K].HFEALANR.[A]		SEC23A	X.K..HFEALANR..A.xx	-1.50459	23.4141	-6.15337	2.52434e-08	6.6487e-07	8.59513
Tryptic	[K].PALPAGTEDTAKEDAANR.[K]		GSN	X.K..PALPAGTEDTAKEDAANR..K.xx	0.675512	25.3637	6.13734	2.69161e-08	7.06792e-07	8.53193
Tryptic	[R].GVQGPPGPAGPR.[G]		COL1A1	X.R..GVQGPPGPAGPR..G.xx	0.817757	27.8431	6.12625	2.82413e-08	7.39363e-07	8.48496
Tryptic	[K].ISWEEYK.[Q]		RCN1	X.K..ISWEEYK..Q.xx	1.21222	23.542	6.11508	2.96414e-08	7.73694e-07	8.43768
Tryptic	[K].DYDPVAAR.[Q]		MAPRE1	X.K..DYDPVAAR..Q.xx	1.16269	21.7267	6.10416	3.10766e-08	8.06327e-07	8.39147
Tryptic	[R].SFQTGLFTAAR.[Q]		PROS1	X.R..SFQTGLFTAAR..Q.xx	1.48748	22.4449	6.10565	3.10356e-08	8.06327e-07	8.39323
Tryptic	[R].GSPGGPGAAGFPGAR.[G]	3xOxidation [P3; P6; P12]	COL3A1	X.R..GSPGGPGAAGFPGAR..G.xx3xOxidation..P3..P6..P12.	0.898352	30.9744	6.0983	3.18754e-08	8.24599e-07	8.36668
Tryptic	[R].GLPASINTAYER.[K]		MMP14	X.R..GLPASINTAYER..K.xx	-1.1529	23.7898	-6.09641	3.21372e-08	8.28912e-07	8.35868
Tryptic	[R].FGALCEAETGR.[C]	1xCarbamidomethyl [C5]	AGRN	X.R..FGALCEAETGR..C.xx1xCarbamidomethyl..C5.	-0.949343	23.154	-6.09475	3.23682e-08	8.32408e-07	8.35168
Tryptic	[R].GECWCVNPNTGK.[L]	2xCarbamidomethyl [C3; C5]	IGFBP2	X.R..GECWCVNPNTGK..L.xx2xCarbamidomethyl..C3..C5.	1.28234	23.0739	6.08937	3.31312e-08	8.49523e-07	8.32893
Tryptic	[R].EQFNEFR.[D]		RCN1	X.R..EQFNEFR..D.xx	1.22349	24.8865	6.07889	3.46661e-08	8.86273e-07	8.28468
Tryptic	[R].EIGELYLPK.[F]		SERPINA3	X.R..EIGELYLPK..F.xx	1.21472	28.2985	6.04335	4.04167e-08	1.03027e-06	8.13475
Tryptic	[K].EATDVIIIHSK.[K]		ANPEP	X.K..EATDVIIIHSK..K.xx	1.47612	23.7602	6.0411	4.10201e-08	1.04261e-06	8.12075
Tryptic	[R].TTTLPVEFK.[C]		CCN2	X.R..TTTLPVEFK..C.xx	1.33838	23.4238	6.03152	4.25697e-08	1.07884e-06	8.08415
Tryptic	[K].GTSQNDPNWVVR.[H]		THBS1	X.K..GTSQNDPNWVVR..H.xx	0.923606	27.3025	6.02656	4.34506e-08	1.09798e-06	8.06406
Tryptic	[K].SLAELGDCNEDLEQVEK.[C]	1xCarbamidomethyl [C8]	SPON1	X.K..SLAELGDCNEDLEQVEK..C.xx1xCarbamidomethyl..C8.	1.32557	21.9028	6.00943	4.68183e-08	1.17966e-06	7.99124
Semi	[P].ATLETQEQDVDLVQK.[Y]		MMP1	X.P..ATLETQEQDVDLVQK..Y.xx	-1.39561	23.3334	-6.00386	4.80174e-08	1.20638e-06	7.96667
Tryptic	[K].VYSCDQER.[Q]	1xCarbamidomethyl [C4]	SMOC1	X.K..VYSCDQER..Q.xx1xCarbamidomethyl..C4.	-1.35519	25.0371	-5.99473	4.98771e-08	1.24951e-06	7.92945
Tryptic	[R].GGPGGPGPQGPPGK.[N]	3xOxidation [P3; P6; P8]	COL3A1	X.R..GGPGGPGPQGPPGK..N.xx3xOxidation..P3..P6..P8.	0.972654	30.4608	5.99311	5.01824e-08	1.25355e-06	7.92341
Tryptic	[R].GTPQDLAR.[A]		TLN1	X.R..GTPQDLAR..A.xx	-1.01033	26.461	-5.9859	5.17621e-08	1.28565e-06	7.89315
Tryptic	[R].VVMYEGK.[K]		THBS1	X.R..VVMYEGK..K.xx	0.862455	27.0471	5.98596	5.17477e-08	1.28565e-06	7.89342
Tryptic	[K].ASVSVTAEDEGTQR.[L]		ICAM1	X.K..ASVSVTAEDEGTQR..L.xx	2.39724	24.742	5.97954	5.34789e-08	1.32451e-06	7.86179
Tryptic	[R].GELGPVGSPGLPGK.[L]	2xOxidation [P9; P12]	COL9A1	X.R..GELGPVGSPGLPGK..L.xx2xOxidation..P9..P12.	-1.48293	23.4028	-5.96722	5.63836e-08	1.3925e-06	7.81015
Tryptic	[K].STTLFSR.[H]		ACLY	X.K..STTLFSR..H.xx	-1.43884	22.3008	-5.96557	5.67239e-08	1.39695e-06	7.80418
Tryptic	[K].DPQALSEHLK.[N]		STIP1	X.K..DPQALSEHLK..N.xx	1.19879	23.0235	5.93017	6.5752e-08	1.6135e-06	7.65962
Tryptic	[R].EPAIALAPR.[G]		FNDC1	X.R..EPAIALAPR..G.xx	-0.897567	24.8323	-5.92969	6.58872e-08	1.6135e-06	7.65762
Semi	[L].ASLAGEELQAVESSPK.[F]		CILP	X.L..ASLAGEELQAVESSPK..F.xx	-2.25641	22.477	-5.92837	6.6602e-08	1.62643e-06	7.64758
Tryptic	[R].YTCICYEGYR.[F]	2xCarbamidomethyl [C3; C5]	LTBP1	X.R..YTCICYEGYR..F.xx2xCarbamidomethyl..C3..C5.	-0.648982	25.255	-5.91404	7.0455e-08	1.71572e-06	7.59221
Tryptic	[K].LIQGAPTIR.[G]		IGFBP2	X.K..LIQGAPTIR..G.xx	1.09864	24.3305	5.90755	7.24404e-08	1.75915e-06	7.56509
Tryptic	[K].EIPSLDQEK.[T]		LTBP1	X.K..EIPSLDQEK..T.xx	-0.671711	25.0067	-5.90281	7.39234e-08	1.79018e-06	7.54532
Semi	[G].EQAPGTAPCSR.[G]	1xCarbamidomethyl [C9]	TNFRSF12A	X.G..EQAPGTAPCSR..G.xx1xCarbamidomethyl..C9.	-1.04021	28.397	-5.88744	7.89435e-08	1.90645e-06	7.48121
Tryptic	[K].LPEEIQR.[D]		MAN1A1	X.K..LPEEIQR..D.xx	1.79181	24.3523	5.88615	7.97828e-08	1.9214e-06	7.47138
Tryptic	[K].EMPSVFGK.[ED]		EHD4	X.K..EMPSVFGK..ED.xx	-0.842106	20.9843	-5.88312	8.04154e-08	1.9313e-06	7.46319
Tryptic	[K].IPTTFENGR.[C]		APOD	X.K..IPTTFENGR..C.xx	1.34003	22.5517	5.87783	8.23374e-08	1.97202e-06	7.44024
Semi	[G].KDGEAGAQGPPGPAGPAGER.[G]		COL1A1	X.G..KDGEAGAQGPPGPAGPAGER..G.xx	-1.29035	22.4487	-5.87362	8.38135e-08	2.00188e-06	7.42289
Tryptic	[R].EGSPGADGPPGR.[D]	1xOxidation [P]	COL2A1	X.R..EGSPGADGPPGR..D.xx1xOxidation..P.	-1.26249	24.3243	-5.8692	8.53967e-08	2.03412e-06	7.40462
Tryptic	[K].LMLDGDR.[N]		PLS3	X.K..LMLDGDR..N.xx	-0.803725	24.0061	-5.86777	8.58646e-08	2.03969e-06	7.39923
Tryptic	[R].TLSGTPEVHSNK.[R]		COL6A3	X.R..TLSGTPEVHSNK..R.xx	-0.96607	26.2892	-5.8639	8.72942e-08	2.06802e-06	7.38312
Tryptic	[R].FEEILQEAGSR.[G]		SLC4A2	X.R..FEEILQEAGSR..G.xx	1.36845	25.0681	5.85596	9.05126e-08	2.13845e-06	7.34803
Tryptic	[K].YDPNVYSIK.[Y]		ITGAV	X.K..YDPNVYSIK..Y.xx	-1.16082	21.5539	-5.85219	9.17645e-08	2.16217e-06	7.33441
Tryptic	[K].GPMFELLPGESNK.[I]	1xOxidation [M3]	SRGN	X.K..GPMFELLPGESNK..I.xx1xOxidation..M3.	1.18674	21.8864	5.84866	9.31577e-08	2.18908e-06	7.31971
Tryptic	[K].FQDLVDAVR.[A]		THBS1	X.K..FQDLVDAVR..A.xx	0.962217	25.8462	5.8408	9.63321e-08	2.25759e-06	7.28703
Tryptic	[K].GPPGPQGPAGEQGPR.[G]	1xOxidation [P]	COL2A1	X.K..GPPGPQGPAGEQGPR..G.xx1xOxidation..P.	-1.53328	28.0562	-5.83995	9.71589e-08	2.27086e-06	7.27917
Tryptic	[K].ELPEKMPK.[T]	1xOxidation [M6]	DCN	X.K..ELPEKMPK..T.xx1xOxidation..M6.	1.47719	22.34	5.83209	1.00463e-07	2.3418e-06	7.24656
Semi	[N].PPVQENFDVNK.[Y]		APOD	X.N..PPVQENFDVNK..Y.xx	1.33423	23.2415	5.82766	1.01981e-07	2.37086e-06	7.23155
Tryptic	[K].QLLLSAALSAGK.[V]		CHI3L1	X.K..QLLLSAALSAGK..V.xx	-1.94016	25.7834	-5.82667	1.02811e-07	2.37746e-06	7.22403
Tryptic	[R].LMCAESNRR.[D]	1xCarbamidomethyl [C3]	CFD	X.R..LMCAESNRR..D.xx1xCarbamidomethyl..C3.	2.37836	22.4257	5.82693	1.02695e-07	2.37746e-06	7.22513
Tryptic	[K].ACVGDVQER.[Q]	1xCarbamidomethyl [C2]	THBS2	X.K..ACVGDVQER..Q.xx1xCarbamidomethyl..C2.	-1.3651	24.6837	-5.8151	1.07752e-07	2.48514e-06	7.17803
Tryptic	[R].PVAVALDTK.[G]		PKM	X.R..PVAVALDTK..G.xx	-1.09565	22.5022	-5.81227	1.08774e-07	2.50209e-06	7.16857
Tryptic	[R].EGYTEFSLR.[V]		SPON1	X.R..EGYTEFSLR..V.xx	1.83705	21.8492	5.81135	1.09731e-07	2.51745e-06	7.16051
Tryptic	[R].LVNIAVDER.[S]		CRTAC1	X.R..LVNIAVDER..S.xx	1.20801	23.79	5.80711	1.11186e-07	2.54414e-06	7.14719
Tryptic	[K].DINTFIHGNK.[R]		ANG	X.K..DINTFIHGNK..R.xx	-2.64286	25.8489	-5.80611	1.12201e-07	2.56066e-06	7.1388
Tryptic	[K].TFDQLTPDESKER.[L]		RCN1	X.K..TFDQLTPDESKER..L.xx	1.22853	23.756	5.79996	1.14627e-07	2.60919e-06	7.11748
Tryptic	[K].TYFFVANK.[Y]		MMP1	X.K..TYFFVANK..Y.xx	-1.67408	26.903	-5.79817	1.16049e-07	2.63468e-06	7.10593
Tryptic	[K].GDAGAPGAPGSQGAPGLQGMPGER.[G]	2xOxidation [M/P]	COL1A1	X.K..GDAGAPGAPGSQGAPGLQGMPGER..G.xx2xOxidation..M.P.	-1.8946	22.8778	-5.77993	1.25397e-07	2.83214e-06	7.0304
Tryptic	[R].EDQTSPAPGLR.[C]		PIK3IP1	X.R..EDQTSPAPGLR..C.xx	1.22021	20.9338	5.77882	1.2539e-07	2.83214e-06	7.02998
Tryptic	[K].FNAESQGCNHEEDAGVR.[C]	1xCarbamidomethyl [C8]	LOXL2	X.K..FNAESQGCNHEEDAGVR..C.xx1xCarbamidomethyl..C8.	-1.1869	23.498	-5.77758	1.26052e-07	2.83958e-06	7.02485
Tryptic	[R].YEMLKEHER.[R]		NUCB1	X.R..YEMLKEHER..R.xx	-1.7444	23.7645	-5.77471	1.28203e-07	2.88061e-06	7.00882
Tryptic	[K].WDPASGR.[V]		COL12A1	X.K..WDPASGR..V.xx	-0.926818	24.5083	-5.77045	1.29919e-07	2.91166e-06	6.99539
Tryptic	[K].SQDDVEAPSK.[K]		COL12A1	X.K..SQDDVEAPSK..K.xx	-1.1573	24.9651	-5.76565	1.32594e-07	2.96399e-06	6.97553
Tryptic	[R].FPSLPDGVR.[R]		COL11A2	X.R..FPSLPDGVR..R.xx	-1.72842	23.8218	-5.76344	1.34476e-07	2.99836e-06	6.96226
Tryptic	[K].GEVFNELVGK.[Q]		ITGB1	X.K..GEVFNELVGK..Q.xx	-0.857987	22.8563	-5.75652	1.37827e-07	3.06524e-06	6.9378
Tryptic	[K].SPQYCQVIHR.[L]	1xCarbamidomethyl [C5]	SELENBP1	X.K..SPQYCQVIHR..L.xx1xCarbamidomethyl..C5.	-1.29699	23.8383	-5.74566	1.44428e-07	3.20387e-06	6.89228
Tryptic	[R].GRPGLPGAAGAR.[G]	2xOxidation [P3; P6]	COL3A1	X.R..GRPGLPGAAGAR..G.xx2xOxidation..P3..P6.	0.964192	27.0018	5.74071	1.47377e-07	3.261e-06	6.87251
Tryptic	[K].ISGGSVVEMQGDEMTR.[I]		IDH1	X.K..ISGGSVVEMQGDEMTR..I.xx	-0.935968	22.7193	-5.73535	1.50754e-07	3.32728e-06	6.85043
Tryptic	[R].FQMIPLDPK.[G]		THBS1	X.R..FQMIPLDPK..G.xx	0.980327	26.612	5.72844	1.55228e-07	3.40977e-06	6.82193
Tryptic	[RWK].LEIDLLK.[GIS]		VCAM1	X.RWK..LEIDLLK..GIS.xx	1.41033	22.185	5.72947	1.55274e-07	3.40977e-06	6.82211
Tryptic	[R].DGNPGNDGPPGR.[D]	1xOxidation [P]	COL1A2	X.R..DGNPGNDGPPGR..D.xx1xOxidation..P.	-1.02807	28.7822	-5.72624	1.56683e-07	3.42346e-06	6.81284
Tryptic	[R].DNCQYVYNVDQR.[D]	1xCarbamidomethyl [C3]	THBS1	X.R..DNCQYVYNVDQR..D.xx1xCarbamidomethyl..C3.	0.887861	27.0896	5.72656	1.56469e-07	3.42346e-06	6.81417
Tryptic	[K].DQCEDIDECQHR.[H]	2xCarbamidomethyl [C3; C9]	LTBP1	X.K..DQCEDIDECQHR..H.xx2xCarbamidomethyl..C3..C9.	-0.733351	26.5691	-5.72543	1.57216e-07	3.42653e-06	6.80953
Tryptic	[K].CNMGYEYSER.[G]	1xCarbamidomethyl [N-Term]; 1xCarbamidomethyl [C1]	CFH	X.K..CNMGYEYSER..G.xx1xCarbamidomethyl..N.Term...1xCarbamidomethyl..C1.	0.914203	23.9799	5.72254	1.59151e-07	3.45847e-06	6.79761
Tryptic	[R].GLPPVDFVPPIGVESR.[E]		MAN1A1	X.R..GLPPVDFVPPIGVESR..E.xx	1.32532	21.2962	5.72245	1.59475e-07	3.45847e-06	6.7958
Tryptic	[K].ISGVIGPYR.[E]		LAMB1	X.K..ISGVIGPYR..E.xx	1.40909	25.8794	5.71474	1.65248e-07	3.57477e-06	6.76145
Tryptic	[K].ALASLMTYK.[C]		GLUD1	X.K..ALASLMTYK..C.xx	2.11895	22.666	5.71327	1.66271e-07	3.58148e-06	6.75543
Tryptic	[R].FATVQYSDDPR.[T]		COL7A1	X.R..FATVQYSDDPR..T.xx	0.90459	23.4895	5.71203	1.6638e-07	3.58148e-06	6.75433
Tryptic	[K].HIDAALSEENTGK.[T]		MMP1	X.K..HIDAALSEENTGK..T.xx	-1.97289	27.1537	-5.70952	1.68929e-07	3.6274e-06	6.73999
Tryptic	[R].AEPLNSVAH.[-]		LSM8	X.R..AEPLNSVAH....xx	1.10971	22.3925	5.70325	1.72672e-07	3.69865e-06	6.71817
Tryptic	[R].LSFVTPR.[H]		FAT1	X.R..LSFVTPR..H.xx	-1.11163	20.9848	-5.70226	1.73394e-07	3.70503e-06	6.7141
Tryptic	[K].TNEGVLSIVK.[A]		CDH15	X.K..TNEGVLSIVK..A.xx	-0.985818	22.5128	-5.70155	1.73915e-07	3.70707e-06	6.71118
Tryptic	[R].YIETDPANR.[D]		GSN	X.R..YIETDPANR..D.xx	0.686757	27.4147	5.69425	1.79361e-07	3.81382e-06	6.68115
Semi	[R].ISLPLPNFS.[S]		VIM	X.R..ISLPLPNFS..S.xx	1.15348	20.4471	5.69281	1.80454e-07	3.82773e-06	6.67522
Tryptic	[K].MDAEFR.[H]		APP	X.K..MDAEFR..H.xx	0.697368	24.806	5.6862	1.85552e-07	3.92632e-06	6.64809
Tryptic	[R].GSVSDEEMMELR.[E]		LCP1	X.R..GSVSDEEMMELR..E.xx	3.0952	23.4156	5.67663	1.94065e-07	4.09651e-06	6.60486
Tryptic	[R].EDARPVPQGSCQSELHR.[A]	1xCarbamidomethyl [C11]	IGFBP4	X.R..EDARPVPQGSCQSELHR..A.xx1xCarbamidomethyl..C11.	1.72858	27.3883	5.67362	1.96544e-07	4.13882e-06	6.59249
Tryptic	[K].TFDQLTPDESK.[E]		RCN1	X.K..TFDQLTPDESK..E.xx	1.1635	24.2419	5.67127	1.97614e-07	4.15132e-06	6.58674
Semi	[P].EAQVSVQPNFQQDK.[F]		PTGDS	X.P..EAQVSVQPNFQQDK..F.xx	1.25021	23.3343	5.6641	2.03818e-07	4.27135e-06	6.55671
Tryptic	[R].NIFWTDSNLDR.[I]		NID1	X.R..NIFWTDSNLDR..I.xx	1.26521	22.4608	5.66159	2.05987e-07	4.30646e-06	6.5464
Tryptic	[R].ALDAAYCFR.[N]	1xCarbamidomethyl [C7]	TGFB2	X.R..ALDAAYCFR..N.xx1xCarbamidomethyl..C7.	1.03735	21.2771	5.65716	2.09713e-07	4.37387e-06	6.52887
Tryptic	[R].NLAVSQVVHK.[A]		SERPINA3	X.R..NLAVSQVVHK..A.xx	1.2261	28.445	5.65605	2.10842e-07	4.38691e-06	6.52372
Tryptic	[R].LPVANPQACENWLR.[G]	1xCarbamidomethyl [C9]	C1R	X.R..LPVANPQACENWLR..G.xx1xCarbamidomethyl..C9.	0.992099	25.94	5.6545	2.12073e-07	4.39157e-06	6.51797
Semi	[V].TGKPDAETLK.[V]		MMP1	X.V..TGKPDAETLK..V.xx	-1.34869	24.1507	-5.65559	2.11718e-07	4.39157e-06	6.51991
Tryptic	[K].LGLQSLR.[N]		ARF4	X.K..LGLQSLR..N.xx	-0.971898	21.5692	-5.6486	2.17407e-07	4.47018e-06	6.49378
Tryptic	[R].ENSLLFDPLSSSSSNK.[E]		ANPEP	X.R..ENSLLFDPLSSSSSNK..E.xx	0.970662	23.4585	5.64889	2.17137e-07	4.47018e-06	6.49499
Tryptic	[R].VGAPGLQGER.[G]	1xOxidation [P4]	COL22A1	X.R..VGAPGLQGER..G.xx1xOxidation..P4.	-0.983939	22.6956	-5.64879	2.17226e-07	4.47018e-06	6.49459
Tryptic	[R].YTTTMGVNTYK.[A]		C1R	X.R..YTTTMGVNTYK..A.xx	1.03614	26.5637	5.64415	2.21513e-07	4.54388e-06	6.47556
Tryptic	[R].GDDGEIGPR.[G]		COL11A2	X.R..GDDGEIGPR..G.xx	-1.43731	22.7739	-5.63756	2.2874e-07	4.68111e-06	6.44476
Tryptic	[K].DGTSGHPGPIGPPGPR.[G]	1xOxidation [P]	COL3A1	X.K..DGTSGHPGPIGPPGPR..G.xx1xOxidation..P.	1.68873	28.026	5.63408	2.3211e-07	4.73895e-06	6.43052
Tryptic	[R].FVFGTTPEDILR.[N]		THBS1	X.R..FVFGTTPEDILR..N.xx	1.347	25.4006	5.63139	2.34394e-07	4.77441e-06	6.42083
Tryptic	[K].FSCMCPQGYQVVR.[S]	2xCarbamidomethyl [C3; C5]	EFEMP1	X.K..FSCMCPQGYQVVR..S.xx2xCarbamidomethyl..C3..C5.	0.941198	23.9755	5.62676	2.38315e-07	4.84296e-06	6.40438
Tryptic	[R].RPGGEPSPEGTTGQSYNQYSQR.[Y]	1xOxidation [P]	FN1	X.R..RPGGEPSPEGTTGQSYNQYSQR..Y.xx1xOxidation..P.	1.48963	24.2531	5.61289	2.53705e-07	5.14372e-06	6.34391
Tryptic	[R].GVPGPPGAVGPAGK.[D]		COL1A1	X.R..GVPGPPGAVGPAGK..D.xx	-1.01503	28.7041	-5.61083	2.54797e-07	5.15388e-06	6.33927
Tryptic	[K].EVGPPLPQEAVPLQK.[E]		ECM1	X.K..EVGPPLPQEAVPLQK..E.xx	-0.627874	24.9755	-5.60637	2.5961e-07	5.23908e-06	6.32106
Tryptic	[R].ELCHTQSSHASLR.[A]	1xCarbamidomethyl [C3]	RRBP1	X.R..ELCHTQSSHASLR..A.xx1xCarbamidomethyl..C3.	-1.69564	24.8302	-5.60613	2.61002e-07	5.25501e-06	6.31631
Tryptic	[K].IETISHEDLQR.[Q]		PROS1	X.K..IETISHEDLQR..Q.xx	1.06184	23.8565	5.59919	2.67546e-07	5.37434e-06	6.29175
Tryptic	[K].VTFHPTGDDR.[R]		COL12A1	X.K..VTFHPTGDDR..R.xx	1.17176	25.4691	5.59644	2.70647e-07	5.4117e-06	6.28053
Tryptic	[R].HVFGQAVK.[N]		CORO1C	X.R..HVFGQAVK..N.xx	-1.69516	23.2297	-5.598	2.70046e-07	5.4117e-06	6.28315
Tryptic	[R].EFIAPVTLK.[V]		PLOD2	X.R..EFIAPVTLK..V.xx	-1.287	21.9471	-5.58833	2.80305e-07	5.59199e-06	6.24652
Tryptic	[R].QGSVTTFLAK.[M]		FBLN2	X.R..QGSVTTFLAK..M.xx	1.34641	22.7872	5.58591	2.83814e-07	5.64907e-06	6.23465
Tryptic	[R].RVWELSK.[A]		SERPINC1	X.R..RVWELSK..A.xx	2.22187	23.3762	5.58126	2.89648e-07	5.75205e-06	6.21495
Tryptic	[K].NLFETPILAR.[Y]		MFGE8	X.K..NLFETPILAR..Y.xx	-1.79051	25.4141	-5.57614	2.95922e-07	5.86329e-06	6.19409
Tryptic	[K].ILDDLSPR.[D]		ITIH4	X.K..ILDDLSPR..D.xx	-1.11453	24.8976	-5.56843	3.04329e-07	6.0162e-06	6.16638
Tryptic	[K].ALDIAENEMPGLMR.[M]		AHCY	X.K..ALDIAENEMPGLMR..M.xx	1.17227	20.6227	5.54753	3.32128e-07	6.55088e-06	6.08133
Tryptic	[KR].LLLLGAGESGK.[S]		GNAI2	X.KR..LLLLGAGESGK..S.xx	-0.837582	23.9788	-5.54109	3.41171e-07	6.71405e-06	6.0552
Tryptic	[R].DSLEFR.[E]		SERPINA3	X.R..DSLEFR..E.xx	1.13072	28.0058	5.52908	3.58701e-07	7.04314e-06	6.00646
Tryptic	[K].AFIPGGPSPGSR.[V]		PLBD2	X.K..AFIPGGPSPGSR..V.xx	0.836552	26.0096	5.52691	3.61961e-07	7.09119e-06	5.99765
Semi	[A].GTDDHTLIR.[V]		ANXA5	X.A..GTDDHTLIR..V.xx	-1.82993	25.5438	-5.52346	3.68739e-07	7.20778e-06	5.98005
Tryptic	[K].MENAELDVPIQSVFTR.[D]		THBS1	X.K..MENAELDVPIQSVFTR..D.xx	1.52752	22.9792	5.52026	3.73686e-07	7.28813e-06	5.96709
Tryptic	[K].VDFTEEEINNMK.[T]		IQGAP1	X.K..VDFTEEEINNMK..T.xx	-0.820161	21.7212	-5.51553	3.79555e-07	7.38606e-06	5.95149
Tryptic	[R].TGDEITYQCR.[N]	1xCarbamidomethyl [C9]	CFH	X.R..TGDEITYQCR..N.xx1xCarbamidomethyl..C9.	0.740591	27.4725	5.51163	3.85767e-07	7.49024e-06	5.9357
Tryptic	[K].LEAVALR.[K]		SNX30	X.K..LEAVALR..K.xx	1.06702	21.8074	5.50959	3.89062e-07	7.53743e-06	5.92743
Tryptic	[K].WEMPFDPQDTHQSR.[F]		SERPINA3	X.K..WEMPFDPQDTHQSR..F.xx	2.12394	24.0784	5.50969	3.905e-07	7.54852e-06	5.92428
Tryptic	[R].TAGSSGVTAGRPR.[P]		LOX	X.R..TAGSSGVTAGRPR..P.xx	1.04272	22.9114	5.50658	3.93979e-07	7.59891e-06	5.91521
Tryptic	[R].GEMFVFK.[DEG]		MMP14	X.R..GEMFVFK..DEG.xx	-1.99578	22.5272	-5.50505	3.98121e-07	7.66186e-06	5.90548
Tryptic	[R].FLVTAPGIIR.[P]		CD109	X.R..FLVTAPGIIR..P.xx	0.757369	21.8975	5.50079	4.03594e-07	7.75007e-06	5.89177
Tryptic	[K].GGKDGEDAPATNSNAPSR.[S]		FNDC1	X.K..GGKDGEDAPATNSNAPSR..S.xx	-0.909219	23.2621	-5.49596	4.11779e-07	7.88986e-06	5.87224
Tryptic	[K].LINDYVK.[N]		SERPINA3	X.K..LINDYVK..N.xx	1.11506	26.8092	5.49403	4.1511e-07	7.93625e-06	5.86441
Tryptic	[K].VFCNMETGETCISANPLNVPR.[K]	2xCarbamidomethyl [C3; C11]; 1xOxidation [M5]	COL3A1	X.K..VFCNMETGETCISANPLNVPR..K.xx2xCarbamidomethyl..C3..C11...1xOxidation..M5.	1.56634	22.4214	5.4896	4.2454e-07	8.09878e-06	5.843
Semi	[G].TAVPSTGASK.[S]		FN1	X.G..TAVPSTGASK..S.xx	2.42946	24.8647	5.47054	4.59521e-07	8.74695e-06	5.76602
Tryptic	[K].FSMPSPVR.[T]		CRTAC1	X.K..FSMPSPVR..T.xx	0.937967	23.8815	5.46583	4.66728e-07	8.86479e-06	5.75045
Tryptic	[K].SEVMLYQTINSLK.[T]	1xOxidation [M4]	CHI3L2	X.K..SEVMLYQTINSLK..T.xx1xOxidation..M4.	1.68648	21.3011	5.45997	4.80122e-07	9.09936e-06	5.72338
Tryptic	[R].DTSCVNPPTVQNAYIVSR.[Q]	1xCarbamidomethyl [C4]	CFH	X.R..DTSCVNPPTVQNAYIVSR..Q.xx1xCarbamidomethyl..C4.	0.784841	25.4697	5.44972	4.9898e-07	9.43624e-06	5.6855
Tryptic	[K].DTDSEEEIR.[E]		CALM3	X.K..DTDSEEEIR..E.xx	-1.88203	24.6412	-5.4438	5.134e-07	9.68793e-06	5.65824
Tryptic	[R].DGEATLEVDGTR.[G]		GAS6	X.R..DGEATLEVDGTR..G.xx	1.3497	22.1091	5.43661	5.28927e-07	9.95288e-06	5.62928
Tryptic	[R].EGSPGADGPPGR.[D]		COL2A1	X.R..EGSPGADGPPGR..D.xx	-1.22252	22.4399	-5.43545	5.29724e-07	9.95288e-06	5.62745
Tryptic	[K].CYEMASHLR.[R]	1xPyro-carbamidomethyl [N-Term]; 1xOxidation [M4]	PFN1	X.K..CYEMASHLR..R.xx1xPyro.carbamidomethyl..N.Term...1xOxidation..M4.	-1.36261	24.2951	-5.43528	5.31835e-07	9.97106e-06	5.62395
Tryptic	[R].GSFACQCPPGYQK.[R]	2xCarbamidomethyl [C5; C7]	EFEMP1	X.R..GSFACQCPPGYQK..R.xx2xCarbamidomethyl..C5..C7.	0.779077	24.8427	5.43193	5.37163e-07	1.00493e-05	5.61383
Tryptic	[R].GYPGNIGPVGAAGAPGPHGPVGPAGK.[H]	1xOxidation [P]	COL1A2	X.R..GYPGNIGPVGAAGAPGPHGPVGPAGK..H.xx1xOxidation..P.	-1.77593	25.983	-5.42704	5.5029e-07	1.02729e-05	5.5908
Tryptic	[K].KMTVTDQVNCPK.[L]	1xCarbamidomethyl [C10]	APOD	X.K..KMTVTDQVNCPK..L.xx1xCarbamidomethyl..C10.	1.81479	25.7787	5.41728	5.72947e-07	1.0673e-05	5.55159
Tryptic	[R].SCDVTSNTCLGPSIQTR.[A]	2xCarbamidomethyl [C2; C9]	THBS2	X.R..SCDVTSNTCLGPSIQTR..A.xx2xCarbamidomethyl..C2..C9.	-1.48381	23.3661	-5.41594	5.76145e-07	1.07097e-05	5.54618
Tryptic	[R].DSTEFFIR.[V]		COL15A1	X.R..DSTEFFIR..V.xx	-1.06654	22.4375	-5.40705	5.954e-07	1.10206e-05	5.51381
Tryptic	[R].LQVCGSDGATYRDECELR.[A]	2xCarbamidomethyl [C4; C15]	FSTL3	X.R..LQVCGSDGATYRDECELR..A.xx2xCarbamidomethyl..C4..C15.	1.46543	22.6676	5.40827	5.94685e-07	1.10206e-05	5.5154
Tryptic	[K].FSVSPVVR.[V]		EEF2	X.K..FSVSPVVR..V.xx	-0.86347	24.0358	-5.40277	6.06004e-07	1.11931e-05	5.49665
Tryptic	[R].SIQLPTTVR.[D]		ANPEP	X.R..SIQLPTTVR..D.xx	0.870092	24.3323	5.40103	6.10375e-07	1.125e-05	5.48967
Tryptic	[K].YTVNQCR.[R]	1xCarbamidomethyl [C6]	CP	X.K..YTVNQCR..R.xx1xCarbamidomethyl..C6.	0.997924	24.6789	5.39418	6.27908e-07	1.15487e-05	5.46216
Tryptic	[R].GLAGPPGMPGPR.[G]	3xOxidation [P6; M/P]	COL3A1	X.R..GLAGPPGMPGPR..G.xx3xOxidation..P6..M.P.	0.971205	27.4352	5.39285	6.3137e-07	1.1588e-05	5.45682
Tryptic	[K].GLEELVK.[Q]		FLNB	X.K..GLEELVK..Q.xx	-1.35122	22.5723	-5.39102	6.38586e-07	1.16748e-05	5.44621
Tryptic	[R].ASVGQDSPEPR.[S]		PLXDC2	X.R..ASVGQDSPEPR..S.xx	0.639575	23.5424	5.39002	6.3878e-07	1.16748e-05	5.44548
Tryptic	[K].VDDFLANEAK.[G]		PGD	X.K..VDDFLANEAK..G.xx	1.03321	22.9927	5.3873	6.45975e-07	1.17816e-05	5.4346
Tryptic	[K].SCDIPVFMNAR.[T]	1xCarbamidomethyl [C2]	CFH	X.K..SCDIPVFMNAR..T.xx1xCarbamidomethyl..C2.	3.25473	22.3463	5.3825	6.61422e-07	1.19138e-05	5.41207
Tryptic	[R].CVNSPGSFR.[C]	1xCarbamidomethyl [N-Term]; 1xCarbamidomethyl [C1]	FBLN1	X.R..CVNSPGSFR..C.xx1xCarbamidomethyl..N.Term...1xCarbamidomethyl..C1.	1.2301	23.9832	5.38374	6.56067e-07	1.19138e-05	5.41963
Tryptic	[R].DFTLAMAAR.[K]	1xOxidation [M6]	OLFML3	X.R..DFTLAMAAR..K.xx1xOxidation..M6.	0.964305	21.5509	5.38228	6.59496e-07	1.19138e-05	5.41448
Tryptic	[R].LFVSGACDASAK.[L]	1xCarbamidomethyl [C7]	GNB1	X.R..LFVSGACDASAK..L.xx1xCarbamidomethyl..C7.	-0.848556	22.9462	-5.3839	6.55125e-07	1.19138e-05	5.42094
Tryptic	[R].VNFAMNVGK.[A]		PKM	X.R..VNFAMNVGK..A.xx	-1.0625	24.0085	-5.38166	6.61207e-07	1.19138e-05	5.41196
Tryptic	[R].WTELAGCTADFR.[N]	1xCarbamidomethyl [C7]	LMAN2	X.R..WTELAGCTADFR..N.xx1xCarbamidomethyl..C7.	0.844361	21.5367	5.38203	6.60177e-07	1.19138e-05	5.41348
Tryptic	[K].LLGGLAVR.[R]		RPS3	X.K..LLGGLAVR..R.xx	-0.772382	21.1597	-5.37668	6.74915e-07	1.21318e-05	5.39203
Tryptic	[K].ELECEGGQR.[E]	1xCarbamidomethyl [C4]	COL11A2	X.K..ELECEGGQR..E.xx1xCarbamidomethyl..C4.	-1.36091	24.0852	-5.37532	6.81282e-07	1.2221e-05	5.38333
Tryptic	[R].LVPNPDQK.[D]		THBS1	X.R..LVPNPDQK..D.xx	0.841121	28.1184	5.37363	6.83461e-07	1.22349e-05	5.37981
Tryptic	[R].IGNLQTDLSDGLR.[L]		FLNB	X.R..IGNLQTDLSDGLR..L.xx	-0.734471	21.749	-5.35882	7.2645e-07	1.29779e-05	5.32056
Tryptic	[R].ILGQQVPYATK.[G]	1xOxidation [P7]	CHI3L1	X.R..ILGQQVPYATK..G.xx1xOxidation..P7.	-1.43714	24.1757	-5.35901	7.28617e-07	1.29899e-05	5.31809
Tryptic	[R].GSAGPPGATGFPGAAGR.[V]	1xOxidation [P]	COL1A1	X.R..GSAGPPGATGFPGAAGR..V.xx1xOxidation..P.	-1.04373	25.9991	-5.35421	7.4038e-07	1.31727e-05	5.30212
Tryptic	[K].PALPAGTEDTAK.[E]		GSN	X.K..PALPAGTEDTAK..E.xx	0.707387	25.6623	5.35177	7.47829e-07	1.32782e-05	5.2924
Tryptic	[K].DLDPIGK.[A]		PDCD6IP	X.K..DLDPIGK..A.xx	-1.53726	23.7893	-5.35172	7.50783e-07	1.33035e-05	5.28899
Tryptic	[R].PAQLSAPTR.[Q]		COL11A2	X.R..PAQLSAPTR..Q.xx	-1.22985	24.0262	-5.34519	7.69073e-07	1.35999e-05	5.2653
Semi	[I].PVNLPGEHGQR.[L]		FN1	X.I..PVNLPGEHGQR..L.xx	1.73832	26.3392	5.3441	7.74692e-07	1.36716e-05	5.25855
Tryptic	[K].MENAELDVPIQSVFTR.[D]	1xOxidation [M1]	THBS1	X.K..MENAELDVPIQSVFTR..D.xx1xOxidation..M1.	1.26116	23.0156	5.33833	7.92119e-07	1.39509e-05	5.23678
Tryptic	[R].SAVEEMEAEEAAAK.[A]		DKK3	X.R..SAVEEMEAEEAAAK..A.xx	-0.954989	24.6428	-5.333	8.07841e-07	1.41991e-05	5.21745
Tryptic	[K].FVEGLPINDFSR.[E]		MDH1	X.K..FVEGLPINDFSR..E.xx	-1.31857	25.8225	-5.32221	8.47538e-07	1.48669e-05	5.17129
Tryptic	[R].VSLATVDK.[T]		SELENOP	X.R..VSLATVDK..T.xx	0.984715	22.9197	5.31167	8.81777e-07	1.54364e-05	5.13243
Tryptic	[K].DGEDAPATNSNAPSR.[S]		FNDC1	X.K..DGEDAPATNSNAPSR..S.xx	-0.786129	22.3406	-5.30586	9.03022e-07	1.57659e-05	5.10932
Tryptic	[K].EFMSQGNK.[M]		C1R	X.K..EFMSQGNK..M.xx	0.981396	26.4958	5.30554	9.04218e-07	1.57659e-05	5.10804
Tryptic	[R].KGTDVNVFNTILTTR.[S]		ANXA1	X.R..KGTDVNVFNTILTTR..S.xx	2.30989	20.9933	5.305	9.09514e-07	1.58266e-05	5.10278
Tryptic	[K].HTEDVGVVCSDK.[R]	1xCarbamidomethyl [C9]	LOXL2	X.K..HTEDVGVVCSDK..R.xx1xCarbamidomethyl..C9.	-1.0942	24.5444	-5.30292	9.13973e-07	1.58726e-05	5.09762
Tryptic	[R].TQPKPICASDGR.[S]	1xCarbamidomethyl [C7]	SMOC1	X.R..TQPKPICASDGR..S.xx1xCarbamidomethyl..C7.	-1.27364	23.9959	-5.29696	9.3916e-07	1.62775e-05	5.07155
Tryptic	[K].ETPAATEAPSSTPK.[A]		BASP1	X.K..ETPAATEAPSSTPK..A.xx	-1.08405	24.5216	-5.29399	9.48027e-07	1.63776e-05	5.06212
Tryptic	[K].GEPGVVGAVGTAGPSGPSGLPGER.[G]		COL1A2	X.K..GEPGVVGAVGTAGPSGPSGLPGER..G.xx	-1.40421	23.2583	-5.29422	9.5057e-07	1.63776e-05	5.05993
Tryptic	[K].RDFGSFDK.[F]		SOD2	X.K..RDFGSFDK..F.xx	2.16037	24.5515	5.2947	9.48705e-07	1.63776e-05	5.06184
Tryptic	[K].NSIAYMDEETGNLKK.[A]		COL1A2	X.K..NSIAYMDEETGNLKK..A.xx	-1.89692	26.6825	-5.29289	9.5574e-07	1.64342e-05	5.05467
Tryptic	[K].QFLSETEK.[M]		UCHL1	X.K..QFLSETEK..M.xx	-0.953326	22.1687	-5.28513	9.83033e-07	1.68657e-05	5.02693
Tryptic	[R].VEECALGQDLCR.[T]	2xCarbamidomethyl [C4; C11]	PLAUR	X.R..VEECALGQDLCR..T.xx2xCarbamidomethyl..C4..C11.	-0.770762	24.767	-5.28472	9.84704e-07	1.68657e-05	5.02528
Tryptic	[K].LVIVGDGACGK.[T]	1xCarbamidomethyl [C9]	RHOC	X.K..LVIVGDGACGK..T.xx1xCarbamidomethyl..C9.	-1.00746	23.0393	-5.27703	1.01617e-06	1.73366e-05	4.99475
Tryptic	[R].VGPVGDPGR.[R]	1xOxidation [P7]	COL9A1	X.R..VGPVGDPGR..R.xx1xOxidation..P7.	-1.29282	24.1272	-5.27825	1.01462e-06	1.73366e-05	4.99664
Tryptic	[R].RGPALEDCDCAQDENCK.[S]	3xCarbamidomethyl [C8; C10; C16]	GAS1	X.R..RGPALEDCDCAQDENCK..S.xx3xCarbamidomethyl..C8..C10..C16.	1.05344	23.1074	5.27325	1.03199e-06	1.7572e-05	4.97977
Tryptic	[R].FCEAEFSVK.[T]	1xCarbamidomethyl [C2]	ECM1	X.R..FCEAEFSVK..T.xx1xCarbamidomethyl..C2.	-0.572474	24.5564	-5.27271	1.03429e-06	1.75769e-05	4.9776
Tryptic	[K].QLVCPVTR.[D]	1xCarbamidomethyl [C4]	CPN2	X.K..QLVCPVTR..D.xx1xCarbamidomethyl..C4.	1.10105	22.695	5.2703	1.04453e-06	1.77164e-05	4.96805
Tryptic	[K].IMADSGPIYDK.[T]		THBS1	X.K..IMADSGPIYDK..T.xx	0.811385	26.8999	5.2663	1.06172e-06	1.79729e-05	4.95221
Tryptic	[K].DIQTGFAGPSEAESTHLDTK.[K]		MEPE	X.K..DIQTGFAGPSEAESTHLDTK..K.xx	-2.18394	23.722	-5.26386	1.07616e-06	1.81817e-05	4.93951
Semi	[M].IWDCTCIGAGR.[G]	2xCarbamidomethyl [C4; C6]	FN1	X.M..IWDCTCIGAGR..G.xx2xCarbamidomethyl..C4..C6.	1.00618	22.8614	5.26205	1.0803e-06	1.81817e-05	4.93537
Tryptic	[R].EAACLQQTQIEEAR.[A]	1xCarbamidomethyl [C4]	AGRN	X.R..EAACLQQTQIEEAR..A.xx1xCarbamidomethyl..C4.	-0.856461	24.2638	-5.2624	1.07878e-06	1.81817e-05	4.93674
Tryptic	[K].VFCNMETGETCISANPLNVPR.[K]	2xCarbamidomethyl [C3; C11]	COL3A1	X.K..VFCNMETGETCISANPLNVPR..K.xx2xCarbamidomethyl..C3..C11.	1.8061	23.4087	5.26098	1.08891e-06	1.82912e-05	4.92809
Tryptic	[R].NVALVSGDTENAK.[G]		ECM1	X.R..NVALVSGDTENAK..G.xx	-0.70836	24.3686	-5.25939	1.09211e-06	1.83097e-05	4.92483
Tryptic	[R].SMPTSGALDR.[V]		PGM1	X.R..SMPTSGALDR..V.xx	-0.685781	22.102	-5.25854	1.09593e-06	1.83384e-05	4.92145
Tryptic	[R].ALILGELEK.[G]		OAF	X.R..ALILGELEK..G.xx	-0.884035	21.0565	-5.25487	1.11246e-06	1.85794e-05	4.90692
Semi	[G].PSGASGPAGPR.[G]		COL1A1	X.G..PSGASGPAGPR..G.xx	-1.62667	22.3553	-5.25233	1.12804e-06	1.88036e-05	4.89383
Tryptic	[LK].YLGYLK.[LI]		NT5E	X.LK..YLGYLK..LI.xx	-0.962876	22.4199	-5.24471	1.15954e-06	1.92917e-05	4.86671
Tryptic	[R].GEMGQPGPSGER.[G]		COL7A1	X.R..GEMGQPGPSGER..G.xx	0.730351	22.2495	5.24034	1.18042e-06	1.96017e-05	4.8494
Semi	[D].FAVGEYNK.[A]		CST3	X.D..FAVGEYNK..A.xx	1.48482	21.8196	5.23964	1.1879e-06	1.96884e-05	4.84368
Tryptic	[R].GPPGESGAAGPTGPIGSR.[G]		COL1A2	X.R..GPPGESGAAGPTGPIGSR..G.xx	-1.18561	27.1549	-5.23538	1.20518e-06	1.99369e-05	4.82933
Tryptic	[R].EPGCGCCSVCAR.[L]	4xCarbamidomethyl [C4; C6; C7; C10]	IGFBP2	X.R..EPGCGCCSVCAR..L.xx4xCarbamidomethyl..C4..C6..C7..C10.	1.11294	23.2975	5.22891	1.23695e-06	2.04237e-05	4.80405
Tryptic	[R].DFEPSLGPVCPFR.[C]	1xCarbamidomethyl [C10]	DCN	X.R..DFEPSLGPVCPFR..C.xx1xCarbamidomethyl..C10.	1.25857	28.4056	5.22806	1.24434e-06	2.0507e-05	4.79857
Tryptic	[R].GAPGAVGAPGPAGATGDR.[G]		COL1A2	X.R..GAPGAVGAPGPAGATGDR..G.xx	-1.16189	26.253	-5.2254	1.25518e-06	2.06465e-05	4.78991
Tryptic	[K].DNEETGFGSGTR.[A]		ANPEP	X.K..DNEETGFGSGTR..A.xx	0.783179	24.3941	5.22091	1.27765e-06	2.09766e-05	4.77263
Tryptic	[K].EVYFAER.[V]		CRIP1	X.K..EVYFAER..V.xx	0.890169	24.9372	5.21007	1.33526e-06	2.18813e-05	4.72987
Tryptic	[R].CTLKPCDYPDIK.[H]	1xCarbamidomethyl [C6]; 1xPyro-carbamidomethyl [N-Term]	CFH	X.R..CTLKPCDYPDIK..H.xx1xCarbamidomethyl..C6...1xPyro.carbamidomethyl..N.Term.	0.707738	26.5835	5.2095	1.33834e-06	2.18905e-05	4.72763
Tryptic	[R].QYTDSTFR.[V]		CP	X.R..QYTDSTFR..V.xx	0.977385	23.6801	5.20792	1.34698e-06	2.19906e-05	4.72139
Tryptic	[K].MEEVEAMLLPETLK.[R]		SERPINA3	X.K..MEEVEAMLLPETLK..R.xx	1.54549	21.2768	5.20776	1.35249e-06	2.20392e-05	4.71784
Tryptic	[K].AGEQVTYTCATYYK.[M]	1xCarbamidomethyl [C9]	CFH	X.K..AGEQVTYTCATYYK..M.xx1xCarbamidomethyl..C9.	0.86671	25.6761	5.20642	1.3552e-06	2.20422e-05	4.7155
Tryptic	[K].AVTQALNR.[C]		TLN1	X.K..AVTQALNR..C.xx	1.9334	24.2507	5.20549	1.36497e-06	2.21598e-05	4.70894
Tryptic	[K].ADGLAVIGVLMK.[V]	1xOxidation [M11]	CA1	X.K..ADGLAVIGVLMK..V.xx1xOxidation..M11.	1.50873	22.982	5.2043	1.37164e-06	2.22266e-05	4.70421
Tryptic	[R].EGAPGAEGSPGR.[D]	1xOxidation [P]	COL1A1	X.R..EGAPGAEGSPGR..D.xx1xOxidation..P.	-0.969395	28.7463	-5.20019	1.38997e-06	2.24819e-05	4.69093
Tryptic	[K].QQSELQSQVR.[Y]	1xGln->pyro-Glu [N-Term]	LASP1	X.K..QQSELQSQVR..Y.xx1xGln..pyro.Glu..N.Term.	-1.13568	22.2656	-5.19877	1.3988e-06	2.25376e-05	4.68486
Tryptic	[R].GPSGPQGPGGPPGPK.[G]		COL1A1	X.R..GPSGPQGPGGPPGPK..G.xx	-1.35051	25.7626	-5.19905	1.40117e-06	2.25376e-05	4.68356
Tryptic	[R].YDALEVFAGSGTSGQR.[L]		PCOLCE	X.R..YDALEVFAGSGTSGQR..L.xx	0.7051	27.2365	5.19845	1.39983e-06	2.25376e-05	4.68408
Semi	[T].PCVGDKDSSPGVR.[T]	1xCarbamidomethyl [C2]	ACAN	X.T..PCVGDKDSSPGVR..T.xx1xCarbamidomethyl..C2.	-1.57178	22.4142	-5.19578	1.41992e-06	2.27972e-05	4.67067
Tryptic	[K].LTPITYPQGLAMAK.[E]		RAC1	X.K..LTPITYPQGLAMAK..E.xx	-0.7795	20.3575	-5.19131	1.44102e-06	2.30934e-05	4.65597
Tryptic	[R].EYTDASFTNR.[K]		CP	X.R..EYTDASFTNR..K.xx	0.832996	24.6539	5.18907	1.45419e-06	2.32191e-05	4.64714
Tryptic	[R].LSCFAQTVSPAEK.[W]	1xCarbamidomethyl [C3]	FSCN1	X.R..LSCFAQTVSPAEK..W.xx1xCarbamidomethyl..C3.	-0.813527	22.9062	-5.18917	1.4536e-06	2.32191e-05	4.64754
Tryptic	[K].QLVHSFTEGR.[D]	1xGln->pyro-Glu [N-Term]	CD276	X.K..QLVHSFTEGR..D.xx1xGln..pyro.Glu..N.Term.	-0.921117	21.9507	-5.17975	1.51021e-06	2.40695e-05	4.6105
Tryptic	[R].ESQAYYQR.[G]		PRNP	X.R..ESQAYYQR..G.xx	0.665399	22.3675	5.17594	1.53374e-06	2.43999e-05	4.59552
Tryptic	[K].HLFVQDPQTCK.[C]	1xCarbamidomethyl [C10]	VEGFA	X.K..HLFVQDPQTCK..C.xx1xCarbamidomethyl..C10.	-1.09352	23.3559	-5.17081	1.566e-06	2.48677e-05	4.57535
Tryptic	[R].TSTDLDVDVDQPKEEK.[K]		LTBP1	X.R..TSTDLDVDVDQPKEEK..K.xx	-0.965617	25.7911	-5.17005	1.5708e-06	2.48986e-05	4.57238
Tryptic	[R].EGSPGADGPPGRDGAAGVK.[G]	2xOxidation [P4; P9]	COL2A1	X.R..EGSPGADGPPGRDGAAGVK..G.xx2xOxidation..P4..P9.	-1.10911	26.3749	-5.16798	1.58473e-06	2.50739e-05	4.56387
Tryptic	[R].GQPGVMGFPGPK.[G]		COL3A1	X.R..GQPGVMGFPGPK..G.xx	1.59857	23.0773	5.16504	1.60832e-06	2.54009e-05	4.5499
Tryptic	[R].DGNPGNDGPPGR.[D]		COL1A2	X.R..DGNPGNDGPPGR..D.xx	-1.21224	27.0844	-5.16393	1.61312e-06	2.54306e-05	4.54683
Tryptic	[R].GPEGPPGKPGEDGEPGR.[N]	3xOxidation [P6; P9; P15]	COL5A2	X.R..GPEGPPGKPGEDGEPGR..N.xx3xOxidation..P6..P9..P15.	-1.13665	27.1356	-5.15838	1.64771e-06	2.59291e-05	4.52612
Tryptic	[K].YRPSQDQGLPASR.[C]	1xOxidation [P10]	C1QTNF1	X.K..YRPSQDQGLPASR..C.xx1xOxidation..P10.	-1.14557	24.0254	-5.15718	1.65569e-06	2.60077e-05	4.52144
Tryptic	[K].FDLEPDTYCR.[Y]	1xCarbamidomethyl [C9]	PCOLCE	X.K..FDLEPDTYCR..Y.xx1xCarbamidomethyl..C9.	0.735057	28.1662	5.15596	1.66304e-06	2.60763e-05	4.51708
Tryptic	[K].FLENEDR.[R]		SERPINA1	X.K..FLENEDR..R.xx	-0.788978	29.2754	-5.15174	1.69167e-06	2.64775e-05	4.50054
Tryptic	[R].LVAPGATMEWQGEK.[G]		ADAMTS2	X.R..LVAPGATMEWQGEK..G.xx	1.03561	22.2341	5.15107	1.69624e-06	2.65014e-05	4.49792
Tryptic	[R].FYEGPELVADSNVVLDTTMR.[G]	1xOxidation [M19]	COMP	X.R..FYEGPELVADSNVVLDTTMR..G.xx1xOxidation..M19.	1.91308	24.7127	5.14995	1.70959e-06	2.66623e-05	4.49072
Tryptic	[K].GLGTDDNTLIR.[V]		ANXA4	X.K..GLGTDDNTLIR..V.xx	-1.22855	25.2441	-5.14012	1.77686e-06	2.76619e-05	4.45319
Tryptic	[R].VCNSPEPQYGGK.[A]	1xCarbamidomethyl [C2]	THBS2	X.R..VCNSPEPQYGGK..A.xx1xCarbamidomethyl..C2.	-1.32888	24.4181	-5.13366	1.82594e-06	2.83753e-05	4.42693
Tryptic	[R].QKQPRPPPSR.[R]	1xGln->pyro-Glu [N-Term]	AEBP1	X.R..QKQPRPPPSR..R.xx1xGln..pyro.Glu..N.Term.	-1.18147	23.5312	-5.13103	1.84087e-06	2.85564e-05	4.41874
Semi	[D].GQVITIGNER.[F]		POTEKP	X.D..GQVITIGNER..F.xx	-0.888484	21.717	-5.12979	1.84863e-06	2.85838e-05	4.41457
Tryptic	[R].DIPAMLPAAR.[L]		YIPF3	X.R..DIPAMLPAAR..L.xx	1.005	24.1636	5.12971	1.8492e-06	2.85838e-05	4.41427
Tryptic	[R].DHGETAFAVYDK.[F]		TNC	X.R..DHGETAFAVYDK..F.xx	1.49823	25.8646	5.12929	1.85842e-06	2.86756e-05	4.40985
Tryptic	[R].GVALADFNR.[D]		CRTAC1	X.R..GVALADFNR..D.xx	0.831547	24.3066	5.12763	1.86481e-06	2.87234e-05	4.40613
Tryptic	[R].LHTLGDNLLDPR.[R]		LAMB2	X.R..LHTLGDNLLDPR..R.xx	-1.6907	24.8715	-5.12672	1.87781e-06	2.88726e-05	4.39979
Semi	[V].DVIPVNLPGEHGQR.[L]		FN1	X.V..DVIPVNLPGEHGQR..L.xx	-1.40147	23.4346	-5.12027	1.92731e-06	2.95814e-05	4.37459
Tryptic	[R].FVCNSGYK.[I]	1xCarbamidomethyl [C3]	CFH	X.R..FVCNSGYK..I.xx1xCarbamidomethyl..C3.	0.781942	27.0226	5.1183	1.93634e-06	2.96679e-05	4.36966
Tryptic	[R].VSWSPVPGATQYR.[I]		COL7A1	X.R..VSWSPVPGATQYR..I.xx	0.945615	21.9838	5.11755	1.94224e-06	2.97061e-05	4.36672
Tryptic	[R].IEDANLIPPVPDDK.[F]		THBS1	X.R..IEDANLIPPVPDDK..F.xx	1.03663	25.4618	5.11482	1.96372e-06	2.99819e-05	4.35607
Tryptic	[R].IGFGSFVEK.[T]		ITGB1	X.R..IGFGSFVEK..T.xx	-0.88431	22.9478	-5.11327	1.97605e-06	3.01175e-05	4.35
Semi	[DEKN].RPSGIPER.[F]		IGLV3-21	X.DEKN..RPSGIPER..F.xx	-2.09925	22.2844	-5.11191	1.99336e-06	3.02229e-05	4.34195
Tryptic	[K].DLLTPCYSR.[Q]	1xCarbamidomethyl [C6]	HEXB	X.K..DLLTPCYSR..Q.xx1xCarbamidomethyl..C6.	0.651774	26.2684	5.1112	1.99257e-06	3.02229e-05	4.34194
Tryptic	[R].QQTEWQSGQR.[W]		APOE	X.R..QQTEWQSGQR..W.xx	0.818037	22.6408	5.11178	1.98792e-06	3.02229e-05	4.3442
Tryptic	[R].QLAVLDK.[A]		PROS1	X.R..QLAVLDK..A.xx	0.912397	22.8674	5.10892	2.011e-06	3.04373e-05	4.33302
Tryptic	[R].FCGQLGSPLGNPPGKK.[E]	1xCarbamidomethyl [C2]	C1R	X.R..FCGQLGSPLGNPPGKK..E.xx1xCarbamidomethyl..C2.	0.787619	26.3752	5.10677	2.02853e-06	3.06494e-05	4.32462
Semi	[Y].AVPWQGTMTLSK.[S]	1xOxidation [M8]	CST3	X.Y..AVPWQGTMTLSK..S.xx1xOxidation..M8.	1.26583	23.2048	5.10167	2.07729e-06	3.13319e-05	4.302
Tryptic	[R].AVEPQLQEEER.[M]		PLTP	X.R..AVEPQLQEEER..M.xx	0.919228	24.3629	5.09554	2.12235e-06	3.19562e-05	4.28083
Tryptic	[K].NSIAYMDQASGNVK.[K]	1xOxidation [M6]	COL3A1	X.K..NSIAYMDQASGNVK..K.xx1xOxidation..M6.	1.0605	25.9947	5.09101	2.16144e-06	3.24887e-05	4.26316
Tryptic	[K].CTSYPDGSWK.[C]	1xCarbamidomethyl [N-Term]; 1xCarbamidomethyl [C1]	THBS1	X.K..CTSYPDGSWK..C.xx1xCarbamidomethyl..N.Term...1xCarbamidomethyl..C1.	0.901809	24.2184	5.08191	2.24195e-06	3.36187e-05	4.22775
Tryptic	[R].ESLIDGIK.[R]		AHCY	X.R..ESLIDGIK..R.xx	-1.07165	22.2756	-5.08165	2.24433e-06	3.36187e-05	4.22672
Tryptic	[K].IMESFK.[N]		ATP1A1	X.K..IMESFK..N.xx	-0.759009	21.1312	-5.07651	2.29117e-06	3.42524e-05	4.20672
Tryptic	[R].LMQVWCDQR.[H]	1xCarbamidomethyl [C6]	ANGPTL2	X.R..LMQVWCDQR..H.xx1xCarbamidomethyl..C6.	-0.796803	23.7652	-5.07615	2.2945e-06	3.42524e-05	4.20532
Tryptic	[R].EGAPGAEGSPGR.[D]		COL1A1	X.R..EGAPGAEGSPGR..D.xx	-1.13903	27.0207	-5.07463	2.30975e-06	3.44212e-05	4.19897
Tryptic	[R].LYGSEAFATDFQDSAAAK.[K]		SERPINA3	X.R..LYGSEAFATDFQDSAAAK..K.xx	1.31578	24.8117	5.0728	2.33292e-06	3.47072e-05	4.18963
Tryptic	[R].GAQTLYVPNCDHR.[G]	1xCarbamidomethyl [C10]	IGFBP6	X.R..GAQTLYVPNCDHR..G.xx1xCarbamidomethyl..C10.	1.67186	23.2768	5.07118	2.34815e-06	3.48742e-05	4.18333
Tryptic	[R].TVIEDMLAMPK.[A]		GAS1	X.R..TVIEDMLAMPK..A.xx	1.10314	21.3367	5.07007	2.3524e-06	3.48779e-05	4.18125
Tryptic	[K].HDLCAAAQENTR.[V]	1xCarbamidomethyl [C4]	STC2	X.K..HDLCAAAQENTR..V.xx1xCarbamidomethyl..C4.	1.48352	25.8109	5.06938	2.36522e-06	3.50084e-05	4.17632
Semi	[P].YFPVAVGK.[Y]		CFH	X.P..YFPVAVGK..Y.xx	0.801351	21.5827	5.0672	2.37851e-06	3.51455e-05	4.1705
Tryptic	[R].GPGQEVPGSPQTLPGISSSQR.[V]		COL7A1	X.R..GPGQEVPGSPQTLPGISSSQR..V.xx	1.06382	22.4683	5.06034	2.4449e-06	3.60654e-05	4.14386
Tryptic	[K].TTEADDPFKDR.[E]		SMOC1	X.K..TTEADDPFKDR..E.xx	-1.6494	23.1143	-5.05899	2.46586e-06	3.63131e-05	4.13598
Tryptic	[K].DDFLIYDR.[C]		SELENOP	X.K..DDFLIYDR..C.xx	0.956472	21.5937	5.05371	2.51075e-06	3.69118e-05	4.11813
Tryptic	[K].EQLSLLDR.[F]		SERPINA3	X.K..EQLSLLDR..F.xx	1.15847	28.3509	5.0451	2.60102e-06	3.81745e-05	4.08404
Tryptic	[K].DGEAGAQGPPGPAGPAGER.[G]		COL1A1	X.K..DGEAGAQGPPGPAGPAGER..G.xx	-0.813034	29.4381	-5.03632	2.69198e-06	3.94432e-05	4.05068
Semi	[S].LSVSYTGSR.[S]		A2M	X.S..LSVSYTGSR..S.xx	-1.47437	21.5011	-5.03586	2.70527e-06	3.95714e-05	4.0463
Tryptic	[NK].AVGDGIVLCK.[M]	1xCarbamidomethyl [C9]	LCP1	X.NK..AVGDGIVLCK..M.xx1xCarbamidomethyl..C9.	-0.702734	24.903	-5.03045	2.75597e-06	4.02455e-05	4.02795
Semi	[P].DPSSPAFR.[I]		THBS1	X.P..DPSSPAFR..I.xx	1.14453	23.6567	5.02877	2.77632e-06	4.04749e-05	4.0209
Tryptic	[R].IYISGMAPR.[P]		VTN	X.R..IYISGMAPR..P.xx	1.22077	21.727	5.02843	2.78597e-06	4.05477e-05	4.01782
Tryptic	[K].QVTQSYWDTNPTR.[A]		THBS1	X.K..QVTQSYWDTNPTR..A.xx	0.851515	25.5091	5.0257	2.80883e-06	4.07705e-05	4.00956
Semi	[P].SGPAGEVGKPGER.[G]		COL1A2	X.P..SGPAGEVGKPGER..G.xx	-1.48788	23.9154	-5.02631	2.81063e-06	4.07705e-05	4.00933
Tryptic	[K].AVLDVFEEGTEASAATAVK.[I]		SERPINA3	X.K..AVLDVFEEGTEASAATAVK..I.xx	1.49017	23.5348	5.02535	2.8214e-06	4.08587e-05	4.00563
Tryptic	[R].ISVTQPDSIVGIVAVDK.[S]		CD109	X.R..ISVTQPDSIVGIVAVDK..S.xx	1.0649	21.1352	5.02391	2.82928e-06	4.0905e-05	4.00256
Tryptic	[K].EAGGGGVGGPGAK.[S]		SERBP1	X.K..EAGGGGVGGPGAK..S.xx	1.56317	23.6075	5.02278	2.85052e-06	4.11437e-05	3.99569
Tryptic	[R].DMPASEDLQDLQK.[K]	1xOxidation [M2]	SELENOP	X.R..DMPASEDLQDLQK..K.xx1xOxidation..M2.	1.1713	22.4867	5.01625	2.92102e-06	4.20916e-05	3.97185
Tryptic	[K].AGDLVFAK.[M]		HDGFL3	X.K..AGDLVFAK..M.xx	-0.842366	26.9237	-5.01361	2.94796e-06	4.24098e-05	3.96279
Tryptic	[K].DLTALSNMLPK.[G]		ANPEP	X.K..DLTALSNMLPK..G.xx	1.09008	22.4398	5.01209	2.96741e-06	4.26193e-05	3.95649
Tryptic	[K].GSPGEAGRPGEAGLPGAK.[G]	2xOxidation [P9; P]	COL1A1	X.K..GSPGEAGRPGEAGLPGAK..G.xx2xOxidation..P9..P.	-1.28217	26.9488	-5.01219	2.97365e-06	4.26386e-05	3.95478
Semi	[V].TADKFDENAK.[T]		PGK1	X.V..TADKFDENAK..T.xx	1.7702	22.3622	5.007	3.03597e-06	4.34607e-05	3.93471
Tryptic	[R].QSEDSTFYLGER.[T]		CP	X.R..QSEDSTFYLGER..T.xx	0.824931	22.8054	5.0057	3.04253e-06	4.34832e-05	3.93224
Tryptic	[R].LNCEDIDECR.[T]	2xCarbamidomethyl [C3; C9]	EFEMP1	X.R..LNCEDIDECR..T.xx2xCarbamidomethyl..C3..C9.	0.707272	24.8301	5.00516	3.04916e-06	4.35067e-05	3.93014
Tryptic	[K].FTYTVLEDGCTK.[H]	1xCarbamidomethyl [C10]	COL3A1	X.K..FTYTVLEDGCTK..H.xx1xCarbamidomethyl..C10.	1.45558	29.1772	4.99942	3.12921e-06	4.4576e-05	3.90545
Tryptic	[K].QINDYVEK.[G]		SERPINA1	X.K..QINDYVEK..G.xx	-0.738277	28.5292	-4.99785	3.13938e-06	4.46479e-05	3.90193
Tryptic	[K].YPFIVTSDDGR.[K]		NT5E	X.K..YPFIVTSDDGR..K.xx	-0.839785	22.747	-4.99643	3.15723e-06	4.47557e-05	3.89645
Tryptic	[R].LWGPLEVR.[R]		QSOX1	X.R..LWGPLEVR..R.xx	1.25311	21.1692	4.99757	3.15233e-06	4.47557e-05	3.89833
Tryptic	[R].YLAPSGPSGTLK.[A]		FSCN1	X.R..YLAPSGPSGTLK..A.xx	-0.742975	23.7827	-4.99453	3.18118e-06	4.50219e-05	3.88914
Semi	[Y].CNFSELLCCPK.[D]	3xCarbamidomethyl [C1; C8; C9]	SCRG1	X.Y..CNFSELLCCPK..D.xx3xCarbamidomethyl..C1..C8..C9.	1.51603	22.5081	4.99201	3.22304e-06	4.55405e-05	3.87688
Tryptic	[R].EFLEDTCVQYVQK.[H]	1xCarbamidomethyl [C7]	PROCR	X.R..EFLEDTCVQYVQK..H.xx1xCarbamidomethyl..C7.	0.740752	21.2088	4.98883	3.25435e-06	4.59085e-05	3.86715
Tryptic	[R].FTGSQPFGQGVEHATANK.[Q]		THBS1	X.R..FTGSQPFGQGVEHATANK..Q.xx	2.89469	23.3552	4.9878	3.27754e-06	4.61609e-05	3.86066
Tryptic	[R].GETGPAGPPGAPGAPGAPGPVGPAGK.[S]		COL1A1	X.R..GETGPAGPPGAPGAPGAPGPVGPAGK..S.xx	-1.61061	23.3886	-4.97874	3.39792e-06	4.77791e-05	3.82578
Tryptic	[R].FFTINPEDGFIK.[T]		CDH11	X.R..FFTINPEDGFIK..T.xx	1.37157	21.7694	4.97142	3.49827e-06	4.9111e-05	3.79763
Tryptic	[R].VLPEGGAQCECPLGR.[E]	2xCarbamidomethyl [C9; C11]	AGRN	X.R..VLPEGGAQCECPLGR..E.xx2xCarbamidomethyl..C9..C11.	-0.73453	22.9053	-4.96208	3.62009e-06	5.07395e-05	3.76416
Tryptic	[K].ISFVIPCNNQ.[-]	1xCarbamidomethyl [C7]	SCRG1	X.K..ISFVIPCNNQ....xx1xCarbamidomethyl..C7.	1.35206	27.1735	4.95956	3.66716e-06	5.13167e-05	3.75204
Tryptic	[K].VVPENCER.[I]	1xCarbamidomethyl [C6]	FKBP9	X.K..VVPENCER..I.xx1xCarbamidomethyl..C6.	1.35178	23.1998	4.95624	3.71591e-06	5.19155e-05	3.73928
Tryptic	[K].SNYFLK.[I]		RPLP0	X.K..SNYFLK..I.xx	-1.10539	21.6508	-4.95015	3.79749e-06	5.29704e-05	3.71797
Tryptic	[R].TETASTVTENK.[D]		SIRPA	X.R..TETASTVTENK..D.xx	2.07038	21.8111	4.94597	3.87053e-06	5.3903e-05	3.69987
Tryptic	[R].APIIAVTR.[N]		PKM	X.R..APIIAVTR..N.xx	-0.784343	26.1185	-4.94198	3.92093e-06	5.45178e-05	3.68699
Semi	[H].AINAIVR.[S]		COL6A2	X.H..AINAIVR..S.xx	-1.14829	21.6428	-4.94074	3.94479e-06	5.47622e-05	3.68128
Tryptic	[R].AQDGDFIFSK.[E]		PTGFRN	X.R..AQDGDFIFSK..E.xx	-0.820428	21.3623	-4.93627	4.01076e-06	5.55895e-05	3.6651
Tryptic	[K].GAFWYR.[N]		TNC	X.K..GAFWYR..N.xx	1.75039	23.0062	4.93245	4.08365e-06	5.64749e-05	3.64806
Tryptic	[R].LQLKPR.[T]		EIF4H	X.R..LQLKPR..T.xx	-1.13046	22.5677	-4.93163	4.0876e-06	5.64749e-05	3.64683
Tryptic	[K].VLNYVDWIK.[K]		C1R	X.K..VLNYVDWIK..K.xx	1.33522	21.6667	4.9301	4.12183e-06	5.68577e-05	3.63907
Tryptic	[R].EIAQDFK.[T]	1xGlu->pyro-Glu [N-Term]	H3-3A	X.R..EIAQDFK..T.xx1xGlu..pyro.Glu..N.Term.	-1.41297	23.5245	-4.92745	4.16537e-06	5.72938e-05	3.62891
Tryptic	[R].NNVVITVTQR.[N]		CD109	X.R..NNVVITVTQR..N.xx	0.680316	22.9777	4.92665	4.16658e-06	5.72938e-05	3.62826
Tryptic	[R].FLMGTNSPDSR.[D]		SUMF2	X.R..FLMGTNSPDSR..D.xx	0.861513	22.0142	4.92592	4.17873e-06	5.73703e-05	3.62545
Tryptic	[R].FDYIPPVNADDLSK.[I]		THBS2	X.R..FDYIPPVNADDLSK..I.xx	-1.52105	22.8782	-4.9218	4.25951e-06	5.83875e-05	3.60732
Tryptic	[R].DECFAR.[R]	1xCarbamidomethyl [C3]	ECM1	X.R..DECFAR..R.xx1xCarbamidomethyl..C3.	-0.645958	24.5322	-4.92049	4.26947e-06	5.84321e-05	3.60469
Tryptic	[R].ESLLDGGNK.[V]		AGRN	X.R..ESLLDGGNK..V.xx	-0.844458	22.6806	-4.91872	4.29954e-06	5.87514e-05	3.59791
Tryptic	[K].AVWLPAVK.[A]		AP2B1	X.K..AVWLPAVK..A.xx	-0.86073	20.691	-4.91606	4.345e-06	5.92796e-05	3.58775
Tryptic	[R].VVQCSDLGLDK.[V]	1xCarbamidomethyl [C4]	DCN	X.R..VVQCSDLGLDK..V.xx1xCarbamidomethyl..C4.	0.938925	31.7013	4.91486	4.36567e-06	5.94686e-05	3.58316
Tryptic	[K].SAVGFDYQGK.[T]		CTTN	X.K..SAVGFDYQGK..T.xx	-0.962791	22.2034	-4.91427	4.37588e-06	5.95147e-05	3.5809
Tryptic	[K].IIYKENER.[F]		CFH	X.K..IIYKENER..F.xx	0.900572	22.1648	4.90856	4.47593e-06	6.07806e-05	3.55906
Tryptic	[R].TADTAVTGLASPLSTGK.[I]		COL15A1	X.R..TADTAVTGLASPLSTGK..I.xx	-0.851975	23.8672	-4.90105	4.6108e-06	6.25148e-05	3.53038
Tryptic	[QR].YIQTLK.[QD]		CHID1	X.QR..YIQTLK..QD.xx	-1.0343	21.9973	-4.89624	4.69925e-06	6.3615e-05	3.51203
Tryptic	[K].NPEPELLVR.[W]		GANAB	X.K..NPEPELLVR..W.xx	-0.824928	21.8031	-4.89491	4.72404e-06	6.37804e-05	3.50694
Tryptic	[K].SVLGQLGITK.[V]		SERPINA1	X.K..SVLGQLGITK..V.xx	-0.796783	29.5841	-4.8948	4.7261e-06	6.37804e-05	3.50652
Tryptic	[R].FPGQLNADLR.[K]		TUBB2A	X.R..FPGQLNADLR..K.xx	-1.12807	24.2362	-4.8923	4.77674e-06	6.42648e-05	3.49633
Tryptic	[R].GDPECHLFYNEQQEAR.[G]	1xCarbamidomethyl [C5]	IGFBP2	X.R..GDPECHLFYNEQQEAR..G.xx1xCarbamidomethyl..C5.	1.27946	22.7511	4.89319	4.76949e-06	6.42648e-05	3.49806
Tryptic	[K].VGSPFELVVSGNK.[R]		CD109	X.K..VGSPFELVVSGNK..R.xx	0.633911	23.6565	4.89142	4.78966e-06	6.43394e-05	3.49362
Tryptic	[R].GAPGAVGAPGPAGATGDRGEAGAAGPAGPAGPR.[G]	1xOxidation [P]	COL1A2	X.R..GAPGAVGAPGPAGATGDRGEAGAAGPAGPAGPR..G.xx1xOxidation..P.	-1.49487	25.3841	-4.88911	4.84705e-06	6.50102e-05	3.48248
Tryptic	[K].AWEDTLDK.[Y]		ECM1	X.K..AWEDTLDK..Y.xx	-0.601603	23.1094	-4.88244	4.96229e-06	6.64535e-05	3.45942
Tryptic	[R].SCDLALLETYCATPAK.[S]	2xCarbamidomethyl [C2; C11]	IGF2	X.R..SCDLALLETYCATPAK..S.xx2xCarbamidomethyl..C2..C11.	1.57614	25.9714	4.87981	5.02801e-06	6.72304e-05	3.44708
Tryptic	[K].QGGLGPMNIPLVSDPK.[R]	1xGln->pyro-Glu [N-Term]; 1xOxidation [M7]	PRDX1	X.K..QGGLGPMNIPLVSDPK..R.xx1xGln..pyro.Glu..N.Term...1xOxidation..M7.	-1.11226	20.325	-4.87783	5.05632e-06	6.75053e-05	3.44137
Tryptic	[R].IATSLDGFDVASVQQQR.[Q]		PLIN3	X.R..IATSLDGFDVASVQQQR..Q.xx	-2.40475	26.1932	-4.87335	5.15774e-06	6.87541e-05	3.42248
Tryptic	[K].AYTNFDAER.[D]		ANXA2	X.K..AYTNFDAER..D.xx	0.810542	28.433	4.86939	5.22437e-06	6.9536e-05	3.40972
Tryptic	[R].ASGLGDHCEDINECLEDK.[S]	2xCarbamidomethyl [C8; C14]	LTBP1	X.R..ASGLGDHCEDINECLEDK..S.xx2xCarbamidomethyl..C8..C14.	-0.7522	25.9716	-4.86146	5.39004e-06	7.16317e-05	3.37957
Tryptic	[K].EFVTHPK.[W]		LAP3	X.K..EFVTHPK..W.xx	0.981275	24.1094	4.85832	5.45698e-06	7.23009e-05	3.36766
Tryptic	[R].QDLGSPEGIAVDHLGR.[N]	1xGln->pyro-Glu [N-Term]	NID1	X.R..QDLGSPEGIAVDHLGR..N.xx1xGln..pyro.Glu..N.Term.	0.643317	24.4	4.85867	5.44967e-06	7.23009e-05	3.36895
Tryptic	[K].DGWSAQPTCIK.[S]	1xCarbamidomethyl [C9]	CFH	X.K..DGWSAQPTCIK..S.xx1xCarbamidomethyl..C9.	0.677868	25.9493	4.84522	5.74555e-06	7.60087e-05	3.31791
Tryptic	[K].QECCCALK.[G]	3xCarbamidomethyl [C3; C4; C5]; 1xGln->pyro-Glu [N-Term]	FBN1	X.K..QECCCALK..G.xx3xCarbamidomethyl..C3..C4..C5...1xGln..pyro.Glu..N.Term.	1.44064	25.1819	4.84398	5.78938e-06	7.64725e-05	3.31094
Semi	[R].GDELADSALEIFKQ.[A]		TGFBI	X.R..GDELADSALEIFKQ..A.xx	1.66904	21.7826	4.84029	5.87382e-06	7.74704e-05	3.29696
Tryptic	[K].DIDECDIVPDACK.[G]	2xCarbamidomethyl [C5; C12]	EFEMP1	X.K..DIDECDIVPDACK..G.xx2xCarbamidomethyl..C5..C12.	0.669455	24.7441	4.83776	5.91652e-06	7.79157e-05	3.28961
Tryptic	[R].GPSGPPGPDGNKGEPGVVGAVGTAGPSGPSGLPGER.[G]		COL1A2	X.R..GPSGPPGPDGNKGEPGVVGAVGTAGPSGPSGLPGER..G.xx	-1.47129	23.4539	-4.83464	6.00558e-06	7.89693e-05	3.27555
Tryptic	[R].GFTGLQGLPGPPGPSGDQGASGPAGPSGPR.[G]	3xOxidation [P]	COL2A1	X.R..GFTGLQGLPGPPGPSGDQGASGPAGPSGPR..G.xx3xOxidation..P.	-1.10721	25.7723	-4.83283	6.03545e-06	7.92425e-05	3.27047
Tryptic	[K].SGEYWVDPNQGCK.[L]	1xCarbamidomethyl [C12]	COL3A1	X.K..SGEYWVDPNQGCK..L.xx1xCarbamidomethyl..C12.	1.30316	28.5956	4.82727	6.18169e-06	8.10405e-05	3.24765
Semi	[F].SDADLADGVSGGEGK.[G]		CD99	X.F..SDADLADGVSGGEGK..G.xx	0.859404	23.4367	4.82459	6.23027e-06	8.15548e-05	3.23974
Tryptic	[R].DQCPEPCR.[F]	2xCarbamidomethyl [C3; C7]	AGRN	X.R..DQCPEPCR..F.xx2xCarbamidomethyl..C3..C7.	-0.737944	22.9322	-4.81871	6.37553e-06	8.33312e-05	3.2175
Tryptic	[R].GIPGPVGAAGATGAR.[G]		COL1A2	X.R..GIPGPVGAAGATGAR..G.xx	-1.09694	26.6425	-4.81755	6.40799e-06	8.363e-05	3.21267
Tryptic	[K].WLDGTSPDYK.[N]		COLEC12	X.K..WLDGTSPDYK..N.xx	-0.951104	21.8758	-4.81317	6.51551e-06	8.47795e-05	3.19654
Tryptic	[RK].QLCCCSVGK.[A]	3xCarbamidomethyl [C3; C4; C5]; 1xGln->pyro-Glu [N-Term]	LTBP3	X.RK..QLCCCSVGK..A.xx3xCarbamidomethyl..C3..C4..C5...1xGln..pyro.Glu..N.Term.	-0.667014	23.0344	-4.81325	6.51348e-06	8.47795e-05	3.19684
Tryptic	[R].SYESMCEYQR.[A]	1xCarbamidomethyl [C6]	SMOC1	X.R..SYESMCEYQR..A.xx1xCarbamidomethyl..C6.	-1.29445	23.4299	-4.81007	6.61248e-06	8.59129e-05	3.18264
Tryptic	[K].TNLESILSYPK.[D]		SERPING1	X.K..TNLESILSYPK..D.xx	0.708722	24.903	4.80893	6.6245e-06	8.59411e-05	3.18053
Tryptic	[K].LSNNALSGLPQGVFGK.[L]		CPN2	X.K..LSNNALSGLPQGVFGK..L.xx	1.08864	21.4191	4.80804	6.65067e-06	8.61524e-05	3.17679
Tryptic	[K].GICPADVAYR.[V]	1xCarbamidomethyl [C3]	COL11A2	X.K..GICPADVAYR..V.xx1xCarbamidomethyl..C3.	-1.21864	24.1225	-4.80622	6.71308e-06	8.67031e-05	3.16807
Tryptic	[R].GFPGADGVAGPKGPAGER.[G]	1xOxidation [P]	COL1A1	X.R..GFPGADGVAGPKGPAGER..G.xx1xOxidation..P.	-1.29232	23.2754	-4.80652	6.70522e-06	8.67031e-05	3.1692
Tryptic	[R].GPVGQPGPQGR.[Q]	1xOxidation [P]	COL9A2	X.R..GPVGQPGPQGR..Q.xx1xOxidation..P.	-1.32624	24.113	-4.80571	6.72629e-06	8.67453e-05	3.16618
Tryptic	[K].DGTSGHPGPIGPPGPR.[G]	2xOxidation [P]	COL3A1	X.K..DGTSGHPGPIGPPGPR..G.xx2xOxidation..P.	0.978489	29.4966	4.79893	6.88898e-06	8.85813e-05	3.14277
Tryptic	[K].IPVQLVFK.[N]		CD109	X.K..IPVQLVFK..N.xx	0.706354	23.9591	4.7993	6.87914e-06	8.85813e-05	3.14414
Tryptic	[R].DKLDPDMALCR.[N]	1xCarbamidomethyl [C10]	PLOD2	X.R..DKLDPDMALCR..N.xx1xCarbamidomethyl..C10.	-1.35195	23.1269	-4.79496	7.01507e-06	9.00697e-05	3.12562
Tryptic	[K].DCVGDVTENQICNK.[Q]	2xCarbamidomethyl [C2; C12]	THBS1	X.K..DCVGDVTENQICNK..Q.xx2xCarbamidomethyl..C2..C12.	0.889647	27.3007	4.7926	7.06157e-06	9.05334e-05	3.1189
Tryptic	[K].LTGVFAPR.[P]		RPS4X	X.K..LTGVFAPR..P.xx	-0.725116	22.1397	-4.79204	7.07716e-06	9.06001e-05	3.11677
Tryptic	[R].AVFQANQENLPILK.[R]		ATP1A1	X.R..AVFQANQENLPILK..R.xx	-0.754019	21.1277	-4.78409	7.30034e-06	9.33202e-05	3.08682
Tryptic	[R].HISVAMDK.[F]		B4GALT1	X.R..HISVAMDK..F.xx	1.00941	24.0566	4.78063	7.39981e-06	9.44533e-05	3.07377
Tryptic	[R].GETGPAGPPGAPGAPGAPGPVGPAGK.[S]	1xOxidation [P]	COL1A1	X.R..GETGPAGPPGAPGAPGAPGPVGPAGK..S.xx1xOxidation..P.	-1.13413	26.1532	-4.77973	7.43736e-06	9.47937e-05	3.0691
Tryptic	[K].FCHPELK.[S]	1xCarbamidomethyl [C2]	COL3A1	X.K..FCHPELK..S.xx1xCarbamidomethyl..C2.	1.41039	26.3589	4.77615	7.54975e-06	9.60857e-05	3.05478
Tryptic	[R].SEVYGPMK.[N]		ANPEP	X.R..SEVYGPMK..N.xx	0.940513	23.8743	4.76942	7.73037e-06	9.82411e-05	3.03162
Tryptic	[R].GESGPAGPAGAPGPAGSR.[G]	2xOxidation [P]	COL3A1	X.R..GESGPAGPAGAPGPAGSR..G.xx2xOxidation..P.	0.793011	24.2149	4.76872	7.7515e-06	9.83662e-05	3.02899
Tryptic	[K].SPLFMGK.[V]		SERPINA1	X.K..SPLFMGK..V.xx	-0.739604	29.7573	-4.76578	7.84103e-06	9.93577e-05	3.01792
Tryptic	[K].LAAIGEATR.[L]		PLEC	X.K..LAAIGEATR..L.xx	0.973831	27.26	4.76316	7.92151e-06	0.000100232	3.00807
Tryptic	[R].GQPGVMGFPGPK.[G]	1xOxidation [M/P]	COL3A1	X.R..GQPGVMGFPGPK..G.xx1xOxidation..M.P.	0.964243	24.886	4.76125	7.98074e-06	0.000100835	3.00089
Tryptic	[R].SLGNVIMVCR.[K]	1xCarbamidomethyl [C9]; 1xOxidation [M7]	CFH	X.R..SLGNVIMVCR..K.xx1xCarbamidomethyl..C9...1xOxidation..M7.	1.31221	24.0903	4.76124	8.00137e-06	0.000100949	2.99875
Tryptic	[K].QTTVSNSQQAYQEAFEISK.[K]	1xGln->pyro-Glu [N-Term]	YWHAB	X.K..QTTVSNSQQAYQEAFEISK..K.xx1xGln..pyro.Glu..N.Term.	-1.05656	22.1514	-4.75406	8.21052e-06	0.000103438	2.97358
Tryptic	[R].SLGNVIMVCR.[K]	1xCarbamidomethyl [C9]	CFH	X.R..SLGNVIMVCR..K.xx1xCarbamidomethyl..C9.	0.73518	25.9493	4.75177	8.28078e-06	0.000104173	2.96531
Tryptic	[R].ELGYVEAK.[S]		LOXL2	X.R..ELGYVEAK..S.xx	-0.79784	23.8991	-4.74915	8.36574e-06	0.00010509	2.95547
Semi	[K].EIINVGHSF.[H]		CA1	X.K..EIINVGHSF..H.xx	1.27652	21.3914	4.74866	8.40301e-06	0.000105406	2.95153
Tryptic	[K].GEPGPVGVQGPPGPAGEEGK.[R]		COL1A1	X.K..GEPGPVGVQGPPGPAGEEGK..R.xx	-1.33648	23.2291	-4.74264	8.60206e-06	0.000107748	2.92896
Tryptic	[K].ALYESELADAR.[R]		LMNB2	X.K..ALYESELADAR..R.xx	0.95846	24.5756	4.73774	8.74528e-06	0.000109385	2.9127
Tryptic	[R].IGIPEFK.[Y]		CPM	X.R..IGIPEFK..Y.xx	1.04814	22.8884	4.73343	8.89662e-06	0.000111119	2.89622
Tryptic	[K].ELANELR.[R]		THBS1	X.K..ELANELR..R.xx	0.803138	24.7253	4.73107	8.97475e-06	0.000111774	2.88773
Semi	[Q].MQVTDVQDNSISVK.[W]		FN1	X.Q..MQVTDVQDNSISVK..W.xx	0.973094	23.4482	4.73137	8.96444e-06	0.000111774	2.88884
Tryptic	[K].LYTQLEAK.[K]		SYNE2	X.K..LYTQLEAK..K.xx	-1.00494	23.182	-4.72819	9.0769e-06	0.000112885	2.87685
Tryptic	[R].FCGQLGSPLGNPPGK.[K]	1xCarbamidomethyl [C2]	C1R	X.R..FCGQLGSPLGNPPGK..K.xx1xCarbamidomethyl..C2.	0.82535	26.5304	4.72639	9.13922e-06	0.000113498	2.87023
Tryptic	[K].TYCSEPEK.[V]	1xCarbamidomethyl [C3]	CP	X.K..TYCSEPEK..V.xx1xCarbamidomethyl..C3.	0.700426	22.7508	4.72431	9.21353e-06	0.000114258	2.86243
Tryptic	[R].EMEDTLNHLK.[F]		IGFBP3	X.R..EMEDTLNHLK..F.xx	1.15197	25.1047	4.72253	9.2986e-06	0.000114986	2.85389
Tryptic	[R].VPGGLAEHK.[Y]		DCN	X.R..VPGGLAEHK..Y.xx	1.06471	30.9493	4.7224	9.28584e-06	0.000114986	2.85495
Tryptic	[K].CVEISCK.[S]	Carbamidomethyl [C]; 1xCarbamidomethyl [N-Term]	CFH	X.K..CVEISCK..S.xxCarbamidomethyl..C...1xCarbamidomethyl..N.Term.	0.72252	25.067	4.72142	9.31722e-06	0.000115053	2.85165
Semi	[V].YCDFSTGETCIR.[A]	2xCarbamidomethyl [C2; C10]	COL1A2	X.V..YCDFSTGETCIR..A.xx2xCarbamidomethyl..C2..C10.	-1.07034	22.8029	-4.72013	9.36792e-06	0.000115516	2.84648
Tryptic	[K].IDAAISDKEK.[N]		MMP3	X.K..IDAAISDKEK..N.xx	1.26643	26.406	4.71799	9.46562e-06	0.000116556	2.83676
Tryptic	[R].ITYQPSTGEGNEQTTTIGGR.[Q]		COL12A1	X.R..ITYQPSTGEGNEQTTTIGGR..Q.xx	-0.822668	23.9142	-4.71687	9.48311e-06	0.000116606	2.83464
Tryptic	[R].KDNCVTVPNSGQEDVDR.[D]	1xCarbamidomethyl [C4]	COMP	X.R..KDNCVTVPNSGQEDVDR..D.xx1xCarbamidomethyl..C4.	1.48472	28.1296	4.7076	9.85453e-06	0.000121003	2.79797
Tryptic	[K].GEGGPPGVAGPPGGSGPAGPPGPQGVK.[G]	3xOxidation [P12; P]	COL3A1	X.K..GEGGPPGVAGPPGGSGPAGPPGPQGVK..G.xx3xOxidation..P12..P.	1.30058	24.2905	4.70567	9.92849e-06	0.000121739	2.79077
Tryptic	[R].GQLVAVGK.[Q]		CD109	X.R..GQLVAVGK..Q.xx	0.557665	24.4235	4.70239	1.00303e-05	0.000122815	2.78059
Tryptic	[R].QYNVGPSVSKYPLR.[N]	1xGln->pyro-Glu [N-Term]	FN1	X.R..QYNVGPSVSKYPLR..N.xx1xGln..pyro.Glu..N.Term.	0.927797	24.5971	4.70034	1.01105e-05	0.000123623	2.77292
Tryptic	[R].YQMGCECK.[I]	2xCarbamidomethyl [C5; C7]	TIMP2	X.R..YQMGCECK..I.xx2xCarbamidomethyl..C5..C7.	0.613939	26.2498	4.69763	1.02171e-05	0.000124752	2.76282
Semi	[G].PVGAAGATGAR.[G]		COL1A2	X.G..PVGAAGATGAR..G.xx	-0.86793	21.8541	-4.69505	1.03196e-05	0.000125694	2.7532
Tryptic	[K].SPLFMGK.[V]	1xOxidation [M5]	SERPINA1	X.K..SPLFMGK..V.xx1xOxidation..M5.	-0.888053	27.3903	-4.6946	1.03375e-05	0.000125694	2.75153
Tryptic	[R].KIQTQLQR.[D]		ANPEP	X.R..KIQTQLQR..D.xx	0.780554	23.1498	4.69487	1.03265e-05	0.000125694	2.75256
Tryptic	[K].APAPAPEER.[I]		AEBP1	X.K..APAPAPEER..I.xx	-0.930092	26.1659	-4.69261	1.04173e-05	0.000126488	2.74412
Tryptic	[K].MNPADGSMCK.[A]	1xCarbamidomethyl [C9]	SPON1	X.K..MNPADGSMCK..A.xx1xCarbamidomethyl..C9.	1.06667	22.1426	4.69055	1.05054e-05	0.00012738	2.73607
Tryptic	[K].LFGEVTSPLFPK.[P]		C1R	X.K..LFGEVTSPLFPK..P.xx	1.22883	23.0501	4.68832	1.06172e-05	0.000128557	2.72616
Tryptic	[K].EVDSGNDIYGNPIKR.[I]		TIMP2	X.K..EVDSGNDIYGNPIKR..I.xx	0.495042	26.4252	4.68448	1.07498e-05	0.000129982	2.71386
Semi	[REY].ASQNITYHCK.[N]	1xCarbamidomethyl [C9]	COL3A1	X.REY..ASQNITYHCK..N.xx1xCarbamidomethyl..C9.	0.868244	21.5679	4.68178	1.08626e-05	0.000131163	2.70381
Tryptic	[R].DLEELVK.[L]		CPN2	X.R..DLEELVK..L.xx	0.854526	22.2094	4.68113	1.08901e-05	0.000131313	2.70138
Tryptic	[K].ELLPVLISAMK.[I]	1xOxidation [M10]	VCL	X.K..ELLPVLISAMK..I.xx1xOxidation..M10.	1.16994	21.9502	4.68066	1.09363e-05	0.000131689	2.69764
Semi	[D].PSSPAFR.[I]		THBS1	X.D..PSSPAFR..I.xx	0.913204	24.2921	4.67894	1.09824e-05	0.000132061	2.69325
Tryptic	[R].GDIASQNMMR.[A]		COL12A1	X.R..GDIASQNMMR..A.xx	-0.736545	23.258	-4.67743	1.10468e-05	0.000132653	2.68762
Tryptic	[K].GHQLQLDYFGACK.[S]	1xCarbamidomethyl [C12]	SPARCL1	X.K..GHQLQLDYFGACK..S.xx1xCarbamidomethyl..C12.	2.15736	22.1196	4.67647	1.11145e-05	0.00013322	2.68208
Tryptic	[R].PVPQPPPAAPPR.[V]		ANGPTL2	X.R..PVPQPPPAAPPR..V.xx	-1.23586	22.5814	-4.67624	1.11246e-05	0.00013322	2.6812
Semi	[E].QGPSGASGPAGPR.[G]		COL1A1	X.E..QGPSGASGPAGPR..G.xx	-1.13294	22.0528	-4.6752	1.11661e-05	0.000133533	2.67758
Tryptic	[R].DGIGDACDPDADGDGVPNEKDNCPLVR.[N]	2xCarbamidomethyl [C7; C23]	COMP	X.R..DGIGDACDPDADGDGVPNEKDNCPLVR..N.xx2xCarbamidomethyl..C7..C23.	2.2786	26.7484	4.67212	1.13026e-05	0.000134981	2.66591
Tryptic	[KR].DVWKPEPCR.[I]	1xCarbamidomethyl [C8]	COL2A1	X.KR..DVWKPEPCR..I.xx1xCarbamidomethyl..C8.	-0.713628	31.0716	-4.67016	1.13611e-05	0.000135494	2.6606
Tryptic	[K].PVNPVEQR.[Q]		C1R	X.K..PVNPVEQR..Q.xx	0.799981	26.476	4.66748	1.14792e-05	0.000136715	2.65065
Tryptic	[K].DYIDGVYDNAEYAER.[F]		CD109	X.K..DYIDGVYDNAEYAER..F.xx	-1.95799	24.6376	-4.66721	1.15188e-05	0.000137	2.64767
Tryptic	[R].LPLTPVSLK.[V]		OSMR	X.R..LPLTPVSLK..V.xx	0.659068	21.2451	4.66344	1.16594e-05	0.000138483	2.63565
Tryptic	[K].EIQPAPR.[M]		COL8A1	X.K..EIQPAPR..M.xx	0.861374	25.6079	4.66196	1.17261e-05	0.000138709	2.63016
Tryptic	[K].LVWEEAMSR.[F]		ECM1	X.K..LVWEEAMSR..F.xx	-0.634209	23.9113	-4.66241	1.17055e-05	0.000138709	2.63185
Tryptic	[R].LNIPVSQVNPR.[D]		ATP1A1	X.R..LNIPVSQVNPR..D.xx	-0.738028	22.2106	-4.66224	1.17134e-05	0.000138709	2.6312
Tryptic	[R].DLLDDLK.[S]		ANXA5	X.R..DLLDDLK..S.xx	-0.61925	23.9823	-4.65635	1.19821e-05	0.000141545	2.60936
Tryptic	[R].HLVYESDK.[N]		RCN1	X.R..HLVYESDK..N.xx	1.56513	23.5392	4.65476	1.20847e-05	0.000142563	2.6015
Tryptic	[K].CTSTGWIPAPR.[C]	1xCarbamidomethyl [N-Term]; 1xCarbamidomethyl [C1]	CFH	X.K..CTSTGWIPAPR..C.xx1xCarbamidomethyl..N.Term...1xCarbamidomethyl..C1.	0.715141	24.7236	4.64971	1.22925e-05	0.000144818	2.58475
Tryptic	[K].GQVVPALNEK.[Q]		CPN2	X.K..GQVVPALNEK..Q.xx	1.07901	23.0628	4.64678	1.24435e-05	0.0001464	2.57313
Tryptic	[R].VDGVVLEK.[V]		PTGFRN	X.R..VDGVVLEK..V.xx	-0.673156	21.5998	-4.6459	1.2474e-05	0.000146561	2.57064
Tryptic	[K].DAGEGGLSLAIEGPSK.[A]		FLNA	X.K..DAGEGGLSLAIEGPSK..A.xx	-1.22317	22.805	-4.64491	1.25517e-05	0.000147275	2.565
Tryptic	[K].GEPGGPGADGVPGK.[D]	1xOxidation [P3]	COL3A1	X.K..GEPGGPGADGVPGK..D.xx1xOxidation..P3.	0.742852	26.7561	4.64142	1.2691e-05	0.00014871	2.55404
Tryptic	[R].VMFTEDLK.[L]		CTSB	X.R..VMFTEDLK..L.xx	0.717177	26.2686	4.63727	1.28954e-05	0.000150902	2.53866
Tryptic	[K].ELDYFAK.[A]		PGK2	X.K..ELDYFAK..A.xx	1.57569	21.6061	4.63616	1.29807e-05	0.000151697	2.53265
Tryptic	[R].CIIPNHEK.[RK]	1xPyro-carbamidomethyl [N-Term]	MYH10	X.R..CIIPNHEK..RK.xx1xPyro.carbamidomethyl..N.Term.	-0.880824	22.5412	-4.63485	1.30155e-05	0.0001519	2.52974
Tryptic	[R].GPSGPPGPDGNKGEPGVVGAVGTAGPSGPSGLPGER.[G]	1xOxidation [P]	COL1A2	X.R..GPSGPPGPDGNKGEPGVVGAVGTAGPSGPSGLPGER..G.xx1xOxidation..P.	-1.65309	23.5408	-4.63316	1.3131e-05	0.000153043	2.52157
Semi	[A].YHGCPSECTCSR.[A]	3xCarbamidomethyl [C4; C8; C10]	LRRC15	X.A..YHGCPSECTCSR..A.xx3xCarbamidomethyl..C4..C8..C10.	-1.11666	24.0237	-4.63245	1.31604e-05	0.000153181	2.51935
Tryptic	[K].GTNEDMVFR.[G]		EDIL3	X.K..GTNEDMVFR..G.xx	-1.83503	24.3675	-4.63201	1.31892e-05	0.000153312	2.51731
Semi	[T].LETQEQDVDLVQK.[Y]		MMP1	X.T..LETQEQDVDLVQK..Y.xx	-1.40343	23.1467	-4.63035	1.32739e-05	0.000154091	2.51115
Tryptic	[R].ILNPGEYR.[V]		AEBP1	X.R..ILNPGEYR..V.xx	-0.941298	25.6385	-4.62676	1.34265e-05	0.000155655	2.49982
Tryptic	[R].LAVHPSGVALQDR.[V]		ISG15	X.R..LAVHPSGVALQDR..V.xx	-1.02231	22.4916	-4.62496	1.3525e-05	0.000156588	2.49285
Tryptic	[K].TGPPGPAGQDGR.[P]		COL1A1	X.K..TGPPGPAGQDGR..P.xx	-1.16405	25.2129	-4.62211	1.37004e-05	0.000158409	2.48072
Tryptic	[R].VYGVIPK.[I]		RNASET2	X.R..VYGVIPK..I.xx	1.36709	23.0211	4.61799	1.39185e-05	0.000160717	2.46553
Tryptic	[K].ITLLSALVETR.[T]		SERPINA3	X.K..ITLLSALVETR..T.xx	1.40803	22.9696	4.61596	1.40274e-05	0.00016176	2.45803
Tryptic	[K].FPILSANIK.[A]		NT5E	X.K..FPILSANIK..A.xx	-0.937887	21.7753	-4.61417	1.40908e-05	0.000162277	2.45335
Tryptic	[K].VEITYTPSDGTQK.[V]		IDH1	X.K..VEITYTPSDGTQK..V.xx	-0.771042	26.8813	-4.61367	1.41183e-05	0.00016238	2.45148
Tryptic	[K].QSEPLEITLLAPER.[T]		TNC	X.K..QSEPLEITLLAPER..T.xx	1.55555	20.8161	4.60664	1.45373e-05	0.000166978	2.42368
Tryptic	[R].YSLPIVNLK.[G]		COL15A1	X.R..YSLPIVNLK..G.xx	-0.731734	22.8818	-4.5975	1.502e-05	0.000172295	2.39193
Tryptic	[K].TLQQQTFK.[I]		RAD23A	X.K..TLQQQTFK..I.xx	-1.05367	25.7387	-4.59355	1.52563e-05	0.000174776	2.37699
Tryptic	[R].DYAPPPR.[D]		RBMX	X.R..DYAPPPR..D.xx	0.900453	22.7997	4.58831	1.55575e-05	0.000177992	2.35812
Tryptic	[K].VDIDTPDIDIHGPEGK.[L]		AHNAK	X.K..VDIDTPDIDIHGPEGK..L.xx	1.02593	22.0219	4.58625	1.56865e-05	0.000179233	2.35023
Tryptic	[R].GPAGLPGGPGAK.[G]	2xOxidation [P6; P9]	COL10A1	X.R..GPAGLPGGPGAK..G.xx2xOxidation..P6..P9.	-1.3818	22.5688	-4.58474	1.58073e-05	0.000180377	2.34313
Tryptic	[K].VQYTPLTGLGQPLPSER.[Q]		COL7A1	X.K..VQYTPLTGLGQPLPSER..Q.xx	0.836225	22.0329	4.58206	1.59335e-05	0.00018158	2.33515
Tryptic	[K].GQLHHNPGEETR.[L]		ALPL	X.K..GQLHHNPGEETR..L.xx	-1.92632	23.1245	-4.58076	1.6049e-05	0.000182656	2.32854
Tryptic	[R].FQMIPLDPK.[G]	1xOxidation [M3]	THBS1	X.R..FQMIPLDPK..G.xx1xOxidation..M3.	0.916574	24.5674	4.57284	1.65045e-05	0.000187351	2.3013
Tryptic	[R].YALSNSIGPVR.[E]		NID1	X.R..YALSNSIGPVR..E.xx	0.60458	24.7256	4.57313	1.64863e-05	0.000187351	2.30236
Tryptic	[R].LVFNPDQEDLDGDGR.[G]		THBS2	X.R..LVFNPDQEDLDGDGR..G.xx	-1.5479	23.5004	-4.57301	1.65313e-05	0.000187412	2.30007
Semi	[V].CLLNNFYPR.[E]	1xCarbamidomethyl [N-Term]	IGKC	X.V..CLLNNFYPR..E.xx1xCarbamidomethyl..N.Term.	0.830685	21.4445	4.56476	1.70213e-05	0.000192717	2.27165
Semi	[A].GSQFEYNVEGVTSK.[E]		COL1A2	X.A..GSQFEYNVEGVTSK..E.xx	-1.24725	22.1108	-4.56357	1.71366e-05	0.00019377	2.2655
Tryptic	[R].NPLICAR.[G]	1xCarbamidomethyl [C5]	FBLN2	X.R..NPLICAR..G.xx1xCarbamidomethyl..C5.	0.967374	23.3992	4.55983	1.73456e-05	0.000195879	2.25353
Tryptic	[K].SFPCFDEPAMK.[A]	1xCarbamidomethyl [C4]	ANPEP	X.K..SFPCFDEPAMK..A.xx1xCarbamidomethyl..C4.	0.921142	22.6787	4.55748	1.75003e-05	0.000197371	2.24498
Tryptic	[R].QEVNVPAGETSVR.[L]		COL7A1	X.R..QEVNVPAGETSVR..L.xx	0.664859	22.458	4.54945	1.80437e-05	0.000203236	2.21559
Tryptic	[R].QSEDSTFYLGER.[T]	1xGln->pyro-Glu [N-Term]	CP	X.R..QSEDSTFYLGER..T.xx1xGln..pyro.Glu..N.Term.	0.730516	21.7114	4.54523	1.83355e-05	0.000206256	2.20017
Tryptic	[K].FFACIK.[R]	1xCarbamidomethyl [C4]	TIMP2	X.K..FFACIK..R.xx1xCarbamidomethyl..C4.	0.572538	26.1714	4.54478	1.83667e-05	0.000206342	2.19854
Tryptic	[R].IISTITR.[E]		CLSTN1	X.R..IISTITR..E.xx	0.403578	25.3683	4.5383	1.88254e-05	0.000211222	2.17484
Tryptic	[KR].QFVTPADVVSGNPK.[L]		PLS3	X.KR..QFVTPADVVSGNPK..L.xx	-0.719932	23.4876	-4.53667	1.8942e-05	0.000212253	2.1689
Tryptic	[R].QQSDEVLTVIK.[A]		SPON1	X.R..QQSDEVLTVIK..A.xx	1.26183	22.2505	4.53692	1.89659e-05	0.000212253	2.16801
Semi	[G].YVDDTQFVR.[F]		HLA-B	X.G..YVDDTQFVR..F.xx	-0.992161	23.1775	-4.53513	1.90599e-05	0.000213031	2.16299
Tryptic	[R].DQWEDR.[I]		EZR	X.R..DQWEDR..I.xx	1.1215	27.9081	4.52589	1.97765e-05	0.000220758	2.1278
Tryptic	[K].TGGLDLPSPPTGASLK.[F]		PCOLCE	X.K..TGGLDLPSPPTGASLK..F.xx	0.738375	27.8831	4.52489	1.98086e-05	0.000220833	2.12592
Tryptic	[K].VWEEVTPLTFSR.[L]		MMP10	X.K..VWEEVTPLTFSR..L.xx	1.28358	27.0482	4.52251	2.00319e-05	0.000223038	2.11547
Tryptic	[K].SSMAVHSLFK.[S]		CD109	X.K..SSMAVHSLFK..S.xx	1.23245	22.8846	4.52035	2.01964e-05	0.000224582	2.10762
Semi	[S].PGAFTPLVK.[L]		DCN	X.S..PGAFTPLVK..L.xx	1.0696	23.0375	4.51237	2.07994e-05	0.000230993	2.07923
Tryptic	[R].AITSAYYR.[G]		RAB11B	X.R..AITSAYYR..G.xx	-0.79307	22.3779	-4.50573	2.13008e-05	0.00023626	2.05616
Tryptic	[R].GYPGNIGPVGAAGAPGPHGPVGPAGK.[H]		COL1A2	X.R..GYPGNIGPVGAAGAPGPHGPVGPAGK..H.xx	-0.817782	27.0856	-4.49335	2.23232e-05	0.000247286	2.01114
Tryptic	[R].VQWTAASGPVTGYK.[V]		COL7A1	X.R..VQWTAASGPVTGYK..V.xx	0.760175	22.7119	4.49164	2.24679e-05	0.000248572	2.00494
Tryptic	[R].LEDMEQALSPSVFK.[A]		SERPING1	X.R..LEDMEQALSPSVFK..A.xx	0.669986	23.5676	4.48454	2.30783e-05	0.000254679	1.9792
Tryptic	[R].VLDVNDNAPK.[F]		CDH11	X.R..VLDVNDNAPK..F.xx	0.486091	25.5004	4.48455	2.30779e-05	0.000254679	1.97922
Tryptic	[R].EIMENYNIALR.[W]	1xOxidation [M3]	CFH	X.R..EIMENYNIALR..W.xx1xOxidation..M3.	0.930993	22.7817	4.48374	2.31481e-05	0.000255126	1.97631
Tryptic	[R].SYTITGLQPGTDYK.[I]		FN1	X.R..SYTITGLQPGTDYK..I.xx	0.584176	31.8266	4.48155	2.33409e-05	0.000256926	1.96834
Tryptic	[R].LSSGLVTAALYGR.[L]		BTD	X.R..LSSGLVTAALYGR..L.xx	0.744887	21.332	4.47956	2.35165e-05	0.000258533	1.96115
Tryptic	[K].CAQGCICK.[G]	Carbamidomethyl [C]; 1xCarbamidomethyl [N-Term]	MT1X	X.K..CAQGCICK..G.xxCarbamidomethyl..C...1xCarbamidomethyl..N.Term.	2.01066	25.7652	4.47794	2.37103e-05	0.000260336	1.95358
Tryptic	[R].EACQEDDATIAK.[V]	1xCarbamidomethyl [C3]	HAPLN3	X.R..EACQEDDATIAK..V.xx1xCarbamidomethyl..C3.	-0.667647	23.0681	-4.47399	2.40162e-05	0.000263362	1.94096
Tryptic	[R].GDVGEKGPEGAPGK.[D]	2xOxidation [P8; P12]	COL2A1	X.R..GDVGEKGPEGAPGK..D.xx2xOxidation..P8..P12.	-1.04308	26.1569	-4.47251	2.41732e-05	0.000264752	1.93485
Semi	[G].LTGSPGSPGPDGK.[T]		COL1A1	X.G..LTGSPGSPGPDGK..T.xx	-1.15157	23.7366	-4.47154	2.42895e-05	0.000265358	1.93042
Semi	[KE].NFDDYMK.[SAE]		FABP3	X.KE..NFDDYMK..SAE.xx	-0.805631	21.7492	-4.47122	2.42687e-05	0.000265358	1.93092
Tryptic	[K].FPMGTQTNPAR.[T]		COL11A1	X.K..FPMGTQTNPAR..T.xx	-1.37503	25.0301	-4.47118	2.43225e-05	0.000265386	1.92912
Tryptic	[R].GETGPAGPPGAPGAPGAPGPVGPAGK.[S]	2xOxidation [P]	COL1A1	X.R..GETGPAGPPGAPGAPGAPGPVGPAGK..S.xx2xOxidation..P.	-0.751276	28.539	-4.47002	2.43782e-05	0.000265661	1.92661
Tryptic	[R].QGEAEFNR.[I]	1xGln->pyro-Glu [N-Term]	ACTN4	X.R..QGEAEFNR..I.xx1xGln..pyro.Glu..N.Term.	-0.910288	22.1955	-4.4684	2.45275e-05	0.000266954	1.92075
Tryptic	[R].VNYDEENWR.[K]		ANPEP	X.R..VNYDEENWR..K.xx	0.784568	23.5141	4.46514	2.48307e-05	0.000269918	1.90895
Tryptic	[R].GISGAIGPPGPR.[G]	1xOxidation [P]	COL12A1	X.R..GISGAIGPPGPR..G.xx1xOxidation..P.	-0.731782	24.2801	-4.46435	2.49053e-05	0.000270391	1.90608
Tryptic	[K].SEETLDEGPPK.[Y]		FKBP3	X.K..SEETLDEGPPK..Y.xx	1.25006	24.6721	4.4635	2.50366e-05	0.000271479	1.90134
Semi	[A].QQQEVISPDTTER.[N]		COL6A2	X.A..QQQEVISPDTTER..N.xx	-0.988688	23.0171	-4.46004	2.53216e-05	0.000274228	1.89022
Tryptic	[K].VDLEPLK.[S]		NES	X.K..VDLEPLK..S.xx	-0.55	21.365	-4.4557	2.57301e-05	0.000278307	1.87481
Tryptic	[R].NKFEEAER.[S]		PRKCSH	X.R..NKFEEAER..S.xx	0.897956	23.7819	4.45498	2.57995e-05	0.000278683	1.87223
Semi	[R].TPILESPLQPSELQPH.[Y]		LTBP2	X.R..TPILESPLQPSELQPH..Y.xx	0.985293	20.4122	4.45477	2.58289e-05	0.000278683	1.87119
Tryptic	[K].FAAATGATPIAGR.[F]		RPSA	X.K..FAAATGATPIAGR..F.xx	-0.662258	22.0444	-4.45162	2.61279e-05	0.000281561	1.86009
Tryptic	[R].VYDPSTSTLNVR.[W]		COL12A1	X.R..VYDPSTSTLNVR..W.xx	-0.736186	23.3588	-4.44975	2.63124e-05	0.0002832	1.85334
Tryptic	[K].IGDTSVSYK.[Y]		LMNB1	X.K..IGDTSVSYK..Y.xx	-0.91305	22.4039	-4.44565	2.67211e-05	0.000286537	1.83855
Tryptic	[K].TTGKPIEASIR.[G]		ANXA6	X.K..TTGKPIEASIR..G.xx	-0.900317	23.4782	-4.44583	2.67036e-05	0.000286537	1.83918
Tryptic	[R].LGPHVTTEYVGPSSER.[R]		THBS2	X.R..LGPHVTTEYVGPSSER..R.xx	-1.58973	23.4278	-4.4467	2.66707e-05	0.000286537	1.84068
Tryptic	[FK].TLQELR.[DA]		DCN	X.FK..TLQELR..DA.xx	1.1224	25.6848	4.44561	2.67804e-05	0.00028682	1.83674
Tryptic	[R].YMTITSER.[S]	1xOxidation [M2]	EFEMP2	X.R..YMTITSER..S.xx1xOxidation..M2.	1.07129	21.5105	4.44452	2.68781e-05	0.000287514	1.83318
Tryptic	[K].SAFEETGK.[T]		CNPY3	X.K..SAFEETGK..T.xx	-0.924453	21.4181	-4.44148	2.7143e-05	0.000289991	1.82352
Tryptic	[K].VYFAGFPR.[K]		PROS1	X.K..VYFAGFPR..K.xx	0.88292	23.3576	4.4396	2.73357e-05	0.000291692	1.81674
Tryptic	[R].KVEVPGECCEK.[W]	2xCarbamidomethyl [C8; C9]	CCN3	X.R..KVEVPGECCEK..W.xx2xCarbamidomethyl..C8..C9.	0.829239	22.3107	4.43877	2.74217e-05	0.000292252	1.81372
Semi	[AV].EDPQGDAAQK.[T]		SERPINA1	X.AV..EDPQGDAAQK..T.xx	-2.64695	21.4842	-4.43856	2.74988e-05	0.000292359	1.81134
Tryptic	[R].GGPGGPGPQGPPGK.[N]	1xOxidation [P]	COL3A1	X.R..GGPGGPGPQGPPGK..N.xx1xOxidation..P.	0.965402	25.3598	4.43839	2.74694e-05	0.000292359	1.81211
Tryptic	[K].QMQEFFGLK.[V]	1xOxidation [M2]	MMP1	X.K..QMQEFFGLK..V.xx1xOxidation..M2.	-1.64866	23.7931	-4.43515	2.78526e-05	0.00029576	1.79908
Tryptic	[KR].NMMAACDPR.[H]	1xCarbamidomethyl [C6]	TUBB2A	X.KR..NMMAACDPR..H.xx1xCarbamidomethyl..C6.	-0.852775	23.224	-4.43085	2.82493e-05	0.000299608	1.7852
Tryptic	[K].CVCEQGFK.[G]	Carbamidomethyl [C]; 1xCarbamidomethyl [N-Term]	TNC	X.K..CVCEQGFK..G.xxCarbamidomethyl..C...1xCarbamidomethyl..N.Term.	1.31406	24.2211	4.43022	2.8373e-05	0.000300553	1.78132
Tryptic	[R].VVEQMCITQYER.[E]	1xCarbamidomethyl [C6]	PRNP	X.R..VVEQMCITQYER..E.xx1xCarbamidomethyl..C6.	0.978136	23.6653	4.42583	2.87959e-05	0.000304664	1.76687
Tryptic	[R].GEDTSMNLVQK.[Y]		MMP3	X.R..GEDTSMNLVQK..Y.xx	0.969312	30.2344	4.42428	2.89635e-05	0.000306066	1.76131
Tryptic	[R].ETNLDSLPLVDTHSK.[R]		VIM	X.R..ETNLDSLPLVDTHSK..R.xx	-1.79165	26.8276	-4.4232	2.913e-05	0.000307452	1.75607
Tryptic	[R].HGCGQYSAQR.[S]	1xCarbamidomethyl [C3]	LECT2	X.R..HGCGQYSAQR..S.xx1xCarbamidomethyl..C3.	-1.5803	23.0586	-4.42097	2.93741e-05	0.000309653	1.74807
Tryptic	[R].QHDAEVDATLK.[S]	1xGln->pyro-Glu [N-Term]	COL2A1	X.R..QHDAEVDATLK..S.xx1xGln..pyro.Glu..N.Term.	-1.24842	26.2769	-4.41321	3.02406e-05	0.000318403	1.72019
Tryptic	[K].YQEGGVESAFHK.[T]		CAPG	X.K..YQEGGVESAFHK..T.xx	-1.06108	24.352	-4.39899	3.18793e-05	0.000335252	1.66953
Tryptic	[R].VGAPGPAGAR.[G]		COL1A2	X.R..VGAPGPAGAR..G.xx	-0.902048	29.2014	-4.39669	3.21049e-05	0.000337217	1.66253
Semi	[D].PGFEGER.[G]		COL6A1	X.D..PGFEGER..G.xx	0.57602	27.3824	4.39439	3.23815e-05	0.000339714	1.65431
Tryptic	[R].GNQPVGVGLEAAK.[T]		THBS2	X.R..GNQPVGVGLEAAK..T.xx	-1.20277	24.1651	-4.39434	3.24512e-05	0.000340035	1.65255
Tryptic	[K].QIAEDFPGIDSK.[I]		MMP3	X.K..QIAEDFPGIDSK..I.xx	0.970396	29.4016	4.39282	3.25821e-05	0.000340997	1.64844
Tryptic	[K].EIETLVEEK.[T]		P3H1	X.K..EIETLVEEK..T.xx	-0.946388	22.3604	-4.39083	3.28232e-05	0.000342545	1.64136
Tryptic	[R].FCGTFR.[P]	1xCarbamidomethyl [C2]	PCOLCE	X.R..FCGTFR..P.xx1xCarbamidomethyl..C2.	0.626518	28.0969	4.39099	3.27954e-05	0.000342545	1.64213
Tryptic	[R].SVDPGSPAAR.[S]		SLC9A3R2	X.R..SVDPGSPAAR..S.xx	-0.783425	31.0402	-4.39056	3.28479e-05	0.000342545	1.6406
Tryptic	[R].AFSEVPDR.[A]		TMEM119	X.R..AFSEVPDR..A.xx	-0.941235	23.669	-4.38507	3.35371e-05	0.000348897	1.62074
Tryptic	[R].EGAPGAEGSPGRDGSPGAK.[G]	2xOxidation [P10; P]	COL1A1	X.R..EGAPGAEGSPGRDGSPGAK..G.xx2xOxidation..P10..P.	-0.829821	22.0515	-4.38502	3.3535e-05	0.000348897	1.62076
Tryptic	[K].GEPGSAGPQGPPGPSGEEGK.[R]	1xOxidation [P]	COL1A2	X.K..GEPGSAGPQGPPGPSGEEGK..R.xx1xOxidation..P.	-0.863091	25.3229	-4.38136	3.39958e-05	0.000353248	1.60768
Tryptic	[K].VLVVVTDGR.[S]		COL12A1	X.K..VLVVVTDGR..S.xx	-0.703721	24.9616	-4.38022	3.41398e-05	0.000354322	1.60363
Tryptic	[K].ICDFGLAR.[DVI]	1xCarbamidomethyl [C2]	PDGFRB	X.K..ICDFGLAR..DVI.xx1xCarbamidomethyl..C2.	-0.718792	22.7715	-4.3787	3.4335e-05	0.000355502	1.59817
Tryptic	[R].GPEGPPGKPGEDGEPGR.[N]	1xOxidation [P15]	COL5A2	X.R..GPEGPPGKPGEDGEPGR..N.xx1xOxidation..P15.	-0.971948	22.3368	-4.37902	3.43037e-05	0.000355502	1.59909
Tryptic	[R].TATITVLPQQPR.[N]		AXL	X.R..TATITVLPQQPR..N.xx	0.778604	23.5695	4.37797	3.44279e-05	0.00035604	1.59558
Semi	[AE].SPKEPEQLR.[K]		HNRNPA1	X.AE..SPKEPEQLR..K.xx	0.806065	22.9565	4.37714	3.45343e-05	0.000356718	1.59262
Tryptic	[R].AVLDGCSCCLVCAR.[Q]	4xCarbamidomethyl [C6; C8; C9; C12]	CCN3	X.R..AVLDGCSCCLVCAR..Q.xx4xCarbamidomethyl..C6..C8..C9..C12.	0.78375	22.1108	4.37576	3.47123e-05	0.000358133	1.58769
Tryptic	[R].DYFIATCK.[Q]	1xCarbamidomethyl [C7]	C1R	X.R..DYFIATCK..Q.xx1xCarbamidomethyl..C7.	1.05614	26.6761	4.37529	3.48274e-05	0.000358896	1.58477
Tryptic	[K].NCPGAEVPEGECCPVCPDGSESPTDQETTGVEGPKGDTGPR.[G]	4xCarbamidomethyl [C2; C12; C13; C16]; 1xOxidation [P]	COL1A1	X.K..NCPGAEVPEGECCPVCPDGSESPTDQETTGVEGPKGDTGPR..G.xx4xCarbamidomethyl..C2..C12..C13..C16...1xOxidation..P.	-0.930125	28.6974	-4.37346	3.50155e-05	0.000360407	1.57938
Tryptic	[R].HPTWPQK.[S]		COL18A1	X.R..HPTWPQK..S.xx	-1.52858	23.8845	-4.36387	3.63541e-05	0.000373744	1.54372
Tryptic	[K].LLSDFPVVPTATR.[V]		SVEP1	X.K..LLSDFPVVPTATR..V.xx	0.947858	20.1948	4.36245	3.64891e-05	0.00037469	1.53992
Tryptic	[K].MASGAANVVGPK.[I]		FAM3C	X.K..MASGAANVVGPK..I.xx	0.510473	23.4669	4.36108	3.66629e-05	0.000376032	1.53532
Tryptic	[K].TKDEMAAAEEK.[V]		RNF213	X.K..TKDEMAAAEEK..V.xx	1.13693	23.6388	4.35655	3.73587e-05	0.00038182	1.51761
Semi	[KV].AVLTIDEK.[G]		SERPINA1	X.KV..AVLTIDEK..G.xx	-0.984392	25.6364	-4.3565	3.73045e-05	0.00038182	1.51875
Tryptic	[R].GAAGEPGRDGVPGGPGMR.[G]	2xOxidation [M/P]	COL3A1	X.R..GAAGEPGRDGVPGGPGMR..G.xx2xOxidation..M.P.	1.13899	24.8275	4.35675	3.73304e-05	0.00038182	1.51834
Tryptic	[K].AYPAIGTPIPFDK.[I]		COL10A1	X.K..AYPAIGTPIPFDK..I.xx	-1.26162	21.8133	-4.35595	3.74412e-05	0.000382216	1.5155
Tryptic	[R].EECNWAGK.[D]	1xCarbamidomethyl [C3]	SEMA3B	X.R..EECNWAGK..D.xx1xCarbamidomethyl..C3.	-0.689217	21.4445	-4.3527	3.78246e-05	0.000385678	1.50544
Tryptic	[K].QIAEDFPGIDSK.[I]	1xGln->pyro-Glu [N-Term]	MMP3	X.K..QIAEDFPGIDSK..I.xx1xGln..pyro.Glu..N.Term.	0.965023	28.5044	4.35019	3.81898e-05	0.000388947	1.49628
Tryptic	[K].ATIGADFLTK.[E]		RAB7A	X.K..ATIGADFLTK..E.xx	-0.654794	21.7123	-4.34793	3.85005e-05	0.000391654	1.48847
Tryptic	[R].GLPGVAGAVGEPGPLGIAGPPGAR.[G]	2xOxidation [P]	COL1A2	X.R..GLPGVAGAVGEPGPLGIAGPPGAR..G.xx2xOxidation..P.	-1.55851	21.9833	-4.34476	3.90299e-05	0.000396576	1.4757
Tryptic	[R].LGVAGQWR.[F]		UCHL1	X.R..LGVAGQWR..F.xx	-0.8208	22.5066	-4.33483	4.0419e-05	0.000410213	1.44191
Tryptic	[K].DFTAYR.[W]		THBS1	X.K..DFTAYR..W.xx	0.741862	26.8476	4.33245	4.07768e-05	0.000413363	1.43347
Tryptic	[K].EFDHNSNIR.[Y]		CFH	X.K..EFDHNSNIR..Y.xx	0.819559	26.2679	4.326	4.17639e-05	0.000422387	1.41057
Tryptic	[R].YFYTSVSR.[P]		HLA-B	X.R..YFYTSVSR..P.xx	-1.13743	22.9255	-4.32666	4.1739e-05	0.000422387	1.41144
Tryptic	[R].QAVDQIK.[S]		EZR	X.R..QAVDQIK..S.xx	0.579256	22.8897	4.3183	4.29706e-05	0.000434088	1.38331
Tryptic	[R].DTDTGALLFIGK.[I]		SERPINF1	X.R..DTDTGALLFIGK..I.xx	0.683896	27.0374	4.31771	4.30658e-05	0.000434546	1.38119
Tryptic	[K].SPDNKPVWYGLDMNR.[G]	1xOxidation [M13]	COL5A2	X.K..SPDNKPVWYGLDMNR..G.xx1xOxidation..M13.	1.45885	22.1893	4.31579	4.34525e-05	0.000437941	1.37293
Tryptic	[K].LSITGTYDLK.[S]		SERPINA1	X.K..LSITGTYDLK..S.xx	-0.722627	27.0675	-4.29888	4.61686e-05	0.000464778	1.31461
Tryptic	[R].GEPGPTGLPGPPGER.[G]	2xOxidation [P]	COL1A1	X.R..GEPGPTGLPGPPGER..G.xx2xOxidation..P.	-1.92079	26.6852	-4.29888	4.62545e-05	0.000465105	1.31313
Tryptic	[K].TYIFAGDK.[F]		MMP2	X.K..TYIFAGDK..F.xx	-1.04911	24.0293	-4.29592	4.67563e-05	0.00046961	1.30279
Tryptic	[K].KAALSMCK.[S]	1xCarbamidomethyl [C7]	PTGDS	X.K..KAALSMCK..S.xx1xCarbamidomethyl..C7.	1.40048	23.6443	4.29532	4.6865e-05	0.00047016	1.30058
Tryptic	[K].LTFDAITTIR.[G]		MMP1	X.K..LTFDAITTIR..G.xx	-1.13961	22.8287	-4.29414	4.70695e-05	0.000471669	1.29642
Tryptic	[K].VTIDSSYDIAK.[I]		CHI3L1	X.K..VTIDSSYDIAK..I.xx	-1.03905	27.9074	-4.29016	4.77546e-05	0.000477985	1.28256
Tryptic	[R].STVPVNTNR.[W]		AGRN	X.R..STVPVNTNR..W.xx	0.906077	23.9824	4.28856	4.79604e-05	0.000479494	1.27819
Tryptic	[R].EQWPQCPTIK.[E]	1xCarbamidomethyl [C6]	CTSB	X.R..EQWPQCPTIK..E.xx1xCarbamidomethyl..C6.	0.635508	27.2416	4.28498	4.85975e-05	0.000485307	1.26556
Semi	[Q].SLQEETVR.[K]		COL1A2	X.Q..SLQEETVR..K.xx	-0.853727	24.4533	-4.28457	4.86707e-05	0.000485482	1.26412
Tryptic	[R].LAACGPPPVAPPAAVAAVAGGAR.[M]	1xCarbamidomethyl [C4]	IGFBP2	X.R..LAACGPPPVAPPAAVAAVAGGAR..M.xx1xCarbamidomethyl..C4.	1.18914	22.8446	4.28464	4.8747e-05	0.000485687	1.26292
Tryptic	[K].AKDQLTCNK.[F]	1xCarbamidomethyl [C7]	C3	X.K..AKDQLTCNK..F.xx1xCarbamidomethyl..C7.	-0.830785	23.8295	-4.28366	4.88355e-05	0.000486013	1.26089
Tryptic	[K].DIREEAEK.[Y]		PSMA3	X.K..DIREEAEK..Y.xx	-0.690252	22.5775	-4.28322	4.89136e-05	0.000486235	1.25936
Tryptic	[K].LELLSLSK.[N]		CPN2	X.K..LELLSLSK..N.xx	0.999919	21.8485	4.28256	4.90742e-05	0.000487277	1.25636
Tryptic	[K].MNTVIAALSR.[D]		SERPINA6	X.K..MNTVIAALSR..D.xx	-1.16565	21.4094	-4.28194	4.92342e-05	0.000488309	1.25341
Semi	[N].LQPASEYTVSLVAIK.[G]		FN1	X.N..LQPASEYTVSLVAIK..G.xx	0.867443	21.9926	4.28058	4.93923e-05	0.00048932	1.25005
Tryptic	[R].QTIYFR.[D]		CADM1	X.R..QTIYFR..D.xx	-0.806405	21.6397	-4.27965	4.95616e-05	0.00049044	1.24677
Tryptic	[K].MLEELVSR.[I]		TBC1D22A	X.K..MLEELVSR..I.xx	-0.847302	25.2988	-4.27707	5.00349e-05	0.000494562	1.23768
Tryptic	[R].ECELPK.[I]	1xCarbamidomethyl [C2]	CFH	X.R..ECELPK..I.xx1xCarbamidomethyl..C2.	0.624785	26.6679	4.27445	5.05199e-05	0.000498791	1.22846
Tryptic	[R].LVGGPMDASVEEEGVRR.[A]	1xOxidation [M6]	CST3	X.R..LVGGPMDASVEEEGVRR..A.xx1xOxidation..M6.	1.7147	24.2034	4.27391	5.07109e-05	0.000499545	1.22514
Tryptic	[R].YPPWPGK.[I]		GLYR1	X.R..YPPWPGK..I.xx	1.10311	24.7347	4.27418	5.06607e-05	0.000499545	1.22609
Tryptic	[R].SGQVLEVSGSK.[A]		ATP6V1B2	X.R..SGQVLEVSGSK..A.xx	-1.0297	22.4034	-4.2733	5.08045e-05	0.000499903	1.22331
Tryptic	[R].EPGEFALLR.[S]		B4GAT1	X.R..EPGEFALLR..S.xx	0.933154	21.9778	4.26982	5.14015e-05	0.000505206	1.21196
Tryptic	[K].DLVFIFK.[G]		MMP3	X.K..DLVFIFK..G.xx	1.11858	27.0768	4.26981	5.14815e-05	0.000505423	1.21072
Tryptic	[K].HGGLYHENMR.[R]		CFH	X.K..HGGLYHENMR..R.xx	2.12656	24.1389	4.26756	5.1908e-05	0.000509037	1.20283
Tryptic	[K].MLPLLEVAEK.[E]		OLFML3	X.K..MLPLLEVAEK..E.xx	1.14727	23.6499	4.26525	5.2351e-05	0.000512804	1.1947
Tryptic	[R].GDGGPPGMTGFPGAAGR.[T]	1xOxidation [M/P]	COL1A2	X.R..GDGGPPGMTGFPGAAGR..T.xx1xOxidation..M.P.	-0.923886	26.2329	-4.2641	5.24949e-05	0.000513637	1.19183
Tryptic	[R].TGPPGPSGISGPPGPPGPAGK.[E]	2xOxidation [P]	COL1A2	X.R..TGPPGPSGISGPPGPPGPAGK..E.xx2xOxidation..P.	1.26427	29.0288	4.26039	5.32946e-05	0.000520877	1.17762
Tryptic	[K].YEVSVYALK.[D]		FN1	X.K..YEVSVYALK..D.xx	0.592195	29.6729	4.25829	5.36118e-05	0.000523391	1.17166
Semi	[K].YIQVVYLHNN.[N]		DCN	X.K..YIQVVYLHNN..N.xx	0.674904	22.2734	4.25583	5.40982e-05	0.000527109	1.16302
Semi	[RK].DVWKPEPC.[QR]	1xCarbamidomethyl [C8]	COL3A1	X.RK..DVWKPEPC..QR.xx1xCarbamidomethyl..C8.	0.661376	26.7924	4.25575	5.41137e-05	0.000527109	1.16275
Tryptic	[R].ELSNTAAYQSVR.[I]		SIAE	X.R..ELSNTAAYQSVR..I.xx	0.516917	22.5686	4.25112	5.50401e-05	0.000535536	1.14652
Tryptic	[R].EGDGSCFPDALDR.[F]	1xCarbamidomethyl [C6]	CHI3L1	X.R..EGDGSCFPDALDR..F.xx1xCarbamidomethyl..C6.	-1.07061	28.0694	-4.24827	5.57176e-05	0.000541522	1.13512
Tryptic	[K].QCCDCCGLGLR.[V]	4xCarbamidomethyl [C2; C3; C5; C6]; 1xGln->pyro-Glu [N-Term]	FBLN2	X.K..QCCDCCGLGLR..V.xx4xCarbamidomethyl..C2..C3..C5..C6...1xGln..pyro.Glu..N.Term.	0.856987	21.6353	4.24336	5.66292e-05	0.00054977	1.11931
Tryptic	[R].AGAGDFMR.[Y]		FKBP10	X.R..AGAGDFMR..Y.xx	-0.919337	22.9728	-4.2427	5.67825e-05	0.000550645	1.11678
Tryptic	[R].FAGVFHVEK.[N]		CD44	X.R..FAGVFHVEK..N.xx	-1.59814	22.3763	-4.23799	5.78565e-05	0.000560436	1.09911
Tryptic	[K].DFGTEAARPQK.[G]		SOST	X.K..DFGTEAARPQK..G.xx	-1.2682	26.3318	-4.23698	5.80695e-05	0.000561321	1.0956
Tryptic	[R].NKDVFQCEVR.[N]	1xCarbamidomethyl [C7]	SERPINE2	X.R..NKDVFQCEVR..N.xx1xCarbamidomethyl..C7.	-0.983274	26.2805	-4.23666	5.80766e-05	0.000561321	1.09531
Tryptic	[K].DNCPLVR.[N]	1xCarbamidomethyl [C3]	COMP	X.K..DNCPLVR..N.xx1xCarbamidomethyl..C3.	-2.99952	24.7731	-4.23591	5.82986e-05	0.000562843	1.09184
Tryptic	[R].AYGYSGVSLK.[V]		THBS2	X.R..AYGYSGVSLK..V.xx	-1.28685	23.9187	-4.23523	5.84434e-05	0.000563617	1.08947
Tryptic	[R].EEAENTLQSFR.[Q]	1xGlu->pyro-Glu [N-Term]	VIM	X.R..EEAENTLQSFR..Q.xx1xGlu..pyro.Glu..N.Term.	-1.20914	23.4326	-4.23471	5.85543e-05	0.000564063	1.08766
Tryptic	[R].GAQGPPGATGFPGAAGR.[V]	1xOxidation [P12]	COL2A1	X.R..GAQGPPGATGFPGAAGR..V.xx1xOxidation..P12.	-0.924764	26.1905	-4.23324	5.87839e-05	0.000565025	1.08367
Tryptic	[R].QVMYQQSSGR.[N]		EPDR1	X.R..QVMYQQSSGR..N.xx	-0.925417	23.5123	-4.23337	5.87558e-05	0.000565025	1.08413
Tryptic	[K].SITLFVQEDR.[A]		THBS1	X.K..SITLFVQEDR..A.xx	1.63723	24.6996	4.23066	5.94289e-05	0.000570596	1.07349
Tryptic	[R].GLTGPIGPPGPAGANGEK.[G]	1xOxidation [P]	COL2A1	X.R..GLTGPIGPPGPAGANGEK..G.xx1xOxidation..P.	1.86426	24.2567	4.22589	6.04745e-05	0.000579996	1.05682
Semi	[Y].EAGYEQCDAGWLR.[D]	1xCarbamidomethyl [C7]	ACAN	X.Y..EAGYEQCDAGWLR..D.xx1xCarbamidomethyl..C7.	-1.25078	23.1238	-4.22449	6.07845e-05	0.000582329	1.05194
Tryptic	[K].YLVCLR.[S]	1xCarbamidomethyl [C4]	PROS1	X.K..YLVCLR..S.xx1xCarbamidomethyl..C4.	1.06167	23.4677	4.21901	6.20138e-05	0.000593454	1.03281
Tryptic	[K].EVAGLWIK.[I]		GM2A	X.K..EVAGLWIK..I.xx	0.730923	21.3148	4.21724	6.23083e-05	0.000595512	1.028
Semi	[N].TFISPQQR.[W]		MGP	X.N..TFISPQQR..W.xx	-0.730279	22.8648	-4.21699	6.23655e-05	0.000595512	1.02712
Tryptic	[R].GPPGAAGAPGPQGFQGPAGEPGEPGQTGPAGAR.[G]	1xOxidation [P]	COL1A2	X.R..GPPGAAGAPGPQGFQGPAGEPGEPGQTGPAGAR..G.xx1xOxidation..P.	-1.19971	23.6529	-4.21713	6.24395e-05	0.000595567	1.02627
Tryptic	[R].GQEITVR.[G]		COL12A1	X.R..GQEITVR..G.xx	-0.636815	25.5385	-4.21489	6.28455e-05	0.000598783	1.0198
Tryptic	[R].GQSGSCVDVNECLTPGVCAHGK.[C]	3xCarbamidomethyl [C6; C12; C18]	LTBP2	X.R..GQSGSCVDVNECLTPGVCAHGK..C.xx3xCarbamidomethyl..C6..C12..C18.	0.622385	24.0101	4.21004	6.39669e-05	0.000608803	1.0029
Tryptic	[R].EQDAPVAGLQPVER.[A]		LTBP2	X.R..EQDAPVAGLQPVER..A.xx	0.630155	23.995	4.20842	6.43472e-05	0.000611755	0.997241
Tryptic	[K].IQTQLQR.[D]		ANPEP	X.K..IQTQLQR..D.xx	0.685224	24.0572	4.20797	6.44534e-05	0.000612096	0.995667
Tryptic	[R].PVFLCGGDVK.[G]	1xCarbamidomethyl [C5]	PCOLCE	X.R..PVFLCGGDVK..G.xx1xCarbamidomethyl..C5.	0.687934	25.5958	4.20704	6.46706e-05	0.000613491	0.992454
Tryptic	[K].DISTTLNADEAVAR.[G]		HSPH1	X.K..DISTTLNADEAVAR..G.xx	1.32499	22.6337	4.2064	6.49328e-05	0.000614795	0.988875
Tryptic	[R].SDTVPSPR.[D]		FN1	X.R..SDTVPSPR..D.xx	0.502714	31.6252	4.20587	6.49491e-05	0.000614795	0.98835
Tryptic	[K].NEEDDMVEMEEER.[L]		NUCB2	X.K..NEEDDMVEMEEER..L.xx	-0.790053	21.7848	-4.20127	6.60462e-05	0.000624502	0.972352
Semi	[A].TSGTEHQFCGGR.[L]	1xCarbamidomethyl [C9]	PCOLCE	X.A..TSGTEHQFCGGR..L.xx1xCarbamidomethyl..C9.	0.914612	21.8796	4.19933	6.65324e-05	0.000628417	0.965395
Tryptic	[K].QLIVGVNK.[M]	1xGln->pyro-Glu [N-Term]	EEF1A2	X.K..QLIVGVNK..M.xx1xGln..pyro.Glu..N.Term.	-0.754916	23.7815	-4.19852	6.67121e-05	0.000629433	0.962772
Tryptic	[R].EVALDLSQHK.[G]		QSOX1	X.R..EVALDLSQHK..G.xx	0.463592	26.5712	4.19786	6.68723e-05	0.000630262	0.960483
Tryptic	[R].GPQGALGEPGK.[Q]		COL6A2	X.R..GPQGALGEPGK..Q.xx	-0.90704	24.3287	-4.19537	6.75013e-05	0.000635503	0.951589
Tryptic	[K].LSYTCEGGFR.[I]	1xCarbamidomethyl [C5]	CFH	X.K..LSYTCEGGFR..I.xx1xCarbamidomethyl..C5.	0.709259	26.6687	4.19317	6.80238e-05	0.000639732	0.944181
Tryptic	[R].AMAAEAEASR.[E]		STOM	X.R..AMAAEAEASR..E.xx	1.15272	23.8816	4.19209	6.84078e-05	0.00064265	0.93909
Tryptic	[R].GFSGLQGPPGPPGSPGEQGPSGASGPAGPR.[G]		COL1A1	X.R..GFSGLQGPPGPPGSPGEQGPSGASGPAGPR..G.xx	-1.01622	23.8081	-4.19123	6.86068e-05	0.000643826	0.936282
Tryptic	[R].AFSDPFVEAEK.[S]		HSPA4	X.R..AFSDPFVEAEK..S.xx	1.48322	22.6952	4.19067	6.8762e-05	0.000644589	0.934158
Tryptic	[K].AQDVQQSTDADTEGHSPK.[A]		FNDC1	X.K..AQDVQQSTDADTEGHSPK..A.xx	-1.16876	25.2123	-4.18643	6.98304e-05	0.000653901	0.919438
Semi	[G].LIGEQGISGPR.[G]		COL6A3	X.G..LIGEQGISGPR..G.xx	-0.656169	23.2148	-4.18536	6.99846e-05	0.000654641	0.91705
Tryptic	[K].QSGVVPFIFQAK.[N]	1xGln->pyro-Glu [N-Term]	COL6A3	X.K..QSGVVPFIFQAK..N.xx1xGln..pyro.Glu..N.Term.	1.30908	23.9131	4.18464	7.0287e-05	0.000656765	0.913217
Tryptic	[R].GPAGHPGPPGADGAQGR.[R]	2xOxidation [P]	COL5A3	X.R..GPAGHPGPPGADGAQGR..R.xx2xOxidation..P.	-0.885625	23.0821	-4.17823	7.18266e-05	0.000670432	0.89226
Tryptic	[R].IENYTPDLPR.[A]		MMP1	X.R..IENYTPDLPR..A.xx	-1.32638	27.8256	-4.17807	7.19852e-05	0.000671195	0.890427
Tryptic	[K].DIYSSFGFPR.[T]		MMP1	X.K..DIYSSFGFPR..T.xx	-1.22517	24.1862	-4.17681	7.23153e-05	0.000672261	0.886061
Tryptic	[K].LPDMSVK.[T]		AHNAK	X.K..LPDMSVK..T.xx	-0.493705	26.1502	-4.17629	7.23309e-05	0.000672261	0.885572
Tryptic	[R].CFQETIGSQCGK.[A]	Carbamidomethyl [C]; 1xCarbamidomethyl [N-Term]	LTBP1	X.R..CFQETIGSQCGK..A.xxCarbamidomethyl..C...1xCarbamidomethyl..N.Term.	-0.607927	23.1591	-4.1765	7.22751e-05	0.000672261	0.886309
Tryptic	[K].DACTICECK.[D]	3xCarbamidomethyl [C3; C6; C8]	PXDN	X.K..DACTICECK..D.xx3xCarbamidomethyl..C3..C6..C8.	0.713459	24.5763	4.17383	7.29794e-05	0.000677566	0.877053
Tryptic	[K].IETSYMDGTNR.[R]		NID1	X.K..IETSYMDGTNR..R.xx	0.61329	24.3306	4.17249	7.3335e-05	0.000679929	0.872414
Tryptic	[K].TAEYDVAYGESHLFR.[V]		COL6A1	X.K..TAEYDVAYGESHLFR..V.xx	1.8928	22.6525	4.17274	7.33899e-05	0.000679929	0.871982
Tryptic	[K].GPDETLR.[I]		PAICS	X.K..GPDETLR..I.xx	-1.13623	22.7653	-4.16527	7.54065e-05	0.000696641	0.846112
Tryptic	[K].PFLGTSQR.[G]		GALNS	X.K..PFLGTSQR..G.xx	0.947873	22.175	4.16518	7.53321e-05	0.000696641	0.84683
Tryptic	[R].GHDQYAYDGK.[D]		HLA-B	X.R..GHDQYAYDGK..D.xx	-1.10951	24.2261	-4.16517	7.54334e-05	0.000696641	0.845771
Tryptic	[K].DLGGFDEDAEPR.[R]		SDF4	X.K..DLGGFDEDAEPR..R.xx	0.937495	25.7694	4.16352	7.57808e-05	0.000699108	0.841152
Semi	[E].WTCKPIAEK.[C]	1xCarbamidomethyl [C3]	FN1	X.E..WTCKPIAEK..C.xx1xCarbamidomethyl..C3.	1.7268	25.2503	4.16345	7.59071e-05	0.000699533	0.839798
Semi	[KE].ALDLLDK.[ML]		MAPK1	X.KE..ALDLLDK..ML.xx	-1.07749	21.7985	-4.16315	7.59883e-05	0.000699542	0.838778
Tryptic	[R].ITGYIIK.[Y]		FN1	X.R..ITGYIIK..Y.xx	0.452559	30.65	4.16212	7.6148e-05	0.000700272	0.836494
Tryptic	[K].AQAAAPASVPAQAPK.[R]		RPL29	X.K..AQAAAPASVPAQAPK..R.xx	0.816783	24.5614	4.15808	7.72707e-05	0.000709848	0.822529
Tryptic	[R].GVVGLPGQR.[G]		COL1A1	X.R..GVVGLPGQR..G.xx	-0.839061	26.0938	-4.15638	7.77482e-05	0.000713483	0.816651
Tryptic	[R].CDSDILPLR.[N]	1xCarbamidomethyl [C1]	LRRC15	X.R..CDSDILPLR..N.xx1xCarbamidomethyl..C1.	-0.965239	22.7397	-4.15562	7.80121e-05	0.000714401	0.813526
Tryptic	[R].GEPGNIGFPGPK.[G]		COL1A2	X.R..GEPGNIGFPGPK..G.xx	-1.00608	25.6899	-4.15601	7.79632e-05	0.000714401	0.814264
Tryptic	[R].NLQNVDMK.[I]		CD44	X.R..NLQNVDMK..I.xx	-0.738148	23.0362	-4.15401	7.84192e-05	0.000717376	0.808452
Tryptic	[K].TLSFFNK.[D]		COL12A1	X.K..TLSFFNK..D.xx	-0.615451	24.7778	-4.15155	7.91209e-05	0.000723036	0.799954
Tryptic	[K].HTEDVGVVCSDKR.[I]	1xCarbamidomethyl [C9]	LOXL2	X.K..HTEDVGVVCSDKR..I.xx1xCarbamidomethyl..C9.	-1.06659	24.2779	-4.14825	8.0201e-05	0.000732138	0.7873
Tryptic	[R].QQMENYPK.[N]		CD63	X.R..QQMENYPK..N.xx	-0.602479	22.3205	-4.14688	8.04673e-05	0.000733801	0.783858
Tryptic	[K].TGLITTTSR.[K]		FAT1	X.K..TGLITTTSR..K.xx	-0.964328	21.548	-4.14488	8.11078e-05	0.000738869	0.776413
Tryptic	[K].LSYEGEVTK.[S]		SERPINF1	X.K..LSYEGEVTK..S.xx	0.595792	28.156	4.13787	8.3132e-05	0.000756519	0.752785
Tryptic	[K].KLSYIR.[I]		DCN	X.K..KLSYIR..I.xx	0.969623	30.384	4.13485	8.41159e-05	0.000764674	0.741708
Tryptic	[K].GESGYVASEGFPNLYPPNK.[E]		PCOLCE	X.K..GESGYVASEGFPNLYPPNK..E.xx	0.949536	25.6918	4.1278	8.62461e-05	0.000783222	0.717786
Tryptic	[R].DNWVFCGGK.[G]	1xCarbamidomethyl [C6]	FAM3C	X.R..DNWVFCGGK..G.xx1xCarbamidomethyl..C6.	0.622628	22.0657	4.11958	8.88061e-05	0.000804794	0.689829
Tryptic	[R].EESPLLIGQQSTVSDVPR.[D]		FN1	X.R..EESPLLIGQQSTVSDVPR..D.xx	0.486069	29.9894	4.11978	8.87399e-05	0.000804794	0.69054
Semi	[Y].WEIQPSTFR.[C]		DCN	X.Y..WEIQPSTFR..C.xx	1.0751	23.7673	4.1176	8.95839e-05	0.000810999	0.681792
Tryptic	[K].GNQFWAIR.[G]		MMP3	X.K..GNQFWAIR..G.xx	1.00188	28.5145	4.117	8.97636e-05	0.000811784	0.679856
Tryptic	[R].AALQELLSK.[G]		RPS25	X.R..AALQELLSK..G.xx	-0.686836	20.4072	-4.11601	8.99543e-05	0.000812665	0.677583
Tryptic	[R].TGHPGTVGPAGIR.[G]		COL1A2	X.R..TGHPGTVGPAGIR..G.xx	1.88278	23.6454	4.11486	9.04701e-05	0.000816478	0.672409
Tryptic	[R].NFQMVPLDPK.[G]		THBS2	X.R..NFQMVPLDPK..G.xx	-1.26677	23.0787	-4.11082	9.17976e-05	0.000827603	0.658523
Tryptic	[R].IGDTWSK.[K]		FN1	X.R..IGDTWSK..K.xx	0.494918	31.7054	4.10949	9.20923e-05	0.000829402	0.655193
Tryptic	[K].GDAGAPGAPGSQGAPGLQGMPGER.[G]	3xOxidation [P9; M/P]	COL1A1	X.K..GDAGAPGAPGSQGAPGLQGMPGER..G.xx3xOxidation..P9..M.P.	-1.21578	23.9816	-4.10721	9.29956e-05	0.00083581	0.646165
Tryptic	[R].EETGAALKPR.[L]		COL18A1	X.R..EETGAALKPR..L.xx	-0.693597	21.3434	-4.10683	9.2977e-05	0.00083581	0.646081
Tryptic	[K].EANMPLPGYK.[V]		PLS3	X.K..EANMPLPGYK..V.xx	-0.589948	24.4086	-4.10629	9.31585e-05	0.000836412	0.644222
Tryptic	[K].MEEVEAMLLPETLKR.[W]	1xOxidation [M]	SERPINA3	X.K..MEEVEAMLLPETLKR..W.xx1xOxidation..M.	1.71931	21.7077	4.10612	9.33605e-05	0.000837363	0.642433
Tryptic	[R].LSVLGPAGEGPSAEVTAR.[T]		COL7A1	X.R..LSVLGPAGEGPSAEVTAR..T.xx	0.695522	22.4816	4.10298	9.42757e-05	0.000844702	0.632862
Tryptic	[K].GSPGADGPAGAPGTPGPQGIAGQR.[G]		COL1A1	X.K..GSPGADGPAGAPGTPGPQGIAGQR..G.xx	-0.897103	22.8816	-4.1015	9.48001e-05	0.000848529	0.62762
Tryptic	[K].TVTPVSPLGK.[K]		ULBP2	X.K..TVTPVSPLGK..K.xx	-0.65963	21.9119	-4.09916	9.55768e-05	0.000854604	0.6198
Tryptic	[K].DIMAEIYK.[N]		CTSB	X.K..DIMAEIYK..N.xx	0.671971	26.0081	4.0952	9.69468e-05	0.000865079	0.606239
Tryptic	[R].TSSYLCQYQCVNEPGK.[F]	2xCarbamidomethyl [C6; C10]; 1xOxidation [P14]	EFEMP1	X.R..TSSYLCQYQCVNEPGK..F.xx2xCarbamidomethyl..C6..C10...1xOxidation..P14.	0.691907	23.5263	4.09528	9.69186e-05	0.000865079	0.606517
Tryptic	[K].YFQFQEEGK.[E]		ARPC2	X.K..YFQFQEEGK..E.xx	-0.961503	22.1169	-4.09011	9.88221e-05	0.000880911	0.588136
Tryptic	[R].SPPPVQVSEK.[V]		SVEP1	X.R..SPPPVQVSEK..V.xx	1.24829	22.6978	4.08864	9.94117e-05	0.000885262	0.58259
Tryptic	[K].EVVLLVATEGR.[V]		ACAN	X.K..EVVLLVATEGR..V.xx	-2.00704	25.3434	-4.08792	9.967e-05	0.000885975	0.580118
Tryptic	[K].VENFIQK.[Q]		PITPNB	X.K..VENFIQK..Q.xx	-1.12472	22.4778	-4.08785	9.9695e-05	0.000885975	0.579879
Tryptic	[R].SDGSCAWYR.[G]	1xCarbamidomethyl [C5]	TIMP2	X.R..SDGSCAWYR..G.xx1xCarbamidomethyl..C5.	0.565394	25.3197	4.08531	0.00010045	0.000891778	0.572416
Tryptic	[K].FYGLQVTGK.[A]		MMP14	X.K..FYGLQVTGK..A.xx	-0.627375	26.5751	-4.08267	0.000101408	0.00089936	0.563382
Tryptic	[K].VPMMNSK.[K]		SERPING1	X.K..VPMMNSK..K.xx	0.626496	24.6316	4.08112	0.00010197	0.000903433	0.55811
Tryptic	[R].TESSGGWQNR.[D]		MRC2	X.R..TESSGGWQNR..D.xx	-0.694367	23.889	-4.07795	0.000103138	0.000912852	0.547263
Tryptic	[R].ELAEDGYSGVEVR.[V]		RPS3	X.R..ELAEDGYSGVEVR..V.xx	-0.766844	22.5445	-4.07607	0.000103832	0.000918064	0.540875
Tryptic	[R].ALAEEVEQVHR.[G]		APOL2	X.R..ALAEEVEQVHR..G.xx	-1.1473	24.1359	-4.07537	0.000104256	0.000920874	0.537269
Tryptic	[K].IGLFGGAGVGK.[T]		ATP5F1B	X.K..IGLFGGAGVGK..T.xx	-1.04032	22.1698	-4.07226	0.000105422	0.000930232	0.526675
Tryptic	[R].GGGQIIPTAR.[R]		EEF2	X.R..GGGQIIPTAR..R.xx	-0.640208	24.5316	-4.07134	0.000105608	0.000930934	0.524724
Tryptic	[K].YIQAACK.[T]	1xCarbamidomethyl [C6]	CLTC	X.K..YIQAACK..T.xx1xCarbamidomethyl..C6.	-0.773927	22.8043	-4.07032	0.000105994	0.000933392	0.52125
Tryptic	[K].EAFSLFDKDGDGTITTK.[E]		CALM3	X.K..EAFSLFDKDGDGTITTK..E.xx	1.63657	26.6672	4.07045	0.000106107	0.000933438	0.520512
Tryptic	[K].SDGAPASDSKPGSSEAAPSSK.[E]		BASP1	X.K..SDGAPASDSKPGSSEAAPSSK..E.xx	-0.86919	23.7487	-4.0679	0.000106931	0.000939741	0.512899
Tryptic	[K].VFGPGVER.[S]		FLNB	X.K..VFGPGVER..S.xx	-0.540257	22.8957	-4.06699	0.000107266	0.000941733	0.509897
Tryptic	[LK].YEEEMR.[EK]		VIM	X.LK..YEEEMR..EK.xx	0.951626	23.4871	4.06154	0.000109458	0.000960015	0.490767
Tryptic	[K].AAYLQETGKPLDETLKK.[A]		ANXA1	X.K..AAYLQETGKPLDETLKK..A.xx	1.63736	25.3168	4.05885	0.0001106	0.000969059	0.481015
Tryptic	[K].AIDGLDR.[N]		AKR1C3	X.K..AIDGLDR..N.xx	-1.11504	22.2714	-4.0575	0.000111135	0.000972762	0.476428
Tryptic	[K].DVDECSLKPSICGTAVCK.[N]	3xCarbamidomethyl [C5; C12; C17]	PROS1	X.K..DVDECSLKPSICGTAVCK..N.xx3xCarbamidomethyl..C5..C12..C17.	0.967931	23.2164	4.05672	0.000111386	0.000973982	0.474187
Tryptic	[K].VAVATPAK.[K]		NCL	X.K..VAVATPAK..K.xx	1.08211	24.4041	4.05222	0.000113248	0.000989275	0.458494
Tryptic	[R].LFIVDAR.[P]		NSFL1C	X.R..LFIVDAR..P.xx	0.39547	23.6038	4.04981	0.000114058	0.000995352	0.451442
Tryptic	[R].LQSEVAELK.[I]		IST1	X.R..LQSEVAELK..I.xx	-0.834788	22.0928	-4.04726	0.000115098	0.00100252	0.442801
Tryptic	[R].TDATLSCDVR.[S]	1xCarbamidomethyl [C7]	NECTIN2	X.R..TDATLSCDVR..S.xx1xCarbamidomethyl..C7.	-0.629704	21.5246	-4.04724	0.000115109	0.00100252	0.442713
Tryptic	[K].TVLEIDTPK.[V]		COL5A1	X.K..TVLEIDTPK..V.xx	-1.06757	23.6603	-4.04628	0.000115676	0.00100645	0.438305
Tryptic	[R].CFSQPR.[H]	1xCarbamidomethyl [N-Term]; 1xCarbamidomethyl [C1]	B4GALT1	X.R..CFSQPR..H.xx1xCarbamidomethyl..N.Term...1xCarbamidomethyl..C1.	0.676314	23.0649	4.04281	0.000116939	0.00101643	0.427698
Tryptic	[R].QYDISDPQRPR.[L]	1xGln->pyro-Glu [N-Term]	SELENBP1	X.R..QYDISDPQRPR..L.xx1xGln..pyro.Glu..N.Term.	0.514023	22.7226	4.04199	0.000117282	0.00101839	0.424909
Tryptic	[R].LQENVEK.[T]		EXOC7	X.R..LQENVEK..T.xx	-1.46538	23.7487	-4.04135	0.000117725	0.00102122	0.421594
Tryptic	[K].QHFTTLIK.[E]	1xGln->pyro-Glu [N-Term]	CHI3L1	X.K..QHFTTLIK..E.xx1xGln..pyro.Glu..N.Term.	-1.15234	25.6035	-4.04073	0.000117984	0.00102144	0.419498
Tryptic	[R].NNLAGAEELFAR.[K]		CLTC	X.R..NNLAGAEELFAR..K.xx	-0.790511	21.2838	-4.04045	0.000117929	0.00102144	0.419675
Tryptic	[K].GSEMVVAGK.[L]		ITIH4	X.K..GSEMVVAGK..L.xx	-0.907903	23.2008	-4.03955	0.000118334	0.00102345	0.416455
Tryptic	[R].LLQGDTPVR.[K]		POSTN	X.R..LLQGDTPVR..K.xx	-1.0301	24.921	-4.03545	0.000120227	0.00103879	0.401577
Tryptic	[K].VGPSGAPGEDGRPGPPGPQGAR.[G]	3xOxidation [P]	COL2A1	X.K..VGPSGAPGEDGRPGPPGPQGAR..G.xx3xOxidation..P.	-1.84936	29.3523	-4.03341	0.000121103	0.00104449	0.394668
Tryptic	[K].YYLTDVDR.[I]		GNA11	X.K..YYLTDVDR..I.xx	0.761789	22.9617	4.03294	0.000121127	0.00104449	0.394218
Tryptic	[R].GPPGPMGPPGLAGPPGESGR.[E]		COL1A1	X.R..GPPGPMGPPGLAGPPGESGR..E.xx	-1.03045	24.0804	-4.03225	0.000121601	0.00104755	0.390763
Tryptic	[K].VLTWESGMR.[K]		COL12A1	X.K..VLTWESGMR..K.xx	-0.676151	23.9029	-4.02987	0.000122455	0.00105386	0.38384
Tryptic	[K].GYDCSDMSCPNDCHQHGR.[C]	3xCarbamidomethyl [C4; C9; C13]; 1xOxidation [M7]	TNC	X.K..GYDCSDMSCPNDCHQHGR..C.xx3xCarbamidomethyl..C4..C9..C13...1xOxidation..M7.	1.22949	22.3295	4.02871	0.000123143	0.00105874	0.378776
Tryptic	[K].VFSNGADLSGVTEEAPLK.[L]		SERPINA1	X.K..VFSNGADLSGVTEEAPLK..L.xx	-0.808782	24.8431	-4.02652	0.000123924	0.00106408	0.372498
Tryptic	[R].EGESLEDLMK.[L]		LCP1	X.R..EGESLEDLMK..L.xx	0.983728	21.9724	4.02672	0.000124009	0.00106408	0.372096
Tryptic	[R].AEDGENYDIK.[K]		TBCA	X.R..AEDGENYDIK..K.xx	-1.39331	24.2059	-4.02474	0.000124896	0.00107064	0.365328
Tryptic	[K].EGEIYCK.[G]	1xCarbamidomethyl [C6]	CSRP2	X.K..EGEIYCK..G.xx1xCarbamidomethyl..C6.	-0.661818	22.3096	-4.02387	0.000125097	0.00107131	0.363533
Semi	[D].PNCSCAAGDSCTCAGSCK.[C]	5xCarbamidomethyl [C3; C5; C11; C13; C17]	MT2A	X.D..PNCSCAAGDSCTCAGSCK..C.xx5xCarbamidomethyl..C3..C5..C11..C13..C17.	1.0214	23.3338	4.02176	0.000126225	0.00107886	0.355256
Tryptic	[R].GEVQTVTFDTEEVK.[T]		COL12A1	X.R..GEVQTVTFDTEEVK..T.xx	-0.73953	24.255	-4.02154	0.00012614	0.00107886	0.355634
Tryptic	[R].GELSGDFEK.[L]		ANXA6	X.R..GELSGDFEK..L.xx	-0.923937	23.4568	-4.01786	0.000127844	0.00109162	0.342939
Tryptic	[R].EDMAALEK.[D]		TUBA1A	X.R..EDMAALEK..D.xx	0.693985	22.848	4.01368	0.000129711	0.00110648	0.329084
Tryptic	[R].VVQCSDLGLDKVPK.[D]	1xCarbamidomethyl [C4]	DCN	X.R..VVQCSDLGLDKVPK..D.xx1xCarbamidomethyl..C4.	1.07459	30.4941	4.01196	0.000130694	0.00111377	0.322167
Tryptic	[K].KTEAPAAPAAQETK.[S]		BASP1	X.K..KTEAPAAPAAQETK..S.xx	-0.825332	23.5709	-4.01084	0.000131025	0.0011155	0.319496
Tryptic	[R].LPADSPIPER.[G]		EXT2	X.R..LPADSPIPER..G.xx	-0.584155	22.0355	-4.00961	0.000131597	0.00111928	0.315351
Tryptic	[R].GLPGSPGNIGPAGK.[E]		COL1A2	X.R..GLPGSPGNIGPAGK..E.xx	-0.945905	26.0688	-4.00906	0.000131971	0.00112137	0.312816
Tryptic	[R].QLQADILAATQNLK.[S]	1xGln->pyro-Glu [N-Term]	TMEM119	X.R..QLQADILAATQNLK..S.xx1xGln..pyro.Glu..N.Term.	-0.846805	20.2824	-4.00853	0.000132105	0.00112141	0.311693
Tryptic	[R].LGPLVEQGR.[V]		APOE	X.R..LGPLVEQGR..V.xx	0.744455	25.1272	4.00472	0.000133899	0.00113554	0.298864
Tryptic	[R].GVQGPPGPAGKPGR.[R]	3xOxidation [P6; P8; P]	COL5A1	X.R..GVQGPPGPAGKPGR..R.xx3xOxidation..P6..P8..P.	0.837867	24.24	4.00241	0.000135004	0.0011438	0.291049
Tryptic	[K].GDRGETGPAGPPGAPGAPGAPGPVGPAGK.[S]	2xOxidation [P]	COL1A1	X.K..GDRGETGPAGPPGAPGAPGAPGPVGPAGK..S.xx2xOxidation..P.	-1.07387	26.6326	-4.00246	0.000135171	0.0011441	0.290137
Tryptic	[R].TEFGLDALGSGGDVIR.[A]		COL7A1	X.R..TEFGLDALGSGGDVIR..A.xx	0.786744	21.1919	4.00036	0.000135984	0.00114986	0.284171
Tryptic	[K].VLQPTVFPVVPR.[L]		ACSL1	X.K..VLQPTVFPVVPR..L.xx	-0.74687	20.7456	-3.99912	0.000136583	0.00115381	0.27999
Tryptic	[R].TVLDDCGCCR.[V]	3xCarbamidomethyl [C6; C8; C9]	ESM1	X.R..TVLDDCGCCR..V.xx3xCarbamidomethyl..C6..C8..C9.	-0.797729	23.3381	-3.99753	0.000137355	0.00115921	0.274635
Tryptic	[R].DQDGEILLPR.[E]		DKK3	X.R..DQDGEILLPR..E.xx	-0.497241	25.3923	-3.99528	0.000138455	0.00116736	0.267054
Tryptic	[R].IYHSHIDAPK.[D]		CP	X.R..IYHSHIDAPK..D.xx	1.40043	23.4982	3.9949	0.000138839	0.00116947	0.264678
Tryptic	[K].AAATPESQEPQAK.[G]		MARCKSL1	X.K..AAATPESQEPQAK..G.xx	-0.899976	23.8161	-3.99276	0.000139729	0.00117582	0.25839
Tryptic	[K].ELLDTVTAPQK.[N]		SERPINF1	X.K..ELLDTVTAPQK..N.xx	0.570789	28.1759	3.98784	0.000142149	0.00119504	0.242023
Tryptic	[R].SVAIEVDGR.[V]		SULF2	X.R..SVAIEVDGR..V.xx	-1.05925	22.9486	-3.98744	0.000142553	0.00119728	0.239588
Tryptic	[K].AVDSLVPIGR.[G]		ATP5F1A	X.K..AVDSLVPIGR..G.xx	-0.551191	22.135	-3.98569	0.000143233	0.00120183	0.234803
Tryptic	[K].FYVPCK.[Q]	1xCarbamidomethyl [C5]	PCOLCE	X.K..FYVPCK..Q.xx1xCarbamidomethyl..C5.	0.596557	28.2024	3.98408	0.000144055	0.00120641	0.229364
Tryptic	[K].VPGEMEIER.[R]		CYGB	X.K..VPGEMEIER..R.xx	-1.7037	24.52	-3.98451	0.000144039	0.00120641	0.229726
Tryptic	[R].QCVAEGSPQR.[V]	1xCarbamidomethyl [C2]; 1xGln->pyro-Glu [N-Term]	NID1	X.R..QCVAEGSPQR..V.xx1xCarbamidomethyl..C2...1xGln..pyro.Glu..N.Term.	0.602638	23.7011	3.98371	0.000144239	0.00120679	0.228149
Tryptic	[R].TDQYWEK.[I]		CTSB	X.R..TDQYWEK..I.xx	0.694885	26.5265	3.98224	0.000144994	0.00121194	0.22319
Tryptic	[R].GEPGPPGPAGAAGPAGNPGADGQPGAK.[G]	2xOxidation [P]	COL1A1	X.R..GEPGPPGPAGAAGPAGNPGADGQPGAK..G.xx2xOxidation..P.	-1.22163	24.4839	-3.98126	0.000145703	0.00121554	0.218813
Tryptic	[R].GMTQLQGTR.[A]		COL6A3	X.R..GMTQLQGTR..A.xx	0.477924	28.6019	3.98099	0.000145632	0.00121554	0.219013
Tryptic	[R].AFDQIR.[M]		TKT	X.R..AFDQIR..M.xx	0.506221	27.9777	3.97927	0.00014652	0.00122119	0.213238
Tryptic	[R].YMTITSER.[S]		EFEMP2	X.R..YMTITSER..S.xx	0.554567	25.046	3.97897	0.000146678	0.00122133	0.212217
Tryptic	[K].DDTDDEIAK.[Y]		CANX	X.K..DDTDDEIAK..Y.xx	-0.740134	26.0094	-3.97849	0.000146926	0.00122223	0.21061
Tryptic	[K].GESGNKGEPGSAGPQGPPGPSGEEGK.[R]		COL1A2	X.K..GESGNKGEPGSAGPQGPPGPSGEEGK..R.xx	-1.2789	25.5566	-3.976	0.000148435	0.00123361	0.201156
Tryptic	[K].AGQLSQGAAEEDHGCR.[K]	1xCarbamidomethyl [C15]	MRC2	X.K..AGQLSQGAAEEDHGCR..K.xx1xCarbamidomethyl..C15.	-0.837427	24.1728	-3.97334	0.000149625	0.00124232	0.193313
Semi	[M].VNFTVDQIR.[A]		EEF2	X.M..VNFTVDQIR..A.xx	-0.661142	24.109	-3.97297	0.000149816	0.00124272	0.192101
Tryptic	[R].ALLEAPLK.[Q]		LTBP2	X.R..ALLEAPLK..Q.xx	0.608265	23.8406	3.97244	0.000150101	0.00124362	0.190293
Tryptic	[R].GDGGPPGMTGFPGAAGR.[T]		COL1A2	X.R..GDGGPPGMTGFPGAAGR..T.xx	-0.915484	25.5586	-3.97234	0.000150211	0.00124362	0.189672
Tryptic	[R].CLTALPYICK.[R]	Carbamidomethyl [C]; 1xCarbamidomethyl [N-Term]	MRC2	X.R..CLTALPYICK..R.xxCarbamidomethyl..C...1xCarbamidomethyl..N.Term.	-0.542802	21.0505	-3.9703	0.000151234	0.00125091	0.183147
Tryptic	[K].EPAHLMSLFGGK.[P]		GSN	X.K..EPAHLMSLFGGK..P.xx	1.62147	22.8782	3.97041	0.000151392	0.00125103	0.182414
Tryptic	[K].ASSEGGTAAGAGLDSLHK.[N]		ARPC1B	X.K..ASSEGGTAAGAGLDSLHK..N.xx	-0.779126	22.9822	-3.9675	0.000152735	0.00126093	0.173767
Tryptic	[K].ELWILNR.[Y]		ANPEP	X.K..ELWILNR..Y.xx	1.15613	22.218	3.96644	0.000153524	0.00126625	0.169129
Tryptic	[R].ELHLDNNK.[L]	1xGlu->pyro-Glu [N-Term]	DCN	X.R..ELHLDNNK..L.xx1xGlu..pyro.Glu..N.Term.	0.579193	25.5796	3.96368	0.000154807	0.00127562	0.160963
Tryptic	[R].VVQCSDLGLK.[S]	1xCarbamidomethyl [C4]	BGN	X.R..VVQCSDLGLK..S.xx1xCarbamidomethyl..C4.	-0.419168	29.7616	-3.9597	0.000156993	0.00129241	0.147647
Tryptic	[R].GAPGAVGAPGPAGATGDR.[G]	1xOxidation [P]	COL1A2	X.R..GAPGAVGAPGPAGATGDR..G.xx1xOxidation..P.	-1.43043	26.1005	-3.95845	0.000157907	0.00129871	0.142388
Tryptic	[R].STPEYFAER.[L]		ANXA6	X.R..STPEYFAER..L.xx	-1.06709	23.7315	-3.95721	0.000158596	0.00130315	0.138253
Tryptic	[K].TSSFSCEAHNAK.[G]	1xCarbamidomethyl [C6]	AXL	X.K..TSSFSCEAHNAK..G.xx1xCarbamidomethyl..C6.	0.590187	23.5738	3.94679	0.000164294	0.0013487	0.104475
Tryptic	[K].KRPDVTQPVPK.[A]		INHBA	X.K..KRPDVTQPVPK..A.xx	-1.07	24.0836	-3.94517	0.000165459	0.00135698	0.0980229
Tryptic	[K].DTEEEDFHVDQVTTVK.[V]		SERPINA1	X.K..DTEEEDFHVDQVTTVK..V.xx	-0.876465	27.677	-3.94127	0.00016755	0.00137155	0.0858848
Tryptic	[R].CQVEGGAPR.[A]	1xCarbamidomethyl [N-Term]; 1xCarbamidomethyl [C1]	ICAM1	X.R..CQVEGGAPR..A.xx1xCarbamidomethyl..N.Term...1xCarbamidomethyl..C1.	0.787039	22.095	3.94146	0.000167397	0.00137155	0.0867093
Tryptic	[R].QNSVVLQK.[L]		COL12A1	X.R..QNSVVLQK..L.xx	-0.619485	23.642	-3.94048	0.000167976	0.00137246	0.0834345
Tryptic	[R].TGEVGAVGPPGFAGEK.[G]		COL1A2	X.R..TGEVGAVGPPGFAGEK..G.xx	-0.969997	25.8333	-3.94094	0.000167933	0.00137246	0.0839307
Tryptic	[R].FIEDVK.[N]		OBSCN	X.R..FIEDVK..N.xx	-0.750372	23.5333	-3.93701	0.000170037	0.001388	0.0718547
Semi	[Y].VSGFGVMEEK.[I]		C1R	X.Y..VSGFGVMEEK..I.xx	0.705347	22.052	3.93605	0.000170609	0.00139137	0.0686657
Tryptic	[R].SEDYVELVQR.[K]		PLOD3	X.R..SEDYVELVQR..K.xx	-0.470137	23.0644	-3.92793	0.000175537	0.00143021	0.0416383
Tryptic	[R].GVPGPPGAVGPAGK.[D]	2xOxidation [P5; P]	COL1A1	X.R..GVPGPPGAVGPAGK..D.xx2xOxidation..P5..P.	-1.58471	24.7883	-3.92645	0.000176693	0.00143695	0.035659
Tryptic	[R].IQQIPNVR.[R]		PLXDC2	X.R..IQQIPNVR..R.xx	0.538602	24.2648	3.92631	0.000176538	0.00143695	0.0362385
Tryptic	[K].ACQGAPCPIDGR.[W]	2xCarbamidomethyl [C2; C7]	THBS2	X.K..ACQGAPCPIDGR..W.xx2xCarbamidomethyl..C2..C7.	-1.12836	24.5665	-3.92306	0.000178804	0.00145208	0.0243872
Tryptic	[R].FFVSSSQGR.[S]		BSG	X.R..FFVSSSQGR..S.xx	-0.70413	23.378	-3.92254	0.000178887	0.00145208	0.0236977
Tryptic	[R].ILGQQVPYATK.[G]		CHI3L1	X.R..ILGQQVPYATK..G.xx	-0.905779	28.7627	-3.92064	0.000180158	0.00146104	0.0170567
Tryptic	[R].FAGIDGTSTYTSGDQK.[T]		TGFB2	X.R..FAGIDGTSTYTSGDQK..T.xx	0.651861	21.9767	3.91927	0.000180947	0.00146607	0.0128304
Tryptic	[K].NSIAYLDEAAGNLK.[K]		COL2A1	X.K..NSIAYLDEAAGNLK..K.xx	-1.19407	24.5841	-3.91922	0.000181225	0.00146696	0.011626
Tryptic	[KR].VIMVTGDHPITAK.[A]		ATP1A1	X.KR..VIMVTGDHPITAK..A.xx	-0.925546	21.8238	-3.91732	0.000182332	0.00147455	0.00574773
Tryptic	[K].AGEQDATIHLK.[V]		NCAM1	X.K..AGEQDATIHLK..V.xx	-1.15751	22.3943	-3.91543	0.000183643	0.00148378	-0.000950074
Tryptic	[K].EGPVGLPGIDGR.[P]		COL1A2	X.K..EGPVGLPGIDGR..P.xx	-0.916723	25.5318	-3.91443	0.000184162	0.0014866	-0.00375371
Tryptic	[R].GPPGPVGPPGLTGPAGEPGR.[E]	1xOxidation [P]	COL2A1	X.R..GPPGPVGPPGLTGPAGEPGR..E.xx1xOxidation..P.	-1.16593	24.188	-3.91385	0.000184662	0.00148926	-0.00620281
Tryptic	[R].GDSVVYGLR.[S]		SPP1	X.R..GDSVVYGLR..S.xx	-1.00672	29.4294	-3.9133	0.000185012	0.0014907	-0.00799741
Tryptic	[R].VANYQR.[D]		CAT	X.R..VANYQR..D.xx	-0.787954	28.2987	-3.91226	0.000185439	0.00149276	-0.0104393
Tryptic	[K].AGTFGLQSAR.[G]		LAMA2	X.K..AGTFGLQSAR..G.xx	0.947164	22.2321	3.91231	0.000185624	0.00149287	-0.0111611
Tryptic	[R].FTDEEVDELYR.[E]		MYL12B	X.R..FTDEEVDELYR..E.xx	-0.763328	24.3915	-3.91039	0.000186659	0.00149981	-0.0166583
Tryptic	[R].ELIYNQK.[E]		SIRPA	X.R..ELIYNQK..E.xx	1.04645	22.345	3.90782	0.000188596	0.00151398	-0.0262024
Tryptic	[K].LMIEMDGTENK.[S]	2xOxidation [M2; M5]	ENO1	X.K..LMIEMDGTENK..S.xx2xOxidation..M2..M5.	1.16125	23.0526	3.9075	0.000188801	0.00151423	-0.0272332
Tryptic	[K].KLINDYVK.[N]		SERPINA3	X.K..KLINDYVK..N.xx	1.12613	25.9599	3.90718	0.000189013	0.00151453	-0.0282946
Tryptic	[K].IEGDEEMHCSDDGFWSK.[E]	1xCarbamidomethyl [C9]	CFH	X.K..IEGDEEMHCSDDGFWSK..E.xx1xCarbamidomethyl..C9.	0.801211	24.7137	3.90648	0.000189224	0.00151483	-0.0296049
Tryptic	[R].VPMMSDPK.[A]	1xOxidation [M/P]	SERPINF1	X.R..VPMMSDPK..A.xx1xOxidation..M.P.	1.00244	23.5737	3.90495	0.00019049	0.00152357	-0.0356818
Tryptic	[R].NLQPASEYTVSLVAIK.[G]		FN1	X.R..NLQPASEYTVSLVAIK..G.xx	0.715942	28.5544	3.90421	0.000190735	0.00152413	-0.0371494
Tryptic	[R].LLCNFMR.[Q]	1xCarbamidomethyl [C3]	PSMA1	X.R..LLCNFMR..Q.xx1xCarbamidomethyl..C3.	-2.41514	25.7053	-3.90374	0.000191297	0.00152722	-0.0396906
Tryptic	[K].EDLYLKPIQR.[T]		EEF2	X.K..EDLYLKPIQR..T.xx	-0.863873	22.5883	-3.90285	0.000191682	0.00152889	-0.0418058
Tryptic	[K].DVHEGQPLLNVK.[F]		CDH2	X.K..DVHEGQPLLNVK..F.xx	-1.18818	23.712	-3.90036	0.000193574	0.00153876	-0.0509121
Tryptic	[K].LMVIFSK.[V]		SDF4	X.K..LMVIFSK..V.xx	0.647914	23.3683	3.90004	0.000193529	0.00153876	-0.0509433
Tryptic	[R].DTNRPLEPPSEFIVK.[V]		CDH11	X.R..DTNRPLEPPSEFIVK..V.xx	0.582756	25.2237	3.8999	0.000193624	0.00153876	-0.0514107
Tryptic	[R].VPNNNLPIPER.[Y]		AEBP1	X.R..VPNNNLPIPER..Y.xx	-0.985885	24.6902	-3.90059	0.000193418	0.00153876	-0.0501502
Tryptic	[R].DGETLEELMK.[L]		PLS3	X.R..DGETLEELMK..L.xx	-0.730921	22.5829	-3.89905	0.000194201	0.00154194	-0.0542327
Tryptic	[K].VCAPVLAKPGVISVMGT.[-]	1xCarbamidomethyl [C2]; 1xOxidation [M15]	COL6A3	X.K..VCAPVLAKPGVISVMGT....xx1xCarbamidomethyl..C2...1xOxidation..M15.	0.617723	24.2739	3.89588	0.000196359	0.00155765	-0.0647145
Tryptic	[K].QDACQGDSGGVFAVR.[D]	1xCarbamidomethyl [C4]	C1R	X.K..QDACQGDSGGVFAVR..D.xx1xCarbamidomethyl..C4.	0.806615	25.9525	3.89407	0.000197607	0.00156186	-0.0707205
Tryptic	[R].GDTTNTVLQGLK.[E]		COL12A1	X.R..GDTTNTVLQGLK..E.xx	-0.510333	25.2295	-3.89431	0.000197443	0.00156186	-0.0699341
Tryptic	[R].GPPGAAGAPGPQGFQGPAGEPGEPGQTGPAGAR.[G]	3xOxidation [P]	COL1A2	X.R..GPPGAAGAPGPQGFQGPAGEPGEPGQTGPAGAR..G.xx3xOxidation..P.	-1.10236	24.2195	-3.89513	0.000197133	0.00156186	-0.0681922
Tryptic	[R].GPPGIPGAPGK.[A]	3xOxidation [P3; P6; P9]	COL9A3	X.R..GPPGIPGAPGK..A.xx3xOxidation..P3..P6..P9.	-0.828896	25.0443	-3.8943	0.00019746	0.00156186	-0.0700026
Tryptic	[R].DGDSESADLLGK.[H]		NRP2	X.R..DGDSESADLLGK..H.xx	-0.554566	22.9058	-3.88952	0.000200765	0.00158539	-0.0857583
Tryptic	[R].GEAGAAGPAGPAGPR.[G]		COL1A2	X.R..GEAGAAGPAGPAGPR..G.xx	-0.546301	31.0714	-3.88922	0.000200977	0.00158563	-0.0867569
Tryptic	[R].YHGDPMPCPK.[E]	1xCarbamidomethyl [C8]; 1xOxidation [M6]	C1S	X.R..YHGDPMPCPK..E.xx1xCarbamidomethyl..C8...1xOxidation..M6.	1.01248	24.4796	3.88842	0.000201801	0.00159069	-0.0903882
Tryptic	[R].GETESEEFEK.[L]		CALD1	X.R..GETESEEFEK..L.xx	-0.719095	22.9512	-3.88539	0.000203675	0.00160401	-0.0994015
Tryptic	[R].ESCDSALR.[A]	1xCarbamidomethyl [C3]	CAPZA1	X.R..ESCDSALR..A.xx1xCarbamidomethyl..C3.	-0.645496	22.5271	-3.8839	0.000204736	0.00161091	-0.104329
Semi	[P].GGEPSPEGTTGQSYNQYSQR.[Y]		FN1	X.P..GGEPSPEGTTGQSYNQYSQR..Y.xx	0.517706	28.1168	3.88306	0.000205337	0.00161273	-0.107107
[truncated: 7,609 more rows]

## Sheet: IC vs N
Type	Peptide	Modification	Protein		logFC	AveExpr	t	P.Value	adj.P.Val	B
[truncated: 8,718 more rows]

[truncated: 3 more sheets: ICD vs N, ICD vs IC, ICD vs D]
