# Supplementary material for: Tissue catabolism and donor-specific dexamethasone response in a human osteochondral model of post-traumatic osteoarthritis
Source: Arthritis Res Ther. 2022 Jun 10;24:137. doi: 10.1186/s13075-022-02828-4 (PMC9185927; doi:10.1186/s13075-022-02828-4)
Supplement: Supplementary file 8 — Additional file 8. [file 13075_2022_2828_MOESM8_ESM.xlsx]

## Sheet: Summary all tissue peptides
Type	Peptide	Modification	Protein	D	IC	ICD	ctICD...ctIC	ctICD...ctD	AveExpr	F	P.Value	adj.P.Val
Tryptic	[R].GQIIYTWQGANATR.[D]		SCIN	-0.970548	-2.68314	-2.37681	0.306329	-1.40626	21.4541	78.7415	1.2996e-09	4.60189e-06
Tryptic	[RK].VLFLIPK.[N]		STK26	-2.39963	-3.31015	-3.16731	0.142838	-0.767684	21.8731	85.7665	6.97872e-10	4.60189e-06
Tryptic	[K].NEGGTWSVEK.[V]		SELENBP1	1.0192	-1.38379	-1.55431	-0.170523	-2.57351	21.4438	72.3192	2.40524e-09	5.67796e-06
Tryptic	[R].EVLELGQVLDTGKR.[K]		CNPY4	-0.623719	-2.64127	-2.54889	0.0923847	-1.92517	20.9536	67.2802	4.04434e-09	7.16051e-06
Tryptic	[K].GSFGEVFK.[G]		STK26	-2.31314	-2.86121	-3.3266	-0.465383	-1.01345	21.4658	65.0501	5.14951e-09	7.29376e-06
Tryptic	[K].STNVVYQAHHVSR.[N]		PAPSS2	0.196746	-2.5053	-1.92518	0.580123	-2.12193	21.9912	55.3937	1.61428e-08	1.90539e-05
Tryptic	[K].NNPPTLVGDFTK.[S]		STK26	-2.6107	-3.37292	-2.98936	0.383555	-0.378665	21.5333	52.7709	2.27195e-08	1.99717e-05
Tryptic	[K].TAEEFLQQMNYSK.[N]		SCIN	-1.21271	-2.95572	-3.197	-0.241279	-1.98428	21.5888	52.8764	2.24028e-08	1.99717e-05
Tryptic	[R].QYDISDPQRPR.[L]		SELENBP1	0.880975	-1.40591	-1.23255	0.173362	-2.11352	21.7889	51.9454	2.53805e-08	1.99717e-05
Tryptic	[K].VAAIEALNDGELQK.[A]		ST13	-0.19852	-1.85541	-1.81282	0.0425972	-1.6143	21.5421	49.2477	3.68675e-08	2.61096e-05
Tryptic	[R].LFDQAFGLPR.[L]		HSPB1	0.966197	-2.3173	-1.85301	0.464285	-2.81921	24.725	47.6781	4.71158e-08	3.0334e-05
Tryptic	[K].DIEDELTTGLELVDSCIR.[S]	1xCarbamidomethyl [C16]	CTNND2	-2.90157	-4.68222	-3.67144	1.01078	-0.769864	21.3506	44.367	8.92729e-08	3.11314e-05
Tryptic	[K].GWPLYLSTK.[N]		IDH1	-0.459819	-1.99774	-1.87099	0.126756	-1.41117	22.2274	44.4486	7.51426e-08	3.11314e-05
Tryptic	[K].KSAEFLLHMLK.[N]		RPL17	-0.49712	-1.66188	-1.69748	-0.0355967	-1.20036	23.3998	43.9357	8.14103e-08	3.11314e-05
Tryptic	[K].QFYPDLIR.[E]		SELENBP1	0.807168	-1.3102	-1.56231	-0.252107	-2.36948	21.1347	44.1905	7.82253e-08	3.11314e-05
Tryptic	[K].RNSMEPGFPK.[Q]		MMP3	-0.501586	6.17087	5.26821	-0.902661	5.76979	21.7505	47.4428	5.6467e-08	3.11314e-05
Tryptic	[K].SAWLSGYENPVVSR.[I]		P4HA1	-0.893752	-2.86164	-2.51364	0.348008	-1.61988	20.3491	43.2085	9.13329e-08	3.11314e-05
Tryptic	[R].HEIVQTLSLK.[D]		SELENBP1	0.635793	-1.83618	-1.85848	-0.0223039	-2.49427	22.6289	44.6476	7.28595e-08	3.11314e-05
Tryptic	[R].MVQDGDFVR.[Y]		FKBP10	-0.670853	-2.19795	-2.0447	0.153249	-1.37385	21.8886	43.3575	8.91939e-08	3.11314e-05
Tryptic	[R].NCMQANPHYAR.[V]	1xCarbamidomethyl [C2]	CRISPLD1	-3.79246	-4.49483	-4.16115	0.333676	-0.368687	22.2814	45.1912	7.87468e-08	3.11314e-05
Tryptic	[R].VSQGKEPVHLLSLFK.[D]		SCIN	-1.2865	-2.74465	-2.63508	0.109572	-1.34857	24.0872	43.1416	9.2313e-08	3.11314e-05
Tryptic	[R].VSLDVNHFAPDELTVK.[T]		HSPB1	0.654816	-2.31987	-1.70342	0.616451	-2.35824	26.095	42.842	9.68476e-08	3.11761e-05
Tryptic	[K].AISFVGSNK.[A]		ALDH6A1	1.10642	-1.97943	-1.26566	0.713775	-2.37208	21.4201	41.0341	1.30185e-07	3.23325e-05
Tryptic	[K].GAEYVASVLK.[C]		SCIN	-0.909613	-2.29984	-1.95347	0.346366	-1.04386	21.7901	41.8881	1.13048e-07	3.23325e-05
Tryptic	[K].GVNIGGAGSYIYEKPLAEGPQVTGPIEVPAAR.[A]		CRIP2	-1.06375	-2.74618	-2.25619	0.48999	-1.19244	22.5571	41.4723	1.2105e-07	3.23325e-05
Tryptic	[K].YPQLLPGIR.[G]		AHCY	-0.217224	-1.6788	-1.92127	-0.242466	-1.70404	21.9303	41.3229	1.24081e-07	3.23325e-05
Tryptic	[R].ILDYSVHAER.[K]		CNPY4	-0.484507	-2.1613	-2.14069	0.02061	-1.65618	20.5646	41.4148	1.22206e-07	3.23325e-05
Tryptic	[R].LMMDPLSGQNR.[G]		HNRNPR	-3.62257	-5.09029	-4.36622	0.724075	-0.743644	21.9409	43.1242	1.08292e-07	3.23325e-05
Tryptic	[R].VWGTTCTK.[H]	1xCarbamidomethyl [C6]	PAPSS2	0.226441	-2.33056	-1.95241	0.378152	-2.17885	20.9895	40.9331	1.32398e-07	3.23325e-05
Tryptic	[R].FKDIFQEIYDK.[Q]		IDH1	-0.702432	-2.2694	-1.96749	0.301909	-1.26506	22.2456	39.6894	1.63452e-07	3.71629e-05
Tryptic	[R].TFVAADGK.[S]		SERPINE2	-0.369365	1.57688	1.88395	0.307068	2.25331	26.5497	39.285	1.75263e-07	3.71629e-05
Tryptic	[R].VEELPGDSGVEFTHDESVKK.[Y]		FBXO2	-0.151731	-2.2798	-1.55579	0.724003	-1.40406	23.5925	39.1822	1.78415e-07	3.71629e-05
Tryptic	[R].VIHLSNLPHSGYSDSAVLK.[L]		MATR3	-0.388978	-2.54244	-2.3788	0.163637	-1.98983	20.3462	39.486	1.69277e-07	3.71629e-05
Tryptic	[R].VYSDLSSICR.[A]	1xCarbamidomethyl [C9]	CRISPLD1	-3.31758	-3.89188	-3.25512	0.636759	0.0624545	23.3013	40.3142	1.70785e-07	3.71629e-05
Tryptic	[K].MYLETDPSGR.[D]		SCIN	-1.1011	-2.63918	-2.28048	0.358698	-1.17938	22.1526	38.7909	1.9102e-07	3.7228e-05
Tryptic	[K].SMQNHAAVFR.[V]		SDHA	-0.0646902	-2.15276	-1.67126	0.481504	-1.60657	19.6121	38.8582	1.88784e-07	3.7228e-05
Tryptic	[R].GSPTRPNPPVR.[N]		DPYSL3	0.704373	-2.80835	-2.81156	-0.00321116	-3.51593	20.7467	39.5425	1.94498e-07	3.7228e-05
Semi	[A].GAPEVLVSAPR.[S]		POGLUT3	-1.28641	-2.52825	-2.06756	0.460688	-0.781143	20.5036	36.4859	2.89203e-07	3.91008e-05
Semi	[K].EPAHLMSLFGGKPM.[I]		GSN	-0.73764	-2.00704	-1.62046	0.386574	-0.882824	22.8009	37.4719	2.4153e-07	3.91008e-05
Tryptic	[K].KQQDVLGFLEANK.[I]		SH3BGRL	0.044121	-2.05742	-1.79703	0.260394	-1.84115	21.4763	37.8203	2.26861e-07	3.91008e-05
Tryptic	[K].LVEDHLAVQSLIR.[A]		OGDH	-0.346498	-1.56321	-1.89828	-0.335074	-1.55178	20.7479	37.1812	2.54593e-07	3.91008e-05
Tryptic	[K].QIFVWK.[G]		SCIN	-0.962917	-2.14134	-2.03656	0.104783	-1.07364	21.8096	36.4224	2.92621e-07	3.91008e-05
Tryptic	[K].TSYLTELIDR.[YF]		STK26	-2.59954	-3.96367	-3.48108	0.482588	-0.88154	21.2215	37.6707	2.69151e-07	3.91008e-05
Tryptic	[K].YQEALAK.[G]		SOD2	2.0565	3.08779	3.0083	-0.079489	0.9518	29.5491	37.7301	2.44847e-07	3.91008e-05
Semi	[M].YAPICTIDFQHEPIKPCK.[S]	2xCarbamidomethyl [C5; C17]	FRZB	-1.08576	-2.99047	-3.26783	-0.277355	-2.18206	21.8039	37.8852	2.51644e-07	3.91008e-05
Tryptic	[R].AIEINPDSAQPYK.[RW]		ST13	0.0788653	-1.96144	-1.90556	0.0558825	-1.98442	21.6203	37.337	2.47495e-07	3.91008e-05
Tryptic	[R].GPSWDPFR.[D]		HSPB1	0.86972	-2.51399	-1.64284	0.871151	-2.51256	23.0772	37.2495	2.80676e-07	3.91008e-05
Tryptic	[R].LVEAVDGK.[A]		COLGALT1	-1.06962	-2.78158	-2.07029	0.711283	-1.00067	20.5701	36.8658	2.69681e-07	3.91008e-05
Tryptic	[R].NHGGYVDVMPVDKR.[K]		CRISPLD1	-3.79407	-4.1795	-3.67766	0.50184	0.116414	21.3258	38.1943	2.4543e-07	3.91008e-05
Tryptic	[R].QGCEPILIK.[Y]	1xCarbamidomethyl [C3]	FRZB	-1.07525	-3.45577	-3.10189	0.353887	-2.02664	23.7151	38.4526	2.3129e-07	3.91008e-05
Tryptic	[R].SQLEAIFLR.[D]		PLD3	-1.01423	-1.71343	-2.07132	-0.357897	-1.0571	20.2315	36.538	2.86435e-07	3.91008e-05
Tryptic	[R].TPAYIPIR.[K]		COLGALT1	-0.908047	-2.43675	-2.60377	-0.167016	-1.69572	20.1865	36.4588	2.90659e-07	3.91008e-05
Tryptic	[R].YGVNGVGK.[I]		SERPINE2	-1.04219	1.51864	1.80773	0.289087	2.84992	21.3345	37.0794	2.61537e-07	3.91008e-05
Tryptic	[K].NRPTSISWDGLDSGK.[L]		PEBP1	0.672922	-1.38774	-1.1176	0.270145	-1.79052	25.3182	36.1949	3.05242e-07	3.93041e-05
Tryptic	[K].VLTDYYR.[S]		PAPSS2	0.226032	-2.8482	-1.93659	0.911615	-2.16262	22.0694	36.7907	3.00985e-07	3.93041e-05
Tryptic	[K].DAGTITGLNVLR.[I]		HSPA2	0.206445	-2.29005	-1.73293	0.557118	-1.93937	22.3166	35.684	3.35888e-07	4.03735e-05
Tryptic	[K].NVRPDYLK.[A]		SOD2	1.93368	3.1023	2.76525	-0.337043	0.831573	26.8199	36.1185	3.25533e-07	4.03735e-05
Tryptic	[R].LVSGWVKPIIIGR.[H]		IDH1	-0.442435	-1.76392	-1.59394	0.169979	-1.1515	23.45	35.8423	3.26035e-07	4.03735e-05
Tryptic	[R].QITLNDLPVGR.[S]		PRDX4	-0.243456	-2.34501	-2.11089	0.23412	-1.86743	22.4374	35.6767	3.36351e-07	4.03735e-05
Tryptic	[K].AGGVASGLNHVLTNDLTAK.[R]		SCIN	-1.30722	-3.06402	-2.49911	0.564908	-1.19189	24.6165	35.1884	3.8249e-07	4.51465e-05
Tryptic	[K].EPVHLLSLFK.[D]		SCIN	-1.05352	-2.52153	-2.0254	0.496128	-0.971878	23.2773	34.0625	4.58734e-07	5.26936e-05
Tryptic	[K].LIIEGIR.[L]		TTN	3.09289	5.21765	4.33867	-0.878981	1.24577	22.6548	34.7362	4.61311e-07	5.26936e-05
Tryptic	[K].KVYFAEK.[V]		CRIP2	-0.666302	-2.24196	-2.12798	0.113984	-1.46168	22.0044	33.3221	5.31153e-07	5.50886e-05
Tryptic	[K].LPQNSGYIWVGK.[G]		SCIN	-1.6907	-2.93092	-2.57986	0.351063	-0.889163	21.7104	33.4631	5.30138e-07	5.50886e-05
Tryptic	[K].NTQIQVLPEGGETPIFK.[Q]		SCIN	-1.40863	-3.85343	-3.34452	0.508909	-1.93589	22.0964	33.948	5.36729e-07	5.50886e-05
Tryptic	[K].QTQVSVLPEGGETPLFK.[Q]	1xGln->pyro-Glu [N-Term]	GSN	-0.606054	-1.57612	-1.61928	-0.0431616	-1.01323	22.446	33.7064	4.92073e-07	5.50886e-05
Tryptic	[K].SLYPLTFIQVK.[Q]		GLB1	-0.393087	-2.20245	-2.18385	0.0185958	-1.79076	20.3029	33.4369	5.19124e-07	5.50886e-05
Tryptic	[K].SQPEPLVVK.[G]		SELENBP1	0.757919	-1.74353	-1.39483	0.348701	-2.15275	21.8365	33.3645	5.26675e-07	5.50886e-05
Tryptic	[R].VSFELFADKVPK.[T]		PPIA	-0.307429	-1.29599	-1.57189	-0.275896	-1.26446	24.9742	33.5476	5.07813e-07	5.50886e-05
Semi	[A].DHLSDNYTLDHDR.[A]		HAPLN1	-0.441263	-1.92191	-1.36702	0.554896	-0.925754	26.4981	32.9609	5.71112e-07	5.56469e-05
Tryptic	[HR].LTPLELK.[NQ]		PAPSS2	0.190148	-2.93453	-2.27755	0.656977	-2.4677	22.2223	33.3355	6.05028e-07	5.56469e-05
Tryptic	[K].LVLPSLISSR.[I]		SELENBP1	0.633771	-2.00814	-1.5934	0.414742	-2.22717	24.3459	33.1335	5.55519e-07	5.56469e-05
Tryptic	[K].SPPGQVTEAVK.[V]		AKR1B1	-0.257283	1.78513	1.48878	-0.296342	1.74607	24.3701	32.7993	5.90077e-07	5.56469e-05
Tryptic	[K].THILLFLPK.[S]		P4HB	-0.404324	-1.86303	-1.37191	0.491119	-0.967586	24.3899	32.7162	6.00112e-07	5.56469e-05
Tryptic	[K].VAIDVGYR.[H]		AKR1B1	-0.283745	1.58722	1.29958	-0.287645	1.58332	23.2116	32.8109	5.88689e-07	5.56469e-05
Tryptic	[R].FGSGGGDKGPVVAAQEAQAQAILQQAR.[L]	1xOxidation [P10]	COL11A2	-1.98675	-3.62925	-3.0655	0.563742	-1.07876	22.6665	33.3674	6.01243e-07	5.56469e-05
Tryptic	[R].QITLNDLPVGR.[S]	1xGln->pyro-Glu [N-Term]	PRDX4	0.0246964	-2.1762	-1.62944	0.546765	-1.65413	20.5982	32.9243	5.75346e-07	5.56469e-05
Tryptic	[K].YQSANSFTVSK.[V]		CRISPLD1	-3.97717	-4.44867	-4.36203	0.0866426	-0.384859	22.1228	33.2626	6.13796e-07	5.57296e-05
Tryptic	[K].LYTLVLTDPDAPSRK.[D]		PEBP1	0.431181	-1.54627	-1.54416	0.00211247	-1.97534	22.5245	32.3033	6.52874e-07	5.60594e-05
Tryptic	[K].MSLDPADLTHDTTGLTAK.[E]		NENF	-0.0484057	-2.081	-1.48039	0.600614	-1.43198	21.794	32.3274	6.49658e-07	5.60594e-05
Tryptic	[K].NAGNCLSPAVIVGLLK.[E]	1xCarbamidomethyl [C5]	PHGDH	-0.609956	-2.35328	-2.10114	0.252145	-1.49118	20.8602	32.3347	6.48687e-07	5.60594e-05
Tryptic	[K].NALESYAFNMK.[S]		HSPA1B	-0.338446	-1.62705	-1.75478	-0.127729	-1.41633	22.3518	32.2143	6.64924e-07	5.60594e-05
Tryptic	[K].TPAQFDADELR.[A]		ANXA1	1.22729	-0.37496	-0.0825693	0.292391	-1.30986	26.5028	32.34	6.47979e-07	5.60594e-05
Tryptic	[K].VIGSVHYEMQSSICR.[A]	1xCarbamidomethyl [C14]	CRISPLD1	-3.47381	-4.77482	-4.16752	0.607303	-0.693704	21.5944	32.914	6.57734e-07	5.60594e-05
Tryptic	[R].NILGGTVFR.[E]		IDH1	-0.558201	-1.67427	-1.67255	0.00171914	-1.11435	23.5346	32.1453	6.74451e-07	5.61936e-05
Tryptic	[K].ALTGGIAHLFK.[Q]		DLD	-0.299716	-2.1121	-1.38287	0.729228	-1.08315	22.0117	32.0133	6.93073e-07	5.64177e-05
Tryptic	[R].ILVTGGSGLVGK.[A]		GFUS	0.0226717	-1.78123	-1.02491	0.756319	-1.04758	20.4745	32.0545	6.87198e-07	5.64177e-05
Tryptic	[K].LKGPQITGPSLEGDLGLK.[G]		AHNAK	-0.324799	-1.9305	-2.20095	-0.270447	-1.87615	20.8141	31.9005	7.09458e-07	5.6585e-05
Tryptic	[R].AEAETLPSLSITK.[L]		PAPSS2	0.0483177	-3.48748	-2.70299	0.784485	-2.75131	22.0268	32.5244	7.11108e-07	5.6585e-05
Tryptic	[R].LIDDMVAQAMK.[S]		IDH1	-0.355809	-1.7105	-1.82631	-0.11581	-1.4705	22.4779	31.752	7.31702e-07	5.75768e-05
Tryptic	[K].HHAAYVNNLNVTEEK.[Y]		SOD2	2.11977	2.88316	2.7263	-0.156853	0.60653	28.8539	31.8695	7.55851e-07	5.81628e-05
Tryptic	[R].AQLGGPEAAK.[S]		HSPB1	0.985627	-2.10766	-1.45357	0.654091	-2.43919	25.0442	31.9861	7.63787e-07	5.81628e-05
Tryptic	[R].KVESLQEEIAFLKK.[L]		VIM	0.0769052	-1.54163	-1.25282	0.288809	-1.32972	28.7957	31.5763	7.59038e-07	5.81628e-05
Tryptic	[K].EPAHLMSLFGGK.[P]		GSN	-0.633836	-2.20432	-1.62085	0.583472	-0.987016	24.2781	31.3579	7.94635e-07	5.98681e-05
Tryptic	[K].AIVAGDQNVEYK.[G]		FHL1	-0.347846	-1.76514	-1.79184	-0.0267011	-1.444	21.94	31.1554	8.29346e-07	5.99635e-05
Tryptic	[K].AQIHDLVLVGGSTR.[I]		HSPA1B	-0.661026	-1.65855	-1.6869	-0.0283476	-1.02587	23.6097	30.8246	8.89773e-07	5.99635e-05
Tryptic	[K].DGVVEITGK.[H]		HSPB1	0.89496	-1.88597	-1.45529	0.430674	-2.35025	22.9853	31.2446	8.49364e-07	5.99635e-05
Tryptic	[K].DYQTSPLLETQAEDHPPR.[L]		SCIN	-1.17736	-2.85078	-2.66114	0.189641	-1.48378	21.91	31.1228	9.00825e-07	5.99635e-05
Tryptic	[K].GGPGSAVSPYPTFNPSSDVAALHK.[A]		ANXA1	1.27461	-0.692842	-0.478	0.214842	-1.75261	26.4083	31.0165	8.54141e-07	5.99635e-05
Tryptic	[K].MKPLMGVIYVPLTDKEK.[Q]		PCMT1	-0.354943	-1.92979	-1.75316	0.176623	-1.39822	21.6708	30.9481	8.66653e-07	5.99635e-05
Tryptic	[K].SIEDFAHSSFQMALSK.[G]		IDH1	-0.40138	-1.76562	-1.98274	-0.217121	-1.58136	22.0386	31.1434	8.31451e-07	5.99635e-05
Tryptic	[K].SLLSSASATVGHGLTAVK.[E]		FAM114A1	-0.679293	-2.31852	-2.22264	0.0958708	-1.54335	21.4478	31.2353	8.15458e-07	5.99635e-05
Tryptic	[K].VLTPELYAELR.[A]		CKB	1.01196	-2.70545	-2.42786	0.277589	-3.43982	21.9142	31.7578	8.31075e-07	5.99635e-05
Tryptic	[K].VPLALFALNR.[Q]		PEPD	0.00867005	-2.92746	-1.45719	1.47027	-1.46586	21.3873	31.2068	9.03647e-07	5.99635e-05
Tryptic	[K].YFDKLN.[-]		PRDX4	-0.125174	-1.96058	-1.70839	0.252184	-1.58322	21.678	30.7402	9.05972e-07	5.99635e-05
Tryptic	[R].LQLVQLSK.[E]		POGLUT3	-1.74635	-2.76701	-2.49655	0.270453	-0.750207	22.0617	30.8738	8.93558e-07	5.99635e-05
Tryptic	[R].NGIQTIGK.[Y]		CRISPLD1	-3.5743	-4.09323	-3.8248	0.268426	-0.250503	20.3681	31.5774	8.62541e-07	5.99635e-05
Tryptic	[R].ELDLNSVLLK.[L]		RNASET2	-1.61396	-3.289	-2.92902	0.359975	-1.31506	20.9411	31.0492	9.51989e-07	6.18531e-05
Tryptic	[R].HTLGHLLSLDSYR.[T]		PLOD1	-1.3602	-2.70758	-1.93042	0.777161	-0.570217	21.7072	30.5305	9.47698e-07	6.18531e-05
Tryptic	[R].GFHQEVFLGK.[D]		SDF4	0.09202	-2.49292	-1.82912	0.663794	-1.92114	21.1538	30.5725	9.943e-07	6.35838e-05
Semi	[TKP].VYFAEK.[V]		CRIP2	-0.595427	-2.10976	-2.14164	-0.0318808	-1.54621	21.5109	30.2977	9.96583e-07	6.35838e-05
Tryptic	[K].DGLIPLEIR.[F]		SELENBP1	0.701218	-1.86876	-2.02721	-0.158454	-2.72843	23.2441	30.5527	1.02524e-06	6.4828e-05
Tryptic	[R].DPAGMPHPETK.[K]		PAPSS2	0.187338	-2.26865	-2.31818	-0.049528	-2.50552	21.6605	30.5411	1.03829e-06	6.50721e-05
Tryptic	[R].GLFIIDDK.[G]		PRDX4	-0.174526	-1.59148	-1.44148	0.150002	-1.26695	25.7158	29.8902	1.08913e-06	6.766e-05
Tryptic	[K].ITTGSENLHVSHILQK.[A]		SERPINE2	-1.05004	1.25829	1.35834	0.100052	2.40839	25.2599	29.8256	1.10469e-06	6.80296e-05
Tryptic	[K].AKIEVSEDGTK.[A]		SERPINE2	-0.343337	1.55397	1.63643	0.0824659	1.97977	25.7199	29.7312	1.12786e-06	6.82691e-05
Tryptic	[K].MLISSIK.[E]		IMPA1	0.626312	-1.0857	-1.07813	0.00756171	-1.70445	20.5815	29.7482	1.12364e-06	6.82691e-05
Semi	[K].SRPHDNIVISPH.[G]		SERPINE2	-0.17297	1.65797	2.11567	0.457697	2.28864	24.4467	29.5952	1.16222e-06	6.97528e-05
Tryptic	[K].QHAAVLEEGVLDPK.[S]		PAPSS2	0.12536	-3.06867	-1.95135	1.11732	-2.07671	20.9886	30.1144	1.17382e-06	6.98571e-05
Tryptic	[K].DIHELFVPENK.[L]		PAPSS2	0.0343495	-3.44582	-2.52823	0.917587	-2.56258	21.3469	30.075	1.18381e-06	6.98644e-05
Tryptic	[K].DAGVIAGLNVLR.[I]		HSPA1B	-0.513345	-1.71597	-1.9256	-0.209626	-1.41225	25.1441	29.3802	1.21897e-06	7.13448e-05
Tryptic	[R].ATDFVVPGPGK.[V]		IDH1	-0.19185	-1.57669	-1.4623	0.114389	-1.27045	23.1378	29.1658	1.27867e-06	7.4226e-05
Tryptic	[K].QTQVSVLPEGGETPLFK.[Q]		GSN	-0.834361	-2.05092	-1.90606	0.144861	-1.07169	24.3691	29.1253	1.29034e-06	7.42943e-05
Tryptic	[K].VHEYNVLLETLSR.[T]		LRPAP1	-0.376427	-1.59018	-1.19883	0.391353	-0.822399	21.6753	28.9059	1.35555e-06	7.74193e-05
Tryptic	[K].LATQSNEITIPVTFESR.[A]		HSPB1	0.67912	-3.1013	-1.73771	1.36359	-2.41683	24.2347	29.2532	1.41573e-06	7.9573e-05
Tryptic	[R].LYLDPGLR.[E]		PLOD3	0.561364	-1.72455	-1.01735	0.707197	-1.57872	20.106	28.7297	1.41063e-06	7.9573e-05
Tryptic	[K].GPVSVGVDAR.[H]		CTSS	0.626858	2.89209	2.38536	-0.506723	1.7585	19.9209	28.9457	1.48339e-06	8.27194e-05
Semi	[G].SENLHVSHILQK.[A]		SERPINE2	-0.386429	1.46994	1.5633	0.0933586	1.94973	25.743	28.3074	1.55324e-06	8.39697e-05
Tryptic	[K].ASASGSGAQVGGPISSGSSASSVTVTR.[S]		LMNA	-0.105687	-1.37971	-1.67993	-0.300216	-1.57424	22.5203	28.3302	1.54513e-06	8.39697e-05
Tryptic	[K].NFEDVAFDEKK.[N]		P4HB	-0.371594	-1.54916	-1.568	-0.0188434	-1.19641	22.943	28.3621	1.53387e-06	8.39697e-05
Tryptic	[R].HNPTGAVLFMGQINKP.[-]		SERPINE2	-0.465771	1.3681	1.5859	0.217796	2.05167	25.4203	28.3202	1.54868e-06	8.39697e-05
Semi	[A].IHIQAENGPHLLVEAEQAK.[V]		HAPLN1	-1.06252	-2.13786	-2.2799	-0.142044	-1.21738	23.1492	28.0149	1.66154e-06	8.91442e-05
Tryptic	[K].IFVGGIKEDTEEYNLR.[D]		HNRNPA3	-0.185618	-1.31853	-1.66274	-0.344206	-1.47712	21.3485	27.9013	1.70587e-06	8.94884e-05
Tryptic	[K].LLELDPEHQR.[A]		P4HA1	-0.844107	-1.90092	-1.75416	0.146759	-0.910049	22.0094	27.9413	1.69011e-06	8.94884e-05
Tryptic	[R].YLAEVACGDDRK.[Q]	1xCarbamidomethyl [C7]	YWHAQ	0.829919	-1.30284	-0.962128	0.340709	-1.79205	20.8903	27.9148	1.70053e-06	8.94884e-05
Tryptic	[K].LDITTLTGVPEEHIK.[T]		NDUFS4	-0.0910814	-2.46111	-1.9106	0.550506	-1.81952	20.7683	27.9349	1.7999e-06	9.29443e-05
Tryptic	[K].NVTLPAVFK.[A]		RPL4	-0.450776	-1.64992	-1.32064	0.329287	-0.869861	23.2663	27.649	1.80922e-06	9.29443e-05
Tryptic	[R].AGAGDFMR.[Y]		FKBP10	-0.549307	-2.54267	-2.05762	0.485051	-1.50831	21.165	27.7441	1.82424e-06	9.29443e-05
Tryptic	[R].SPAGETPFK.[V]		POGLUT3	-0.727012	-2.37106	-2.29705	0.0740123	-1.57004	20.8541	27.702	1.81149e-06	9.29443e-05
Tryptic	[R].VQVILPK.[F]		SERPINE2	-0.348794	1.27085	1.60468	0.333829	1.95348	24.8973	27.5194	1.86501e-06	9.43427e-05
Tryptic	[K].REDIFYTSK.[L]		AKR1C2	-0.867012	2.09884	1.41861	-0.680226	2.28562	22.2746	27.7481	1.94615e-06	9.59414e-05
Tryptic	[K].TPSAAYLWVGTGASEAEK.[T]		GSN	-0.640579	-1.67744	-1.59918	0.0782572	-0.9586	23.9319	27.3285	1.9508e-06	9.59414e-05
Tryptic	[K].VEITYTPSDGTQK.[V]		IDH1	-0.236265	-1.56748	-1.55478	0.0127075	-1.31851	22.9173	27.3702	1.9317e-06	9.59414e-05
Tryptic	[R].ALVSAQWVAEALR.[A]		MPST	0.299159	-2.05091	-1.17899	0.871926	-1.47814	20.3292	27.338	1.94644e-06	9.59414e-05
Tryptic	[K].GTIQVITQGTSLK.[N]		PHGDH	-0.616491	-2.06661	-1.84881	0.217799	-1.23232	21.2733	27.281	1.97287e-06	9.63575e-05
Tryptic	[R].NMGADLCR.[Q]	1xCarbamidomethyl [C7]	PLOD1	-1.10161	-1.45483	-1.76392	-0.309082	-0.662306	19.8218	27.1778	2.02172e-06	9.80672e-05
Tryptic	[K].QAGLQVWR.[I]		SCIN	-0.877418	-1.57838	-1.44921	0.129169	-0.571793	22.7044	26.917	2.15132e-06	0.000103644
Tryptic	[K].GSFSEQGINEFLR.[E]		PDIA6	-0.405029	-1.74403	-1.44735	0.296679	-1.04232	23.5677	26.8738	2.17371e-06	0.000104015
Tryptic	[K].IMLEDGNLHVTQGAGR.[F]		DPYSL3	0.311994	-1.79511	-1.56889	0.226219	-1.88089	22.7073	26.6052	2.3188e-06	0.000108753
Tryptic	[K].NLEPEWAAAASEVK.[E]		PDIA6	-0.187994	-1.38053	-1.34301	0.0375159	-1.15502	22.9832	26.6593	2.28871e-06	0.000108753
Tryptic	[R].LQDEIQNMKEEMAR.[H]		VIM	0.322187	-1.17237	-0.918703	0.253666	-1.24089	27.7708	26.6178	2.31173e-06	0.000108753
Tryptic	[K].KQGGLGPMNIPLVSDPK.[R]		PRDX1	-0.267361	-1.67785	-1.55813	0.11972	-1.29077	24.5395	26.4607	2.40136e-06	0.000111884
Tryptic	[K].HWPFQVINDGDKPK.[V]		HSPA1B	-0.813904	-3.05971	-2.2079	0.851804	-1.394	22.0531	26.8281	2.42998e-06	0.000112358
Tryptic	[R].TQQVVAIK.[I]		STK26	-1.9832	-2.30165	-2.40296	-0.101315	-0.419767	21.9944	26.419	2.44327e-06	0.000112358
Tryptic	[R].DAEFYEHRK.[E]		PAPSS2	0.292804	-1.74176	-2.37025	-0.628487	-2.66305	18.448	26.6816	2.48662e-06	0.000113615
Tryptic	[K].GSQGAIPPPDK.[A]		GREM1	-3.348	-4.54786	-4.2723	0.275559	-0.924299	21.1196	26.6739	2.55472e-06	0.000115254
Tryptic	[R].QQYESVAAK.[N]	1xGln->pyro-Glu [N-Term]	VIM	0.366138	-1.13126	-0.700223	0.431033	-1.06636	26.4474	26.2061	2.55505e-06	0.000115254
Tryptic	[K].AGALNSNDAFVLK.[T]		GSN	-0.557726	-1.49966	-1.418	0.0816605	-0.860277	25.1402	26.0546	2.65176e-06	0.000115924
Tryptic	[K].CWESNPK.[I]	1xCarbamidomethyl [N-Term]; 1xCarbamidomethyl [C1]	HEXB	-0.580624	-1.4582	-1.50085	-0.0426526	-0.920226	21.013	26.0586	2.6491e-06	0.000115924
Tryptic	[K].LITLEQGK.[T]		ALDH6A1	1.4649	-1.55688	-1.00383	0.553048	-2.46873	21.3142	26.4833	2.62065e-06	0.000115924
Tryptic	[K].SSAEVIAQAR.[K]		DPYSL2	0.345455	-1.20315	-1.02868	0.174469	-1.37414	22.6367	26.1481	2.59157e-06	0.000115924
Tryptic	[R].LNRPLTLSEK.[I]		ACO2	-0.00652487	-1.61422	-1.67596	-0.0617326	-1.66943	20.6056	26.1296	2.60335e-06	0.000115924
Tryptic	[R].KLDELYGTWR.[K]		RPL4	-0.556219	-2.1366	-2.24658	-0.109972	-1.69036	20.2284	26.0252	2.70214e-06	0.000117402
Tryptic	[K].FTAVAQTDLK.[E]		SERPINE2	-0.343765	1.53917	2.05343	0.514264	2.3972	24.5688	26.0165	2.75119e-06	0.000118085
Tryptic	[K].IPNIYAIGDVVAGPMLAHK.[A]	1xOxidation [M15]	DLD	-0.679566	-2.25464	-2.26693	-0.0122891	-1.58737	21.1159	25.9764	2.73942e-06	0.000118085
Tryptic	[K].LNPNFLVDFGK.[E]		SELENBP1	0.768725	-1.50822	-1.41527	0.0929529	-2.184	21.3195	25.8879	2.76831e-06	0.000118104
Tryptic	[K].LAPGTIVEVWK.[D]		HEXB	-0.445063	-1.42707	-1.31587	0.111195	-0.870812	22.8521	25.8106	2.81628e-06	0.00011885
Tryptic	[R].GDTNFYGK.[Q]		ALDH6A1	1.75158	-0.441277	-1.26753	-0.826258	-3.01912	20.3553	26.1455	2.81937e-06	0.00011885
Tryptic	[K].IVLEDGTLHVTEGSGR.[Y]		DPYSL2	0.0222936	-1.41646	-1.31627	0.100184	-1.33857	23.3088	25.7702	2.84466e-06	0.000119206
Tryptic	[K].RTDLCDHALHISHDEL.[-]	1xCarbamidomethyl [C5]	CNPY2	-0.657	-2.34988	-2.04005	0.309836	-1.38305	22.8089	25.7132	2.91072e-06	0.000119894
Semi	[L].LAELEQLKGQGK.[S]		VIM	0.152579	-1.3806	-1.37124	0.00936161	-1.52381	22.8172	25.7176	2.88198e-06	0.000119894
Tryptic	[R].DNLAEDIMR.[L]	1xOxidation [M8]	VIM	0.419476	-1.16534	-0.633567	0.531776	-1.05304	23.9754	25.6762	2.91186e-06	0.000119894
Tryptic	[R].LVTLEEFLK.[A]		NUCB2	-0.699317	-1.8046	-1.45772	0.346881	-0.758405	23.1183	25.6102	2.96008e-06	0.000120492
Tryptic	[R].TELLPGDRDNLAIQTR.[G]		IGFBP7	2.94528	0.766826	-0.219762	-0.986588	-3.16504	20.5113	26.0603	2.96042e-06	0.000120492
Tryptic	[K].AAYLQETGKPLDETLKK.[A]		ANXA1	1.12553	-0.375163	-0.220441	0.154721	-1.34597	26.917	25.5256	3.02327e-06	0.000120965
Tryptic	[K].NLQEAEEWYK.[S]		VIM	0.401277	-1.33097	-0.910154	0.420816	-1.31143	26.7821	25.5649	2.99372e-06	0.000120965
Tryptic	[R].LVNHFVEEFK.[R]		HSPA1B	-0.369427	-1.63936	-1.59466	0.0446994	-1.22523	22.3484	25.5453	3.00837e-06	0.000120965
Tryptic	[R].SEIDMNDIK.[A]		ANXA1	1.28649	-0.167373	0.0216517	0.189025	-1.26484	24.892	25.3094	3.19172e-06	0.000126988
Tryptic	[R].DLSFFGGLLR.[R]		P3H1	-1.32921	-2.98898	-2.12637	0.862619	-0.797154	18.6742	25.6111	3.21701e-06	0.000127279
Tryptic	[K].TLSCPTKEPQIAK.[D]	1xCarbamidomethyl [C4]	POGLUT3	-1.55089	-2.40004	-2.54735	-0.147311	-0.996461	20.2543	25.406	3.24416e-06	0.00012764
Tryptic	[K].HLNEIDLFHCIDPNDSK.[H]	1xCarbamidomethyl [C10]	PTGES3	-0.811305	-2.61685	-2.28713	0.329727	-1.47582	21.9235	25.4472	3.30567e-06	0.000129019
Tryptic	[K].SLLVTELGSSR.[T]		IMPA1	0.50905	-1.27034	-1.19894	0.0713986	-1.70799	21.6906	25.1312	3.3386e-06	0.000129019
Tryptic	[R].DFGSFDKFK.[E]		SOD2	2.13461	3.21232	2.59796	-0.614352	0.463351	25.9159	25.5521	3.35209e-06	0.000129019
Tryptic	[RQK].EYQDLLNVK.[ML]		VIM	0.226165	-1.2596	-0.861959	0.397645	-1.08812	28.0656	25.1245	3.34426e-06	0.000129019
Tryptic	[R].VGYPIVKPGPNCGFGK.[T]	1xCarbamidomethyl [C12]	TNFAIP6	-0.141583	4.53292	3.45096	-1.08197	3.59254	22.5881	25.5047	3.39155e-06	0.000129832
Tryptic	[K].LDSLQDIGMDHQALLK.[Q]		NUCB2	-0.831875	-2.56371	-1.68408	0.879629	-0.85221	21.7237	25.0211	3.46501e-06	0.000131931
Tryptic	[K].EPVHLLSLFK.[D]	1xGlu->pyro-Glu [N-Term]	SCIN	-1.18984	-2.85021	-2.62901	0.221201	-1.43917	20.1793	25.2575	3.56184e-06	0.000132868
Tryptic	[K].MDENQFVAVTSTNAAK.[VI]		DPYSL2	0.28635	-1.69943	-1.82223	-0.122802	-2.10858	21.7554	24.9203	3.56211e-06	0.000132868
Tryptic	[K].TVDNFVALATGEK.[G]		PPIB	-0.00362582	-1.29216	-1.17086	0.121301	-1.16723	25.4013	24.8676	3.57001e-06	0.000132868
Tryptic	[R].PLISVYSEK.[G]		RPL4	-0.163902	-1.97029	-1.14256	0.827725	-0.978661	22.6662	24.8951	3.54504e-06	0.000132868
Tryptic	[R].VDAAFNWSK.[N]		MMP2	1.15806	4.14459	3.31456	-0.830024	2.1565	22.7532	25.2825	3.58343e-06	0.000132868
Tryptic	[K].LAIEAGFR.[H]		AKR1C1	-0.42198	2.44805	1.58026	-0.867793	2.00224	21.8829	25.1858	3.63785e-06	0.000134183
Tryptic	[K].VTLEYRPVIDK.[T]		SDHA	-0.227393	-1.9914	-1.67652	0.31488	-1.44913	20.2224	24.7531	3.67618e-06	0.000134895
Tryptic	[K].LYTLVLTDPDAPSR.[K]		PEBP1	0.369264	-1.5762	-1.37712	0.199081	-1.74639	25.3632	24.6472	3.77749e-06	0.000136216
Tryptic	[K].VNIVPLIAK.[A]		SEPTIN5	-0.469819	-2.80608	-1.79469	1.0114	-1.32487	20.215	24.9976	3.77485e-06	0.000136216
Tryptic	[QK].KFDSSYDR.[DN]		FKBP9	-0.704622	-1.86334	-1.76645	0.0968852	-1.06183	20.2555	24.6353	3.78911e-06	0.000136216
Tryptic	[R].LFQPNLNMDR.[M]		BCAT1	0.345621	-1.29087	-0.970968	0.3199	-1.31659	22.5105	24.6838	3.74208e-06	0.000136216
Tryptic	[K].KFPVTENSK.[G]		NAMPT	1.98391	3.1041	2.75157	-0.352525	0.767663	22.5011	25.034	3.81288e-06	0.000136378
Tryptic	[K].VLDIIATINK.[G]		HEXB	-0.67216	-1.71319	-1.48926	0.223928	-0.817101	23.7085	24.579	3.84437e-06	0.000136813
Tryptic	[K].APIRPDIVNFVHTNLR.[K]		RPL4	-0.604416	-1.81201	-1.33512	0.47689	-0.7307	24.5847	24.421	4.00464e-06	0.0001404
Tryptic	[R].QLSSGVSEIR.[H]	1xGln->pyro-Glu [N-Term]	HSPB1	0.510428	-2.11053	-1.98015	0.130375	-2.49058	22.0845	24.8441	3.99476e-06	0.0001404
Tryptic	[R].TPIGSFLGSLSLLPATK.[L]		ACAT1	-0.170179	-1.97023	-1.45217	0.518066	-1.28199	20.9017	24.447	3.97781e-06	0.0001404
Tryptic	[K].IFNLYPR.[K]		DPYSL3	0.436682	-1.28897	-1.16921	0.119765	-1.60589	22.3444	24.3804	4.04704e-06	0.000141188
Tryptic	[K].QTVEDEKLR.[G]	1xGln->pyro-Glu [N-Term]	HSPA2	0.263191	-1.78122	-1.93634	-0.155123	-2.19953	19.4031	24.425	4.18139e-06	0.000143056
Tryptic	[K].TKDGVVEITGK.[H]		HSPB1	0.907444	-1.67503	-1.31611	0.358919	-2.22355	24.3499	24.508	4.17976e-06	0.000143056
Tryptic	[R].EEAENTLQSFR.[Q]		VIM	0.371672	-1.19857	-0.688971	0.509603	-1.06064	27.76	24.2807	4.15335e-06	0.000143056
Tryptic	[R].RVPFSLLR.[G]		HSPB1	0.279009	-3.32935	-2.91605	0.413298	-3.19506	21.1989	24.6756	4.17347e-06	0.000143056
Tryptic	[K].ASAATTAILIAR.[S]		SERPINE2	-0.205766	1.37049	1.54643	0.175946	1.7522	26.8988	24.1892	4.25358e-06	0.000144826
Tryptic	[K].FTAVAQTDLKEPLK.[V]		SERPINE2	-0.309865	1.46728	1.59642	0.129138	1.90629	26.1983	24.1682	4.27697e-06	0.000144926
Tryptic	[K].NKDIVTVANAVFVK.[N]		SERPINE2	-0.555606	1.49164	1.60431	0.112671	2.15992	25.7586	24.0566	4.43822e-06	0.000149496
Tryptic	[K].TTAQVLIR.[F]		AKR1B1	-0.403421	1.59803	1.31088	-0.287149	1.71431	23.3628	24.0134	4.45405e-06	0.000149496
Tryptic	[K].YVAMDPVSK.[S]		TNFAIP6	-0.653748	4.05875	3.10747	-0.951279	3.76122	22.846	24.3667	4.51546e-06	0.000150842
Tryptic	[R].LAILYAK.[R]		ST13	-0.0556424	-1.28607	-1.1824	0.103671	-1.12676	22.3553	23.9372	4.54429e-06	0.000151092
Tryptic	[K].FDTQYPYGEK.[Q]		ERP29	-0.07797	-1.65072	-1.37633	0.274391	-1.29836	22.4953	23.8932	4.59729e-06	0.00015214
Tryptic	[K].LYEQLSGK.[-]		PEBP1	0.784576	-0.858439	-0.821959	0.0364801	-1.60653	25.6403	23.8547	4.64418e-06	0.000152977
Tryptic	[K].WDKNQITYR.[I]		MMP2	-0.0810838	4.39019	3.38938	-1.00081	3.47047	21.4222	24.2376	4.66769e-06	0.00015304
Tryptic	[R].NMGGPYGGGNYGPGGSGGSGGYGGR.[S]		HNRNPA2B1	-0.125192	-2.42935	-1.61395	0.815405	-1.48876	21.5097	24.0445	4.70353e-06	0.000153504
Tryptic	[R].EVQMGDFVR.[Y]		FKBP10	-0.550806	-3.09696	-1.87966	1.2173	-1.32885	21.4448	24.166	4.75467e-06	0.000154461
Tryptic	[K].YLIANATNPESK.[V]		YWHAQ	0.814899	-1.42772	-1.16875	0.258978	-1.98364	21.8853	23.7392	4.78844e-06	0.000154848
Tryptic	[K].ADPGHSEISSTR.[C]		CHRDL2	-4.83528	-3.83714	-4.1673	-0.330157	0.667983	20.6671	24.0661	4.87898e-06	0.000154946
Tryptic	[R].NLVVIPK.[S]		AKR1B1	-0.382673	1.34829	1.20549	-0.142797	1.58816	23.5113	23.6931	4.84729e-06	0.000154946
Tryptic	[R].SVGGSGGGSFGDNLVTR.[S]		LMNA	0.0972683	-1.36316	-1.20364	0.159521	-1.30091	22.852	23.6795	4.8649e-06	0.000154946
Tryptic	[R].VPFDAATLHTSTAMAAQHGMDDDGTGQK.[Q]		GSN	-0.541321	-1.84592	-1.82153	0.0243954	-1.2802	25.1906	23.7057	4.83121e-06	0.000154946
Tryptic	[K].AQHNDSEQTQSPQQPGSR.[N]		GREM1	-3.28126	-4.23947	-3.36076	0.878703	-0.0795036	20.4234	24.0118	4.94819e-06	0.000156442
Tryptic	[K].TLGILGLGR.[I]		PHGDH	-1.0813	-2.70965	-2.72128	-0.0116343	-1.63998	21.8868	23.9695	5.00274e-06	0.000156675
Tryptic	[R].FALPTAHHTLGLPVGK.[H]		CYB5R1	0.111269	-1.91004	-1.38889	0.521156	-1.50016	22.5351	23.5602	5.02191e-06	0.000156675
Tryptic	[R].NSMEPGFPK.[Q]	1xOxidation [M3]	MMP3	3.78665	5.29389	4.57678	-0.717111	0.790126	23.7104	23.9773	4.99264e-06	0.000156675
Tryptic	[K].LHSSPQMAAQHNMVDDGSGK.[V]		SCIN	-1.26493	-2.80438	-3.02595	-0.221563	-1.76101	21.7374	23.8941	5.10177e-06	0.00015709
Tryptic	[K].QLAPIWDK.[L]	1xGln->pyro-Glu [N-Term]	P4HB	-0.394456	-1.48425	-1.32583	0.158428	-0.931371	21.9803	23.5284	5.06466e-06	0.00015709
Tryptic	[R].VHIGQVIMSIR.[T]		RPL10	-0.488779	-1.70913	-1.77762	-0.0684912	-1.28884	22.257	23.5058	5.09543e-06	0.00015709
Tryptic	[R].IPLLSDLTHQISK.[D]		PRDX4	-0.243631	-2.2765	-1.73416	0.542346	-1.49052	25.6814	23.5858	5.13127e-06	0.000157314
Tryptic	[R].DWPDAR.[G]		CKB	1.11842	-2.53811	-2.59529	-0.0571812	-3.7137	20.1533	23.847	5.16489e-06	0.000157663
Tryptic	[K].AFYPEEISSMVLTK.[ML]		HSPA1B	-0.561744	-1.73883	-1.61294	0.125888	-1.05119	22.6588	23.3684	5.28641e-06	0.000160134
Tryptic	[K].GASQEEEKGAEYVASVLK.[C]		SCIN	-1.12402	-2.43062	-2.28069	0.149931	-1.15668	22.6538	23.5255	5.29108e-06	0.000160134
Tryptic	[R].GLFIIDGK.[G]		PRDX2	-0.337075	-1.25778	-1.26352	-0.005738	-0.92644	24.3949	23.3274	5.34508e-06	0.00016108
Tryptic	[K].SSLVNIPR.[D]		FRZB	-0.722183	-2.17776	-2.10766	0.0701032	-1.38547	26.0056	23.3093	5.42878e-06	0.000162909
Tryptic	[R].AGDGDGWVSLAELR.[A]		RCN3	-0.313409	-2.80768	-1.42132	1.38635	-1.10791	22.1532	23.5403	5.49584e-06	0.000164226
Tryptic	[K].GDVSLKDIIDPAFR.[A]		CTBS	-0.51655	-1.7891	-2.51939	-0.730287	-2.00284	20.2253	23.3391	5.62716e-06	0.000167444
Tryptic	[K].APILIATDVASR.[G]		DDX5	0.0970462	-1.83977	-1.52736	0.312411	-1.6244	20.1517	23.0361	5.78292e-06	0.000171358
Tryptic	[R].GPSGLLTYTGK.[G]		CYB5R1	0.420516	-1.56575	-1.30324	0.26251	-1.72376	22.0763	23.0118	5.82135e-06	0.000171778
Tryptic	[K].LAAVDATVNQVLASR.[Y]		PDIA6	-0.293207	-1.7519	-1.38247	0.369434	-1.08926	25.9084	22.9584	5.90645e-06	0.000173566
Tryptic	[R].DNLAEDIMR.[L]		VIM	0.235767	-1.33082	-0.870376	0.460443	-1.10614	27.3768	22.9424	5.93235e-06	0.000173607
Tryptic	[R].DPYHGRPLTK.[G]		COLGALT1	-0.854566	-2.60033	-1.89683	0.703507	-1.04226	20.3217	23.1156	5.96902e-06	0.000173961
Tryptic	[R].YVWLVYEQDRPLK.[C]		PEBP1	0.532336	-1.54804	-1.57359	-0.0255564	-2.10593	22.3198	22.9398	6.02275e-06	0.000174808
Tryptic	[K].QAQLSAPTK.[Q]		COL11A1	-2.26399	-3.25419	-3.20844	0.0457465	-0.944457	21.4433	23.1599	6.19177e-06	0.00017898
Tryptic	[K].VTEGLVDVILYHQPDDK.[K]		HNRNPR	-0.499328	-2.80394	-2.22542	0.578518	-1.72609	21.2743	23.0197	6.42861e-06	0.000184803
Tryptic	[R].VHVSEEGTEPEAMLQVLGPKPALPAGTEDTAKEDAANRK.[L]		GSN	-0.907926	-2.61924	-4.50502	-1.88578	-3.5971	23.2367	23.0099	6.44539e-06	0.000184803
Tryptic	[K].PKPGDGEFVEVISLPK.[N]		NUDT5	0.348483	-1.36613	-1.26992	0.0962106	-1.61841	20.5359	22.6185	6.48324e-06	0.000185138
Tryptic	[K].MDAILTEAIK.[A]		HP1BP3	-0.212342	-1.13821	-1.80567	-0.667456	-1.59333	21.5553	22.5807	6.55112e-06	0.000185723
Tryptic	[R].DLPLLLFR.[T]		PHGDH	-0.584826	-2.36439	-2.57312	-0.208729	-1.98829	20.6398	22.9006	6.5824e-06	0.000185723
Tryptic	[R].TIAQDYGVLK.[A]		PRDX1	0.130679	-1.16139	-1.22825	-0.0668594	-1.35893	25.513	22.5741	6.56309e-06	0.000185723
Tryptic	[R].VNPALAELNLR.[S]		RNH1	0.263299	-1.85771	-1.37986	0.477854	-1.64316	22.74	22.5489	6.60902e-06	0.000185735
Tryptic	[K].YLMDEGAHLHIYDPK.[V]		UGDH	-0.647622	-1.35678	-1.63337	-0.276582	-0.985746	21.4376	22.4846	6.7276e-06	0.00018832
Tryptic	[R].GGIVDEGALLR.[A]		PHGDH	-0.761146	-2.75721	-2.70329	0.0539208	-1.94215	21.3844	22.7618	6.89142e-06	0.000192146
Tryptic	[K].AQVEEFLAQHGSEYQSVK.[L]		PLOD1	-1.35315	-2.26431	-2.24258	0.0217293	-0.889431	21.0535	22.4142	6.95919e-06	0.000193274
Tryptic	[K].DNNLLGR.[F]		HSPA1B	-0.400111	-1.60021	-1.61061	-0.0103998	-1.2105	22.6714	22.3415	7.00029e-06	0.000193656
Tryptic	[R].AIHIQAENGPHLLVEAEQAK.[V]		HAPLN1	-0.434124	-3.45669	-3.04235	0.414336	-2.60822	27.7693	22.6211	7.15978e-06	0.000197298
Tryptic	[K].LAVEALSSLDGDLAGR.[Y]		CKB	0.891487	-2.83033	-3.41218	-0.581855	-4.30367	22.9048	22.6036	7.19402e-06	0.000197473
Tryptic	[R].YDLLDLTR.[Q]		NAGLU	0.0662808	-2.03913	-1.49686	0.542271	-1.56314	19.8402	22.1852	7.43913e-06	0.000203413
Tryptic	[R].PLVALLDGR.[D]		CTBP1	-0.373003	-2.41923	-2.11253	0.306705	-1.73952	20.0071	22.3481	7.58059e-06	0.000206484
Tryptic	[K].ISGGSVVEMQGDEMTR.[I]		IDH1	-0.528106	-1.38773	-1.6714	-0.28367	-1.14329	21.2386	21.9686	7.77171e-06	0.000210427
Semi	[M].PGHLQEGFGCVVTNR.[F]	1xCarbamidomethyl [C10]	SERBP1	-0.337831	-1.39329	-1.5935	-0.200216	-1.25567	20.2484	21.9626	7.7848e-06	0.000210427
Tryptic	[K].TIQMGSFR.[I]		CNPY2	-0.0822969	-2.30697	-1.7881	0.518865	-1.70581	21.1277	22.1075	8.05126e-06	0.000216772
Tryptic	[LRK].SLELYR.[NEQ]		RNASET2	-1.96268	-2.41609	-2.72181	-0.305714	-0.759122	22.8712	22.1171	8.08073e-06	0.000216772
Tryptic	[K].INEYGQIHR.[-]		MATN3	-3.38994	-4.11246	-4.40214	-0.289677	-1.0122	21.3158	22.1251	8.20451e-06	0.000218437
Tryptic	[R].ILFLDPSGK.[V]		TXNDC12	-0.126555	-1.70883	-1.385	0.323827	-1.25845	21.6022	21.7882	8.17892e-06	0.000218437
Tryptic	[K].DLIVTPATILK.[E]		BCAT1	0.304509	-2.21377	-0.923898	1.28987	-1.22841	22.9326	21.9088	8.39271e-06	0.000221441
Tryptic	[K].VESLQEEIAFLKK.[L]		VIM	0.148392	-1.57815	-0.960451	0.617704	-1.10884	24.6621	21.6899	8.41112e-06	0.000221441
Tryptic	[K].YQLDKDGVVLFK.[K]		P4HB	-0.464965	-1.5169	-1.42483	0.0920636	-0.959869	25.5494	21.7088	8.36581e-06	0.000221441
Tryptic	[K].HGEVCPAGWKPGSDTIKPDVQK.[S]	1xCarbamidomethyl [C5]	PRDX1	-0.0842555	-1.48272	-1.38953	0.0931867	-1.30528	25.7044	21.6548	8.49565e-06	0.000222047
Tryptic	[K].IEVEKPFAIAKE.[-]		PPIB	0.110425	-1.23086	-1.17749	0.0533699	-1.28791	24.731	21.6208	8.57859e-06	0.000222047
Tryptic	[K].KKPAGPSVSELIVQAASSSK.[E]		H1-1	-1.64951	-3.29951	-2.78039	0.519122	-1.13087	20.7888	21.9595	8.59092e-06	0.000222047
Tryptic	[R].DFGSFDK.[F]		SOD2	2.30712	3.14141	3.1403	-0.00111111	0.833174	27.9417	21.9849	8.53039e-06	0.000222047
Tryptic	[R].YALYDASFETK.[E]		DSTN	0.301102	-1.31474	-1.26208	0.0526618	-1.56318	22.9135	21.6279	8.56107e-06	0.000222047
Tryptic	[K].DGIFHNSIWLER.[A]		TNFAIP6	0.342494	4.39591	3.38362	-1.01229	3.04113	21.3575	21.9331	8.6544e-06	0.000222874
Tryptic	[K].DQLLLGPTYATPK.[V]		HADHB	0.0811343	-1.14772	-2.03641	-0.888687	-2.11754	20.7718	21.5242	8.81926e-06	0.000225506
Tryptic	[R].QDVDNASLAR.[L]	1xGln->pyro-Glu [N-Term]	VIM	0.402929	-1.09904	-0.617394	0.481642	-1.02032	25.58	21.5238	8.82026e-06	0.000225506
Tryptic	[K].EFSHIAFLTIK.[G]		CTSA	-0.0831853	-2.45507	-1.38416	1.0709	-1.30098	21.5845	21.748	8.90351e-06	0.000226815
Semi	[RI].YQQLIK.[EI]		ALDH6A1	1.56336	-1.4613	-0.859728	0.601568	-2.42309	21.243	21.7824	9.02715e-06	0.000229141
Tryptic	[R].IVLVDNK.[C]		JCHAIN	2.17171	3.68761	2.91591	-0.771692	0.744202	23.0526	21.6979	9.24393e-06	0.000233805
Tryptic	[R].TLEGELHDLR.[G]		LMNA	-0.450749	-1.39848	-1.03583	0.362643	-0.585085	26.1699	21.3295	9.32746e-06	0.000235079
Tryptic	[K].TVEAEAAHGTVTR.[H]		IDH1	-0.319354	-1.27745	-1.40182	-0.124375	-1.08247	24.1656	21.3006	9.40575e-06	0.000236211
Tryptic	[R].LVQAFQFTDK.[H]		PRDX1	0.0357205	-1.18625	-1.25836	-0.072106	-1.29408	25.4413	21.2529	9.53653e-06	0.000238649
Tryptic	[R].KQVVNIPSFIVR.[L]		RPS9	-0.495655	-1.49513	-1.23597	0.259156	-0.74032	22.3623	21.2113	9.65227e-06	0.000240695
Tryptic	[K].VAPAPARPSGPSK.[A]		ARCN1	0.296377	-1.1553	-0.767707	0.387595	-1.06408	20.9724	21.182	9.73476e-06	0.000240697
Tryptic	[R].LTGQLFLGGSIVK.[G]		SELENBP1	0.680457	-2.00561	-2.33979	-0.334181	-3.02024	22.3327	21.5139	9.73701e-06	0.000240697
Tryptic	[R].MTGSEFDFEEMKR.[K]		GDI2	-0.0224104	-1.16309	-1.1783	-0.0152058	-1.15589	21.1496	21.1751	9.75432e-06	0.000240697
Tryptic	[K].AAEALHGEADSSGVLAAVDATVNK.[A]		PDIA5	-0.78823	-2.09749	-1.8101	0.28739	-1.02187	21.5663	21.1245	9.89876e-06	0.000243413
Tryptic	[R].KVESLQEEIAFLK.[K]		VIM	0.115735	-1.51314	-0.999354	0.513784	-1.11509	29.5943	21.0999	9.97005e-06	0.000244318
Tryptic	[K].VNIIPLIAK.[A]		SEPTIN7	-0.400261	-1.75705	-1.39635	0.360696	-0.996091	23.0625	21.0824	1.00211e-05	0.000244721
Tryptic	[R].DYIHVVDLAK.[G]		GALE	-0.927213	-1.94363	-1.67582	0.267807	-0.74861	21.5367	21.0337	1.01644e-05	0.000247368
Tryptic	[K].EGMNIVEAMER.[F]		PPIA	-0.243613	-1.42813	-1.27764	0.15049	-1.03402	24.2938	21.0194	1.0207e-05	0.000247555
Tryptic	[K].GDVTAQIALQPALK.[F]		SOD2	1.97636	2.89267	2.68746	-0.205213	0.711099	29.1645	21.3223	1.0282e-05	0.000248524
Tryptic	[R].ETNLDSLPLVDTHSK.[R]		VIM	0.322167	-1.77556	-1.07715	0.698404	-1.39932	28.725	20.9675	1.03633e-05	0.000249635
Tryptic	[K].QQDVLGFLEANK.[I]		SH3BGRL	0.196923	-1.93751	-1.59266	0.344849	-1.78958	23.198	21.0849	1.0502e-05	0.00025212
Tryptic	[R].AVFGELPSGGGTVEK.[F]		GALM	-1.096	-1.68534	-2.1833	-0.497954	-1.08729	20.3063	20.8907	1.05992e-05	0.000253594
Tryptic	[K].VGAVDADKHHSLGGQYGVQGFPTIK.[I]		PDIA6	-0.250108	-2.43454	-1.89242	0.542115	-1.64231	23.5181	21.1245	1.07003e-05	0.000255151
Tryptic	[SK].RFDVSGYPTLK.[I]		PDIA4	-0.319224	-1.0263	-1.47795	-0.451655	-1.15873	21.6703	20.818	1.08282e-05	0.000257333
Tryptic	[K].LNLSQVR.[F]		DDX1	-0.104226	-1.37802	-1.10124	0.27678	-0.997012	20.4175	20.7935	1.09068e-05	0.000257473
Tryptic	[R].FAPPLVIKEDELR.[E]		OAT	-0.14777	-1.04763	-1.3096	-0.261964	-1.16183	20.9479	20.7971	1.08953e-05	0.000257473
Tryptic	[R].LLLVEGSIAEK.[W]		FRZB	-0.818906	-2.51945	-2.33963	0.179817	-1.52072	25.4563	21.0395	1.10272e-05	0.00025945
Tryptic	[R].FGQGGAGPVGGQGPR.[G]		SFPQ	0.621902	-0.800444	-1.26106	-0.460615	-1.88296	20.4071	20.6968	1.12227e-05	0.000262706
Tryptic	[R].FVLSQAKDEL.[-]		TXNDC5	-0.821974	-1.843	-1.8021	0.040903	-0.980123	21.9448	20.6917	1.12397e-05	0.000262706
Semi	[G].TDCPCPEPELCRPIR.[H]	3xCarbamidomethyl [C3; C5; C11]	CTBS	-0.774683	-1.59071	-1.8453	-0.254587	-1.07061	20.6566	20.6577	1.13534e-05	0.000264488
Tryptic	[K].ATLENITNLRPVGEDFR.[W]		CZIB	-0.283568	-2.21315	-1.64435	0.568802	-1.36078	21.5547	20.7633	1.14304e-05	0.000265255
Tryptic	[K].SFLDSGYR.[I]		VCL	0.448867	-0.879376	-0.481034	0.398342	-0.929901	20.5651	20.621	1.14776e-05	0.000265255
Tryptic	[R].ISQSGDFLR.[Y]		FKBP9	-0.561547	-2.30632	-2.02573	0.280592	-1.46418	20.1128	20.8174	1.14986e-05	0.000265255
Tryptic	[R].TVIIEQSWGSPK.[V]		HSPD1	0.131964	-1.09451	-1.73146	-0.636949	-1.86342	22.0336	20.5581	1.16942e-05	0.00026889
Tryptic	[R].LGLSTLGELK.[Q]		TPD52L2	-0.254931	-1.64723	-1.5651	0.0821296	-1.31017	22.6786	20.4594	1.20431e-05	0.000275702
Tryptic	[R].LITLEEEMTK.[Y]	1xOxidation [M8]	P4HB	-0.348594	-1.97246	-1.47293	0.499528	-1.12434	21.0827	20.4524	1.20683e-05	0.000275702
Tryptic	[K].YKAEDEVQR.[E]		HSPA1B	-0.27952	-1.36088	-1.29868	0.0621993	-1.01916	23.6476	20.4082	1.22289e-05	0.000277746
Tryptic	[R].YQDILVFR.[S]		SRM	0.492035	-1.2251	-0.933122	0.291981	-1.42516	21.0263	20.4062	1.22362e-05	0.000277746
Tryptic	[R].EKGPDPLQYMR.[A]	1xOxidation [P4]	COL2A1	-1.26515	-1.91574	-2.51901	-0.603271	-1.25386	26.279	20.4894	1.25357e-05	0.000283636
Tryptic	[K].ELLTSFGPLK.[A]		U2AF2	-0.290533	-2.03523	-1.47635	0.558877	-1.18582	20.6536	20.3055	1.26111e-05	0.000284432
Tryptic	[K].AGKEPGLQIWR.[V]		GSN	-0.461856	-1.30856	-1.30274	0.00581723	-0.840885	25.4024	20.2877	1.26787e-05	0.00028459
Tryptic	[K].YLIATSEQPIAALHR.[D]		SARS1	0.0739973	-1.66769	-1.33512	0.332563	-1.40912	21.0389	20.2825	1.26984e-05	0.00028459
Tryptic	[K].FLGLEVTGK.[L]		MMP3	3.20563	4.71569	3.93703	-0.778664	0.7314	28.1071	20.5672	1.27938e-05	0.000285822
Tryptic	[R].YISGSIHYSR.[V]		GLB1	-0.113891	-1.68069	-1.84209	-0.161406	-1.7282	20.5645	20.2421	1.29227e-05	0.000287794
Tryptic	[K].ILEALRK.[K]		DYRK4	1.87647	2.94026	2.7958	-0.144466	0.919324	26.058	20.5036	1.30352e-05	0.000288459
Tryptic	[R].ELYHEEFAR.[A]		SCIN	-0.822902	-1.54347	-1.45757	0.0858968	-0.634673	23.4674	20.1783	1.31033e-05	0.000288459
Tryptic	[R].LNVLANVIR.[K]		OGDH	-0.306987	-1.75517	-1.30438	0.450787	-0.997394	21.8071	20.1939	1.30419e-05	0.000288459
Tryptic	[R].SEEFLIAGK.[L]		TIMP1	-0.161232	1.88618	1.57949	-0.306698	1.74072	22.7752	20.3019	1.31155e-05	0.000288459
Tryptic	[K].AKDLIVTPATILK.[E]		BCAT1	0.322948	-1.32848	-1.00341	0.325061	-1.32636	22.7933	20.162	1.3168e-05	0.000288719
Semi	[G].ATGFPGSAGR.[V]		COL5A2	-0.748392	2.2369	2.42289	0.185993	3.17128	21.4754	20.4381	1.32892e-05	0.000289394
Tryptic	[R].GSTAPVGGGAFPTIVER.[E]		PDIA6	-0.255212	-1.32292	-1.12864	0.194283	-0.873428	23.7372	20.1311	1.32915e-05	0.000289394
Tryptic	[R].VLYPNDNFFEGK.[E]		PYGB	0.325684	-1.2167	-0.939931	0.276767	-1.26561	22.6179	20.1237	1.33214e-05	0.000289394
Tryptic	[K].NQVALNPQNTVFDAK.[R]		HSPA1B	-0.436213	-1.52735	-1.70677	-0.17942	-1.27055	22.8322	20.0952	1.34367e-05	0.000290518
Tryptic	[R].TVSLSQMLR.[E]		FAM114A1	-1.03524	-2.04763	-1.45811	0.589528	-0.422862	19.8474	20.0906	1.34552e-05	0.000290518
Tryptic	[K].YSEFFTGSK.[L]		SDF4	0.104079	-1.6605	-1.90216	-0.241662	-2.00624	20.7561	20.1979	1.36199e-05	0.000293179
Tryptic	[R].FHQLDIDDLQSIR.[A]		CBR1	-1.00573	-1.77894	-1.77434	0.00460437	-0.768609	23.1316	19.9927	1.3861e-05	0.000297466
Tryptic	[R].LNRLPAAGVGDMVMATVK.[K]		RPL23	-0.836924	-2.31887	-1.56788	0.750988	-0.730956	20.4153	19.9956	1.39797e-05	0.000299107
Tryptic	[K].GSYSLSHVYTPNDVR.[M]		HEXB	-0.408452	-1.74848	-1.82996	-0.0814808	-1.42151	22.8266	19.9343	1.41097e-05	0.000300078
Tryptic	[R].SLYASSPGGVYATR.[S]		VIM	0.4032	-1.59165	-0.856846	0.734803	-1.26005	27.8217	19.9342	1.41099e-05	0.000300078
Tryptic	[R].PLFLEFPK.[D]		GAA	-0.363345	-2.33358	-1.464	0.869575	-1.10066	20.9738	20.0249	1.43923e-05	0.000305169
Tryptic	[R].MIAGANFYIVGR.[D]		PAPSS2	0.209884	-1.80122	-1.9825	-0.181277	-2.19238	20.5713	20.0907	1.44984e-05	0.000306501
Tryptic	[K].GLLDDLR.[N]		CKAP4	-1.15137	-1.735	-2.00046	-0.265454	-0.849085	18.7066	19.8175	1.4622e-05	0.000308193
Tryptic	[K].VSILESLDKWER.[L]		PRKAR1A	-0.926392	-2.28325	-2.10646	0.176797	-1.18007	21.5048	19.965	1.47179e-05	0.000309294
Tryptic	[KR].VIFLENYR.[V]		PYGB	0.427865	-1.32769	-0.825171	0.502524	-1.25304	23.4277	19.725	1.50423e-05	0.000315177
Tryptic	[K].TVANMIK.[G]		SKP1	-0.0313484	-1.43504	-1.40401	0.0310258	-1.37267	23.4197	19.7149	1.50893e-05	0.000315229
Tryptic	[K].AVYEAVLR.[S]		PEPD	0.528696	-0.97463	-0.923989	0.0506409	-1.45269	20.5414	19.6896	1.52072e-05	0.000316756
Tryptic	[R].NHLLHVFDEYKR.[I]		ANXA4	0.331684	-1.1321	-1.19283	-0.0607275	-1.52451	24.122	19.6532	1.53783e-05	0.000319381
Tryptic	[K].AAAVLPVLDLAQR.[Q]		NDUFV2	-0.00171783	-2.07492	-1.99963	0.0752958	-1.99791	20.7799	19.8694	1.55196e-05	0.000320734
Tryptic	[R].LGDLYEEEMR.[E]	1xOxidation [M9]	VIM	0.524445	-1.22903	-0.920168	0.308859	-1.44461	23.3109	19.6206	1.5534e-05	0.000320734
Tryptic	[K].AVEDIHGLFSLSK.[K]		EIF3A	-0.371043	-1.96724	-1.75077	0.216475	-1.37972	19.7284	19.5615	1.59668e-05	0.000322157
Tryptic	[K].GPLQSVQVFGR.[K]		RPS16	-0.347521	-1.67356	-1.12769	0.545871	-0.780164	23.2221	19.5687	1.5785e-05	0.000322157
Tryptic	[K].KQGGLGPMNIPLVSDPKR.[T]		PRDX1	-0.330602	-1.78462	-1.76139	0.0232363	-1.43078	22.9371	19.5465	1.58936e-05	0.000322157
Tryptic	[K].VTEGLTDVILYHQPDDK.[K]		SYNCRIP	-0.351501	-1.70789	-1.34979	0.358102	-0.998285	21.4835	19.5902	1.56804e-05	0.000322157
Tryptic	[K].WAEQYLK.[I]		ERP29	-0.0689876	-1.30593	-1.169	0.136929	-1.10001	23.3791	19.5427	1.5912e-05	0.000322157
Tryptic	[R].IQLQPTSIEK.[E]		GMPPB	-0.235901	-1.19298	-1.42538	-0.232406	-1.18948	20.276	19.5349	1.59507e-05	0.000322157
Tryptic	[R].LLIHQSLAGGIIGVK.[G]		HNRNPK	-0.104727	-1.23345	-1.24419	-0.0107423	-1.13947	23.79	19.5831	1.57147e-05	0.000322157
Tryptic	[R].TVIDYNGER.[T]		P4HB	-0.399816	-1.33793	-1.22029	0.117632	-0.820478	23.1134	19.571	1.57737e-05	0.000322157
Tryptic	[K].LNVGAPDVTLR.[G]		AHNAK	-0.250651	-1.76883	-1.59497	0.173862	-1.34432	19.0621	19.5075	1.60865e-05	0.000323364
Tryptic	[R].SLGGQAVQIR.[V]		SCIN	-0.901824	-1.71648	-1.50839	0.208091	-0.606566	23.8792	19.5012	1.6118e-05	0.000323364
Tryptic	[R].QGGLGPIR.[I]		PRDX4	-0.113748	-1.57355	-1.49488	0.0786654	-1.38114	21.8015	19.4559	1.63463e-05	0.000327017
Tryptic	[K].DLTEYLSR.[F]		HNRNPDL	-0.043315	-1.28682	-1.05352	0.233293	-1.01021	21.5478	19.4398	1.64278e-05	0.000327529
Tryptic	[K].MYGISLCQAILDETK.[G]	1xCarbamidomethyl [C7]	ANXA1	0.990839	-0.888249	-0.040794	0.847455	-1.03163	21.5206	19.429	1.6483e-05	0.000327529
Tryptic	[R].ATISNPITGDLETVHYR.[I]		P4HA1	-0.892573	-2.35343	-2.21973	0.133693	-1.32716	21.4683	19.6441	1.65568e-05	0.000327529
Tryptic	[R].NNYNYVIR.[A]		FRZB	-0.728741	-2.25725	-2.01306	0.244187	-1.28432	24.9739	19.5931	1.65469e-05	0.000327529
Tryptic	[R].TALINSTGEEVAMR.[K]		LMNA	0.0208106	-1.10998	-1.08097	0.0290093	-1.10178	24.0459	19.3985	1.66401e-05	0.00032826
Tryptic	[K].FGDPVVQSDMK.[H]		HSPA1B	-0.384347	-1.50749	-1.67408	-0.166589	-1.28974	21.8243	19.3656	1.68115e-05	0.000329951
Tryptic	[K].QGGLGPMNIPLVSDPK.[R]	1xGln->pyro-Glu [N-Term]	PRDX1	-0.231392	-1.52761	-1.90135	-0.373745	-1.66996	19.5066	19.3553	1.68656e-05	0.000329951
Semi	[T].GLISLLR.[T]		FAT1	-0.0452815	-1.53866	-0.976328	0.562333	-0.931047	21.9748	19.3591	1.68457e-05	0.000329951
Tryptic	[K].DAVDSAVEK.[A]		MMP3	3.7891	5.91506	5.12043	-0.794628	1.33133	25.3221	19.6195	1.69856e-05	0.000330881
Tryptic	[K].HFVGMLPEK.[D]		DSTN	0.0815112	-2.23615	-1.05868	1.17747	-1.14019	22.153	19.5204	1.70066e-05	0.000330881
Tryptic	[K].ALLTPVAIAAGR.[K]		GSR	0.0187657	-1.36473	-1.4819	-0.117176	-1.50067	19.7757	19.2861	1.72338e-05	0.000334236
Tryptic	[K].EYNSCTDTGR.[S]	1xCarbamidomethyl [C5]	MMP2	2.04286	3.59853	2.86704	-0.731494	0.824183	21.7012	19.5569	1.73131e-05	0.000334236
Tryptic	[R].LEPLVNDLTLR.[I]		IKBIP	-0.869501	-1.71453	-1.20734	0.507189	-0.337841	20.423	19.2701	1.73206e-05	0.000334236
Tryptic	[K].DWYSGR.[S]		FBXO2	0.0198467	-1.40687	-1.36281	0.0440645	-1.38265	22.9695	19.2518	1.74201e-05	0.000335241
Tryptic	[R].DLQSNVEHLTEK.[M]		PFKP	-1.38015	-2.29012	-3.08337	-0.793253	-1.70323	21.2835	19.4944	1.76472e-05	0.000337778
Tryptic	[R].TYSLGSALRPSTSR.[S]		VIM	0.415786	-1.42101	-0.893261	0.527754	-1.30905	28.0881	19.2174	1.76086e-05	0.000337778
Tryptic	[K].LQVSQQEDITK.[S]		IMPA1	0.674755	-0.977424	-1.18729	-0.209864	-1.86204	20.8196	19.175	1.78447e-05	0.000340637
Tryptic	[R].ETNLDSLPLVDTHSKR.[T]		VIM	0.0495435	-1.82726	-2.01447	-0.187201	-2.06401	24.6053	19.378	1.80057e-05	0.000342786
Tryptic	[R].YTTEIIK.[C]		C1R	1.12325	1.88196	2.03464	0.152678	0.911395	19.4268	19.1285	1.81074e-05	0.000343797
Tryptic	[K].EPVAVLK.[A]		HEXB	-0.463017	-1.1826	-1.16409	0.0185086	-0.701075	22.7841	19.088	1.83393e-05	0.000346343
Tryptic	[R].SWHDVQVSSAYVK.[T]		TPD52L2	0.0439845	-1.99702	-2.2584	-0.26138	-2.30239	19.9654	19.3748	1.83067e-05	0.000346343
Tryptic	[K].LINRPIIVFR.[G]		FSCN1	-0.607428	-1.27813	-1.17026	0.107872	-0.562833	22.9022	19.0231	1.87187e-05	0.000352568
Tryptic	[K].IKPHLMSQELPEDWDKQPVK.[V]		P4HB	-0.422368	-1.35126	-1.68583	-0.334564	-1.26346	25.118	18.9803	1.89741e-05	0.000353617
Tryptic	[K].PALPAGTEDTAKEDAANR.[K]		GSN	-0.652348	-2.08135	-1.49259	0.588758	-0.840239	22.3735	18.9905	1.8913e-05	0.000353617
Tryptic	[R].INPDGSQSVVEVPYAR.[S]		CNPY2	-0.290485	-1.64438	-1.58196	0.0624229	-1.29147	22.2318	18.9826	1.896e-05	0.000353617
Tryptic	[R].NLASITR.[I]		SCIN	-1.60847	-3.12249	-3.04417	0.078321	-1.4357	21.3594	19.2708	1.89035e-05	0.000353617
Tryptic	[K].ITVVDALHEIPVK.[K]		IGFBP7	2.38324	0.163794	-0.149686	-0.31348	-2.53292	22.2309	19.232	1.91315e-05	0.000355615
Tryptic	[K].AGPIWDLR.[L]		HNRNPR	0.153526	-1.49527	-1.09866	0.39661	-1.25219	22.1242	18.9371	1.92357e-05	0.000355684
Tryptic	[R].IIWELIK.[E]		IDH1	-0.473568	-1.83542	-1.90084	-0.0654221	-1.42728	23.2756	18.9695	1.91893e-05	0.000355684
Tryptic	[K].VDEFVTHNLSFDEINK.[A]		ADH5	0.495454	-1.1935	-0.848994	0.344505	-1.34445	21.843	18.9226	1.93239e-05	0.000356384
Tryptic	[K].DLAGSIIGK.[G]		HNRNPK	-0.0585238	-1.29418	-1.0742	0.219978	-1.01568	23.0579	18.8853	1.95539e-05	0.000359321
Tryptic	[K].LKPEGLHQLLAGFEDK.[S]		ITPA	-0.0982878	-2.35376	-0.783526	1.57024	-0.685238	20.8105	19.0847	1.95845e-05	0.000359321
Tryptic	[K].VEPLDFGGTQK.[Q]		HEXB	-0.316961	-1.50122	-1.29631	0.20491	-0.979348	22.7238	18.8399	1.98383e-05	0.000363036
Tryptic	[K].GALPLDTVTFYK.[V]		ERP29	-0.169714	-2.03773	-1.66294	0.37479	-1.49322	23.798	18.9447	2.00636e-05	0.000364916
Tryptic	[K].GMTTVDDFFQGTK.[A]		DPYSL3	0.503962	-1.35734	-1.8286	-0.471262	-2.33256	21.15	19.0157	2.00956e-05	0.000364916
Tryptic	[R].QITVNDLPVGR.[S]		PRDX1	-0.149189	-1.31526	-1.14873	0.166527	-0.999545	25.5668	18.8013	2.00837e-05	0.000364916
Tryptic	[K].REELFIVSK.[L]		AKR1B1	-0.180426	1.49558	1.1472	-0.348377	1.32763	23.2077	18.7669	2.03055e-05	0.000367784
Tryptic	[K].HVVPNEVVVQR.[L]		GSN	-0.576591	-1.40276	-1.41773	-0.0149704	-0.841137	25.0566	18.7256	2.05751e-05	0.00036983
Tryptic	[K].SAAQAAAQTNSNAAGK.[Q]		SERBP1	-0.170562	-1.22497	-1.08795	0.13702	-0.917387	20.4138	18.7384	2.04912e-05	0.00036983
Tryptic	[R].LNHVAIAVPDLEK.[A]		MCEE	-0.738177	-2.80361	-1.66837	1.13524	-0.930191	19.889	19.0019	2.05502e-05	0.00036983
Tryptic	[K].LDYILGLK.[I]		RPS9	-0.527263	-1.52665	-1.17558	0.351065	-0.648321	23.0183	18.7051	2.07106e-05	0.000371322
Tryptic	[K].VLTPTQVK.[N]		PEBP1	0.766785	-1.00453	-0.870556	0.133969	-1.63734	25.8393	18.6766	2.09006e-05	0.00037331
Tryptic	[R].GGDLMAYDRR.[G]		HNRNPK	0.0462889	-0.828538	-1.31346	-0.484921	-1.35975	20.546	18.6727	2.09269e-05	0.00037331
Tryptic	[K].AASGFNAMEDAQTLR.[K]		ANXA4	0.500562	-0.788282	-0.904661	-0.116379	-1.40522	23.3775	18.5918	2.14772e-05	0.000377424
Tryptic	[K].VGDVVEFR.[G]		CYB5R1	0.360754	-1.1819	-0.908624	0.273271	-1.26938	21.158	18.6191	2.12898e-05	0.000377424
Tryptic	[R].GEDTSMNLVQK.[Y]		MMP3	4.15367	5.77593	5.05069	-0.725241	0.897023	26.7034	18.8684	2.14277e-05	0.000377424
Tryptic	[R].NSMEPGFPK.[Q]		MMP3	2.31899	3.79776	3.12742	-0.670332	0.808434	26.8619	18.8963	2.12407e-05	0.000377424
Tryptic	[R].RKGTDVNVFNTILTTR.[S]		ANXA1	0.847237	-0.860136	-0.960163	-0.100027	-1.8074	23.2392	18.5923	2.14738e-05	0.000377424
Tryptic	[R].TPFLLSGTSYK.[D]		HADHB	0.358183	-1.2718	-1.85123	-0.579437	-2.20942	21.3169	18.7703	2.13496e-05	0.000377424
Tryptic	[K].VWEEVTPLTFSR.[L]		MMP3	3.21755	4.87551	3.85547	-1.02005	0.637917	26.4181	18.8475	2.15687e-05	0.000378093
Tryptic	[R].KREELSNVLAAMR.[K]		RPL36	-0.751309	-1.50129	-1.4517	0.0495881	-0.70039	23.3259	18.5487	2.1777e-05	0.000380802
Tryptic	[R].SLGEISALTSK.[L]		VCL	0.168934	-1.02719	-0.744369	0.28282	-0.913302	21.7775	18.527	2.193e-05	0.000382532
Tryptic	[K].SGHIQDYQITASSIFR.[T]		EDIL3	-1.43435	-1.64237	-1.64732	-0.00495033	-0.212965	25.4832	18.5085	2.20612e-05	0.00038387
Tryptic	[R].ALQASALNAWR.[G]		ALDOC	-0.469322	-1.41577	-1.11574	0.300027	-0.646417	21.8357	18.501	2.21151e-05	0.00038387
Tryptic	[K].DRPFFAGLVK.[Y]		NME1	-0.279605	-1.31944	-1.06605	0.253387	-0.786447	22.7124	18.4641	2.23803e-05	0.000386454
Tryptic	[K].YNILGTNTIMDK.[M]		HNRNPU	-0.202185	-2.30097	-1.75902	0.541944	-1.55684	21.6261	18.6755	2.24287e-05	0.000386454
Tryptic	[R].GPFLVALGK.[S]		PDLIM5	0.360166	-1.02642	-1.06431	-0.0378895	-1.42448	20.5977	18.45	2.24822e-05	0.000386454
Tryptic	[R].NTDEMVELR.[I]		HNRNPK	0.54518	-1.29281	-1.59494	-0.302136	-2.14012	20.8161	18.6017	2.23691e-05	0.000386454
Tryptic	[R].SYPQLR.[R]		ANXA1	1.20744	-0.112346	0.005873	0.118219	-1.20157	26.3927	18.4123	2.2758e-05	0.000390248
Tryptic	[K].GLYPAPLK.[I]		HADHA	0.277695	-1.94109	-0.975461	0.96563	-1.25316	20.7594	18.5117	2.28302e-05	0.00039054
Tryptic	[K].IEVSEDGTK.[A]		SERPINE2	0.106156	1.92439	2.16247	0.238079	2.05632	25.3364	18.63	2.29285e-05	0.000391276
Tryptic	[K].DISLSDYK.[G]		PRDX1	0.0438024	-1.17774	-1.15016	0.0275848	-1.19396	24.5533	18.3504	2.32196e-05	0.000395291
Tryptic	[K].DSSGQHVDVSPTSQR.[L]		ACO2	-0.170064	-1.41012	-1.68565	-0.27553	-1.51558	21.03	18.3253	2.341e-05	0.000397578
Tryptic	[K].EGIILFK.[E]		SSB	3.12311	4.60397	3.79763	-0.806346	0.674519	27.064	18.5599	2.36216e-05	0.000399256
Tryptic	[K].ILLAELEQLKGQGK.[S]		VIM	0.0132443	-1.31797	-1.31625	0.00172305	-1.32949	28.2225	18.3027	2.35827e-05	0.000399256
Tryptic	[R].MELLGCELSGCSEPLGMK.[S]	2xCarbamidomethyl [C6; C11]	EDIL3	-1.82985	-1.97635	-2.09418	-0.11784	-0.264339	25.268	18.3776	2.37188e-05	0.000399943
Semi	[I].LLGATGDLAK.[K]		H6PD	-1.08125	-2.0507	-2.11152	-0.0608173	-1.03027	19.3847	18.3536	2.39299e-05	0.000402545
Tryptic	[R].NEALAALLR.[D]		PLS3	0.494398	-1.52893	-0.919078	0.609852	-1.41348	21.5781	18.2347	2.41115e-05	0.000404639
Tryptic	[R].ALYEAGER.[R]		ANXA1	1.16013	-0.1302	-0.100002	0.0301985	-1.26013	26.3702	18.2194	2.42319e-05	0.000404741
Tryptic	[R].GIVGVENVAELKK.[S]		PYGL	0.459479	-2.4446	-1.55442	0.890188	-2.01389	21.9193	18.4833	2.42052e-05	0.000404741
Semi	[T].TPAPETCEGR.[N]	1xCarbamidomethyl [C7]	CD164	0.318431	-1.01879	-1.20325	-0.184459	-1.52168	20.0441	18.2111	2.42978e-05	0.000404887
Tryptic	[K].DKPLIIYK.[N]		SCIN	-1.08813	-2.21011	-2.06948	0.140631	-0.981346	21.9143	18.3157	2.46282e-05	0.000407517
Tryptic	[K].LVSEYMSK.[K]		ADH5	0.535324	-0.752164	-0.674999	0.0771653	-1.21032	22.335	18.1822	2.45284e-05	0.000407517
Tryptic	[K].QLAPIWDK.[L]		P4HB	-0.331612	-1.32206	-1.15082	0.17124	-0.819211	24.3403	18.1709	2.4619e-05	0.000407517
Tryptic	[K].TGIIDYGIR.[L]		TNFAIP6	0.423425	4.75766	3.77631	-0.981353	3.35288	23.5247	18.3956	2.48936e-05	0.000409991
Tryptic	[K].VKEGMNIVEAMER.[F]		PPIA	-0.228622	-1.11428	-1.29028	-0.176005	-1.06166	25.1954	18.1393	2.48754e-05	0.000409991
Tryptic	[K].DYGVYLEDSGHTLR.[G]		PRDX4	-0.00636113	-1.2818	-1.75179	-0.469988	-1.74543	22.3549	18.1258	2.49859e-05	0.000410108
Tryptic	[R].HPGSFDVVHVK.[D]		RPS4X	-0.417946	-1.47664	-0.99417	0.48247	-0.576223	22.3021	18.1197	2.5036e-05	0.000410108
Tryptic	[R].YIEIFK.[S]		HNRNPH1	0.0568736	-1.36177	-1.20166	0.160116	-1.25853	21.9923	18.115	2.50744e-05	0.000410108
Tryptic	[R].KGTDVNVFNTILTTR.[S]		ANXA1	0.839964	-0.953917	-0.49036	0.463556	-1.33032	25.2134	18.0375	2.57207e-05	0.000419709
Tryptic	[K].SLNILTAFQK.[K]		ERP29	-0.461832	-1.91701	-1.83335	0.0836562	-1.37152	24.9448	18.0103	2.6486e-05	0.000430216
Tryptic	[R].VSFELFADK.[V]		PPIA	-0.196513	-1.55599	-1.18177	0.374223	-0.985255	25.7546	17.9506	2.64684e-05	0.000430216
Tryptic	[K].GLPNVQR.[S]		IDH1	-0.194858	-1.45201	-1.55583	-0.10382	-1.36098	22.6526	17.9391	2.65696e-05	0.000430586
Tryptic	[K].CSGPLGIEGGIISNQQITASSTHR.[A]	1xCarbamidomethyl [N-Term]	EDIL3	-1.67371	-1.88106	-1.90496	-0.0238963	-0.231254	24.9489	17.848	2.73824e-05	0.000438284
Tryptic	[K].RTDDIPVWDQEFLK.[V]		SKP1	-0.10837	-1.92236	-2.31764	-0.395288	-2.20927	21.1564	18.0971	2.74069e-05	0.000438284
Tryptic	[R].IDSDISGTLK.[F]		CNPY2	-0.181861	-1.46858	-1.2872	0.181382	-1.10534	23.0172	17.8762	2.71279e-05	0.000438284
Tryptic	[R].IVAPPGGR.[AS]		DPYSL2	0.714846	-1.71066	-1.15943	0.551228	-1.87428	22.3934	18.0698	2.72464e-05	0.000438284
Tryptic	[R].SQNKEDYAGLKEEFR.[K]		GSTO1	-0.081073	-2.15669	-1.46391	0.692783	-1.38283	26.9819	18.0317	2.7416e-05	0.000438284
Tryptic	[R].TTPSYVAFTDTER.[L]		HSPA2	-0.257177	-1.07746	-1.03548	0.0419753	-0.778303	24.6664	17.8594	2.72791e-05	0.000438284
Tryptic	[R].WPVDLVEK.[L]		PYGL	0.631407	-1.78676	-1.82016	-0.0333962	-2.45157	21.5325	18.0726	2.76256e-05	0.000440641
Tryptic	[K].VQSFLASLDGEKLELLK.[N]		FAM114A1	-0.456372	-2.12064	-2.46953	-0.34889	-2.01315	19.7586	18.0646	2.76972e-05	0.00044079
Tryptic	[K].QQDVLGFLEANK.[I]	1xGln->pyro-Glu [N-Term]	SH3BGRL	0.0774583	-1.98694	-1.56692	0.420019	-1.64438	19.2668	17.9733	2.79678e-05	0.000443105
Tryptic	[R].RQVDQLTNDK.[A]		VIM	0.365373	-0.960177	-0.669424	0.290753	-1.0348	25.4853	17.7908	2.79081e-05	0.000443105
Tryptic	[R].GEIFFFK.[D]		MMP2	0.507467	4.0025	3.02886	-0.973643	2.52139	22.0918	18.0077	2.82141e-05	0.00044601
Tryptic	[K].ITVDELK.[L]		FKBP10	-0.491547	-1.29951	-1.19173	0.107784	-0.70018	23.215	17.7311	2.84684e-05	0.000447035
Tryptic	[K].LAYSNDGEHWTVYQDEK.[Q]		EDIL3	-1.35346	-1.47226	-1.53961	-0.0673465	-0.186142	25.2376	17.7356	2.84254e-05	0.000447035
Tryptic	[K].LNNLVLFDK.[A]		RPS25	-0.366026	-1.30423	-1.1425	0.161729	-0.776476	22.3659	17.7353	2.84287e-05	0.000447035
Tryptic	[K].QIAEDFPGIDSK.[I]		MMP3	3.22825	4.89495	4.00731	-0.88764	0.779056	25.7951	17.9677	2.85844e-05	0.000447834
Tryptic	[R].KPNEGADGQWK.[K]		SERBP1	-0.262888	-1.51055	-1.60855	-0.0980028	-1.34566	20.1639	17.7125	2.86457e-05	0.000447834
Tryptic	[K].GISDLAQHYLMR.[A]		CCT3	-0.301526	-1.4843	-1.64769	-0.163384	-1.34616	20.41	17.6898	2.88628e-05	0.000450235
Semi	[H].GIASVLGMLQLGADGR.[T]		SERPINE2	-0.465939	1.41225	2.01198	0.599728	2.47792	22.5178	17.9203	2.90298e-05	0.000450968
Tryptic	[R].LSNIFVIGK.[G]		RPS4X	-0.357325	-1.1946	-1.21443	-0.0198386	-0.857109	23.3203	17.6718	2.90372e-05	0.000450968
Tryptic	[K].SYSFDEIRK.[N]		NAMPT	2.26327	3.47525	3.34346	-0.131791	1.08019	23.3966	17.8957	2.92646e-05	0.000453504
Tryptic	[K].ECGGVFTDPK.[Q]	1xCarbamidomethyl [C2]	TNFAIP6	1.2268	4.68915	3.77611	-0.913045	2.54931	22.6035	17.8711	2.95004e-05	0.000454178
Tryptic	[K].VLEQLTGQTPVFSK.[A]		RPL11	-0.404532	-1.45729	-1.01645	0.440848	-0.611914	23.1783	17.6268	2.94783e-05	0.000454178
Tryptic	[R].LAPVYQK.[L]		TGFBI	0.0164195	2.28556	1.67055	-0.615011	1.65413	21.507	17.8762	2.94518e-05	0.000454178
Tryptic	[R].ELLTLDEKDPR.[R]		RPS9	-0.437825	-1.15932	-1.08971	0.0696078	-0.651884	22.653	17.6078	2.9666e-05	0.000455736
Tryptic	[RQK].EYQDLLNVK.[ML]	1xGlu->pyro-Glu [N-Term]	VIM	0.300552	-1.59934	-1.04188	0.55746	-1.34243	22.2321	17.5817	2.99267e-05	0.000458747
Tryptic	[K].AAYLQETGKPLDETLK.[K]		ANXA1	1.01668	-0.435257	-0.149946	0.285311	-1.16663	23.749	17.5597	3.01491e-05	0.000460164
Tryptic	[R].TRDELEVIHLIEEHR.[L]		RO60	-0.170317	-1.43735	-1.22534	0.212014	-1.05502	21.1343	17.5649	3.00966e-05	0.000460164
Tryptic	[K].VANVSLLALYK.[G]		RPS23	-0.381253	-1.73196	-1.19443	0.537531	-0.813173	23.7639	17.5521	3.02263e-05	0.00046035
Semi	[RQ].TPALIALR.[Y]		AKR1C2	-0.920074	1.69483	1.17176	-0.523061	2.09184	23.4018	17.7879	3.03171e-05	0.000460743
Tryptic	[R].LITLEEEMTK.[Y]		P4HB	-0.42332	-1.44211	-1.3715	0.0706031	-0.948185	25.0094	17.5276	3.04758e-05	0.000462162
Tryptic	[K].GLTEGLHGFHVHEFGDNTAGCTSAGPHFNPLSR.[K]	1xCarbamidomethyl [C21]	SOD1	-0.714576	-1.39881	-1.25874	0.140071	-0.544162	26.8251	17.4789	3.09791e-05	0.000468791
Tryptic	[R].GYPTLLLFR.[G]		TXNDC5	-0.803194	-1.92571	-1.88186	0.0438552	-1.07866	22.0583	17.4957	3.10646e-05	0.000469083
Tryptic	[K].MLKPAFIFDGR.[R]		UGDH	-0.239252	-0.989666	-1.46155	-0.471888	-1.2223	21.9701	17.4473	3.13109e-05	0.000471796
Tryptic	[K].INLELR.[N]		ANP32E	-0.715529	-1.58674	-1.56035	0.026394	-0.84482	20.5999	17.4071	3.17391e-05	0.000477232
Tryptic	[K].GIQEEMEALVK.[D]		DPYSL2	-0.0657894	-1.66037	-1.65155	0.00882536	-1.58576	23.1272	17.3415	3.28509e-05	0.000492903
Tryptic	[K].GELLEAIKR.[D]		SOD2	1.90891	3.00908	2.85654	-0.152532	0.947637	27.9348	17.5345	3.29638e-05	0.000493552
Tryptic	[K].DFLIPIGK.[A]		PDHB	-0.152183	-1.97982	-1.34352	0.636307	-1.19133	21.1626	17.3391	3.31642e-05	0.000495504
Tryptic	[R].QQYESVAAK.[N]		VIM	0.401181	-0.976847	-0.586305	0.390542	-0.987486	27.8305	17.192	3.41455e-05	0.000509091
Tryptic	[R].AEIDMLDIR.[A]		ANXA4	0.223219	-0.894406	-0.840445	0.0539614	-1.06366	24.481	17.1759	3.43333e-05	0.000510816
Tryptic	[K].VSQLYMNPK.[A]		PYGL	0.543207	-1.64829	-0.92469	0.723597	-1.4679	21.4798	17.2276	3.48698e-05	0.00051771
Tryptic	[K].KNVFIIGATNRPDIIDPAILRPGR.[L]		VCP	-0.638745	-2.4256	-3.36681	-0.941205	-2.72806	21.5373	17.227	3.65341e-05	0.000540155
Tryptic	[K].QHYIDLK.[D]	1xGln->pyro-Glu [N-Term]	NME2	0.0802635	-1.06292	-0.814069	0.248846	-0.894333	23.5715	16.9994	3.64745e-05	0.000540155
Tryptic	[R].EILETLIK.[G]		GFPT1	-0.386666	-1.45035	-1.60873	-0.158389	-1.22207	20.9915	16.9847	3.66595e-05	0.00054088
Tryptic	[K].EAIEGTYIDKK.[C]		RPS11	-0.741721	-1.66997	-1.45669	0.213278	-0.714974	22.1657	16.963	3.69353e-05	0.000543817
Tryptic	[K].GQVCLPVISAENWKPATK.[T]	1xCarbamidomethyl [C4]	UBE2L5	-0.474013	-1.8988	-1.7666	0.13219	-1.29259	21.2054	16.995	3.72485e-05	0.000545935
Tryptic	[R].EKLQEEMLQR.[E]		VIM	0.356696	-0.99003	-0.582784	0.407246	-0.93948	26.9992	16.9453	3.71616e-05	0.000545935
Tryptic	[R].INEILSNALK.[R]		HNRNPM	-0.217585	-1.79639	-1.42153	0.374855	-1.20395	21.5665	16.9337	3.73105e-05	0.000545935
Tryptic	[R].NKDVFQCEVR.[N]	1xCarbamidomethyl [C7]	SERPINE2	-0.303576	0.975665	1.14682	0.171152	1.45039	25.5471	16.8917	3.78555e-05	0.000552768
Tryptic	[R].QITVNDLPVGR.[S]	1xGln->pyro-Glu [N-Term]	PRDX1	0.0446632	-1.18407	-1.27473	-0.0906622	-1.31939	24.5155	16.8756	3.80671e-05	0.000554715
Tryptic	[K].FEDENFILK.[H]		PPIA	-0.164858	-1.40472	-1.02349	0.381229	-0.85863	25.5625	16.8557	3.83304e-05	0.000557404
Tryptic	[K].LKPQYLEELPGQLK.[Q]		GSTM3	-0.468353	-1.66829	-0.986424	0.681867	-0.518071	20.6769	16.8377	3.85702e-05	0.000558597
Tryptic	[R].LVTDLLQR.[E]		IKBIP	-0.920794	-2.20339	-1.28295	0.92044	-0.362156	19.6237	16.865	3.85191e-05	0.000558597
Tryptic	[R].GIHTLGFPPTVR.[K]		MMP3	4.32773	6.31852	5.47754	-0.840977	1.14981	26.8704	17.0602	3.86516e-05	0.000558633
Tryptic	[K].MDSTANEVEAVK.[V]		P4HB	-0.344203	-1.18284	-1.07404	0.108793	-0.72984	24.6473	16.8121	3.89142e-05	0.000560326
Tryptic	[K].PALPAGTEDTAKEDAANRK.[L]		GSN	-0.397349	-1.64102	-1.53813	0.102891	-1.14078	23.2117	16.8111	3.89269e-05	0.000560326
Tryptic	[K].DLVTSLK.[D]		P4HA1	-0.823137	-2.32294	-1.61146	0.71148	-0.788321	21.1664	16.9268	3.93084e-05	0.00056467
Tryptic	[K].GQSVTLIVDCK.[K]	1xCarbamidomethyl [C10]	COL11A2	-1.63924	-2.10206	-2.14435	-0.0422942	-0.505107	23.9322	16.9166	3.94462e-05	0.000565503
Tryptic	[K].EPGLQIWR.[V]		GSN	-0.499938	-1.42478	-1.06509	0.359697	-0.565149	23.8134	16.7637	3.95743e-05	0.000565547
Tryptic	[K].FGNEVIPVTVTVK.[G]		ACAT1	-0.259859	-1.8653	-1.36094	0.50436	-1.10108	20.8664	16.7554	3.96889e-05	0.000565547
Tryptic	[K].YHEDFEK.[HT]		NEBL	-0.508565	-2.44811	-2.34519	0.102922	-1.83663	20.818	16.9867	3.96291e-05	0.000565547
Tryptic	[K].FADLSEAANR.[N]		VIM	0.390161	-1.04316	-0.582288	0.46087	-0.97245	28.882	16.7428	3.98629e-05	0.000566886
Tryptic	[K].VEILTALR.[K]		LZIC	-0.204138	-1.60108	-1.41104	0.19004	-1.2069	20.1729	16.7361	3.99556e-05	0.000567065
Tryptic	[K].DFGHVQFVGSYK.[L]		EDIL3	-1.40376	-1.42473	-1.57918	-0.154455	-0.17542	25.7719	16.713	4.02788e-05	0.000568072
Tryptic	[K].DVLSVAFSSDNR.[Q]		RACK1	-0.577983	-1.16134	-1.20649	-0.0451493	-0.62851	21.7499	16.7137	4.02683e-05	0.000568072
Tryptic	[K].IDPLAPLDK.[V]		ADH5	0.492164	-1.06822	-0.953874	0.114347	-1.44604	22.5902	16.7081	4.03474e-05	0.000568072
Tryptic	[R].KGESGQSWPR.[L]		PTGES3	-0.394155	-1.34983	-2.32776	-0.977935	-1.93361	21.2132	16.8933	4.02552e-05	0.000568072
Semi	[M].LAQLSVFR.[C]		SERPINE2	-0.564162	0.856498	1.32412	0.467621	1.88828	25.0445	16.695	4.05324e-05	0.000569544
Tryptic	[K].NVIDPPIYAR.[H]		EDIL3	-1.43839	-1.48551	-1.52066	-0.0351456	-0.0822627	26.1275	16.6667	4.0935e-05	0.000574062
Tryptic	[K].APNTPDILEIEFKK.[G]		ASS1	-0.0185775	-1.34291	-1.52125	-0.178348	-1.50268	21.994	16.6131	4.17085e-05	0.000582603
Tryptic	[K].LLQDFFNGK.[E]		HSPA2	-0.193296	-1.5511	-0.988708	0.56239	-0.795412	20.9975	16.6152	4.16782e-05	0.000582603
Tryptic	[R].VAVEEVDEEGKFVR.[L]		LMNA	-0.204058	-1.02424	-1.19667	-0.172432	-0.992613	23.1563	16.6014	4.18797e-05	0.000583842
Tryptic	[K].VLDLELK.[G]		ANXA1	1.00666	-0.58458	-0.0610951	0.523485	-1.06775	26.8711	16.5916	4.2025e-05	0.000584718
Tryptic	[K].ILGPQGNTIK.[R]		KHDRBS1	-0.00333921	-1.5876	-1.38402	0.203575	-1.38068	20.3005	16.569	4.23594e-05	0.000588214
Tryptic	[K].FQLQSDLLR.[V]		GALM	-1.01913	-1.65249	-1.54093	0.111558	-0.521806	21.7257	16.5425	4.27547e-05	0.000591408
Tryptic	[K].ILVALCGGN.[-]	1xCarbamidomethyl [C6]	ANXA1	1.05566	-0.335509	-0.283416	0.0520933	-1.33908	24.2197	16.5424	4.27564e-05	0.000591408
Tryptic	[K].DFMIQGGDFTR.[G]		PPIB	0.0853195	-1.36063	-1.0953	0.265323	-1.18062	23.1842	16.5277	4.29771e-05	0.000593302
Tryptic	[K].GQTLVVQFTVK.[H]		CALR	0.0125567	-0.852942	-1.35278	-0.499841	-1.36534	22.9415	16.4719	4.3829e-05	0.00060278
Tryptic	[K].TGAAPIIDVVR.[S]		RPL27A	-0.372773	-1.36872	-1.08016	0.288563	-0.707383	23.4573	16.4589	4.40309e-05	0.00060278
Tryptic	[K].TSETLSQAGQK.[A]		TPD52	-0.709318	-1.36967	-1.98121	-0.611542	-1.27189	19.3921	16.4552	4.40893e-05	0.00060278
Tryptic	[R].PVLDTHGVIIFGAR.[I]		COL11A2	-1.71495	-2.49233	-2.36143	0.130896	-0.646481	22.1969	16.6785	4.40419e-05	0.00060278
Tryptic	[R].VHVSEEGTEPEAMLQVLGPKPALPAGTEDTAK.[E]		GSN	-0.249165	-2.82186	-2.43808	0.383783	-2.18891	23.0619	16.6855	4.39351e-05	0.00060278
Tryptic	[R].SVLMSLK.[Q]		CLTB	0.234418	-1.81112	-1.87691	-0.0657888	-2.11133	19.7038	16.6686	4.41926e-05	0.00060303
Tryptic	[K].SIGVSNFNHR.[L]		AKR1C2	-0.706245	1.53508	1.04496	-0.490114	1.75121	21.5047	16.5986	4.43516e-05	0.000604034
Tryptic	[K].EQMQPTHPIR.[L]		YWHAH	0.514953	-0.817017	-0.420797	0.39622	-0.93575	22.0674	16.3449	4.58411e-05	0.000623123
Tryptic	[K].AGEYIFER.[G]		ALDH6A1	1.32108	-1.31942	-0.920712	0.398705	-2.24179	21.3587	16.5357	4.62726e-05	0.000626583
Tryptic	[K].AGHFDKEIVPVLVSTR.[K]		ACAT2	0.599991	-0.831526	-0.485116	0.34641	-1.08511	21.7311	16.3225	4.62072e-05	0.000626583
Tryptic	[K].IWGEDLR.[H]		NAMPT	2.46189	3.52722	3.20748	-0.319745	0.745587	22.3239	16.5203	4.65215e-05	0.00062869
Tryptic	[K].LSSLIILMPHHVEPLER.[L]		SERPINH1	-1.30199	-1.71516	-1.4048	0.310357	-0.102812	23.2917	16.2983	4.66058e-05	0.00062869
Tryptic	[R].AIVAIENPADVSVISSR.[N]		RPSA	-0.201515	-1.35899	-1.30349	0.0555031	-1.10197	22.6158	16.2839	4.68446e-05	0.00063071
Tryptic	[K].CHDVTAVVEVK.[E]	1xCarbamidomethyl [N-Term]; 1xCarbamidomethyl [C1]	FRZB	-0.542715	-1.85454	-2.18489	-0.330345	-1.64217	21.6174	16.4554	4.69434e-05	0.000630841
Tryptic	[K].LLEQYKEESKK.[A]		HNRNPU	-0.235991	-1.2042	-1.31442	-0.110226	-1.07843	21.2135	16.2708	4.70632e-05	0.000631253
Tryptic	[R].AALQELLSK.[G]		RPS25	-0.526637	-1.23345	-1.03448	0.198975	-0.507838	24.8558	16.2424	4.75411e-05	0.000636457
Tryptic	[R].QQPMALAVALTK.[G]		GAA	-0.983512	-2.06093	-2.01725	0.0436781	-1.03374	20.4884	16.3595	4.78026e-05	0.000638751
Tryptic	[K].TAVVVGTITDDVR.[V]		RPL18	-0.444448	-1.21609	-1.13108	0.0850122	-0.686628	23.2305	16.2107	4.80805e-05	0.000641255
Tryptic	[R].IETLDPALIRPGR.[I]		PSMC1	-0.505081	-1.36136	-1.31482	0.0465378	-0.809741	20.685	16.186	4.85072e-05	0.000645729
Tryptic	[R].LNVTPLAR.[I]		ACAT1	0.0803879	-1.22266	-1.31105	-0.0883913	-1.39144	20.7862	16.1672	4.88335e-05	0.000648853
Tryptic	[R].VIKDFMIQGGDFTR.[G]		PPIB	0.199961	-0.971836	-1.17417	-0.202334	-1.37413	23.1331	16.1567	4.9017e-05	0.000650072
Tryptic	[K].GILAADESVGSMAK.[R]		ALDOC	-0.666243	-1.35879	-1.11999	0.238805	-0.453746	22.0502	16.1455	4.92146e-05	0.000650964
Tryptic	[K].LVGQSIIAYLQK.[K]		COPA	-0.207146	-1.46602	-1.10916	0.356863	-0.902009	20.0553	16.1424	4.92681e-05	0.000650964
Tryptic	[K].GICPADVAYR.[V]	1xCarbamidomethyl [C3]	COL11A2	-1.28229	-1.86347	-1.77207	0.0914077	-0.489775	24.911	16.1333	4.94286e-05	0.000651869
Tryptic	[K].VLGITDMFDSSK.[A]		SERPINE2	-0.439544	1.16457	1.33958	0.175012	1.77913	26.997	16.1033	4.99633e-05	0.000656187
Tryptic	[K].VLSMAPGLTSVEIIPFR.[V]		PAPSS2	-0.0217602	-2.31929	-1.9972	0.32209	-1.97544	20.0379	16.3012	5.02193e-05	0.000656187
Tryptic	[R].DGLGGLPDIVR.[D]		USP5	-0.353667	-1.72046	-1.40166	0.318797	-1.04799	20.3074	16.1081	4.98772e-05	0.000656187
Tryptic	[R].IVNYTPDLPKDAVDSAVEK.[A]		MMP3	4.08849	5.85686	4.63643	-1.22043	0.547937	26.0979	16.3092	5.00791e-05	0.000656187
Tryptic	[R].WAELLPLLQQCQVVR.[L]	1xCarbamidomethyl [C11]	RNH1	0.326359	-2.01256	-0.69282	1.31974	-1.01918	20.3154	16.2658	5.01713e-05	0.000656187
Tryptic	[K].NVIIWGNHSSTQYPDVNHAK.[V]		MDH1	-0.058868	-1.13414	-1.08338	0.0507565	-1.02451	23.0051	16.0839	5.0312e-05	0.000656187
Tryptic	[R].AFLSSHLQDLSTIVR.[K]		COL15A1	-0.772955	-1.91647	-1.41116	0.505316	-0.638201	21.4022	16.0773	5.04306e-05	0.000656525
Tryptic	[K].VAGILTVK.[G]		ACO2	-0.0376253	-1.51076	-1.16005	0.350709	-1.12242	20.6556	16.0463	5.09948e-05	0.000661586
Semi	[R].LDGNYLKPPIPLD.[L]		PRELP	1.44885	4.34247	3.08295	-1.25952	1.63409	26.4353	16.2569	5.10062e-05	0.000661586
Tryptic	[R].KIEFSLPDLEGR.[T]		PSMC2	-0.389629	-1.85714	-1.37529	0.48185	-0.985662	21.0552	16.0161	5.15526e-05	0.000667451
Semi	[I].LLAELEQLKGQGK.[S]		VIM	0.0451202	-1.54835	-1.10085	0.447498	-1.14597	20.9841	16.0095	5.16751e-05	0.000667815
Tryptic	[R].IVALFPK.[D]		PYGL	0.585843	-1.69422	-1.02328	0.670942	-1.60912	21.6953	16.158	5.2032e-05	0.000671204
Tryptic	[K].AIPQLQGYLR.[S]		RPL6	-0.423743	-1.14453	-1.15827	-0.0137402	-0.734531	23.4728	15.9334	5.31111e-05	0.000676497
Tryptic	[K].ATYIQNYR.[L]		CTBS	-0.378395	-1.2582	-1.28751	-0.0293115	-0.909112	21.3541	15.9478	5.28358e-05	0.000676497
Tryptic	[K].VIGGDDLSTLTGK.[N]		HPRT1	-0.13765	-1.68298	-1.59046	0.092518	-1.45281	20.0019	15.9921	5.28377e-05	0.000676497
Tryptic	[R].FAQHGTFEYEYSQR.[W]		SFPQ	0.389179	-1.64116	-1.19322	0.447933	-1.5824	19.7835	16.0577	5.3057e-05	0.000676497
Tryptic	[R].GEDPALQICCHPGCTPR.[P]	3xCarbamidomethyl [C9; C10; C14]	ARSA	0.162121	-1.15458	-0.971482	0.183093	-1.1336	20.7053	15.9387	5.30104e-05	0.000676497
Tryptic	[R].LVEIDNGK.[Q]		LMNA	-0.0417891	-1.68969	-1.21074	0.478949	-1.16896	20.3957	15.9354	5.30734e-05	0.000676497
Tryptic	[R].QWYESHYALPLGR.[K]		RPS8	-0.297897	-1.48633	-1.74562	-0.259284	-1.44772	20.2959	15.9575	5.26524e-05	0.000676497
Tryptic	[K].GTVVYGEPITASLGTDGSHYWSK.[N]		DPYSL2	0.419336	-1.52952	-1.56016	-0.0306379	-1.9795	20.7514	16.0925	5.33408e-05	0.000676988
Tryptic	[R].GPQGPQGPVGFPGPK.[G]	2xOxidation [P12; P14]	COL11A1	-1.86746	-1.94417	-2.6085	-0.664326	-0.741039	21.7674	16.1343	5.326e-05	0.000676988
Tryptic	[R].VSGGLEVLAEK.[C]		ANP32A	-0.010627	-1.00743	-1.06491	-0.0574795	-1.05428	22.063	15.9116	5.35316e-05	0.000678195
Tryptic	[R].IINEPTAAAIAYGLDR.[RT]		HSPA1B	-0.364459	-1.41151	-1.62427	-0.212754	-1.25981	23.4636	15.9018	5.37213e-05	0.000679383
Tryptic	[K].LLSTELQAELSR.[T]		CNPY4	-0.662076	-2.38196	-2.20986	0.172096	-1.54778	21.3974	16.0814	5.42676e-05	0.000683849
Tryptic	[K].LQEEMLQREEAENTLQSFR.[Q]		VIM	0.0138368	-1.23962	-1.61742	-0.377807	-1.63126	23.8488	15.8742	5.42606e-05	0.000683849
Tryptic	[K].LKDSEAELQR.[R]		SEPTIN7	-0.113464	-1.13181	-1.04586	0.0859529	-0.932393	21.1604	15.8032	5.56763e-05	0.000699113
Tryptic	[R].RGEEGHDPKEPEQLR.[K]		HNRNPA3	0.0182367	-1.03495	-0.875532	0.159416	-0.893768	21.7038	15.8071	5.55979e-05	0.000699113
Tryptic	[R].SLKDMEESIR.[N]		PRKCSH	-0.0782909	-0.788804	-1.36643	-0.577625	-1.28814	21.5706	15.7804	5.61395e-05	0.000703681
Tryptic	[R].AFQVWSDVTPLR.[F]		MMP2	0.785824	3.14386	2.26969	-0.874168	1.48387	22.9571	15.9776	5.6305e-05	0.000704509
Tryptic	[K].QFLPFLQR.[A]		SND1	-0.290244	-1.47435	-1.30747	0.166882	-1.01722	20.9781	15.7648	5.64594e-05	0.000705195
Tryptic	[K].VYFDLR.[I]		PPIB	0.133606	-1.00044	-0.935557	0.0648859	-1.06916	24.7067	15.7491	5.6784e-05	0.000708
Tryptic	[K].YGYTHLSTGDLLR.[S]		AK1	-0.539707	-1.18774	-1.1943	-0.00655488	-0.654589	24.7291	15.7333	5.71101e-05	0.000708326
Tryptic	[R].AAPGAEFAPNKR.[R]		NONO	0.259553	-1.74636	-1.04274	0.703614	-1.30229	19.7599	15.8181	5.70997e-05	0.000708326
Tryptic	[R].AFITNIPFDVK.[W]		HNRNPM	-0.162361	-1.54047	-1.42893	0.111543	-1.26657	21.0794	15.7395	5.69826e-05	0.000708326
Tryptic	[K].LFIGGLNTETNEK.[A]		RBMX	-0.178279	-1.18433	-1.04913	0.135202	-0.870849	22.5012	15.675	5.8339e-05	0.000722302
Tryptic	[K].LGSALGGPYLGVHLR.[R]		POFUT2	-1.19089	-2.43566	-1.94238	0.493281	-0.751495	20.2107	15.8504	5.854e-05	0.000723526
Tryptic	[K].LLQDFFNGR.[D]		HSPA1B	-0.700582	-1.82632	-1.75855	0.0677629	-1.05797	20.2998	15.6676	5.89428e-05	0.000724989
Tryptic	[R].IIDSLFNTVTDKK.[I]		UGDH	-0.439795	-1.34544	-1.5999	-0.254457	-1.16011	23.6712	15.6458	5.89655e-05	0.000724989
Tryptic	[R].VAGGPQMIQLSLDGKR.[L]		SELENBP1	0.845764	-1.82183	-1.63476	0.187072	-2.48052	20.8196	15.8571	5.87822e-05	0.000724989
Tryptic	[K].IIIPPFLAYGEK.[G]		FKBP10	-0.595572	-2.19591	-2.72915	-0.533238	-2.13358	21.2739	15.8327	5.92971e-05	0.000727529
Tryptic	[K].QVEDDIQQLLK.[K]		PSMC2	-0.753035	-1.94239	-2.16521	-0.222817	-1.41217	20.5264	15.7926	5.93776e-05	0.000727529
Tryptic	[K].TLDAMAFNK.[F]		HEXB	-0.345154	-1.37967	-1.14651	0.23316	-0.801353	22.5476	15.594	6.00951e-05	0.000732608
Tryptic	[K].YLTAEAFGFK.[V]		FSCN1	-0.498502	-1.29908	-1.26237	0.0367088	-0.763865	21.428	15.5965	6.00401e-05	0.000732608
Tryptic	[R].IITLAGPTNAIFK.[A]		PCBP2	-0.270901	-2.02614	-1.53888	0.487255	-1.26798	21.2181	15.7292	6.01024e-05	0.000732608
Tryptic	[K].EGWPSSAYGVTK.[I]		CBR1	-0.86261	-1.42107	-1.66678	-0.245707	-0.804167	21.3166	15.5808	6.03887e-05	0.000734833
Tryptic	[K].DVTNNVHYENYR.[S]		SEPTIN7	-0.253787	-1.85159	-1.46181	0.389778	-1.20803	20.2505	15.6177	6.06607e-05	0.000736877
Tryptic	[K].LQSGTHCLWTDQLLQGSEK.[G]	1xCarbamidomethyl [C7]	TIMP1	-0.534389	1.27801	0.822085	-0.455925	1.35647	23.8301	15.5553	6.09569e-05	0.000739207
Tryptic	[R].RETCHELPAR.[I]	1xCarbamidomethyl [C4]	COL9A1	-2.54756	-2.57949	-2.11474	0.464754	0.432819	21.0019	15.7477	6.11356e-05	0.000740106
Tryptic	[K].GYADIVQLLLAK.[G]		OSTF1	0.28196	-1.6945	-0.837033	0.857468	-1.11899	19.3745	15.567	6.15088e-05	0.000742088
Tryptic	[K].SPYQEFTDHLVK.[T]		RPS2	-0.261839	-1.17185	-1.01012	0.161722	-0.748286	23.4807	15.5337	6.14423e-05	0.000742088
Tryptic	[R].KEQTADGVAVIPVLQR.[T]		NUDT5	0.36435	-1.59068	-1.4472	0.143484	-1.81155	20.573	15.6769	6.16536e-05	0.000742569
Tryptic	[K].FDSSYDR.[DN]		FKBP9	-0.591737	-1.80411	-1.98855	-0.184436	-1.39681	20.3851	15.6342	6.19794e-05	0.000743756
Tryptic	[R].FPSLPDGVR.[R]		COL11A2	-1.4987	-2.15197	-1.99624	0.155733	-0.497539	25.0427	15.6516	6.20672e-05	0.000743756
Tryptic	[R].RMEELHNQEMQK.[R]		SFPQ	0.259679	-1.23043	-0.821006	0.409424	-1.08069	20.2512	15.5154	6.18578e-05	0.000743756
Tryptic	[R].VLGMTLIQK.[C]		GLO1	-0.170155	-1.26063	-1.09626	0.164372	-0.926108	23.4535	15.4954	6.23142e-05	0.000745455
Tryptic	[R].VIFGLFGK.[T]		PPIB	0.0278129	-1.34431	-1.18092	0.163395	-1.20873	25.6234	15.4729	6.2835e-05	0.000750417
Tryptic	[K].WYPYYAR.[L]		EDIL3	-1.48208	-1.63928	-1.61898	0.0202915	-0.136899	24.1246	15.4449	6.34862e-05	0.000756918
Tryptic	[K].ATAVMPDGQFK.[D]		PRDX1	-0.0645899	-1.10592	-1.17369	-0.0677682	-1.1091	25.2765	15.4379	6.36507e-05	0.000757556
Tryptic	[K].GHFNIQPNKK.[S]		CYB5R1	0.427959	-1.11681	-0.503559	0.613256	-0.931518	21.4967	15.4305	6.38254e-05	0.000757556
Tryptic	[R].LVGGPMDASVEEEGVRR.[A]		CST3	2.52819	0.129224	0.567757	0.438532	-1.96043	22.1645	15.6269	6.38607e-05	0.000757556
Tryptic	[K].TQETLSQAGQK.[T]		TPD52L2	-0.074608	-1.14927	-1.30018	-0.150909	-1.22557	20.4854	15.4089	6.43375e-05	0.000761937
Tryptic	[K].IIQLLDDYPK.[C]		RPLP0	-0.40701	-1.42125	-1.03946	0.381796	-0.632448	23.4036	15.3949	6.46731e-05	0.000764633
Tryptic	[K].TQPNLDNCPFHDQPHLK.[R]	1xCarbamidomethyl [C8]	CST3	3.0064	0.471597	-0.0224599	-0.494057	-3.02886	22.123	15.5606	6.54146e-05	0.00077211
Tryptic	[K].NALDPMSVLLAR.[S]		PRCP	-0.588855	-1.75939	-1.8059	-0.046507	-1.21705	20.7508	15.386	6.59634e-05	0.000777293
Tryptic	[R].VYIASSSGSTAIK.[K]		SH3BGRL	0.254714	-0.977972	-0.821054	0.156917	-1.07577	23.2359	15.3326	6.61837e-05	0.000778593
Tryptic	[K].EDIYSGGGGGGSR.[S]		HNRNPA0	-0.508878	-1.60533	-1.29526	0.310064	-0.786386	19.8865	15.317	6.6568e-05	0.000781816
Tryptic	[K].EAVLLLK.[K]		RPL4	-0.251097	-1.37148	-1.05626	0.31522	-0.805166	22.4003	15.2915	6.72021e-05	0.000787956
Tryptic	[K].DIIDPAFR.[A]		CTBS	-0.637107	-1.52082	-1.0454	0.475424	-0.408289	20.6641	15.273	6.76685e-05	0.000788204
Tryptic	[K].ISSLLEEQFQQGK.[L]		RPS8	-0.310875	-1.29816	-1.07069	0.22747	-0.759818	22.7851	15.2741	6.76407e-05	0.000788204
Tryptic	[R].HLEIIYAINQR.[H]		PYGB	0.121848	-1.28601	-1.16112	0.124889	-1.28297	21.1855	15.2854	6.73566e-05	0.000788204
Tryptic	[R].LLLQLEATK.[N]		DCTN2	-0.00893832	-1.35638	-1.41697	-0.0605895	-1.40803	20.3565	15.2778	6.75457e-05	0.000788204
Tryptic	[K].NTIVTSYNR.[N]		ACO2	-0.359522	-1.41721	-1.52722	-0.110013	-1.1677	20.2698	15.2336	6.86692e-05	0.000798547
Tryptic	[K].VDCTQHYELCSGNQVR.[G]	2xCarbamidomethyl [C3; C10]	TXNDC5	-0.903758	-1.59959	-1.50886	0.0907291	-0.605104	21.357	15.2167	6.91035e-05	0.000799842
Tryptic	[K].VPAINVNDSVTK.[S]		AHCY	-0.0204091	-1.02695	-1.15289	-0.125936	-1.13248	21.506	15.2161	6.91194e-05	0.000799842
Tryptic	[R].QPYAVSELAGHQTSAESWGTGR.[A]		RPL4	-0.421374	-1.85737	-1.56091	0.296454	-1.13954	21.3848	15.2679	6.89969e-05	0.000799842
Tryptic	[R].RPFFPFHSPSR.[L]		CRYAB	0.492102	-1.03647	-0.717829	0.318638	-1.20993	24.7855	15.1945	6.96798e-05	0.000805012
Tryptic	[K].AVANQTSATFLR.[V]		PSMC1	-0.0852752	-1.51853	-0.897464	0.621063	-0.812189	20.2406	15.1541	7.07403e-05	0.000815933
Tryptic	[K].LQLNYLGNYIPR.[F]		PLOD1	-1.43985	-2.08987	-1.79859	0.291277	-0.358734	20.6397	15.212	7.18472e-05	0.000827352
Tryptic	[K].DLEALLNSK.[E]		LMNA	-0.271846	-1.63473	-0.99597	0.638756	-0.724124	21.8089	15.1055	7.20411e-05	0.000828239
Tryptic	[K].IINEVKPTEIYNLGAQSHVK.[I]		GMDS	-0.9242	-1.61625	-1.24815	0.368102	-0.32395	19.8922	15.0943	7.23448e-05	0.000830383
Tryptic	[K].LGETYKDHENIVIAK.[M]		P4HB	-0.266748	-1.22107	-1.09121	0.129864	-0.824462	25.5432	15.0313	7.40829e-05	0.000847585
Tryptic	[R].WGYSSTAITR.[Q]		GAA	-0.125568	-1.20571	-0.901762	0.303951	-0.776194	21.4859	15.0345	7.39914e-05	0.000847585
Tryptic	[K].GDGPVQGIINFEQK.[E]		SOD1	-0.225187	-0.960143	-0.886686	0.0734564	-0.661499	26.5279	15.0164	7.44987e-05	0.000849597
Tryptic	[K].QNRPIPQWIR.[M]		RPL39	-0.22562	-1.44392	-1.06798	0.375942	-0.84236	21.3407	15.0167	7.44915e-05	0.000849597
Tryptic	[R].ALSEALTELGYK.[I]		SHMT1	0.0203709	-1.62359	-1.41509	0.208499	-1.43546	20.5814	15.0376	7.52087e-05	0.000856315
Tryptic	[R].DVVICPDASLEDAKK.[E]	1xCarbamidomethyl [C5]	PARK7	0.148117	-1.20488	-0.897325	0.307559	-1.04544	24.3685	14.9786	7.55692e-05	0.000859001
Tryptic	[R].LYGPSSVSFADDFVR.[S]		SERPINH1	-1.37212	-1.67865	-1.58028	0.0983657	-0.208159	21.8634	14.9745	7.56872e-05	0.000859001
Tryptic	[K].QKVDSLLENLEK.[I]		HNRNPC	-0.209937	-1.29957	-0.979886	0.319685	-0.769949	24.1832	14.9638	7.59936e-05	0.000859723
Tryptic	[K].QQHVIETLIGK.[K]	1xGln->pyro-Glu [N-Term]	CCT5	-0.575179	-1.73111	-1.30254	0.428576	-0.727358	20.6524	14.9664	7.59196e-05	0.000859723
Tryptic	[K].ILTTNTWSSELSK.[L]		UGDH	-0.233789	-1.14902	-1.19392	-0.0448987	-0.960128	22.7358	14.945	7.65346e-05	0.000863086
Tryptic	[K].YLFTGLK.[L]		USP14	-0.303353	-1.65531	-1.2989	0.356405	-0.995551	20.0377	14.9455	7.65206e-05	0.000863086
Tryptic	[K].VNDTIQIDLETGK.[I]		RPS4X	-0.521613	-1.39531	-1.38408	0.0112284	-0.862471	21.3545	14.9127	7.74781e-05	0.000872337
Tryptic	[R].SEAVVEYVFSGSR.[L]		SND1	-0.185398	-1.04186	-1.26136	-0.219496	-1.07596	20.579	14.9044	7.77212e-05	0.000873685
Tryptic	[K].MKLDYILGLK.[I]		RPS9	-0.418054	-1.43806	-1.67109	-0.233031	-1.25303	21.9754	14.8642	7.89179e-05	0.000882933
Tryptic	[R].EPGLCTWQSLR.[S]	1xCarbamidomethyl [C5]	TIMP1	-0.307284	1.72647	1.22711	-0.499362	1.5344	23.1159	15.0066	7.88574e-05	0.000882933
Tryptic	[R].EVIELPLTNPELFQR.[V]		PSMC6	-0.410808	-1.80424	-1.51167	0.292562	-1.10087	20.1564	14.8906	7.87674e-05	0.000882933
Tryptic	[K].QGGLGPMNIPLVSDPK.[R]		PRDX1	-0.112089	-1.69079	-1.65446	0.0363251	-1.54237	23.0995	14.9561	7.95646e-05	0.000888764
Tryptic	[R].NLNVILAK.[Y]		LRPAP1	-0.368846	-1.74357	-1.55235	0.191213	-1.18351	21.2761	14.8593	7.97069e-05	0.000888952
Tryptic	[R].EELFIVSK.[L]		AKR1B1	-0.197009	1.65451	1.57934	-0.0751757	1.77634	21.2792	14.9775	8.00841e-05	0.000890675
Tryptic	[R].FLQDYFDGNLKR.[Y]		PDIA3	-0.197326	-0.919074	-1.19699	-0.277911	-0.99966	23.5022	14.8246	8.01129e-05	0.000890675
Tryptic	[R].EILAELTGR.[K]		PDHA1	-0.161951	-1.76667	-1.49532	0.271351	-1.33337	21.2313	14.8938	8.03313e-05	0.000890943
Tryptic	[R].KFGDPVVQSDMK.[H]		HSPA1B	-0.552696	-1.58608	-1.63811	-0.0520377	-1.08542	21.3947	14.8156	8.03887e-05	0.000890943
Tryptic	[K].EGGLLTLAGAK.[A]		QDPR	-0.18327	-1.1141	-1.17084	-0.056738	-0.987569	21.6262	14.7865	8.12868e-05	0.000898086
Tryptic	[K].YDGIILPGK.[-]		RPL11	-0.219029	-1.10279	-0.910539	0.192249	-0.69151	23.3046	14.7904	8.11666e-05	0.000898086
Tryptic	[K].TASDFITK.[M]		GSN	-0.555206	-1.38657	-1.39087	-0.00430592	-0.835666	25.2615	14.7813	8.14483e-05	0.000898468
Tryptic	[R].AVIQVSQIVAR.[G]		DCXR	1.01741	-0.117877	-0.217884	-0.100007	-1.23529	21.681	14.7482	8.24816e-05	0.000908453
Tryptic	[K].ALDDMISTLK.[K]		CCT3	-0.37226	-1.20001	-1.06355	0.136458	-0.691289	20.1695	14.7395	8.2757e-05	0.00091007
Tryptic	[R].GDTFIGYVCK.[C]	1xCarbamidomethyl [C9]	EDIL3	-1.48964	-1.6485	-1.49359	0.154905	-0.00394936	24.9099	14.7346	8.29122e-05	0.000910363
Tryptic	[K].ALDFHNSPEGISK.[T]		COL11A1	-2.38776	-3.00891	-3.5851	-0.576188	-1.19734	21.9426	14.8964	8.35808e-05	0.000916283
Tryptic	[K].VMNLISK.[L]		ST13	-0.0569019	-1.59754	-1.53607	0.0614657	-1.47917	21.3624	14.7663	8.39609e-05	0.000919028
Tryptic	[K].IIVDELKQEVISTSSK.[A]		RACK1	-0.470042	-1.23883	-1.11161	0.12721	-0.641573	24.2905	14.6865	8.44544e-05	0.000920308
Tryptic	[K].LVQIASR.[T]		HNRNPUL2	0.200152	-1.10667	-1.30786	-0.20119	-1.50801	19.7367	14.6861	8.44657e-05	0.000920308
Tryptic	[K].YVATLGVEVHPLVFHTNR.[G]		RAN	-0.152979	-1.10773	-1.6405	-0.532772	-1.48752	21.9803	14.6821	8.45976e-05	0.000920308
Tryptic	[R].FKDPGLVDQLVK.[A]		SARS1	-0.294644	-1.54589	-1.4613	0.0845837	-1.16666	21.9338	14.6853	8.4494e-05	0.000920308
Tryptic	[K].AQQVSQGLDVLTAK.[V]		VCL	0.262767	-0.993328	-0.61742	0.375909	-0.880187	21.3717	14.6333	8.61939e-05	0.000934802
Tryptic	[K].ISIPDVGLHLK.[G]		AHNAK	-0.0223228	-1.69003	-1.41936	0.270667	-1.39704	21.2901	14.7084	8.61811e-05	0.000934802
Tryptic	[R].YEINSLVR.[Y]		ACAN	-0.0457009	-2.07979	-0.85795	1.22184	-0.81225	27.5689	14.7545	8.6907e-05	0.000941094
Tryptic	[K].GFGDHIHWR.[T]		TXNDC12	0.100231	-1.48674	-0.745703	0.741041	-0.845934	20.6051	14.5948	8.74805e-05	0.000942978
Tryptic	[K].LKVPEWVDTVK.[L]		RPS19	-0.276885	-1.17482	-1.22945	-0.0546222	-0.952561	23.4099	14.5964	8.74289e-05	0.000942978
Tryptic	[R].SYVTTSTR.[T]		VIM	0.445537	-0.84066	-0.623554	0.217106	-1.06909	28.3714	14.6016	8.72526e-05	0.000942978
Tryptic	[K].IDTIEIITDR.[Q]		HNRNPA2B1	-0.189818	-1.37787	-0.982493	0.395373	-0.792675	23.8243	14.5635	8.8544e-05	0.000952685
Tryptic	[R].VYQPPTYNR.[I]		ANGPTL2	-0.735598	-1.46096	-1.32506	0.135905	-0.589457	22.641	14.5604	8.865e-05	0.000952685
Tryptic	[R].LSEDYGVLK.[T]		PRDX2	-0.075105	-1.06935	-0.913241	0.156105	-0.838136	23.4922	14.554	8.8868e-05	0.00095358
Semi	[G].LHLGVTPSVIR.[K]		TPP1	0.314083	-1.27548	-0.822272	0.453212	-1.13635	22.5946	14.5238	8.99093e-05	0.00096184
Tryptic	[K].KLESFYIQK.[V]		HEXB	-0.502986	-1.264	-1.13987	0.124128	-0.636884	23.2217	14.525	8.98663e-05	0.00096184
Tryptic	[K].ILEDNSIPQVK.[D]		PDHB	-0.00457502	-1.72994	-1.46572	0.264223	-1.46115	20.5042	14.6283	9.0148e-05	0.000962938
Tryptic	[R].LFPEYK.[N]		CTSA	0.115385	-2.45238	-1.50848	0.943892	-1.62387	21.4168	14.6659	9.11717e-05	0.000972407
Tryptic	[K].ELSDIALR.[I]		ALDOC	-0.508378	-1.17795	-1.04273	0.135222	-0.534351	22.5531	14.4752	9.16173e-05	0.000974274
Tryptic	[K].VFNLYPR.[K]		DPYSL2	0.316608	-1.37117	-0.985581	0.385585	-1.30219	22.4098	14.475	9.16219e-05	0.000974274
Tryptic	[R].HNPTGAVLFMGQINKP.[-]	1xOxidation [M10]	SERPINE2	-0.313221	1.49699	1.90532	0.408329	2.21854	22.1676	14.6247	9.26067e-05	0.00098327
Tryptic	[SR].LQLELSK.[LV]		LMNA	-0.132885	-0.981154	-0.85694	0.124214	-0.724055	25.3701	14.4372	9.29755e-05	0.000985707
Tryptic	[K].LQIVEMPLAHK.[L]		SERPINH1	-1.2277	-1.53471	-1.3313	0.203402	-0.103602	23.9651	14.4155	9.37601e-05	0.00099254
Tryptic	[K].GLINAWTAAENDR.[W]		EDIL3	-1.28874	-1.37744	-1.32385	0.0535848	-0.035118	23.2713	14.3993	9.43543e-05	0.000995994
Tryptic	[R].GLVGEIIK.[R]		NME1	-0.394345	-1.3462	-0.945785	0.400418	-0.55144	25.2273	14.3989	9.43677e-05	0.000995994
Tryptic	[R].HIQQIVLFHQAGEEGGK.[V]		CCDC80	-0.150032	-1.78681	-0.431784	1.35503	-0.281752	23.4844	14.3844	9.49023e-05	0.00100006
Tryptic	[R].YSLDPENPTK.[S]		RPL17	-0.187644	-1.22768	-0.917445	0.310234	-0.729801	22.5926	14.3808	9.50349e-05	0.00100006
Tryptic	[R].TRPGLQAPLLTLYSAQGVR.[Q]		COL11A2	-1.94579	-2.64923	-2.73464	-0.0854098	-0.788854	25.1988	14.5268	9.61257e-05	0.00101003
Tryptic	[K].DLPEHAVLK.[M]		HNRNPU	0.103522	-1.43639	-1.01862	0.417772	-1.12214	22.1873	14.3422	9.64759e-05	0.00101221
Tryptic	[K].LLSNDEVTIK.[Y]		TFG	0.431479	-0.835932	-1.0417	-0.205767	-1.47318	21.2176	14.3331	9.68181e-05	0.0010143
Tryptic	[R].VCNLIDSGTK.[E]	1xCarbamidomethyl [C2]	ALDH6A1	1.22058	-0.592722	-0.833989	-0.241267	-2.05457	21.0841	14.4348	9.70007e-05	0.00101471
Semi	[F].PTVPLVK.[L]		UGP2	0.990904	0.059607	-0.373141	-0.432748	-1.36404	18.6916	14.3151	9.75002e-05	0.00101674
Tryptic	[K].ENLLDFIK.[H]		P4HB	-0.501889	-1.83467	-1.22869	0.605972	-0.726805	26.481	14.3056	9.78626e-05	0.00101674
Tryptic	[R].DKLNNLVLFDK.[A]		RPS25	-0.495293	-1.2568	-1.09026	0.166539	-0.594963	23.0157	14.3062	9.78379e-05	0.00101674
Tryptic	[R].RLAAVALINAAIQK.[G]		IQGAP1	0.160137	-0.867602	-1.31237	-0.444769	-1.47251	20.9978	14.3043	9.7913e-05	0.00101674
Tryptic	[R].TFIAIKPDGVQR.[G]		NME1	0.0202357	-0.961493	-0.966974	-0.00548145	-0.98721	25.1992	14.3043	9.79127e-05	0.00101674
Tryptic	[K].ADEGISFR.[G]		PRDX1	0.0151098	-1.14123	-0.971418	0.169809	-0.986528	25.3816	14.2818	9.87775e-05	0.00102403
Tryptic	[R].YEINSLIR.[Y]		VCAN	-2.67294	-2.03716	-2.16202	-0.124862	0.510915	19.4682	14.4524	9.89036e-05	0.00102403
Tryptic	[K].ETLLDAIK.[H]		COL14A1	-1.81263	-2.23098	-1.91058	0.320396	-0.097948	18.8335	14.3929	0.000100521	0.00103637
Tryptic	[K].QGQDNLSSVK.[E]		ERP29	-0.336435	-1.37546	-1.17214	0.203319	-0.835703	23.536	14.2367	0.000100535	0.00103637
Tryptic	[R].VGDYGSLSGR.[E]		CTSZ	-0.179027	-1.43967	-1.02094	0.41873	-0.841917	21.705	14.2388	0.000100452	0.00103637
Tryptic	[R].KIDAAISDK.[E]		MMP3	2.58563	4.19042	3.57338	-0.617042	0.98775	25.3796	14.4013	0.000100862	0.00103823
Tryptic	[R].IDSLSAQLSQLQK.[Q]		LMNA	-0.323127	-1.37072	-1.07305	0.297676	-0.74992	25.544	14.2151	0.000101389	0.00104215
Tryptic	[R].QNGDDPLLTYR.[F]	1xGln->pyro-Glu [N-Term]	LMNA	-0.249769	-1.16835	-1.31006	-0.141707	-1.06029	20.3595	14.1968	0.000102122	0.00104816
Tryptic	[K].KGDVVIVLTGWRPGSGFTNTMR.[V]	1xOxidation [M21]	PKM	-0.00684926	-1.19197	-2.30324	-1.11126	-2.29639	20.2374	14.362	0.000102398	0.00104947
Semi	[F].SNPVQYWEIQPSTFR.[C]		DCN	1.51684	0.408434	0.445439	0.0370056	-1.0714	26.6366	14.1723	0.000103108	0.00105084
Tryptic	[R].LQDEIQNMK.[E]		VIM	0.360964	-1.2163	-0.432794	0.78351	-0.793758	26.5606	14.1763	0.000102947	0.00105084
Tryptic	[R].LVARPEPATGYTLEFR.[S]		FSCN1	-0.260624	-1.22966	-1.02922	0.200438	-0.768597	22.3207	14.1719	0.000103125	0.00105084
Semi	[V].ASEEAFVK.[E]		CLTB	0.367751	-0.72747	-1.18029	-0.452822	-1.54804	20.8681	14.1745	0.000103019	0.00105084
Tryptic	[K].FQDGDLTLYQSNTILR.[H]		GSTP1	-0.0546667	-1.43981	-1.56958	-0.129765	-1.51491	24.6649	14.1706	0.000104667	0.00106502
Tryptic	[K].ILLAELEQLK.[G]		VIM	0.170495	-1.47854	-0.954276	0.524264	-1.12477	30.3506	14.1303	0.000104827	0.00106511
Tryptic	[R].LQSLTENLTK.[E]		DSP	2.55325	1.33727	2.06982	0.732557	-0.483424	21.6913	14.2931	0.000105155	0.00106691
Tryptic	[R].LFVGNLPADITEDEFKR.[L]		SFPQ	0.24201	-1.68301	-2.05836	-0.375346	-2.30037	21.3258	14.2865	0.000105423	0.00106811
Tryptic	[K].KPFEEHWR.[K]		SDHA	-0.0826651	-1.955	-1.67016	0.284835	-1.5875	19.9833	14.2732	0.000105964	0.00107205
Tryptic	[K].DIPGLTDTTVPR.[R]		RPS6	-0.159101	-1.16545	-0.859415	0.306038	-0.700314	23.0773	14.0983	0.000106159	0.00107249
Tryptic	[R].YIETDPANR.[D]		GSN	-0.554461	-1.36474	-1.27785	0.0868936	-0.72339	25.5028	14.0877	0.000106602	0.00107544
Tryptic	[K].LQAEAPHIVVGTPGR.[V]		EIF4A2	-0.0127775	-1.63071	-1.49911	0.131597	-1.48633	21.0738	14.1781	0.000106824	0.00107568
Tryptic	[R].LLSTVAQAVK.[G]		PDIA5	-0.492851	-1.61193	-1.33727	0.274651	-0.844423	20.9289	14.08	0.00010693	0.00107568
Tryptic	[R].KPFPDFVYK.[R]		DPYSL2	0.28199	-2.18882	-1.756	0.432821	-2.03799	21.5548	14.2444	0.000107152	0.00107639
Tryptic	[K].DGGFCEVCKK.[L]	2xCarbamidomethyl [C5; C8]	PSAP	-0.0184974	1.6769	1.27076	-0.40614	1.28926	21.1796	14.129	0.000107486	0.00107821
Tryptic	[K].NLKPIKPMQFLGDEETVRK.[A]		PGAM1	-0.652295	-1.31149	-1.57019	-0.258701	-0.917896	24.3262	14.0413	0.000108578	0.00108609
Tryptic	[R].VYALPEDLVEVKPK.[M]		PLS3	0.411526	-0.968476	-0.867388	0.101088	-1.27891	22.0242	14.0423	0.000108536	0.00108609
Tryptic	[K].AAYEAELGDAR.[K]		LMNA	0.0377733	-0.995869	-0.488206	0.507663	-0.52598	23.6413	14.036	0.000108807	0.00108684
Tryptic	[R].GGGGNFGPGPGSNFR.[G]		HNRNPA2B1	0.062807	-1.06843	-0.908173	0.160254	-0.97098	24.079	14.0234	0.000109351	0.00109074
Tryptic	[R].QHQLYVGVLGSK.[L]		DDAH1	-0.508559	-1.39091	-1.40645	-0.0155388	-0.897893	20.2349	14.0192	0.000109533	0.00109102
Tryptic	[K].DPEGFVGHPVNAFK.[L]		P4HA1	-1.35305	-2.087	-1.83727	0.249724	-0.484221	21.2412	14.1137	0.000110699	0.00109707
Tryptic	[K].ILVAEGTR.[D]		DLAT	-1.29741	-1.17939	-3.95416	-2.77476	-2.65674	23.8686	14.1621	0.000110628	0.00109707
Tryptic	[K].SLLNVSR.[T]		PRRC1	0.0514346	-0.904195	-1.09927	-0.195077	-1.15071	20.6139	13.9911	0.000110761	0.00109707
Tryptic	[R].NVIFQPVAELK.[K]		PFKP	-0.556202	-1.52467	-1.35946	0.165209	-0.803256	20.0561	13.9966	0.000110517	0.00109707
Tryptic	[K].LPNLTHLNLSGNK.[L]		ANP32B	-0.25716	-1.21355	-1.52594	-0.312391	-1.26878	24.2338	13.9629	0.000112006	0.00110786
Tryptic	[R].MVLAAAGGVEHQQLLDLAQK.[H]		UQCRC1	-0.179362	-1.75073	-0.917606	0.833127	-0.738244	22.4561	13.9406	0.000113001	0.00111614
Tryptic	[K].AIDLFTDAIK.[L]		ST13	-0.223931	-1.93383	-2.07134	-0.137517	-1.84741	23.0983	14.0963	0.000113503	0.00111953
Tryptic	[R].GNIDNNTPYANSFTPPIK.[A]		EDIL3	-1.5532	-1.63274	-1.70769	-0.0749429	-0.154492	24.2961	13.9247	0.000114137	0.00112423
Tryptic	[R].ISMSHEEEPLGTAGPLALAR.[D]		GMPPB	-0.299019	-1.5481	-1.37902	0.169084	-1.08	20.6519	13.905	0.000114615	0.00112737
Tryptic	[R].WSPESPLQAPR.[V]		COLGALT1	-1.53566	-2.72565	-2.17145	0.554205	-0.635792	19.7011	14.0595	0.000115146	0.00113102
Tryptic	[K].LMDVGLIAIR.[-]		STIP1	-0.240266	-1.49076	-1.58435	-0.0935884	-1.34408	21.6243	13.8987	0.000115684	0.00113473
Tryptic	[R].LVNLQHLDLLNNK.[L]		LRRC59	-0.33247	-1.33375	-1.01846	0.315287	-0.685992	22.6245	13.8732	0.000116079	0.00113703
Tryptic	[K].VKEGMNIVEAMER.[F]	1xOxidation [M]	PPIA	0.193556	-1.71347	-1.39903	0.314439	-1.59259	21.9305	14.0014	0.000116431	0.0011389
Tryptic	[K].GLDVDSLVIEHIQVNK.[A]		RPL17	-0.331199	-1.36306	-1.47146	-0.108403	-1.14027	23.9153	13.8596	0.000116709	0.00114005
Tryptic	[R].IQFKPDDGTTPER.[I]		FUBP1	0.236294	-1.04425	-0.766495	0.277759	-1.00279	20.6425	13.8495	0.000117183	0.0011431
Tryptic	[R].IQYQLVDISQDNALR.[D]		SH3BGRL3	-1.32728	-2.83015	-2.22233	0.607823	-0.895045	20.4144	14.0026	0.000117737	0.00114692
Tryptic	[K].ELVDGAPLWLLK.[C]		FBXO2	-0.327	-2.36344	-2.0827	0.280741	-1.7557	22.2566	13.983	0.000118647	0.0011542
Tryptic	[K].AMVALIDVFHQYSGR.[E]	1xOxidation [M2]	S100B	0.1312	-1.33807	-1.41875	-0.0806789	-1.54995	22.6514	13.8239	0.000119488	0.00116062
Tryptic	[K].EFPGLAGVK.[I]		TXNDC5	-0.643656	-1.29852	-1.56193	-0.263414	-0.918274	21.8847	13.7977	0.000119635	0.00116062
Tryptic	[K].AKLDSLQDIGMDHQALLK.[Q]		NUCB2	-0.767658	-1.99898	-2.04688	-0.0479067	-1.27923	22.0034	13.9386	0.000120037	0.00116293
Tryptic	[K].MDELQLFR.[G]		VCP	-0.438212	-1.14061	-1.09005	0.0505611	-0.651841	22.8248	13.7827	0.000120358	0.00116444
Tryptic	[K].VLIIGGGDGGVLR.[E]		SRM	0.436829	-2.45538	-1.78838	0.667005	-2.22521	20.6225	13.9253	0.000121369	0.00117263
Tryptic	[R].SVINLLR.[N]		RPEL1	-0.439609	-1.63967	-1.41519	0.224474	-0.975584	20.296	13.7517	0.000121868	0.00117584
Tryptic	[K].AHLLADMAHISGLVAAK.[V]		SHMT2	-0.76602	-2.70893	-2.2854	0.423532	-1.51938	21.2853	13.8865	0.000123237	0.00118744
Tryptic	[K].FVADGIFK.[A]		RPS3	-0.192032	-1.00266	-0.922571	0.0800907	-0.730539	22.0555	13.7	0.000124427	0.00119727
Tryptic	[K].EVPAVPETLK.[K]		RPL7	-0.273195	-1.22995	-1.35588	-0.125929	-1.08269	22.1973	13.6958	0.000124634	0.00119764
Tryptic	[R].KGVEGLIDIENPNR.[V]		PDAP1	0.0733233	-1.44937	-1.21839	0.230985	-1.29171	19.8472	13.6848	0.000125189	0.00120134
Tryptic	[R].TNEKVELQELNDR.[F]		VIM	0.412304	-1.22986	-0.732697	0.497163	-1.145	26.5822	13.6692	0.000125978	0.00120728
Tryptic	[R].KFGVVLDEIKPSSAPELQAVR.[M]		COPE	-0.479771	-1.95749	-1.32783	0.629656	-0.848062	20.9645	13.7257	0.000126693	0.00121248
Tryptic	[K].GLMPDGTSR.[F]		ADH5	0.744201	-1.31156	-0.665894	0.645671	-1.4101	21.445	13.7334	0.000126975	0.00121355
Tryptic	[R].ALASQLQDSLK.[D]		VCL	0.0499598	-1.04286	-0.920926	0.121932	-0.970885	22.5284	13.6304	0.000127967	0.00122137
Tryptic	[K].QAGPASVPLRTEEEFKK.[F]	1xGln->pyro-Glu [N-Term]	PDIA3	-0.0244412	-0.895421	-1.25818	-0.362761	-1.23374	22.7529	13.6188	0.000128572	0.00122385
Tryptic	[R].LPAAGVGDMVMATVK.[K]		RPL23	-0.247711	-1.7947	-1.17917	0.615533	-0.93146	22.3749	13.6442	0.000128509	0.00122385
Tryptic	[K].DRYEINSLVR.[Y]		ACAN	-0.0235036	-1.95394	-0.871223	1.08272	-0.84772	28.9049	13.7342	0.000128751	0.00122391
Tryptic	[K].SAADLISQAR.[K]		DPYSL3	0.552844	-1.16762	-1.15162	0.0160014	-1.70446	22.4713	13.6638	0.000129453	0.00122894
Tryptic	[K].TGAQELLR.[V]		GSN	-0.475613	-1.17301	-1.14412	0.028897	-0.668502	25.8693	13.5973	0.000129693	0.00122957
Tryptic	[K].QLEPVYNSLAK.[K]		PDIA4	-0.28083	-0.730366	-1.1268	-0.39643	-0.845966	21.7622	13.5896	0.000130101	0.00123178
Tryptic	[K].AEEDKLEQIKK.[W]		P4HA1	-0.569466	-1.37165	-1.4486	-0.0769419	-0.879129	22.1787	13.5862	0.000130276	0.00123179
Tryptic	[R].LKVPPAINQFTQALDR.[Q]		RPL7A	-0.419179	-1.23208	-1.25173	-0.0196476	-0.832549	24.9187	13.5797	0.00013062	0.0012334
Tryptic	[R].LDFNLIR.[V]		ATIC	-0.205844	-1.25615	-0.805621	0.450531	-0.599777	22.2741	13.5704	0.000131116	0.00123644
Tryptic	[K].NLYIISVK.[G]		RPL23	-0.403088	-1.2647	-0.927354	0.337347	-0.524266	23.4134	13.567	0.000131296	0.00123648
Tryptic	[R].LDPGTISR.[G]		P4HA2	0.0611843	-1.60858	-1.14153	0.467049	-1.20272	20.3343	13.5889	0.000131777	0.00123937
Tryptic	[K].DRPFFPGLVK.[Y]		NME2	0.0183273	-1.45674	-0.905048	0.551696	-0.923375	24.7359	13.5506	0.00013217	0.00124139
Tryptic	[R].HWILPQDYDHAQAEAR.[H]		RCN1	-0.370589	-1.91552	-1.61279	0.302721	-1.24221	21.9936	13.6708	0.000132342	0.00124139
Tryptic	[K].YAVLYQPLFDKR.[F]		NAP1L1	-0.310915	-1.56622	-1.41793	0.148295	-1.10701	19.7321	13.5126	0.000134228	0.00125741
Tryptic	[K].HHAAYVNNLNVTEEKYQEALAK.[G]		SOD2	2.33353	3.64656	2.33736	-1.3092	0.00383326	23.9466	13.6482	0.000135457	0.00126725
Tryptic	[R].AQITGYR.[L]		FN1	-0.434796	1.91883	2.2176	0.298768	2.6524	20.4467	13.6432	0.000135728	0.00126811
Tryptic	[K].RPAEDMEEEQAFKR.[S]		HNRNPK	0.241992	-1.07328	-1.03934	0.0339359	-1.28133	22.4165	13.4818	0.000135921	0.00126824
Tryptic	[K].GTDVNVFNTILTTR.[S]		ANXA1	0.869425	-0.87344	-0.304001	0.569438	-1.17343	26.7514	13.4677	0.000136707	0.00127246
Tryptic	[R].PTFIGTEPSLGVK.[K]		BCAT1	0.654325	-1.8336	-0.56987	1.26373	-1.22419	21.4587	13.6247	0.000136733	0.00127246
Tryptic	[K].SETSGSFEDALLAIVK.[C]		ANXA4	0.21013	-1.02046	-0.789984	0.230479	-1.00011	24.1238	13.4272	0.000138981	0.00129169
Tryptic	[R].ENNAVYAFLGLTAPPGSK.[E]		SH3BGRL	0.0497322	-2.4174	-2.22884	0.188558	-2.27858	20.6939	13.5775	0.000139342	0.00129335
Tryptic	[R].SEVDLTR.[S]		GMPR2	-0.134808	-1.8468	-1.31281	0.533986	-1.17801	19.9075	13.512	0.000139826	0.00129503
Tryptic	[R].TNLDESDVQPVKEQLAQAMFDHIPVGVGSK.[G]		RTCB	-0.390207	-1.67234	-0.925053	0.747289	-0.534846	20.5471	13.4113	0.00013989	0.00129503
Tryptic	[K].AGIPVYAWK.[G]		AHCY	0.288911	-1.16877	-1.10026	0.0685069	-1.38918	20.4963	13.4051	0.000140244	0.00129662
Tryptic	[K].ATLPSPDKLPGFK.[M]		UBA1	-0.0304367	-1.03666	-1.00587	0.0307854	-0.975435	22.2385	13.3901	0.000141106	0.00130289
Tryptic	[K].NSVSSCDQEHQSALEEAK.[Q]	1xCarbamidomethyl [C6]	SMOC2	-0.169674	-2.08106	-1.39836	0.682704	-1.22869	22.1817	13.5273	0.000142176	0.00130977
Tryptic	[K].YISLIYTNYEAGKDDYVK.[A]		GSTP1	-0.0013768	-1.45942	-1.2895	0.169925	-1.28812	22.3739	13.3709	0.000142222	0.00130977
Tryptic	[R].HYAHTDCPGHADYVK.[N]	1xCarbamidomethyl [C7]	TUFM	0.124627	-1.1486	-0.743186	0.405418	-0.867813	20.5471	13.3566	0.000143055	0.00131573
Tryptic	[K].VTAEEFK.[L]		FKBP9	-0.840048	-1.8365	-1.7353	0.101202	-0.895248	20.6379	13.4074	0.000144006	0.00132276
Tryptic	[K].HECQANGPEDLNR.[A]	1xCarbamidomethyl [C3]	DSTN	0.339893	-1.43705	-0.893648	0.543405	-1.23354	20.9689	13.3438	0.000144805	0.00132838
Tryptic	[K].ATAVMPDGQFK.[D]	1xOxidation [M5]	PRDX1	0.190078	-1.22604	-1.17146	0.0545707	-1.36154	21.4851	13.3204	0.000145199	0.00132913
Tryptic	[K].IHAGPITK.[H]		PSMC6	-0.319466	-0.779434	-1.32832	-0.548885	-1.00885	19.3998	13.3193	0.000145263	0.00132913
Tryptic	[R].EELTAFLHPEEFPHMR.[D]		RCN3	-0.439195	-3.31623	-2.50606	0.810168	-2.06687	22.5214	13.4653	0.000145771	0.00133206
Semi	[Q].KHSLPDLPYDYGALEPHINAQIMQLHHSK.[H]		SOD2	4.16943	5.13682	2.80467	-2.33214	-1.36476	25.4141	13.4502	0.000146657	0.00133843
Tryptic	[K].QVVNIPSFIVR.[L]		RPS9	-0.329723	-1.59082	-1.43788	0.152945	-1.10815	22.1039	13.2841	0.000147378	0.00134155
Tryptic	[K].TLAPTWEELSK.[K]		TXNDC5	-0.575149	-1.9554	-1.85695	0.0984485	-1.28181	21.4345	13.4125	0.000147252	0.00134155
Tryptic	[K].LALDMEIHAYR.[K]		LMNA	-0.12511	-0.997663	-1.20959	-0.211929	-1.08448	22.4666	13.252	0.000149341	0.00135768
Tryptic	[K].IAWALSR.[K]		GLO1	0.211051	-0.910719	-0.755169	0.15555	-0.96622	22.9433	13.2404	0.000150057	0.00136244
Tryptic	[K].DSQQFHLVPVHLDR.[V]		RNASE7	-0.834422	-2.61289	-1.89394	0.718941	-1.05952	18.7627	13.3885	0.000150363	0.00136347
Tryptic	[K].SGGGGDIHQGFQSLLTEVNK.[T]		SERPINB6	-0.247007	-1.64601	-1.34796	0.298049	-1.10095	22.2318	13.2361	0.000151299	0.0013702
Tryptic	[R].DCLQALEDGHDTSSIYLVKPENTNR.[L]	1xCarbamidomethyl [C2]	ANGPTL2	-1.19871	-1.80836	-2.10754	-0.299185	-0.90883	23.0907	13.3116	0.000153413	0.00138757
Tryptic	[K].LILFPR.[K]		RPL13	-0.251845	-1.06801	-1.04644	0.021566	-0.794598	23.1819	13.1709	0.000154431	0.001395
Tryptic	[R].QYSGYLK.[G]		CTSA	-0.241849	-1.61092	-1.39283	0.218095	-1.15098	21.0659	13.1732	0.000155276	0.00139907
Tryptic	[R].SARPVLDTHGVIIFGAR.[I]		COL11A2	-1.56852	-2.39531	-2.66544	-0.270132	-1.09692	24.7358	13.3114	0.000155135	0.00139907
Tryptic	[R].SLIANLAAANCYK.[K]	1xCarbamidomethyl [C11]	ADK	-0.719175	-1.98441	-2.06787	-0.0834599	-1.3487	20.7701	13.2902	0.000156476	0.00140809
Tryptic	[K].DVFQCEVR.[N]	1xCarbamidomethyl [C5]	SERPINE2	-0.147304	0.831091	1.39747	0.566377	1.54477	23.1049	13.1357	0.000156699	0.0014083
Tryptic	[K].YMPQFMK.[H]		REXO2	0.989089	-0.712502	-1.01996	-0.307463	-2.00905	19.947	13.2256	0.000157102	0.00140835
Tryptic	[R].RVLQALEGLK.[M]		RPS19	-0.722507	-1.32935	-1.26026	0.0690894	-0.537749	23.5491	13.1314	0.000156977	0.00140835
Tryptic	[K].GGQAPAPPTR.[L]		SCIN	-0.935694	-1.59892	-1.64463	-0.0457181	-0.708939	21.5125	13.1145	0.000158085	0.00141501
Tryptic	[R].GRDWNVDLIPK.[F]		GDI1	0.108212	-0.846355	-0.959914	-0.113559	-1.06813	22.4962	13.112	0.000158245	0.00141501
Tryptic	[K].AAIDWFDGK.[E]		FUS	-0.0718901	-1.61403	-1.40102	0.213009	-1.32913	21.1316	13.1637	0.000159174	0.00142152
Tryptic	[K].AYAALAALEK.[L]		ILF3	-0.0420144	-2.15917	-1.57878	0.580387	-1.53676	21.1572	13.2333	0.00016015	0.00142313
Tryptic	[K].DFSLLTVVR.[T]		COL11A2	-1.58473	-2.4548	-2.15929	0.295511	-0.574557	24.8514	13.2301	0.000160359	0.00142313
Tryptic	[K].NFGIWLR.[Y]		RPL18A	-0.493522	-1.3593	-1.46954	-0.110238	-0.976018	20.605	13.0847	0.000160055	0.00142313
Tryptic	[R].ARFEELNADLFR.[G]		HSPA2	-0.190124	-0.980151	-0.988498	-0.00834761	-0.798374	23.2433	13.0801	0.000160357	0.00142313
Tryptic	[R].DVVNVYEPQLQHHVAQK.[K]		UAP1	-0.346898	-1.65327	-1.09361	0.559663	-0.746711	20.0231	13.0921	0.000159564	0.00142313
Tryptic	[K].HTGPNSPDTANDGFVR.[L]		HNRNPH1	-0.159181	-1.03793	-0.98901	0.0489202	-0.829829	22.3647	13.0731	0.000160825	0.00142549
Tryptic	[K].AGVMALANLLQIQR.[H]		RTRAF	-0.0975133	-1.47667	-1.4901	-0.0134388	-1.39259	19.7065	13.0934	0.000162055	0.00143459
Tryptic	[K].KQLQDEMLR.[R]		LMNA	0.0559175	-0.926508	-0.876895	0.0496133	-0.932813	22.9316	13.0172	0.000164617	0.00145364
Tryptic	[R].FANYIDK.[V]		VIM	0.366993	-0.841646	-0.531807	0.30984	-0.8988	28.2019	13.0182	0.000164548	0.00145364
Tryptic	[R].LFEGNALLR.[R]		RPS9	-0.382407	-1.29652	-1.06572	0.230794	-0.683314	23.0454	13.0101	0.000165107	0.00145434
Tryptic	[R].YPVNSVNILK.[A]		TCP1	-0.265302	-1.00939	-1.1291	-0.119713	-0.8638	20.3449	13.0116	0.000165003	0.00145434
Tryptic	[R].MVIEYAR.[L]		HEXB	-0.463446	-1.25714	-1.03501	0.222127	-0.571564	22.7261	12.9805	0.000167163	0.00147062
Tryptic	[K].MDATANDVPSPYEVR.[G]		PDIA3	-0.169174	-1.02791	-1.11834	-0.0904375	-0.949169	23.5176	12.9734	0.000167656	0.00147313
Tryptic	[K].AAATAEEPDPK.[G]		NAP1L4	0.0507451	-0.751158	-1.03056	-0.279399	-1.0813	20.5248	12.9609	0.000168537	0.00147904
Tryptic	[K].LKGEATVSFDDPPSAK.[A]		FUS	0.00729835	-1.13592	-1.20919	-0.0732723	-1.21649	21.1588	12.9541	0.000169022	0.00148145
Tryptic	[K].DGAPCIFGGTVYR.[S]	1xCarbamidomethyl [C5]	CCN2	1.33801	-1.21029	-1.50886	-0.298565	-2.84687	21.5537	13.0864	0.000170077	0.00148303
Tryptic	[K].PTWGNHTPIFR.[D]		GOT2	0.318036	-1.33461	-0.585876	0.748734	-0.903912	22.1147	12.9378	0.000170174	0.00148303
Tryptic	[R].QVDQLTNDK.[A]	1xGln->pyro-Glu [N-Term]	VIM	0.456601	-1.10661	-0.708867	0.397744	-1.16547	23.7275	12.9374	0.000170208	0.00148303
Tryptic	[R].VEGRPGASLPPLDLQALEK.[E]		PC	0.101448	-1.86947	-1.28046	0.589012	-1.3819	21.6006	13.0779	0.000169826	0.00148303
Tryptic	[R].VSAGEAVVNR.[V]		PSMB9	-0.200803	1.79285	1.07091	-0.721934	1.27171	19.803	13.0575	0.000170249	0.00148303
Tryptic	[R].YIVPMLTVDGK.[R]		AKR1A1	-0.00878166	-1.41567	-1.4202	-0.00453658	-1.41142	21.3978	12.9632	0.000170594	0.00148421
Tryptic	[K].HLLQQCR.[L]	1xCarbamidomethyl [C6]	PPP6R1	0.166826	-0.827232	-1.24892	-0.421687	-1.41575	20.9347	12.9204	0.000171422	0.00148958
Tryptic	[R].LGDLYEEEMR.[E]		VIM	0.675761	-0.91494	-0.718688	0.196253	-1.39445	26.8702	12.9007	0.000172846	0.00150011
Tryptic	[R].FDVSGYPTLK.[I]		PDIA4	-0.200514	-0.712225	-1.08679	-0.374566	-0.886277	23.5465	12.8846	0.000174017	0.0015077
Tryptic	[R].SSAVDPEPQVK.[L]		HP1BP3	0.0794013	-0.781791	-1.01125	-0.229455	-1.09065	21.9555	12.8829	0.000174146	0.0015077
Tryptic	[K].EYGEQIDPSTHR.[K]		CNPY2	0.0440117	-1.96864	-1.40641	0.562234	-1.45042	20.7898	13.02	0.000174793	0.00150987
Tryptic	[K].HWDHLTQVK.[K]		ECHS1	0.258682	-0.792706	-0.803638	-0.0109322	-1.06232	22.0514	12.8708	0.000175035	0.00150987
Tryptic	[K].IGQGYLIK.[D]		RPL3	-0.287987	-1.22605	-0.893204	0.332851	-0.605217	23.091	12.8711	0.000175009	0.00150987
Tryptic	[K].KLLELDPEHQR.[A]		P4HA1	-1.73539	-2.29957	-2.10948	0.190094	-0.374087	20.9664	13.0087	0.000175611	0.00151299
Tryptic	[K].FGPALSVK.[V]		PABPC3	0.313273	-1.09707	-0.773779	0.323289	-1.08705	20.0339	12.843	0.000177097	0.00152136
Tryptic	[K].SAEFLLHMLK.[N]		RPL17	-0.441734	-2.26625	-1.72015	0.546096	-1.27842	20.9776	12.9915	0.000176867	0.00152136
Tryptic	[R].HGSLGFLPR.[K]		RPL3	-0.393781	-1.30164	-1.0169	0.284733	-0.623123	22.8304	12.8412	0.000177227	0.00152136
Tryptic	[K].PAFFAEK.[L]		ANXA1	1.30276	-0.224414	0.401527	0.625941	-0.901236	25.3884	12.8314	0.000177962	0.00152582
Tryptic	[R].APNDFNLR.[D]		PYGL	0.592794	-1.28001	-0.805839	0.474173	-1.39863	21.9702	12.8766	0.000178561	0.0015291
Tryptic	[K].VDSLLENLEK.[I]		HNRNPC	-0.234182	-1.39969	-1.01886	0.380826	-0.784679	21.9095	12.7934	0.000180835	0.00153743
Tryptic	[K].VTNLLMLK.[G]		PTBP1	-0.180874	-1.24565	-1.14076	0.104896	-0.959884	22.0821	12.8065	0.000179837	0.00153743
Tryptic	[K].VVAQQIR.[Q]		IDUA	-0.761679	-1.64889	-1.66971	-0.0208168	-0.908031	20.1194	12.811	0.000180765	0.00153743
Tryptic	[R].DRVTSAVEALLSADSASR.[K]		USP5	-0.348123	-1.88011	-1.26017	0.61994	-0.912042	19.2986	12.8746	0.000180467	0.00153743
Tryptic	[R].MGPLGLDHMASSIER.[M]		HNRNPM	-0.0240918	-1.71382	-1.6054	0.108421	-1.58131	21.5407	12.9229	0.000180661	0.00153743
Tryptic	[R].QVQSLTCEVDALKGTNESLER.[Q]	1xCarbamidomethyl [C7]	VIM	-0.0149216	-1.44799	-1.43735	0.0106397	-1.42242	25.9959	12.8529	0.0001802	0.00153743
Tryptic	[K].LIPDSIGKDIEK.[A]		RPS3A	-0.481763	-0.987972	-1.24597	-0.257993	-0.764203	21.9625	12.7806	0.000181818	0.00154393
Tryptic	[R].ALFGLQK.[W]		EDIL3	-1.18778	-1.40969	-1.44752	-0.0378232	-0.259741	26.1959	12.776	0.00018217	0.00154506
Semi	[M].PPYTVVYFPVR.[G]		GSTP1	0.0551239	-1.04689	-1.21391	-0.167024	-1.26904	25.0324	12.7722	0.000182468	0.00154574
Tryptic	[R].VHVSEEGTEPEAMLQVLGPK.[P]		GSN	-1.57662	-3.06103	-2.25359	0.807445	-0.67697	23.735	12.8972	0.000183915	0.00155613
Tryptic	[R].LLVVTDPR.[A]		RPSA	-0.0336148	-1.03588	-0.921087	0.11479	-0.887472	22.6325	12.7452	0.00018456	0.00155973
Tryptic	[NK].GNKPWISLPR.[G]		RPS4X	-0.279973	-1.22519	-1.06679	0.158399	-0.786818	23.2472	12.7145	0.000186984	0.00157645
Tryptic	[R].IRIDSLSAQLSQLQK.[Q]		LMNA	-0.44321	-1.17562	-1.06653	0.109081	-0.623324	24.3178	12.7161	0.000186852	0.00157645
Tryptic	[R].AAFVLPEFAR.[K]		SRM	0.464693	-1.05069	-1.45624	-0.405555	-1.92093	21.3641	12.8077	0.00018802	0.00158301
Tryptic	[R].MIGGPILPSER.[S]		ALDH7A1	0.204138	-1.0893	-1.34992	-0.260618	-1.55406	19.5119	12.6991	0.000188209	0.00158301
Tryptic	[R].EYVESQLQR.[T]		TXNDC5	-0.522304	-1.09555	-1.03493	0.0606194	-0.512626	22.2577	12.6957	0.000188481	0.00158342
Tryptic	[R].DRDYSDHPSGGSYR.[D]		RBMX	-0.0630697	-0.86329	-0.915668	-0.0523777	-0.852598	20.9251	12.6916	0.000188806	0.00158366
Tryptic	[R].ILSGRPPLGFLNPR.[L]		TPP1	0.187705	-1.24895	-0.836016	0.412934	-1.02372	23.5376	12.6897	0.000188956	0.00158366
Tryptic	[R].IEDVTPIPSDSTR.[R]		RPS14	0.123151	-1.396	-1.45068	-0.0546885	-1.57384	22.3868	12.7701	0.000189284	0.00158452
Tryptic	[K].EVDEQMLNVQNK.[N]		TUBB2A	-0.143946	-0.900868	-1.32761	-0.426746	-1.18367	22.0715	12.6605	0.000191317	0.00159966
Tryptic	[K].GNQFWAIR.[G]		MMP3	3.14826	4.72929	3.84023	-0.889063	0.691964	26.5954	12.7907	0.000192255	0.00160371
Tryptic	[R].TPITVVK.[Q]		GSN	-0.34275	-1.16766	-1.09022	0.0774339	-0.747474	25.0533	12.6511	0.000192085	0.00160371
Tryptic	[K].ELVLDNSR.[S]		ANP32A	-0.480744	-0.926722	-1.04665	-0.119924	-0.565902	22.196	12.6431	0.00019274	0.00160586
Tryptic	[K].EATDAIGHLDR.[Q]		ILF3	0.428105	-0.831242	-1.09338	-0.262133	-1.52148	20.5261	12.636	0.000193324	0.00160884
Tryptic	[K].FVDGEWYR.[A]		SND1	0.0919527	-1.11702	-1.00986	0.107165	-1.10181	19.242	12.6255	0.00019419	0.00161402
Tryptic	[K].QESTEYRR.[Q]	1xGln->pyro-Glu [N-Term]	VIM	0.321209	-0.95952	-0.795807	0.163713	-1.11702	25.7082	12.6218	0.000194502	0.00161402
Semi	[R].TRPGLQAPLLTLY.[S]		COL11A2	-0.956224	-2.65441	-1.80637	0.848045	-0.850142	23.9446	12.7613	0.00019463	0.00161402
Tryptic	[K].KGGQAPAPPTR.[L]		SCIN	-1.21503	-2.22903	-1.67109	0.557941	-0.456054	19.0794	12.7268	0.000196317	0.00162518
Tryptic	[K].LVDPLYSIK.[E]		GNPDA1	-0.181615	-0.99122	-0.732347	0.258873	-0.550732	22.4139	12.5958	0.000196665	0.00162518
Tryptic	[K].TEWLDGK.[H]		PPIA	-0.0491748	-1.03906	-0.833222	0.205842	-0.784047	26.123	12.5966	0.000196598	0.00162518
Tryptic	[R].LAYINPDLALEEK.[N]		STIP1	-0.348196	-1.28632	-1.27404	0.0122724	-0.925848	21.285	12.5884	0.000197294	0.00162848
Tryptic	[K].SDGIYIINLK.[R]		RPSA	-0.16308	-1.40379	-0.983625	0.420163	-0.820545	22.2288	12.5583	0.000199844	0.0016466
Tryptic	[R].DLCGIVASK.[A]	1xCarbamidomethyl [C3]	RNH1	0.480177	-1.42622	-1.20377	0.222444	-1.68395	21.2441	12.6718	0.000199954	0.0016466
Tryptic	[K].QSLENFLSR.[F]		CCDC80	-0.255889	-1.26715	-0.885869	0.381285	-0.62998	23.0528	12.5287	0.000202398	0.00166479
Tryptic	[EK].IQDFMR.[KQ]		HEXA	-0.474979	-1.25265	-1.08858	0.164067	-0.613604	22.4992	12.5251	0.000202706	0.00166539
Tryptic	[K].YAWVLDK.[L]		EEF1A1	0.286264	-0.649069	-0.698153	-0.0490842	-0.984417	21.125	12.5163	0.000203472	0.00166974
Tryptic	[R].VGQAVALR.[A]		CTBP1	-0.194899	-1.33921	-1.48941	-0.150201	-1.29451	19.4215	12.4769	0.000206943	0.00169627
Tryptic	[R].VIQVAAGSSNLKR.[V]		ALDH2	1.17099	-0.00378795	-0.833538	-0.82975	-2.00453	21.0618	12.519	0.000208112	0.00170387
Semi	[Q].LQAAYEDGFHQCDAGWLADQTVR.[Y]	1xCarbamidomethyl [C12]	ACAN	0.831067	4.74302	3.43761	-1.30541	2.60654	24.9273	12.578	0.000210228	0.00171921
Tryptic	[R].ATEVPLSWDSFNK.[G]		SCIN	-1.26402	-2.37543	-2.33939	0.036031	-1.07537	20.6515	12.5701	0.000210935	0.001723
Tryptic	[R].ILEDQEENPLPAALVQPHTGK.[L]		PGLS	-0.191265	-1.88586	-1.60494	0.280912	-1.41368	21.1536	12.5546	0.000212317	0.00173229
Tryptic	[R].GQAAVQQLQAEGLSPR.[F]		CBR1	-0.675912	-1.50643	-1.68286	-0.176429	-1.00695	22.2595	12.4221	0.000213171	0.00173726
Tryptic	[K].FMQASEDLLK.[E]		NME1	-0.377641	-1.54549	-1.5142	0.0312958	-1.13655	21.62	12.4106	0.000214394	0.00174522
Tryptic	[K].TGPVGPQGPAGKPGPEGLR.[G]	1xOxidation [P]	COL11A1	-1.27987	-1.33331	-2.48488	-1.15157	-1.205	23.696	12.5097	0.000216403	0.00175955
Tryptic	[R].AIAGMYK.[Q]		PRRC1	-0.0679175	-0.999631	-1.4887	-0.48907	-1.42078	20.5172	12.369	0.000216793	0.0017607
Semi	[Q].KHSLPDLPYDYGALEPHINAQIMQLHHSK.[H]	1xOxidation [M23]	SOD2	2.54797	3.85038	2.29615	-1.55424	-0.251822	24.929	12.4975	0.000217524	0.00176461
Tryptic	[R].FLIVAHDDGR.[W]		FSCN1	-0.350157	-1.44148	-0.940297	0.501187	-0.590141	22.2164	12.3491	0.000218667	0.00176809
Tryptic	[R].LALGDDSPALK.[E]		GOT1	-0.230942	-1.50738	-1.10425	0.403131	-0.873309	20.2414	12.3488	0.000218702	0.00176809
Tryptic	[R].MFGGPGTASRPSSSR.[S]	1xOxidation [M1]	VIM	0.460545	-0.807604	-0.676779	0.130824	-1.13732	24.4195	12.3538	0.00021823	0.00176809
Tryptic	[R].GLVGEIIKR.[F]		NME1	-0.358876	-1.1792	-1.19877	-0.0195703	-0.839896	21.9736	12.3455	0.00021901	0.00176856
Tryptic	[K].SKVDQIQEIVTGNPTVIK.[M]		IQGAP1	0.0535107	-1.02888	-1.35205	-0.32317	-1.40556	20.6527	12.3428	0.000219273	0.00176867
Tryptic	[R].GYSLVSGGTDNHLVLVDLRPK.[G]		SHMT2	-0.412041	-1.22716	-1.08028	0.146882	-0.668238	22.4168	12.3383	0.000219693	0.00177004
Tryptic	[R].FYAGGSER.[S]		NSFL1C	0.0678523	-1.06305	-1.25527	-0.192217	-1.32312	20.0749	12.3298	0.000220505	0.00177457
Tryptic	[K].LTDIQYGR.[E]		BCAT1	0.481827	-0.814341	-0.45801	0.356331	-0.939837	22.4213	12.3042	0.000222971	0.00179238
Tryptic	[R].AGVNTVTTLVENKK.[A]		RPL7A	-0.440722	-1.00136	-1.03194	-0.0305818	-0.59122	22.509	12.29	0.00022435	0.00180141
Tryptic	[R].ILQEGVDPK.[K]		HADHA	0.0345908	-1.09885	-1.11211	-0.0132585	-1.1467	20.59	12.2715	0.000226157	0.00181386
Tryptic	[K].IEVEKPFAIAK.[E]		PPIB	0.149567	-1.42979	-0.814456	0.615332	-0.964022	24.8354	12.2657	0.000226729	0.0018164
Tryptic	[K].EPAHLMSLFGGK.[P]	1xGlu->pyro-Glu [N-Term]	GSN	-0.912596	-1.87914	-1.70935	0.169794	-0.796755	20.757	12.3446	0.000227319	0.00181906
Tryptic	[K].LKAEGSEIR.[L]		P4HB	-0.343621	-1.07436	-0.970743	0.103614	-0.627122	23.2959	12.2473	0.000228551	0.00182686
Tryptic	[R].LVPGWTKPITIGR.[H]		IDH2	-1.14078	-1.62384	-1.24131	0.382522	-0.100531	19.8846	12.2445	0.000228828	0.00182701
Tryptic	[R].WDAYCYNPHAK.[E]	1xCarbamidomethyl [C5]	TNFAIP6	0.970958	4.4739	3.44417	-1.02973	2.47321	22.5917	12.3705	0.000229612	0.00183121
Tryptic	[K].FFGNLMDASK.[L]		PGM1	-0.217091	-1.04098	-1.12813	-0.0871491	-0.911034	21.2905	12.2296	0.000230317	0.00183477
Tryptic	[K].INPSSMFDVHVK.[R]		PYGB	0.103296	-1.05342	-0.828987	0.224431	-0.932283	22.6038	12.2244	0.000230844	0.00183689
Tryptic	[R].LLLINNAGSLGDVSK.[G]		SPR	0.0744737	-1.19886	-0.871846	0.327012	-0.94632	20.5344	12.2103	0.000232267	0.00184615
Tryptic	[R].YEDFSNLGTTHLLR.[L]		UQCRC2	-0.14784	-1.58201	-1.09211	0.489904	-0.944267	21.885	12.2002	0.000233289	0.00185219
Tryptic	[K].IHLFDIDVPGK.[I]		NIT2	-0.44754	-2.17918	-1.55733	0.621849	-1.10979	19.6577	12.3233	0.000234299	0.00185629
Tryptic	[K].SNEDQSMGNWQIK.[R]		LMNA	-0.0474778	-1.13584	-0.888097	0.247747	-0.840619	22.7051	12.19	0.00023433	0.00185629
Tryptic	[R].VWQVTIGTR.[-]		RACK1	-0.206279	-0.857657	-0.999245	-0.141588	-0.792966	21.9565	12.1844	0.0002349	0.00185873
Tryptic	[R].MVIPGGIDVHTR.[F]		DPYSL2	0.0651909	-1.18777	-1.25492	-0.067155	-1.32011	22.4956	12.1552	0.000237917	0.0018805
Tryptic	[R].VLPEFDTPGHTLSWGK.[G]		HEXB	-0.603562	-1.67492	-1.99593	-0.321018	-1.39237	22.6341	12.2622	0.000238896	0.00188613
Tryptic	[K].MINTDLSR.[I]		RPL4	-0.317523	-1.20517	-0.822833	0.382334	-0.50531	22.4698	12.1373	0.000239796	0.00189113
Tryptic	[R].YEVDTVLR.[Y]		BCAN	-0.165823	-1.84401	-0.76349	1.08052	-0.597667	24.9859	12.2021	0.000240313	0.0018931
Tryptic	[R].TTLLPGLLK.[T]		FARSB	-0.232903	-1.23292	-1.44596	-0.213043	-1.21306	21.1827	12.1274	0.000240833	0.00189509
Tryptic	[R].GEPMPSELKL.[-]		GRHPR	-0.412582	-1.61392	-1.19681	0.417116	-0.784224	20.2526	12.1115	0.000242516	0.00190621
Tryptic	[K].TLAMDTILANAR.[F]		GNPDA1	-0.283503	-1.10014	-1.10108	-0.000942744	-0.81758	21.6141	12.1032	0.000243403	0.00191063
Tryptic	[K].YGAHNYHPLPVALER.[G]		OAT	-0.156304	-1.66478	-0.888749	0.776029	-0.732445	21.1879	12.1088	0.000243617	0.00191063
Tryptic	[K].EVVKPVPITSPAVSK.[V]		PDLIM5	0.888573	-0.704359	-0.672348	0.0320106	-1.56092	20.125	12.0852	0.000245335	0.00191773
Tryptic	[K].YIAIVSTTVETK.[E]		GDI2	0.11344	-1.22852	-1.13139	0.0971297	-1.24483	21.0631	12.0881	0.000245027	0.00191773
Tryptic	[R].NLHQSGFSLSGAQIDDNIPR.[R]		DPYSL2	0.628157	-1.05223	-1.05937	-0.007146	-1.68753	21.2599	12.1561	0.000245143	0.00191773
Tryptic	[K].FELTGIPPAPR.[G]		HSPA8	-0.30237	-1.08361	-1.38541	-0.301796	-1.08304	22.4942	12.073	0.000246653	0.00192591
Tryptic	[R].LIDLHSPSEIVK.[Q]		RPS20	-0.437027	-1.10985	-0.75524	0.354612	-0.318213	24.8373	12.0675	0.000247247	0.00192842
Tryptic	[K].LLEPVLLLGK.[E]		RPS16	-0.465484	-1.37676	-0.964005	0.412756	-0.498521	24.9982	12.0555	0.00024856	0.00193653
Tryptic	[K].LAANAFLAQR.[I]		UGDH	-0.166627	-0.757894	-0.998076	-0.240182	-0.831449	22.7344	12.051	0.00024905	0.00193821
Tryptic	[R].LKDLEALLNSK.[E]		LMNA	-0.18135	-1.39765	-0.898045	0.49961	-0.716695	26.4842	12.045	0.000249707	0.00194119
Tryptic	[R].RPDQQLQGEGK.[I]		SERBP1	-0.256256	-1.06367	-1.07013	-0.00646394	-0.813878	21.3775	12.0419	0.000250049	0.00194172
Tryptic	[R].GFGFVTFDDHDPVDK.[I]		HNRNPA2B1	-0.0520315	-1.39587	-1.3434	0.0524669	-1.29137	21.9025	12.0514	0.000250662	0.00194435
Tryptic	[R].RTPITVVK.[Q]		GSN	-0.45289	-1.17007	-1.23385	-0.0637753	-0.780955	25.3406	12.0245	0.000251978	0.00195241
Tryptic	[R].DYYFALAHTVR.[D]		PYGL	0.618196	-1.60633	-1.36204	0.24429	-1.98024	20.3074	12.1503	0.000252428	0.00195377
Tryptic	[K].LEDVLPLAFTR.[L]		HP1BP3	-0.209383	-1.32873	-1.1497	0.179028	-0.94032	22.5881	12.0176	0.00025274	0.00195405
Tryptic	[R].MFGGPGTASR.[P]	1xOxidation [M1]	VIM	0.483181	-1.11768	-0.431193	0.686491	-0.914374	24.8151	12.0033	0.000254336	0.00196424
Tryptic	[R].GFPTIYFSPANKK.[L]		PDIA3	-0.224407	-0.824072	-1.23924	-0.415171	-1.01484	22.444	11.9721	0.000257872	0.00198938
Tryptic	[K].TAWLDGK.[H]		PPIB	0.246006	-0.939103	-0.70671	0.232393	-0.952716	24.5326	11.9675	0.000258393	0.00199097
Tryptic	[R].AVVGVVAGGGR.[I]		RPL8	-0.297858	-1.10274	-0.785282	0.317457	-0.487424	23.5432	11.9654	0.00025864	0.00199097
Semi	[A].YLQETGKPLDETLKK.[A]		ANXA1	1.98749	-0.11071	0.0586282	0.169338	-1.92886	20.8559	12.0901	0.0002591	0.00199234
Semi	[A].MVSEFLK.[Q]		ANXA1	1.84545	-0.23235	-0.130964	0.101386	-1.97641	18.4118	12.0791	0.000260341	0.00199867
Tryptic	[K].IPTTFENGR.[C]		APOD	1.67862	1.02813	1.32224	0.294104	-0.35638	22.8912	11.9493	0.000260488	0.00199867
Tryptic	[R].IFQNLDGALDEVVLK.[F]		PLOD1	-0.717285	-2.87531	-1.91247	0.962833	-1.19519	21.4138	12.073	0.00026103	0.00200066
Tryptic	[R].MFGGPGTASRPSSSR.[S]		VIM	0.306571	-0.814354	-0.977725	-0.163372	-1.2843	27.3027	11.9232	0.000263507	0.00201747
Tryptic	[K].SVEAAAELSAK.[D]		PTMS	-0.448445	-1.06011	-1.27348	-0.213362	-0.825032	23.7251	11.9161	0.000264345	0.0020217
Tryptic	[K].QAVDQISSGFFSPK.[E]		PYGB	0.0177589	-1.03158	-1.19818	-0.166599	-1.21593	21.7364	11.8991	0.000266347	0.00203368
Tryptic	[K].VAVVAGYGDVGK.[G]		AHCY	-0.197588	-1.14549	-0.980762	0.164729	-0.783174	21.7894	11.8979	0.000266486	0.00203368
Tryptic	[K].AIQLSGAEQLEALK.[A]		COPS4	-0.376725	-1.53646	-1.11553	0.420933	-0.738801	20.274	11.8848	0.000268045	0.00204338
Tryptic	[K].DFASFPSINLQQMLK.[E]		POGLUT3	-1.70841	-2.57919	-2.28253	0.296656	-0.574124	18.3108	12.0014	0.000269306	0.00205078
Tryptic	[R].SFEVNLR.[A]		DCXR	1.57743	-0.564777	-0.0555562	0.509221	-1.63299	19.7026	11.9795	0.000270649	0.00205879
Tryptic	[K].ILTPLVSLDTPGK.[A]		GLOD4	-0.118886	-1.4831	-1.22138	0.261713	-1.1025	22.6311	11.8478	0.000273371	0.00207504
Tryptic	[K].YGVQADR.[V]		CTTN	0.445517	-1.07458	-1.18994	-0.115364	-1.63546	19.6385	11.8931	0.000273162	0.00207504
Tryptic	[R].VHQAAPLSDAPHDDAHGNFQYDHEAFLGR.[E]		RCN3	-0.23837	-2.5596	-1.69281	0.866784	-1.45444	22.8187	11.964	0.000273744	0.00207565
Tryptic	[R].VLQALEGLK.[M]		RPS19	-0.501888	-1.3234	-0.996685	0.326717	-0.494798	24.1117	11.8285	0.000274836	0.0020817
Tryptic	[R].HAAGVLAQEDLVGLLEPINTR.[I]		HYI	0.133129	-1.36646	-1.42893	-0.0624753	-1.56206	19.6905	11.8955	0.000276713	0.00209193
Tryptic	[R].SGAQASSTPLSPTR.[I]		LMNA	0.0693407	-0.784586	-0.802473	-0.0178865	-0.871814	25.0785	11.8127	0.000276778	0.00209193
Tryptic	[R].SLPLLLSQAGVR.[T]		SGSH	-0.295472	-1.29465	-1.21844	0.0762115	-0.92297	22.7147	11.8013	0.000278198	0.00210042
Tryptic	[R].ELPAAVAPAGPASLAR.[W]		PGLS	0.240825	-1.11195	-1.08279	0.029153	-1.32362	20.5993	11.795	0.000278975	0.00210405
Tryptic	[RK].AYFHLLNQIAPK.[G]		PLS3	0.382626	-1.08137	-0.948285	0.13308	-1.33091	22.0958	11.7863	0.000280058	0.00210997
Tryptic	[K].EGASILLDGR.[K]		ALDH6A1	1.28042	-1.85826	-1.50297	0.355287	-2.78339	20.8902	11.9042	0.000281013	0.00211043
Tryptic	[K].MFIGGLSWDTTKK.[D]		HNRNPD	0.194423	-0.92975	-1.07518	-0.145429	-1.2696	21.3145	11.7805	0.000280783	0.00211043
Tryptic	[R].LQDEIQNMK.[E]	1xOxidation [M8]	VIM	0.26703	-1.41571	-0.593718	0.821989	-0.860748	23.191	11.7824	0.000280546	0.00211043
Tryptic	[K].KHLEINPDHSIIETLR.[Q]		HSP90AA1	-0.702606	-1.5803	-1.58668	-0.00638079	-0.884071	23.8197	11.7872	0.00028176	0.00211256
Tryptic	[K].LFTAESLIGLK.[N]		ARCN1	-0.189459	-1.27596	-1.67078	-0.394824	-1.48132	21.694	11.8359	0.000281894	0.00211256
Tryptic	[K].HIMGQNVADYMR.[Y]		RPL5	-0.206774	-1.01579	-1.16797	-0.152176	-0.961196	21.0868	11.7659	0.000282628	0.00211582
Tryptic	[K].LGSAVVTR.[G]		ALDH18A1	-0.0607713	-1.49783	-1.35586	0.141972	-1.29509	19.7257	11.8161	0.000283206	0.00211693
Tryptic	[R].TLLSDPTYR.[E]		STIP1	-0.00292095	-0.874053	-1.03371	-0.159657	-1.03079	20.9003	11.76	0.000283373	0.00211693
Tryptic	[K].ASVSVTAEDEGTQR.[L]		ICAM1	-0.708798	0.933726	0.420689	-0.513037	1.12949	20.5772	11.7532	0.000284241	0.00212117
Tryptic	[R].CQPSGHWEEPQITCTDPTTYK.[R]	2xCarbamidomethyl [C1; C14]	ACAN	-0.219687	-2.29652	-0.971084	1.32544	-0.751397	25.5754	11.8755	0.000284571	0.0021214
Tryptic	[R].LLSRPQDALEGVVLSPSLEAR.[V]		ATAD3A	-0.394154	-1.16152	-1.34935	-0.187824	-0.955192	20.1933	11.7352	0.000286542	0.00213385
Tryptic	[R].CALNTHGCEHICVNDR.[S]	3xCarbamidomethyl [C1; C8; C12]	MATN3	-1.52901	-2.23466	-2.31105	-0.0763899	-0.782032	21.3488	11.8501	0.000287774	0.00213628
Tryptic	[R].NLAENISR.[V]		PYGB	0.512394	-0.92615	-0.510705	0.415445	-1.0231	23.5798	11.7263	0.000287689	0.00213628
Tryptic	[R].SVDETLR.[L]		PRDX4	-0.0668148	-0.961605	-1.04571	-0.0841	-0.97889	25.6562	11.7289	0.000287349	0.00213628
Tryptic	[K].VSELKEELKK.[R]		HNRNPU	0.133165	-0.795006	-0.992768	-0.197761	-1.12593	21.5127	11.7053	0.000290411	0.00215052
Tryptic	[R].EELSNVLAAMR.[K]		RPL36	-0.378756	-1.45677	-1.00855	0.448219	-0.629794	22.8934	11.7038	0.000290602	0.00215052
Tryptic	[R].IIDVSTVK.[E]		REXO2	0.671932	-1.11224	-0.545045	0.567193	-1.21698	21.2845	11.7188	0.000290299	0.00215052
Tryptic	[K].TLTPISAAYAR.[A]		ATIC	0.273876	-1.22984	-0.854407	0.375435	-1.12828	20.703	11.6913	0.000292231	0.00216032
Tryptic	[K].ALEALVAK.[G]		AKR1A1	-0.0251682	-1.13663	-0.835326	0.301306	-0.810158	22.2901	11.6874	0.000292748	0.00216188
Tryptic	[R].VTSEGAGLQLQK.[V]		GAA	-0.248027	-1.57147	-1.06805	0.503418	-0.820021	22.2634	11.6699	0.00029506	0.00217668
Tryptic	[K].AMVALIDVFHQYSGR.[E]		S100B	0.540603	-1.01059	-1.74382	-0.733231	-2.28442	23.817	11.7813	0.000296636	0.00218603
Tryptic	[K].RFPGYDSESK.[E]		RPL5	-0.273954	-0.986926	-1.06346	-0.0765295	-0.789502	22.9322	11.6263	0.000300914	0.00221525
Tryptic	[K].VQNIHPVESAK.[I]		NUCB2	-0.624591	-1.41639	-1.23063	0.18576	-0.606036	21.9467	11.6162	0.000302279	0.00222299
Tryptic	[R].HFPDRETWVDAER.[R]		ACAN	-0.012068	-2.03008	-0.868541	1.16154	-0.856473	27.6095	11.7128	0.000305774	0.00224636
Tryptic	[K].QFLPFLQR.[A]	1xGln->pyro-Glu [N-Term]	SND1	-0.462963	-1.54698	-1.19616	0.350822	-0.733192	17.429	11.5828	0.000306875	0.00225211
Tryptic	[R].MNVLADALK.[S]		RPS15A	-0.414718	-1.19944	-0.90011	0.299333	-0.485391	23.5428	11.5635	0.000309567	0.00226951
Tryptic	[K].VLEGMEVVR.[K]		PPIB	0.238223	-0.975284	-0.85653	0.118753	-1.09475	25.4089	11.549	0.000311608	0.00228042
Tryptic	[R].KFVADGIFK.[A]		RPS3	-0.0162189	-1.17714	-0.693282	0.483857	-0.677063	21.25	11.5483	0.000311699	0.00228042
Tryptic	[K].GFVTADMIR.[E]		CYB5R1	0.032331	-1.37749	-1.33939	0.0381004	-1.37172	21.0304	11.592	0.000312367	0.00228296
Tryptic	[K].REDLVVAPAGITLK.[E]		IMPDH2	-0.105989	-1.70851	-0.841939	0.866569	-0.735951	19.9477	11.5852	0.000312787	0.00228367
Tryptic	[K].ITQSNAILR.[Y]		GSTM3	-0.0887867	-0.863008	-0.875117	-0.0121091	-0.78633	21.4905	11.5369	0.000313322	0.00228522
Tryptic	[R].GAEIEYAMAYSK.[A]		MYDGF	0.131844	-0.76046	-0.899209	-0.138749	-1.03105	22.6213	11.5314	0.000314095	0.0022885
Tryptic	[K].QIGDNLIVPGGVK.[T]		DPYSL3	0.386173	-1.54254	-1.04849	0.494051	-1.43466	21.9077	11.6237	0.000315075	0.00229093
Tryptic	[R].GFSLEELR.[V]		RPL13	-0.332665	-1.17122	-0.931287	0.239929	-0.598621	23.8113	11.5268	0.000314752	0.00229093
Tryptic	[R].KQPPVSPGTALVGSQKEPSEVPTPK.[R]		HMGA1	-0.662677	1.08889	0.82084	-0.268051	1.48352	22.4737	11.5579	0.000317426	0.00230565
Tryptic	[K].MKGDYFR.[Y]		YWHAB	0.421409	-0.44698	-0.702359	-0.255379	-1.12377	20.3877	11.505	0.000317883	0.00230661
Tryptic	[R].ALDDISESIK.[E]		REXO2	0.968183	-0.610506	-0.76816	-0.157655	-1.73634	20.4154	11.5381	0.00031942	0.00231539
Tryptic	[R].LWSSLQTHCCSQNK.[C]	2xCarbamidomethyl [C9; C10]	CTSA	-0.115324	-1.6385	-1.52366	0.114842	-1.40833	20.2128	11.5883	0.000320098	0.00231793
Tryptic	[K].LVTLPVSFAQLK.[N]		LRRC59	-0.300161	-1.84773	-1.04961	0.798121	-0.749452	21.4697	11.5593	0.00032086	0.00232108
Tryptic	[K].SLLSNLDEVKK.[E]		PDCD6IP	-0.514799	-1.84708	-1.5223	0.324781	-1.0075	21.556	11.5706	0.000322108	0.00232773
Tryptic	[K].FFPASADR.[T]		P4HB	-0.246033	-1.1586	-0.984337	0.174259	-0.738303	24.7768	11.466	0.000323564	0.00232874
Tryptic	[R].GAAGGAEQPGPGGR.[R]		PCYT2	0.518473	-1.029	-1.14722	-0.118215	-1.66569	19.6832	11.5291	0.000323444	0.00232874
Tryptic	[R].HYELYR.[R]		SEPTIN8	0.0422697	-0.755463	-1.08581	-0.330342	-1.12808	20.9162	11.4672	0.000323388	0.00232874
Tryptic	[R].VDGPASNLK.[Q]		COL6A3	0.508193	1.36163	1.37209	0.0104558	0.863896	22.3612	11.4696	0.000323029	0.00232874
Tryptic	[K].DIAANEENRK.[W]		SH3BGRL	0.384115	-1.43059	-1.08632	0.344274	-1.47043	21.6488	11.5415	0.000326659	0.00234387
Tryptic	[K].SIGVSNFNR.[R]		AKR1C1	0.415094	2.70004	2.17987	-0.520171	1.76477	22.8401	11.5672	0.000326271	0.00234387
Tryptic	[R].DGVPGGPGMR.[G]	1xOxidation [M9]	COL3A1	1.612	2.64421	0.884119	-1.7601	-0.727886	21.1799	11.565	0.000326586	0.00234387
Tryptic	[R].VMLGETNPADSKPGTIR.[G]		NME1	-0.0788462	-0.950091	-0.860882	0.0892088	-0.782036	25.1657	11.4328	0.000328489	0.00235461
Tryptic	[R].QYDISDPQRPR.[L]	1xGln->pyro-Glu [N-Term]	SELENBP1	1.06275	-1.40921	-1.39365	0.0155579	-2.4564	20.6503	11.5188	0.000333413	0.00238749
Tryptic	[K].IMLPWDPTGK.[I]		RPS3	-0.23048	-1.22685	-1.54201	-0.31516	-1.31153	22.155	11.404	0.000334691	0.00239334
Tryptic	[R].QDVDNASLAR.[L]		VIM	0.365071	-0.843042	-0.732765	0.110276	-1.09784	28.0317	11.3883	0.000335243	0.00239334
Tryptic	[R].RVFITDDFHDMMPK.[Y]		HSP90B1	-0.662418	-0.902872	-1.28786	-0.384986	-0.62544	22.4056	11.3888	0.000335157	0.00239334
Tryptic	[R].KPLLESGTLGTK.[G]		UBA1	-0.308281	-1.60345	-1.79736	-0.193908	-1.48908	21.616	11.4888	0.000336339	0.00239874
Tryptic	[K].VTQVDGNSPVR.[F]		ARCN1	0.150804	-0.741426	-1.07273	-0.331302	-1.22353	20.6784	11.3771	0.00033695	0.00240069
Tryptic	[K].LQEEMLQR.[E]	1xOxidation [M5]	VIM	0.328589	-1.08343	-0.692728	0.3907	-1.02132	23.8356	11.3725	0.000337672	0.00240341
Tryptic	[K].LELQGVK.[G]		GLOD4	0.0783797	-0.96326	-0.791088	0.172172	-0.869468	21.562	11.3686	0.00033827	0.00240525
Tryptic	[K].KYDAFLASESLIK.[Q]		RPL10A	-0.56333	-1.15998	-1.16533	-0.00534681	-0.601999	21.3625	11.3609	0.000339459	0.00241128
Tryptic	[R].IIGVDINK.[D]		ADH5	0.77099	-0.692659	-0.334447	0.358212	-1.10544	21.7699	11.3586	0.000339827	0.00241148
Semi	[M].PGGLLLGDVAPNFEANTTVGR.[I]		PRDX6	-0.403294	-1.35437	-1.07129	0.283079	-0.667993	24.0575	11.352	0.000340846	0.00241628
Tryptic	[R].APSWFDTGLSEMR.[L]		CRYAB	0.448272	-1.07196	-0.890288	0.18167	-1.33856	22.984	11.3381	0.000343023	0.00242929
Tryptic	[K].VHSFPTLK.[F]		P4HB	-0.252982	-1.11311	-1.06035	0.0527634	-0.807365	22.8303	11.3186	0.000346114	0.00244629
Tryptic	[R].ALDEGDIALLK.[T]		PSMC2	-0.631343	-2.08754	-1.8726	0.214936	-1.24126	21.5158	11.4372	0.000345884	0.00244629
Tryptic	[K].LSILYPATTGR.[N]		PRDX6	-0.0948969	-0.738969	-0.846711	-0.107742	-0.751814	24.4787	11.3001	0.000349067	0.0024647
Tryptic	[K].DLSTIEPLK.[KQ]		ANP32A	0.346669	-0.592116	-1.34041	-0.748294	-1.68708	19.3178	11.2951	0.000351241	0.00247295
Tryptic	[K].FLPNAPK.[A]		DDX1	-0.349215	-1.42452	-1.21394	0.210575	-0.864727	19.7179	11.2875	0.000351092	0.00247295
Tryptic	[K].KSVADLLGSFEGK.[R]		CCDC80	-0.395939	-1.72343	-0.784679	0.938753	-0.38874	24.1717	11.2936	0.000351284	0.00247295
Tryptic	[R].SLEDDIR.[S]		ANXA4	0.59875	-0.812977	-0.507893	0.305084	-1.10664	23.3816	11.2803	0.000352256	0.00247734
Tryptic	[K].AWNTMVLK.[N]		PYGL	0.510118	-1.75517	-1.31177	0.443403	-1.82188	21.2358	11.3858	0.000354	0.00248466
Tryptic	[K].IQEPNTFPAILR.[S]		GNS	0.0427827	-1.07069	-1.10222	-0.0315307	-1.14501	22.3281	11.2696	0.000353995	0.00248466
Tryptic	[R].GTVVTGTLER.[G]		TUFM	0.288265	-1.48328	-0.943541	0.539741	-1.23181	21.0667	11.3285	0.000356357	0.00249873
Tryptic	[R].QVDQLTNDK.[A]		VIM	0.363852	-0.814992	-0.615645	0.199347	-0.979497	27.2035	11.2493	0.000357313	0.00250296
Tryptic	[K].FEGGDRDLEHLSK.[F]		PDIA4	-0.443602	-0.836598	-1.31026	-0.473661	-0.866657	21.4807	11.2397	0.000358898	0.00251158
Tryptic	[R].FYAYNPLAGGLLTGK.[Y]		AKR7A2	-0.192636	-1.42481	-1.34041	0.0843998	-1.14777	20.0465	11.2482	0.000359573	0.00251382
Tryptic	[R].IRGETLGIIGLGR.[V]		CTBP1	-0.857913	-1.6495	-1.76126	-0.111754	-0.903343	19.3725	11.3025	0.000360426	0.00251481
Tryptic	[R].NIIGYFEQK.[D]		ERP44	0.243187	-0.941219	-0.917706	0.023513	-1.16089	21.3223	11.2318	0.00036021	0.00251481
Tryptic	[R].AQHEDQVEQYKK.[E]		LMNA	-0.0896422	-0.856051	-0.740088	0.115963	-0.650446	25.0128	11.2217	0.000361889	0.00252254
Tryptic	[R].EAVELPLTHFELYK.[Q]		PSMC4	-0.331508	-1.43404	-1.52808	-0.0940364	-1.19657	21.3509	11.2515	0.000363139	0.00252876
Tryptic	[R].GSPGGPGAAGFPGAR.[G]	3xOxidation [P3; P6; P12]	COL3A1	0.15874	1.78157	0.01134	-1.77023	-0.1474	26.217	11.2972	0.000365064	0.00253967
Tryptic	[K].GFGTDFK.[K]		HEXB	-0.431713	-1.33365	-1.00132	0.332325	-0.569612	22.118	11.1937	0.000366607	0.0025479
Tryptic	[K].GGKPEPPAMPQPVPTA.[-]		RPS3	-0.284606	-1.15226	-1.04224	0.110016	-0.757636	22.0687	11.1908	0.000367102	0.00254884
Tryptic	[R].ASWIAQK.[L]		CTBS	-0.504439	-1.20808	-1.28253	-0.0744438	-0.778088	21.136	11.1871	0.000367718	0.00255062
Tryptic	[K].SYSPYDMLESIR.[K]	1xOxidation [M7]	ANXA2	-0.057703	-1.0805	-0.888678	0.191821	-0.830975	21.2966	11.1817	0.000368648	0.00255287
Tryptic	[K].VFQGNFDNDTHR.[K]		EDIL3	-1.3484	-1.49237	-1.2721	0.220263	0.0762949	24.2061	11.181	0.000368763	0.00255287
Tryptic	[R].QIIQQNPSLLPALLQQIGR.[E]		RAD23B	-0.36486	-1.93297	-1.64944	0.283534	-1.28458	20.9271	11.282	0.000371064	0.00256629
Tryptic	[R].EADDIVNWLK.[K]		P4HB	-0.472248	-1.46755	-1.34532	0.122226	-0.873075	24.9484	11.1647	0.000371555	0.00256664
Tryptic	[R].VQLVVGDGR.[M]		PCMT1	0.0648244	-1.17062	-0.948643	0.221977	-1.01347	21.6769	11.163	0.00037184	0.00256664
Tryptic	[K].VYYTAGYNSPVK.[L]		HEBP2	0.366284	-0.782016	-1.05123	-0.269214	-1.41751	20.4095	11.1533	0.000373519	0.00257572
Semi	[M].VGVKPVGSDPDFQPELSGAGSR.[L]		TXNL1	-0.73313	-1.12384	-1.28214	-0.158295	-0.549008	20.3444	11.1459	0.000374813	0.00258212
Tryptic	[R].FFDGELTK.[V]		GNPDA1	-0.0423135	-0.732669	-0.800539	-0.0678691	-0.758225	21.3563	11.1383	0.000376123	0.00258845
Tryptic	[R].SLPQSDPVLK.[V]		GLOD4	0.857966	-0.982066	-1.09877	-0.116704	-1.95674	20.9114	11.2503	0.000376462	0.00258845
Tryptic	[R].YPTLWTEQVK.[S]		SMOC2	-0.223807	-2.05399	-1.24918	0.804809	-1.02537	22.9391	11.2368	0.000378786	0.0026019
Tryptic	[K].LVGGTTPGK.[G]		SUCLG1	-0.00834638	-1.10101	-0.807029	0.293976	-0.798683	20.6556	11.1197	0.000379395	0.00260356
Semi	[S].AMCPFGCHCHLR.[V]	3xCarbamidomethyl [C3; C7; C9]; 1xOxidation [M2]	BGN	-2.30276	-1.26594	-0.0467705	1.21917	2.25599	23.0758	11.23	0.000379964	0.00260494
Tryptic	[K].DFLLQQTMLR.[V]		GLO1	-0.180108	-1.34799	-1.09857	0.249415	-0.918466	22.4095	11.1061	0.000381802	0.00261501
Tryptic	[K].APNVVVTR.[L]		ARHGDIB	-0.681522	-1.42695	-1.53104	-0.104083	-0.849514	20.1373	11.102	0.000382518	0.00261738
Tryptic	[K].IKDLSTVEALQNLK.[N]		ANP32E	-0.600849	-1.81685	-1.36949	0.447359	-0.768645	21.7097	11.1652	0.00038356	0.00262198
Tryptic	[R].FIDLESDNLCR.[Y]	1xCarbamidomethyl [C10]	PCOLCE2	0.566533	-1.13808	-0.71561	0.422474	-1.28214	25.2665	11.1143	0.000384612	0.00262664
Tryptic	[K].LQEEMLQR.[E]		VIM	0.332084	-0.917278	-0.517215	0.400063	-0.849299	27.5422	11.0873	0.000385146	0.00262775
Tryptic	[K].IANPVEGSTDR.[Q]		PCBP2	0.0264105	-1.33291	-1.46313	-0.130219	-1.48954	20.1808	11.1475	0.00038715	0.00263888
Tryptic	[PR].LTVADIR.[SK]		G6PD	0.0650857	-1.2621	-0.372271	0.889827	-0.437356	21.5082	11.0709	0.000388089	0.00264274
Tryptic	[K].YGIVDYMIEQSGPPSK.[E]		PDIA4	-0.575527	-1.09025	-1.52689	-0.436642	-0.951361	20.4194	11.0492	0.000392043	0.00266454
Semi	[R].EHGDFYPFDGPGNVLAH.[A]		MMP3	1.38832	2.69146	1.96255	-0.728905	0.574238	24.0575	11.1618	0.000392005	0.00266454
Tryptic	[R].FLQDYFDGNLK.[R]		PDIA3	-0.35143	-1.25706	-1.6515	-0.394441	-1.30007	23.0026	11.0849	0.000392771	0.00266692
Tryptic	[R].NIPGITLLNVSK.[L]		RPL4	-0.44096	-1.80732	-1.24203	0.565292	-0.801071	24.4386	11.1124	0.000393259	0.00266768
Tryptic	[K].KQELLEALTK.[H]		XRCC6	-0.510204	-1.91355	-1.66803	0.245519	-1.15783	22.4267	11.1492	0.000394281	0.00266955
Tryptic	[R].ELLIIGGVAAR.[D]		DDX1	-0.51667	-1.35485	-1.84458	-0.489729	-1.32791	20.3052	11.1187	0.000394288	0.00266955
Semi	[KG].QDEFKR.[LA]	1xGln->pyro-Glu [N-Term]	ERP29	-0.307425	-1.8789	-1.01576	0.863134	-0.708339	21.4097	11.1138	0.00039571	0.00267662
Tryptic	[R].NSNLVGAAHEELQQSR.[I]		LMNA	-0.0599264	-0.861781	-0.794122	0.0676591	-0.734195	24.9503	11.0213	0.000397179	0.00268399
Tryptic	[K].AAYEAELGDARK.[T]		LMNA	0.0481884	-0.630565	-1.13838	-0.507814	-1.18657	22.6619	11.0046	0.000400289	0.00269729
Tryptic	[K].EIKDILIQYDR.[T]		RPS16	-0.307154	-1.42976	-1.32139	0.108369	-1.01424	21.9554	11.0053	0.000400149	0.00269729
Tryptic	[R].QTTSNLGHLNKPSIQALIHGLNR.[H]		PSMD14	-0.0973835	-0.790144	-1.12189	-0.331745	-1.0245	22.7779	11.0083	0.000399602	0.00269729
Tryptic	[K].ELEFYLR.[K]		RPS8	-0.249014	-1.12174	-0.950122	0.171614	-0.701108	21.9858	11.0013	0.000400908	0.00269889
Tryptic	[K].KLEVNEAELLR.[R]		CAVIN1	0.551533	-0.461611	-0.357677	0.103934	-0.90921	24.7565	10.9902	0.000402986	0.0027103
Tryptic	[K].FAVYLPPK.[A]		ESD	0.0847559	-1.7559	-1.99364	-0.237737	-2.0784	21.8729	11.0948	0.000404257	0.00271627
Tryptic	[R].YGSDIVPFSK.[V]		XRCC5	0.0448273	-0.769973	-1.01251	-0.242542	-1.05734	20.06	10.9745	0.00040596	0.00272513
Tryptic	[R].LEAMYEVIDQGPIR.[R]		CCDC80	-0.220436	-1.83715	-1.46155	0.375606	-1.24111	21.717	11.0829	0.000406463	0.00272592
Tryptic	[R].DLALAIR.[D]		CAPG	0.185065	-0.720028	-0.657938	0.0620901	-0.843003	23.8171	10.9388	0.000412827	0.00276598
Tryptic	[R].GQLEQITGK.[G]		HP1BP3	-0.0400845	-1.0002	-0.836715	0.163483	-0.79663	21.5402	10.9365	0.000413272	0.00276635
Tryptic	[K].AVAFQNPQTHVIENLHAAAYR.[N]		UQCRC2	0.0938123	-1.16202	-1.14734	0.0146781	-1.24115	21.7995	10.923	0.000415897	0.00277866
Tryptic	[K].YADLPGIAR.[N]		DCTN2	0.297657	-0.959029	-0.875301	0.0837279	-1.17296	20.3583	10.923	0.000415895	0.00277866
Tryptic	[K].IDKTDYMVGSYGPR.[A]		ARHGDIA	0.10992	-0.853011	-0.855527	-0.00251644	-0.965446	23.1726	10.9208	0.000416325	0.0027789
Tryptic	[K].TQDQISNIK.[Y]		LASP1	0.231574	-1.11889	-0.820327	0.298567	-1.0519	20.6934	10.9082	0.000418787	0.0027927
Tryptic	[R].VINQILTEMDGMSTK.[K]		VCP	-0.35102	-1.00197	-1.43341	-0.431443	-1.08239	22.0827	10.9008	0.000420251	0.00279983
Tryptic	[K].DLVTSLKDYIK.[A]		P4HA1	-1.09306	-2.94419	-2.75223	0.191961	-1.65916	21.5471	11.0017	0.000421998	0.00280839
Tryptic	[R].HIDSAHLYNNEEQVGLAIR.[S]		AKR1C1	-0.336426	2.64387	0.922913	-1.72096	1.25934	20.885	10.9999	0.00042233	0.00280839
Tryptic	[K].SLDFYTR.[V]		GLO1	0.0452571	-1.14521	-0.787935	0.357278	-0.833192	22.3055	10.8857	0.000423255	0.00281191
Tryptic	[K].AFAAGADIK.[E]		ECHS1	0.405656	-1.07272	-0.425428	0.647296	-0.831084	22.0569	10.8767	0.000425049	0.0028159
Tryptic	[K].HGEVCPAGWKPGSETIIPDPAGK.[L]	1xCarbamidomethyl [C5]	PRDX4	-0.222074	-1.34009	-1.36353	-0.0234457	-1.14146	21.2977	10.8811	0.000425018	0.0028159
Tryptic	[K].IDLAGSSLSGILDK.[D]		SH3KBP1	0.570434	-1.23459	-0.910028	0.324558	-1.48046	20.1036	10.9587	0.000424994	0.0028159
Tryptic	[R].VDQLTAQLADLAAR.[G]		VCL	0.0679864	-1.67496	-1.25128	0.423676	-1.31927	22.1372	10.9721	0.000425884	0.0028188
Tryptic	[R].LTELETAVR.[C]		DCTN2	0.328015	-1.20813	-1.15757	0.0505537	-1.48559	19.7708	10.9217	0.000427604	0.00282753
Tryptic	[K].TILALMK.[T]		ANXA11	-0.223951	-0.972735	-1.45372	-0.480987	-1.22977	20.8781	10.845	0.000431452	0.00285032
Tryptic	[K].SEVAAENHLR.[L]		PDIA5	-0.366936	-1.03533	-1.30318	-0.26784	-0.936239	20.4846	10.8373	0.000433027	0.00285806
Tryptic	[R].IFGGLDMLAEK.[L]		ANP32B	-0.00615309	-1.71064	-1.29259	0.41805	-1.28644	21.815	10.9306	0.000434172	0.00286295
Tryptic	[K].ALPGQLKPFETLLSQNQGGK.[T]		GSTP1	-0.0397018	-1.39676	-1.40017	-0.00341123	-1.36047	28.0638	10.8848	0.000436835	0.0028674
Tryptic	[K].LNVWDIGGQR.[K]		ARL3	-0.0942993	-1.36569	-1.15974	0.20595	-1.06544	20.586	10.8223	0.000436104	0.0028674
Tryptic	[R].ILVTLLHTLER.[M]		ACAT2	0.909085	-0.898245	-0.717706	0.180538	-1.62679	22.32	10.9003	0.000436574	0.0028674
Tryptic	[R].SHMMDVQGSTQDSAIK.[D]		PDIA4	-0.427066	-1.2775	-1.36952	-0.0920176	-0.942449	19.9966	10.8186	0.000436872	0.0028674
Tryptic	[R].VDILDPALLR.[S]		PSMC3	-0.36215	-1.61012	-1.33546	0.274659	-0.973306	22.3596	10.8694	0.000435323	0.0028674
Tryptic	[R].GDQYCGGLLDRPSGSFK.[T]	1xCarbamidomethyl [C5]	PCOLCE2	0.607807	-1.33298	-0.859664	0.473315	-1.46747	25.1672	10.9048	0.000437421	0.00286835
Tryptic	[K].SLGVGFATR.[Q]		FABP3	-0.886578	-2.34775	-2.80395	-0.456208	-1.91738	21.3691	10.9151	0.000439282	0.00287789
Tryptic	[R].AVEVLPK.[A]		GSN	-0.407209	-1.10199	-1.07354	0.0284576	-0.666328	25.6187	10.8044	0.000439807	0.00287866
Tryptic	[K].SVFDLIDTFQSR.[I]		CCDC80	-0.435808	-1.57718	-0.987102	0.590083	-0.551294	22.5905	10.8014	0.000440425	0.00288005
Tryptic	[K].KVHVIFNYK.[G]		CALR	-0.146065	-1.04992	-1.22112	-0.171204	-1.07506	24.6743	10.798	0.000441136	0.00288204
Semi	[A].EPAVYFK.[E]	1xGlu->pyro-Glu [N-Term]	CALR	-0.155969	-1.0262	-1.36958	-0.343377	-1.21361	21.2742	10.7904	0.000442736	0.00288559
Tryptic	[K].VEVVASLK.[N]		CXCL5	-0.500115	3.31274	3.80936	0.49662	4.30948	21.9687	10.8975	0.000442903	0.00288559
Tryptic	[R].YEATSVQQK.[V]		TOR1AIP1	-0.0124769	-0.798247	-0.702027	0.0962202	-0.68955	19.2426	10.793	0.000442185	0.00288559
Tryptic	[K].IFGVTTLDIVR.[A]		MDH2	-0.112637	-1.49528	-0.888279	0.607004	-0.775642	24.3285	10.7651	0.00044807	0.00291657
Tryptic	[R].RPYFPVAVGK.[Y]		CFH	0.681337	-1.36702	-0.709365	0.657654	-1.3907	21.9	10.8604	0.000449047	0.00292025
Tryptic	[K].KHLEINPDHPIVETLR.[Q]		HSP90AB1	-0.602449	-1.18781	-1.45441	-0.266598	-0.851961	22.0841	10.7582	0.000449546	0.00292081
Tryptic	[R].MGANSLER.[M]		HNRNPM	0.316551	-0.821075	-0.815212	0.00586266	-1.13176	21.7482	10.7369	0.000454102	0.00294771
Tryptic	[K].SNFAEALAAHK.[Y]		P4HB	-0.290437	-1.2064	-0.947437	0.258961	-0.656999	24.9172	10.7279	0.000456063	0.00295773
Tryptic	[R].VHKQELELLNNELLK.[Q]		ANGPTL2	-0.576876	-1.38193	-1.13537	0.24656	-0.55849	25.2523	10.723	0.000457113	0.00296183
Tryptic	[K].GTAFGGWK.[S]		ADH5	0.585538	-0.503428	-0.416143	0.0872852	-1.00168	22.5558	10.7164	0.00045856	0.00296698
Semi	[M].PGIVELPTLEELKVDEVK.[I]		NDUFA8	0.182602	-2.21781	-1.72517	0.492644	-1.90777	20.8185	10.8221	0.000458747	0.00296698
Tryptic	[K].TTLTAAITK.[I]		TUFM	0.20781	-1.65842	-0.921127	0.737294	-1.12894	21.4387	10.7981	0.000459799	0.00297107
Tryptic	[R].LQTMKEELDFQK.[N]		LMNA	0.0143537	-0.851956	-0.837476	0.0144797	-0.85183	24.0313	10.7074	0.000460528	0.00297307
Tryptic	[R].KYTLPPGVDPTQVSSSLSPEGTLTVEAPMPK.[L]		HSPB1	0.687268	-2.50606	-1.71734	0.78872	-2.40461	22.1651	10.802	0.000463078	0.00298681
Tryptic	[R].QGNMTAALQAALK.[N]		ARPC5	0.0922367	-1.05515	-0.771513	0.28364	-0.863749	22.3022	10.6785	0.000466912	0.0030088
Tryptic	[R].FQSSHHPTDITSLDQYVER.[M]		HSP90B1	-0.385041	-0.898566	-1.03557	-0.137001	-0.650526	25.1925	10.6765	0.000467359	0.00300894
Tryptic	[R].ELTPQVVSAAR.[I]		VCL	0.461453	-0.600583	-0.502181	0.0984025	-0.963634	20.9336	10.6712	0.000468531	0.00301101
Tryptic	[R].PAQLSAPTR.[Q]		COL11A2	-1.42358	-1.94408	-1.60053	0.343544	-0.176954	24.3969	10.7586	0.000468412	0.00301101
Tryptic	[K].HYGPGWVSMANAGK.[D]	1xOxidation [M9]	PPIB	0.249057	-1.53811	-1.4385	0.0996063	-1.68756	20.4313	10.7685	0.000470423	0.00301769
Tryptic	[R].GSYGDLGGPIITTQVTIPK.[D]		HNRNPK	-0.0477624	-1.75601	-1.15684	0.599163	-1.10908	21.7388	10.7513	0.000470012	0.00301769
Semi	[R].ACLQNSAIIATPEQ.[L]	1xCarbamidomethyl [C2]	ACAN	0.887793	4.66111	3.61122	-1.04989	2.72342	24.1495	10.765	0.000471193	0.0030199
Tryptic	[K].TPVLFDIYEIK.[E]		ANXA11	-0.484562	-1.40509	-1.49481	-0.0897189	-1.01025	21.1825	10.6621	0.000473019	0.00302612
Tryptic	[K].TYGQSTYSR.[Q]		PSMC2	-0.618811	-1.21051	-0.99444	0.216072	-0.375629	20.3251	10.6518	0.000472893	0.00302612
Semi	[D].LVAFHDFSSDLENVPHLR.[Y]		PRELP	0.129335	3.38087	1.93176	-1.44911	1.80243	24.0474	10.7344	0.000478013	0.00304981
Tryptic	[K].LYMVSDASGSMR.[V]		SCIN	-0.754966	-1.16213	-1.52169	-0.359558	-0.766722	23.3178	10.6304	0.000477759	0.00304981
Tryptic	[R].ILEFFGLK.[K]		P4HB	-2.07018	-2.30952	-2.44537	-0.135849	-0.375192	21.5612	10.7355	0.000477769	0.00304981
Tryptic	[R].CQPSGHWEEPQITCTDPTTYKR.[R]	2xCarbamidomethyl [C1; C14]	ACAN	0.0168674	-2.34195	-1.22011	1.12185	-1.23697	25.5256	10.7163	0.000482094	0.00307308
Tryptic	[K].HLAGLGLTEAIDKNK.[A]		SERPINH1	-1.8452	-1.77674	-1.78053	-0.00379236	0.0646709	22.2064	10.7084	0.000483884	0.00307895
Tryptic	[K].ILIDSIYK.[V]		PLCH1	-0.339801	-1.07577	-0.818791	0.256978	-0.47899	22.587	10.6052	0.000483547	0.00307895
Tryptic	[K].KPLPDHVSIVEPK.[D]		RPS3	-0.292926	-1.14547	-0.786786	0.358687	-0.49386	23.2652	10.6005	0.000484644	0.00308101
Tryptic	[K].TPNWPDRDYPAGVTCVWHIVAPK.[N]	1xCarbamidomethyl [C15]	PCOLCE2	0.348907	-2.38022	-0.918241	1.46198	-1.26715	22.4339	10.6776	0.000490972	0.00311845
Tryptic	[R].QLFPGGFPK.[D]		COL11A2	-1.31273	-2.51704	-1.81097	0.706068	-0.49824	24.0509	10.6728	0.000492075	0.00312265
Tryptic	[R].VARPAQLSAPTR.[Q]		COL11A2	-1.48641	-1.82088	-2.08057	-0.259684	-0.594156	24.4379	10.6541	0.000496436	0.0031475
Tryptic	[K].GFGFGQGAGALVHSE.[-]		CSRP1	-0.127246	-0.999258	-1.27175	-0.272489	-1.1445	21.3694	10.5456	0.000497579	0.00314885
Tryptic	[K].LFCPQDK.[K]	1xCarbamidomethyl [C3]	SPINK5	-1.0986	-1.97344	-1.68094	0.2925	-0.582338	21.5409	10.6383	0.000497983	0.00314885
Tryptic	[K].VFQGNFDNDTHRK.[N]		EDIL3	-1.41194	-1.30237	-1.38291	-0.0805383	0.0290264	24.863	10.5443	0.000497881	0.00314885
Tryptic	[K].VNASASSLK.[K]		FSCN1	-0.29884	-1.06259	-1.00725	0.0553387	-0.70841	21.763	10.5353	0.00050004	0.00315341
Tryptic	[R].AVVIVDDR.[G]		SFPQ	0.354758	-1.18582	-1.02641	0.159412	-1.38117	21.3975	10.5787	0.00049956	0.00315341
Tryptic	[R].LGAAPVTQPTR.[R]		COL16A1	0.214375	-1.32671	-1.13849	0.188223	-1.35287	19.7536	10.5983	0.000499688	0.00315341
Tryptic	[R].DLVGELGTALR.[K]		FUCA1	-0.85354	-1.73119	-1.8325	-0.101308	-0.978958	20.6489	10.6177	0.000500638	0.00315437
Tryptic	[R].VVFVFGPDKK.[L]		PRDX6	0.214663	-0.832335	-0.796384	0.035951	-1.01105	24.0386	10.5251	0.000502505	0.00316332
Tryptic	[K].FLSDASVTAGGFQIK.[Y]		TNFAIP6	1.08241	3.66796	2.71529	-0.952672	1.63288	23.1213	10.5984	0.000509699	0.00320413
Tryptic	[K].QEVQNLIK.[D]		DPYSL3	0.544607	-1.17662	-1.53599	-0.359365	-2.08059	21.4953	10.5957	0.000510345	0.00320413
Tryptic	[R].IGSPEYIK.[S]		EDIL3	-1.21874	-1.24748	-1.24827	-0.000796463	-0.0295311	26.0353	10.4934	0.000510234	0.00320413
Tryptic	[R].YQCTEGFVQR.[H]	1xCarbamidomethyl [C3]	ACAN	-0.0812778	-1.8468	-0.64304	1.20376	-0.561762	29.498	10.5744	0.000511045	0.00320569
Tryptic	[K].NIYVLQELDNPGAK.[R]		XRCC6	-0.0839294	-1.15079	-1.122	0.0287845	-1.03807	22.1728	10.4845	0.00051244	0.00320929
Tryptic	[R].NNEVWLIQK.[N]		HEBP2	0.470015	-0.423671	-0.72941	-0.305739	-1.19943	20.8407	10.4841	0.000512526	0.00320929
Tryptic	[K].LTPEYLQLMK.[Y]		ERLIN2	-0.539537	-1.35426	-1.3689	-0.0146358	-0.82936	19.5078	10.4511	0.000520765	0.003258
Tryptic	[K].ANPFGGASHAK.[G]		RPS23	-0.509997	-1.11472	-1.06364	0.0510791	-0.553647	21.7951	10.4387	0.000523887	0.00327214
Tryptic	[K].LYGPTNFSPIINHVAR.[F]		CPNE3	-0.0235963	-1.62218	-0.819423	0.802755	-0.795827	21.0781	10.4894	0.000524449	0.00327214
Tryptic	[R].IVATKPLYVALAQR.[K]		PABPC3	-0.0430313	-1.31567	-1.37669	-0.0610169	-1.33366	20.5385	10.4842	0.000524873	0.00327214
Tryptic	[R].QINWTVLYR.[R]		RPL24	-0.458612	-1.25595	-1.60791	-0.351959	-1.1493	20.5967	10.4591	0.000524213	0.00327214
Tryptic	[K].SPASDTYIVFGEAK.[I]		NACA	0.101295	-0.94919	-1.06578	-0.116588	-1.16707	20.9699	10.425	0.000527386	0.00328492
Tryptic	[R].SEDYVDIVQGR.[R]		PLOD1	-0.954943	-1.78378	-1.3344	0.44938	-0.379456	20.1266	10.4621	0.000528621	0.00328972
Tryptic	[R].GAFGKPQGTVAR.[V]		RPL10	-0.446975	-1.44028	-0.826362	0.613919	-0.379388	23.1713	10.4151	0.000529909	0.00329483
Tryptic	[K].DGVVLFK.[K]		P4HB	-0.167425	-1.0472	-0.812579	0.234622	-0.645155	23.4939	10.4078	0.000531794	0.00330366
Tryptic	[R].AESMLQQADK.[L]		PLS3	0.946922	-0.38395	-0.586775	-0.202825	-1.5337	20.4961	10.4038	0.000532828	0.00330717
Tryptic	[K].QLEAIDQLHLEYAK.[R]		ACTN4	-0.283287	-1.17254	-1.01541	0.15713	-0.732122	21.4698	10.3998	0.000533867	0.00331073
Tryptic	[R].LILPVGPAGGNQMLEQYDKLQDGSIK.[M]		PCMT1	0.130599	-1.16691	-1.00359	0.163319	-1.13419	19.9568	10.3956	0.000534954	0.00331456
Semi	[RH].VIEGDVVSALNK.[A]		LIMS1	0.139897	-0.887439	-0.853274	0.0341642	-0.993171	20.2135	10.3697	0.000541711	0.00335349
Tryptic	[R].SWDAINR.[L]		PRCP	-0.0683177	-1.35821	-1.01222	0.34599	-0.9439	20.2105	10.3669	0.000542464	0.00335522
Tryptic	[R].QFLGQMTQLNQLLGEVK.[D]		THBS4	0.761803	-1.85511	-1.52262	0.332493	-2.28442	20.1646	10.4592	0.000544624	0.00336564
Tryptic	[R].SPAQILLR.[W]		AKR1A1	0.121446	-0.84528	-0.715832	0.129448	-0.837277	22.8314	10.3418	0.000549107	0.00339039
Tryptic	[K].YKPESEELTAER.[I]		P4HB	-0.220592	-1.12493	-0.987777	0.137152	-0.767185	25.2712	10.337	0.00055039	0.00339535
Tryptic	[K].LMENMR.[N]		SND1	0.164171	-1.14221	-0.84196	0.300249	-1.00613	21.0893	10.3347	0.000551023	0.0033963
Tryptic	[K].NGFVVLK.[G]		EIF5A	0.116407	-0.872084	-0.655245	0.216839	-0.771651	19.8741	10.328	0.000552818	0.0034044
Tryptic	[K].CMQLTDFILK.[F]	1xCarbamidomethyl [N-Term]; 1xCarbamidomethyl [C1]	RPL14	-0.38678	-2.22663	-1.50602	0.720611	-1.11924	20.5748	10.4169	0.000555763	0.00341956
Tryptic	[K].VLGDVIEVHGK.[H]		CRYAB	0.425521	-0.838522	-0.594451	0.244071	-1.01997	26.0721	10.2915	0.000562736	0.00345946
Tryptic	[R].SDIAVPIPK.[D]		CRYZ	0.0695738	-1.15868	-0.995612	0.163067	-1.06519	21.634	10.2763	0.00056695	0.00348234
Tryptic	[K].HNQLPLVIEFTEQTAPK.[I]		P4HB	-0.554112	-2.00238	-1.66824	0.334138	-1.11413	25.0757	10.3621	0.000570572	0.00349549
Tryptic	[K].SSGPTSLFAVTVAPPGAR.[Q]		HNRNPU	-0.569224	-1.8009	-1.56777	0.233137	-0.998544	21.0074	10.3465	0.000569999	0.00349549
Tryptic	[R].NNFEGEVTK.[E]		P4HB	-0.16733	-1.17856	-1.0057	0.17286	-0.838373	24.3404	10.2647	0.000570165	0.00349549
Tryptic	[R].ILDLGITGPEGHVLSRPEEVEAEAVNR.[A]		DPYSL2	0.116927	-1.83085	-1.77402	0.0568345	-1.89094	23.2737	10.3603	0.000571082	0.00349559
Tryptic	[K].GIGLAIVR.[D]		CBR1	-0.631991	-1.27215	-1.24355	0.0286041	-0.611558	22.5139	10.2552	0.00057281	0.0034971
Tryptic	[K].LWTLVSEQTR.[V]		RPL27A	-0.347903	-1.82276	-1.10329	0.719471	-0.755387	22.4267	10.3341	0.00057256	0.0034971
Tryptic	[R].QLYVLGHEAMK.[R]	1xGln->pyro-Glu [N-Term]	UBA1	-0.122257	-1.51267	-1.18488	0.327783	-1.06263	20.942	10.3009	0.000572757	0.0034971
Tryptic	[K].LSIVPVR.[R]		RPS2	-0.19107	-1.25619	-0.887922	0.368265	-0.696852	22.8031	10.2304	0.000579813	0.00353681
Tryptic	[R].MGPAMGPALGAGIER.[M]		HNRNPM	0.0047752	-1.39392	-0.905881	0.488043	-0.910656	19.8831	10.2221	0.000582183	0.00354821
Tryptic	[K].GSVYIGGAPDVATLTGGR.[F]		HSPG2	-0.493727	-1.65886	-0.809823	0.849037	-0.316096	20.452	10.2138	0.00058456	0.00355719
Tryptic	[K].IVSSAMEPDREYHFGQAVR.[F]		CFH	0.815202	-1.50818	-1.19751	0.310666	-2.01271	21.2192	10.3114	0.000584701	0.00355719
Tryptic	[R].FCGTFRPGALVSSGNK.[M]	1xCarbamidomethyl [C2]	PCOLCE2	0.661455	-1.04204	-0.701175	0.340867	-1.36263	25.4635	10.2592	0.000585163	0.00355719
Tryptic	[K].KGVNLPGAAVDLPAVSEK.[D]		PKM	-0.610362	-1.28377	-1.05507	0.228697	-0.44471	27.4643	10.1927	0.000590628	0.00358733
Tryptic	[R].GQPGVMGFPGPK.[G]	1xOxidation [M/P]	COL3A1	0.396823	0.56346	-2.3656	-2.92906	-2.76242	21.4953	10.2863	0.000591825	0.00358844
Tryptic	[R].VIQGDGVDINTLQEIVEGMK.[Q]		NAMPT	2.00527	3.15622	3.40442	0.2482	1.39915	21.7255	10.2871	0.000591596	0.00358844
Tryptic	[R].EQTLSPTITSGLHNIAR.[S]		SEC31A	-0.0818495	-1.62286	-1.28639	0.336467	-1.20454	20.6356	10.2601	0.000594316	0.00360047
Tryptic	[K].EVVGTFK.[A]		BCAT1	0.598407	-0.628071	-0.328051	0.300021	-0.926458	22.3143	10.1666	0.000598264	0.00360963
Tryptic	[K].FIEIAAR.[K]		HNRNPU	-0.112204	-1.1766	-0.936315	0.240283	-0.824111	21.7603	10.1662	0.000598376	0.00360963
Tryptic	[K].LIINSLYK.[N]		HSP90B1	-0.279529	-0.958573	-0.903699	0.0548736	-0.62417	25.2388	10.1722	0.000596637	0.00360963
Tryptic	[R].QVQSLTCEVDALK.[G]	1xCarbamidomethyl [C7]	VIM	-0.0104905	-1.69068	-0.930266	0.760412	-0.919775	27.5363	10.2512	0.000596887	0.00360963
Tryptic	[R].YLAEVASGEK.[K]		YWHAH	0.922572	-0.314921	-0.157088	0.157833	-1.07966	21.1853	10.1673	0.000598076	0.00360963
Tryptic	[R].IVLLDSSLEYK.[K]		CCT3	-0.284724	-1.24538	-1.55749	-0.312101	-1.27276	20.6586	10.1906	0.000603027	0.00363458
Tryptic	[K].KAVAISLPK.[G]		SERPINH1	-1.0164	-1.10435	-0.979363	0.124992	0.0370385	22.1525	10.1432	0.000605201	0.00364459
Tryptic	[K].QMIAVADENQNHHLEPEEVLK.[Y]		SDF4	-0.152057	-1.81509	-1.14021	0.67488	-0.988153	21.426	10.2268	0.000606778	0.00364788
Tryptic	[R].DFTPVCTTELGR.[A]	1xCarbamidomethyl [C6]	PRDX6	-0.132223	-1.13437	-1.03047	0.103901	-0.898242	22.1912	10.1395	0.00060631	0.00364788
Tryptic	[R].KAAALEFLNR.[F]		STIP1	-0.426575	-0.875067	-1.18553	-0.310461	-0.758952	20.5167	10.1333	0.000608151	0.00365303
Tryptic	[R].FVLSQAK.[D]		TXNDC5	-0.555733	-1.49472	-1.34939	0.14533	-0.793661	20.1167	10.1285	0.000611842	0.00367209
Tryptic	[R].KSNFAEALAAHK.[Y]		P4HB	-0.250829	-1.06565	-1.1612	-0.0955521	-0.910368	24.7607	10.1189	0.000612502	0.00367294
Tryptic	[K].GVQLQTHPNVDKK.[L]		ARCN1	-0.199118	-0.744626	-1.05999	-0.315365	-0.860874	21.3192	10.1095	0.000615358	0.00368694
Tryptic	[FK].TLQELR.[DA]		DCN	0.920732	1.62682	1.14884	-0.477981	0.228106	28.7682	10.0978	0.000618914	0.00370511
Tryptic	[R].TPAVEGLTEAEEEELRAELTK.[V]		TPD52L2	-0.0709089	-2.69367	-1.75833	0.935348	-1.68742	21.3371	10.1909	0.000619834	0.00370749
Tryptic	[K].LLPPYLR.[V]		NAMPT	1.93852	2.91973	2.78005	-0.13968	0.841528	23.4166	10.1837	0.000622003	0.00371732
Tryptic	[K].NLLHVTDTGVGMTR.[E]		HSP90B1	-0.362615	-0.945061	-0.989574	-0.0445131	-0.626959	25.0582	10.0811	0.000624055	0.00372644
Tryptic	[K].QVKPYVEEGLHPQIIIR.[A]		CCT7	-1.04027	-1.66349	-1.74795	-0.0844592	-0.707672	20.0041	10.1452	0.000627587	0.00374437
Tryptic	[K].EHPVLALPGAPAQFPVLEEHRPLQK.[Y]		POFUT1	-0.997019	-2.78738	-2.54538	0.242001	-1.54836	21.1022	10.1608	0.000628977	0.00374583
Tryptic	[K].PALPAGTEDTAK.[E]		GSN	-0.616467	-1.68049	-1.1442	0.536287	-0.527734	22.7068	10.0841	0.000629418	0.00374583
Tryptic	[R].VLIALLAR.[N]		COLGALT1	-1.00892	-2.9603	-2.27592	0.684373	-1.26701	20.365	10.1601	0.000629178	0.00374583
Tryptic	[R].MKEYGEQIDPSTHR.[K]		CNPY2	-0.315944	-0.926911	-1.72898	-0.802065	-1.41303	23.0647	10.1159	0.000629981	0.00374603
Tryptic	[K].STLFVPR.[L]		PEPD	0.337813	-0.67805	-0.686556	-0.00850615	-1.02437	21.7997	10.0525	0.000632953	0.00375878
Tryptic	[R].IDILDSALLRPGR.[I]		PSMC5	-0.256103	-1.50845	-1.38179	0.126665	-1.12568	23.0248	10.1105	0.000633186	0.00375878
Semi	[V].VEHPEFLK.[A]		GSN	-0.509643	-1.4407	-1.20933	0.231376	-0.699683	21.2442	10.0485	0.000634191	0.00376159
Tryptic	[K].DGLILTSR.[G]		PARK7	0.139783	-0.800487	-0.651085	0.149402	-0.790868	24.926	10.0414	0.000636437	0.00377175
Tryptic	[K].TATVYPEPQNK.[E]		ME1	-0.224633	-1.23512	-1.34627	-0.111149	-1.12163	20.4295	10.0395	0.000637044	0.00377219
Tryptic	[R].LYPQVCR.[R]	1xCarbamidomethyl [C6]	EDIL3	-1.35062	-1.34879	-1.27928	0.0695123	0.0713427	26.1358	10.0319	0.000639449	0.00378327
Tryptic	[R].ETNLDSLPLVDTHSK.[R]	1xGlu->pyro-Glu [N-Term]	VIM	0.327276	-2.85512	-1.44587	1.40925	-1.77314	22.7477	10.121	0.000641294	0.00379102
Tryptic	[K].QAGPASVPLR.[T]		PDIA3	-0.150739	-0.923316	-0.811866	0.11145	-0.661128	23.545	10.0239	0.000641993	0.00379199
Tryptic	[R].LHHVSSLAWLDEHTLVTTSHDASVK.[E]		WDR1	0.331575	-0.82003	-1.30038	-0.480348	-1.63195	23.6185	10.0572	0.000644597	0.0038042
Tryptic	[K].LATQLTGPVMPVR.[N]		RPL13	-0.357976	-1.11052	-0.983485	0.127032	-0.62551	23.3101	10.0101	0.000646411	0.00380927
Tryptic	[R].LTGDAFR.[K]		TXNDC12	-0.327433	-0.997367	-0.742	0.255367	-0.414567	22.6183	10.0097	0.000646532	0.00380927
Tryptic	[K].STAGDTHLGGEDFDNR.[M]		HSPA2	0.119255	-1.26519	-0.333617	0.931574	-0.452872	23.773	10.0063	0.000647637	0.00380944
Tryptic	[R].LNTEWSELENLVLK.[D]		P4HA1	-0.713463	-1.98931	-1.62165	0.367662	-0.908189	19.1221	10.1012	0.000647544	0.00380944
Tryptic	[R].YQDTPGVK.[M]		ACLY	0.116411	-0.637248	-0.99637	-0.359122	-1.11278	20.4506	10.0041	0.000648323	0.00381031
Tryptic	[K].DGGFCEVCK.[K]	2xCarbamidomethyl [C5; C8]	PSAP	-0.0333113	0.916098	0.881403	-0.0346943	0.914714	20.3624	9.99819	0.000650237	0.00381839
Tryptic	[K].NLGQPIK.[I]		HSPA4	0.021363	-0.756217	-0.999539	-0.243322	-1.0209	20.0352	9.99334	0.000651806	0.00382375
Tryptic	[R].AAIGLLAR.[H]		APRT	1.04703	-0.422036	-0.264218	0.157818	-1.31125	21.2031	9.99204	0.000652229	0.00382375
Tryptic	[K].DAGTIAGLNVLR.[I]		HSPA8	-0.145836	-0.98797	-0.695289	0.29268	-0.549453	25.3112	9.95994	0.000662739	0.00388208
Tryptic	[K].LVAIVDVIDQNR.[A]		RPL14	-0.328091	-1.80989	-1.33452	0.475371	-1.00643	22.9038	10.0413	0.000664066	0.00388208
Tryptic	[K].YWAAEK.[V]		SCRN1	-0.335684	-1.14291	-1.34465	-0.201737	-1.00897	19.4556	9.95335	0.00066492	0.00388208
Tryptic	[R].DISPVLKDPASFR.[A]		APRT	1.65109	0.393238	0.059335	-0.333903	-1.59175	20.7395	10.0146	0.000664075	0.00388208
Tryptic	[R].HWGGNVLGPK.[S]		RPL7A	-0.272281	-0.93843	-0.873278	0.0651525	-0.600997	22.8811	9.95414	0.000664657	0.00388208
Tryptic	[R].EKLQEEMLQREEAENTLQSFR.[Q]		VIM	0.210189	-1.39303	-1.78633	-0.393301	-1.99652	22.5491	10.045	0.000665607	0.00388289
Tryptic	[R].TCEEHQLCVVAVLPHILDTGAAGR.[N]	2xCarbamidomethyl [C2; C8]	PDIA6	-0.177686	-1.7304	-1.80038	-0.0699752	-1.62269	20.9673	10.0384	0.000667783	0.00389238
Tryptic	[K].VAVLSQNR.[T]		ACAT2	0.657399	-0.394457	-0.294221	0.100237	-0.95162	21.5136	9.91822	0.000676682	0.00394101
Tryptic	[R].FSSETWQNLGTLHR.[L]		ABHD14B	0.033004	-1.09135	-0.891058	0.200294	-0.924062	20.8567	9.9119	0.000678824	0.00395023
Tryptic	[K].AVGESVQKPLDYYR.[V]		GALE	-0.516121	-1.11724	-0.982407	0.134828	-0.466287	21.4094	9.89256	0.000685423	0.00398536
Tryptic	[K].EASYSLIR.[K]		HP1BP3	0.019714	-0.957639	-1.09958	-0.141936	-1.11929	21.7452	9.88163	0.000689185	0.00400394
Tryptic	[R].AITGASLADIMAK.[R]		RPL24	-0.468919	-1.42524	-1.3115	0.113741	-0.842582	23.8354	9.87944	0.000689942	0.00400506
Tryptic	[R].ELLLDGGALQALGPR.[A]		CHADL	0.860186	-1.72655	-0.895533	0.831012	-1.75572	20.4069	9.96644	0.000691837	0.00401277
Tryptic	[K].NVLGHMQQGGAPSPFDR.[N]		PFKP	-0.944632	-1.49117	-1.60611	-0.114942	-0.66148	19.7271	9.90836	0.000692713	0.00401456
Tryptic	[K].GLLNAIVIK.[E]		OAT	-0.0946184	-1.42325	-0.644405	0.778847	-0.549787	22.9692	9.86913	0.000693517	0.00401593
Tryptic	[R].TIEGDFR.[W]		ACAN	0.00415656	-1.71869	-0.654079	1.06461	-0.658236	29.5847	9.93509	0.000696901	0.00403223
Tryptic	[K].AVDIPHMDIEALKK.[L]		RPL10A	-0.672799	-1.48603	-1.40983	0.0761998	-0.737028	23.1091	9.86104	0.000699649	0.00404483
Tryptic	[R].EMDQTMAANAQK.[N]		CMPK1	1.71633	-0.349298	0.355576	0.704873	-1.36076	21.8797	9.93804	0.000701603	0.00405281
Tryptic	[K].MDSTANEVEAVK.[V]	1xOxidation [M1]	P4HB	-0.396151	-1.66067	-1.48795	0.172718	-1.0918	20.9146	9.91819	0.000702762	0.0040562
Tryptic	[K].HGGLYHENMR.[R]		CFH	0.564377	-1.44297	-1.00868	0.434285	-1.57306	21.6114	9.93113	0.000704002	0.00405963
Tryptic	[R].SQLQISNNR.[T]		DSP	1.92287	1.35555	2.07125	0.715696	0.148373	21.0657	9.92969	0.000704503	0.00405963
Tryptic	[K].TDEGIAYR.[G]		PRDX2	0.0219518	-1.01759	-0.875174	0.142418	-0.897126	24.2153	9.81315	0.000713289	0.00410692
Tryptic	[R].GTTITLVLK.[E]		HSP90B1	-0.391308	-0.894143	-1.05618	-0.162036	-0.664872	23.7132	9.80989	0.000714462	0.00411033
Tryptic	[K].YGVSGYPTLK.[I]		PDIA3	0.0215047	-0.85461	-0.877523	-0.0229135	-0.899028	25.1603	9.80121	0.000717591	0.00412498
Tryptic	[R].LSPSPTSQR.[S]		LMNA	-0.149963	-0.901983	-0.856175	0.0458073	-0.706212	24.3564	9.79878	0.000718468	0.00412668
Tryptic	[K].GNDIIAAAK.[R]		VCL	0.405001	-0.642687	-0.350762	0.291924	-0.755764	20.9986	9.79472	0.000719937	0.00413176
Tryptic	[K].FVMQEEFSR.[D]		PDIA3	-0.18699	-0.799347	-0.965285	-0.165938	-0.778296	24.6147	9.78807	0.000722355	0.00414028
Tryptic	[K].HLAGLGLTEAIDK.[N]		SERPINH1	-1.50746	-2.12852	-1.7853	0.343221	-0.277835	23.5476	9.87849	0.000722591	0.00414028
Tryptic	[K].HSGNITFDEIVNIAR.[Q]		RPL12	-0.320144	-1.13804	-1.22425	-0.0862105	-0.904105	22.7291	9.78432	0.000723723	0.00414341
Tryptic	[R].LMMDPLTGLNR.[G]		SYNCRIP	-0.131369	-1.07958	-1.08984	-0.0102629	-0.958471	20.8933	9.77146	0.000728431	0.00416364
Tryptic	[R].TYSLGSALR.[P]		VIM	0.503634	-1.74575	-0.595864	1.14988	-1.0995	23.3545	9.86352	0.000727977	0.00416364
Tryptic	[K].ELDLVSHHVR.[T]		NUCB2	-0.465654	-1.198	-1.13308	0.0649187	-0.667428	22.0881	9.75766	0.000733521	0.00418935
Tryptic	[K].SPILLGSLAHQIYR.[M]		HIBADH	-0.257409	-1.76802	-2.01721	-0.24919	-1.75981	20.7875	9.83809	0.00073723	0.00420714
Tryptic	[K].VDCTAHSDVCSAQGVR.[G]	2xCarbamidomethyl [C3; C10]	TXNDC5	-0.748707	-1.49565	-1.39835	0.0973055	-0.649642	22.2148	9.75249	0.000738895	0.00421325
Tryptic	[R].GLPGEAGPR.[G]	1xOxidation [P3]	COL11A1	-1.10297	-1.00301	-2.02535	-1.02234	-0.922387	23.6002	9.81671	0.00074069	0.00422009
Tryptic	[R].FVNVVPTFGK.[K]		FAU	-0.311763	-0.871165	-0.747734	0.123431	-0.435971	23.4144	9.73462	0.000742112	0.00422479
Tryptic	[R].YLLGTSLAR.[P]		ASS1	-0.0288744	-0.919694	-1.02901	-0.109318	-1.00014	23.8193	9.73217	0.00074303	0.00422662
Tryptic	[K].LVTSIGDVVNHDPVVGDR.[L]		PYGB	-0.108077	-1.31193	-0.828252	0.483673	-0.720176	23.9053	9.72995	0.000743866	0.00422713
Tryptic	[R].IDYIAGLDSR.[G]		APRT	0.985015	-0.88645	-0.49747	0.38898	-1.48249	20.5006	9.80269	0.000744314	0.00422713
Tryptic	[R].LLLITAPK.[A]		CCDC80	-0.184946	-1.28244	-0.563027	0.719413	-0.378081	24.1016	9.72307	0.000746459	0.00423591
Tryptic	[K].NFGIGQDIQPK.[R]		RPL7A	-0.296584	-0.845771	-0.718287	0.127484	-0.421703	23.1445	9.69681	0.000756451	0.00428575
Tryptic	[R].SDTSFMFQR.[V]		ANXA4	0.446387	-0.628318	-0.669719	-0.0414016	-1.11611	24.0713	9.6979	0.000756037	0.00428575
Tryptic	[K].VQVSYKGETK.[A]		HSPA1B	-0.565244	-1.03131	-2.00289	-0.971581	-1.43765	20.606	9.78278	0.000757822	0.00429008
Tryptic	[R].VYNVTQHAVGIVVNK.[Q]		RPL21	-0.200277	-1.01182	-0.908235	0.103581	-0.707958	23.5782	9.69076	0.000758776	0.00429205
Tryptic	[R].KDDPTLLSSGR.[V]		PCMT1	0.099392	-1.14498	-0.636229	0.508754	-0.735621	20.9477	9.68614	0.000760556	0.00429526
Tryptic	[R].MALIGLGVSHPVLK.[Q]		UQCRC2	-0.304154	-1.56278	-0.966133	0.596651	-0.661979	22.2094	9.69683	0.000760412	0.00429526
Tryptic	[K].GTVACGEPPVVEHAR.[T]	1xCarbamidomethyl [C5]	ACAN	-0.0799955	-1.76305	-0.700045	1.063	-0.620049	29.4925	9.75457	0.00076244	0.00430247
Tryptic	[K].EVVHTVSLHEIDVINSR.[T]		RUVBL2	-0.367316	-1.68339	-1.08124	0.602148	-0.713921	19.7013	9.72311	0.000766747	0.00432084
Tryptic	[K].GAEEMETVIPVDVMR.[R]		PARK7	0.190107	-0.896158	-1.27233	-0.376174	-1.46244	22.9242	9.6836	0.000767321	0.00432084
Tryptic	[K].TFDQLTPDESKER.[L]		RCN1	-0.94111	-1.80003	-1.71598	0.0840432	-0.774873	20.7482	9.74997	0.000767526	0.00432084
Tryptic	[K].VVNPLFEK.[R]		RPL7A	-0.246868	-1.18308	-0.890581	0.292497	-0.643713	21.0775	9.66577	0.00076846	0.00432266
Tryptic	[R].EANLAASFGK.[S]		DLD	0.0216331	-1.08122	-0.721075	0.360147	-0.742708	21.0362	9.661	0.000770326	0.00432286
Tryptic	[R].GVSSQETAGIGASAHLVNFK.[G]		NAMPT	1.45099	2.59206	2.26711	-0.32495	0.816125	23.0588	9.75185	0.00076962	0.00432286
Tryptic	[R].MGPSGGEGMEPERR.[D]		LASP1	-0.108594	-1.31007	-1.37842	-0.0683411	-1.26982	20.2581	9.71293	0.000769726	0.00432286
Tryptic	[VR].LVLVNAVYFK.[AG]		SERPINB12	-0.347794	1.07713	1.20608	0.12895	1.55387	26.4004	9.72412	0.00077102	0.00432333
Tryptic	[K].LKGEMMDLQHGSLFLQTPK.[I]		LDHB	-0.00173546	-1.59678	-1.94485	-0.348073	-1.94312	22.0419	9.73895	0.000774601	0.00433506
Tryptic	[K].VGPSGAPGEDGRPGPPGPQGAR.[G]	1xOxidation [P]	COL2A1	-1.08877	0.17801	-1.90702	-2.08503	-0.818249	23.8283	9.7349	0.000776172	0.00433506
Tryptic	[K].YQEGGVESAFHK.[T]		CAPG	0.254594	-0.530513	-0.496718	0.0337952	-0.751312	24.2765	9.64798	0.000775438	0.00433506
Tryptic	[R].KGWTLMHPGR.[L]		PLOD1	-0.959039	-1.34419	-1.08825	0.25594	-0.129209	20.6262	9.64837	0.000775284	0.00433506
Tryptic	[R].LWDLTTGTTTR.[R]		RACK1	-0.236032	-0.934837	-0.820384	0.114453	-0.584352	22.944	9.64714	0.000775773	0.00433506
Tryptic	[K].DKVFQGNFDNDTHR.[K]		EDIL3	-1.36986	-1.49847	-1.47502	0.0234525	-0.105152	23.504	9.67714	0.000778058	0.0043354
Tryptic	[KR].GFLIDGYPR.[E]		AK1	-0.257802	-0.863598	-0.941992	-0.0783937	-0.684189	23.9127	9.64132	0.000778071	0.0043354
Tryptic	[R].ITPSQTTDER.[G]		COL9A1	-2.60567	-2.32724	-2.44325	-0.116014	0.162424	19.9126	9.73248	0.000777114	0.0043354
Tryptic	[K].YALTGDEVKK.[I]		RPS4X	-0.318479	-0.996558	-1.00612	-0.00955743	-0.687636	22.7923	9.63711	0.000779738	0.00434128
Tryptic	[K].ATEPVIAFYEK.[R]		AK1	-0.253751	-0.811357	-0.912272	-0.100915	-0.658522	24.3253	9.6267	0.000783882	0.00436092
Tryptic	[K].SADTLWDIQK.[D]		LDHB	0.120674	-0.915598	-0.565958	0.34964	-0.686631	23.2067	9.61947	0.000786772	0.00437356
Tryptic	[K].IGHPAPNFK.[A]		PRDX1	0.265038	-0.546791	-1.01854	-0.471747	-1.28358	22.306	9.61582	0.00078824	0.00437485
Tryptic	[R].QDAQDLYEAGEKK.[W]		ANXA4	0.697168	-0.61177	-1.07029	-0.45852	-1.76746	21.9516	9.67566	0.000788085	0.00437485
Tryptic	[R].IALTDNALIAR.[S]		RPL7	-0.735989	-1.7244	-1.89125	-0.166852	-1.15526	23.3231	9.7018	0.000789151	0.00437648
Tryptic	[VK].LNTLLQR.[YA]		HNRNPU	0.118026	-1.29845	-0.89462	0.40383	-1.01265	22.2497	9.61213	0.000793371	0.00439644
Tryptic	[K].TIDSWMSIMVPK.[R]		SERPINE2	-0.380412	1.44829	1.14181	-0.306484	1.52222	23.3126	9.66937	0.000802105	0.00444137
Tryptic	[R].GLEVTAYSPLGSSDR.[A]		AKR1A1	-0.213995	-1.48994	-1.173	0.316938	-0.959004	21.0033	9.59998	0.000809416	0.00447835
Tryptic	[R].MELLGCELSGCSEPLGMK.[S]	2xCarbamidomethyl [C6; C11]; 1xOxidation [M/P]	EDIL3	-2.54982	-3.69164	-2.7677	0.923945	-0.217875	21.9974	9.63999	0.000814051	0.00450047
Tryptic	[K].ELALQPK.[D]		GARS1	0.159031	-0.78706	-0.778	0.00906033	-0.937031	20.2127	9.55058	0.00081494	0.00450188
Tryptic	[R].RQVQSLTCEVDALK.[G]	1xCarbamidomethyl [C8]	VIM	0.00709436	-1.59068	-1.03863	0.552053	-1.04573	23.2228	9.60372	0.00082257	0.00454049
Tryptic	[K].YSQVLANGLDNK.[L]		RPS18	-0.323107	-1.03815	-1.10763	-0.069484	-0.784527	19.6848	9.52588	0.000825314	0.00455208
Tryptic	[R].ESSSIYISK.[Y]		UGDH	-0.131925	-0.771911	-0.92122	-0.149309	-0.789295	22.8383	9.52054	0.000827573	0.00455981
Tryptic	[R].HSAESQILK.[H]		NNMT	3.18186	2.57684	2.89067	0.313829	-0.291191	22.8743	9.60628	0.000828004	0.00455981
Tryptic	[K].APGTPHSHTKPYVR.[S]		RPL18	-0.375897	-0.896726	-1.13092	-0.234195	-0.755024	21.6761	9.51436	0.000830201	0.00456038
Tryptic	[K].SDSHPSDALTR.[K]		ACADVL	0.162286	-0.961221	-0.635479	0.325743	-0.797764	20.2389	9.51323	0.000830682	0.00456038
Tryptic	[K].TGQAAELGGLLK.[Y]		PSMD11	-0.468012	-1.56961	-1.17841	0.391192	-0.710402	21.3726	9.53577	0.000830075	0.00456038
Tryptic	[R].STLEPVEK.[A]		HSPA1B	-0.374243	-0.972091	-1.14902	-0.176929	-0.774776	23.6822	9.51634	0.00082936	0.00456038
Tryptic	[R].LAPDYDALDVANK.[I]		RPL23A	-0.268875	-0.864751	-0.984425	-0.119674	-0.71555	23.1377	9.5099	0.000832103	0.00456464
Tryptic	[K].GVVEVTHDLQK.[H]		SERPINH1	-0.973175	-1.03375	-0.912928	0.120823	0.0602468	24.0372	9.50488	0.00083425	0.00457288
Tryptic	[QK].LFEELGK.[GQ]		HSPA4	0.00224922	-1.09644	-0.919013	0.177423	-0.921263	20.3615	9.50302	0.000835044	0.00457369
Tryptic	[R].VVNVSSIMSVR.[A]		CBR1	-0.175007	-0.909375	-1.0155	-0.10613	-0.840497	23.1583	9.49592	0.000838094	0.00458685
Semi	[R].ETNLDSLPLVDTH.[S]		VIM	0.940696	-1.22902	-1.56515	-0.336127	-2.50584	21.7705	9.57499	0.000841194	0.00460026
Tryptic	[R].ALPSLFSLHLQDNAVDR.[L]		CHADL	0.781392	-0.828823	-1.40929	-0.580462	-2.19068	19.8733	9.57298	0.000842052	0.0046014
Tryptic	[K].SLVASLAEPDFVVTDFAK.[F]		UBA1	0.152088	-1.22482	-0.570727	0.654097	-0.722815	20.2702	9.48366	0.000843391	0.00460516
Tryptic	[K].SLYSFIK.[G]		ANXA4	0.352862	-0.591559	-0.597401	-0.00584176	-0.950263	24.555	9.47746	0.000846085	0.00461631
Tryptic	[R].EEKPAVTAAPK.[K]		CRYAB	0.498354	-0.994624	-0.686738	0.307886	-1.18509	25.1917	9.47701	0.000847258	0.00461915
Tryptic	[K].AQESVGIYEVTHQFVK.[C]		CZIB	-0.455844	-1.70447	-1.22524	0.479229	-0.7694	21.289	9.52761	0.000850636	0.00463044
Tryptic	[K].VVSSSIVDK.[Y]		PSMC6	-0.023942	-1.21659	-1.00495	0.211647	-0.981006	20.9005	9.46738	0.00085048	0.00463044
Tryptic	[K].LVDTLPSIK.[H]		CA5B	-1.2232	-1.31193	-0.737862	0.574066	0.485343	20.5318	9.4607	0.000853409	0.00464008
Tryptic	[K].VIGNQSLVNELAFTAR.[K]		ECH1	0.213803	-1.18466	-0.552771	0.631887	-0.766575	22.0702	9.46	0.000853718	0.00464008
Tryptic	[R].GITINAAHVEYSTAAR.[H]		TUFM	0.0253888	-1.25475	-1.11203	0.142713	-1.13742	20.5236	9.46132	0.000858832	0.0046643
Tryptic	[R].SLHDAIMIVR.[R]		CCT7	-0.092494	-1.18094	-0.893237	0.287706	-0.800742	20.3737	9.44435	0.000860623	0.00467045
Tryptic	[K].IGEEFLTDLSQLKK.[L]		PYGB	-0.0729165	-1.48627	-1.08844	0.397837	-1.01552	24.319	9.49157	0.000862198	0.00467217
Tryptic	[K].TITLEVEPSDTIENVK.[A]		UBA52	-0.026937	-0.982289	-0.760615	0.221674	-0.733678	24.7155	9.44067	0.000862259	0.00467217
Semi	[Y].LQHNEIQEVGSSMR.[G]		FMOD	0.29592	1.99892	1.58111	-0.417814	1.28519	24.2731	9.52457	0.000862955	0.00467236
Tryptic	[R].APYYNYK.[D]		CTBS	-0.438519	-1.13221	-1.16535	-0.0331327	-0.726828	20.7599	9.42617	0.000868727	0.00470002
Tryptic	[K].ALAAGGVGSIVR.[V]		ARPC5	0.298059	-0.560587	-0.37274	0.187847	-0.670799	23.0051	9.41784	0.00087247	0.00470854
Tryptic	[K].DQLQTFSEEHPVLLTEAPLNPSK.[N]		ACTR1B	-0.192597	-1.58964	-0.839459	0.750182	-0.646862	21.0167	9.45189	0.000872961	0.00470854
Tryptic	[R].GVAMNPVEHPFGGGNHQHIGKPSTIR.[R]	1xOxidation [M4]	RPL8	-0.350245	-2.74935	-1.92069	0.828659	-1.57045	21.8426	9.50344	0.000872266	0.00470854
Tryptic	[R].MFGGPGTASR.[P]		VIM	0.467376	-0.948237	-0.603004	0.345232	-1.07038	27.1805	9.41729	0.000872721	0.00470854
Tryptic	[K].RFEELGVK.[F]		GLO1	0.00361924	-0.844618	-0.769464	0.0751547	-0.773083	22.4429	9.41107	0.000875528	0.00471599
Tryptic	[K].VTGKPDAETLK.[V]		MMP1	-2.18692	3.83326	2.23514	-1.59811	4.42206	23.2583	9.49576	0.000875675	0.00471599
Tryptic	[R].ASGNYATVISHNPETK.[K]		RPL8	-0.252876	-1.13719	-0.670215	0.466974	-0.417338	23.3108	9.40886	0.000876525	0.00471698
Tryptic	[R].QDEHGFISR.[E]	1xGln->pyro-Glu [N-Term]	CRYAB	0.507205	-0.758084	-0.334625	0.423459	-0.84183	23.5699	9.40709	0.000877329	0.00471772
Tryptic	[R].QIDNPDYK.[G]	1xGln->pyro-Glu [N-Term]	CALR	-0.232049	-0.915302	-0.844113	0.0711891	-0.612064	21.4497	9.40327	0.00087906	0.00472345
Tryptic	[R].TLGLYGK.[D]		GSTP1	0.111242	-0.867322	-0.646216	0.221106	-0.757458	25.5003	9.40034	0.000880391	0.00472701
Tryptic	[R].EASIDILHSIVK.[R]		PSMD11	-0.278241	-1.16376	-1.04432	0.11944	-0.766079	22.3871	9.39603	0.000882354	0.00473396
Tryptic	[K].EILIPVFK.[N]		ACLY	-0.183258	-1.38885	-1.75158	-0.362729	-1.56832	20.7735	9.47733	0.000883925	0.0047388
Tryptic	[R].MATGLER.[M]		HNRNPM	-0.225219	-1.19041	-1.10124	0.0891706	-0.876023	21.3836	9.38994	0.00088514	0.00474173
Tryptic	[K].SQIHDIVLVGGSTR.[I]		HSPA8	-0.116673	-0.782068	-0.686779	0.095289	-0.570106	24.1329	9.3831	0.000888275	0.00475493
Tryptic	[K].IDAAISDKEK.[N]		MMP3	1.1657	3.01484	2.15276	-0.862082	0.987057	23.0802	9.4645	0.000889719	0.00475905
Tryptic	[K].ALELTGLK.[V]		NCL	-0.56584	-0.939826	-1.04172	-0.101891	-0.475877	23.1622	9.37446	0.000892255	0.00476645
Tryptic	[R].VLVSLSAGGR.[D]		ANXA4	0.480216	-0.735327	-0.644714	0.0906136	-1.12493	23.6187	9.37404	0.000892447	0.00476645
Tryptic	[K].MVSGMVK.[H]		KARS1	0.0839725	-0.793023	-0.543317	0.249706	-0.627289	19.0248	9.3652	0.000896542	0.00478471
Tryptic	[R].MSLSLPLINR.[A]		H6PD	0.726003	-1.18936	-0.423337	0.766025	-1.14934	20.2762	9.43089	0.000898138	0.00478962
Semi	[A].CGEPPVVEHAR.[T]	1xCarbamidomethyl [C1]	ACAN	-0.0273615	-1.24242	-0.84003	0.40239	-0.812668	23.5958	9.35279	0.000902326	0.0047939
Tryptic	[K].ELHINLIPNKQDR.[T]		HSP90AA1	-0.682246	-1.20994	-1.3898	-0.179856	-0.70755	23.9712	9.35368	0.000901909	0.0047939
Tryptic	[K].IWDLEGK.[I]		RACK1	-0.144198	-0.919286	-0.727031	0.192254	-0.582833	22.8445	9.35834	0.000899736	0.0047939
Tryptic	[R].DAYSGGAVNLYHVR.[E]		PSMB5	0.043525	-0.709312	-0.837279	-0.127968	-0.880804	21.9999	9.35712	0.000900304	0.0047939
Tryptic	[R].QAEMEGAVQSIQGELSK.[L]		CAVIN1	0.407326	-0.36158	-0.599083	-0.237502	-1.00641	22.9499	9.35555	0.000901036	0.0047939
Tryptic	[R].IITITGTQDQIQNAQYLLQNSVK.[Q]		HNRNPK	-0.123029	-1.21455	-0.852852	0.3617	-0.729823	23.3683	9.34963	0.000903805	0.00479816
Semi	[H].GIASVLGMLQLGADGR.[T]	1xOxidation [M8]	SERPINE2	-0.40647	0.963437	1.60157	0.638132	2.00804	22.019	9.414	0.000912938	0.00483577
Tryptic	[K].GDVGLGLVK.[E]		SND1	0.00630618	-1.01949	-0.634289	0.385205	-0.640595	21.6613	9.33062	0.000912766	0.00483577
Tryptic	[R].GLFDEYGSK.[K]		HSP90B1	-0.148439	-0.678162	-0.761385	-0.0832231	-0.612946	24.3085	9.33188	0.000912167	0.00483577
Tryptic	[K].DHENIVIAK.[M]		P4HB	-0.307272	-1.30129	-1.00547	0.295814	-0.698201	22.1101	9.32612	0.000914898	0.00484253
Tryptic	[K].AYAQQLTEWAR.[R]		PACSIN2	1.11309	-0.0169892	-0.195368	-0.178379	-1.30845	20.0417	9.31932	0.000918136	0.00485242
Tryptic	[R].IITLTGPTNAIFK.[A]		PCBP1	-0.350259	-1.41551	-1.63033	-0.214823	-1.28007	22.1036	9.38862	0.000917793	0.00485242
Tryptic	[R].ITSEGQILEQPLDPSLIPK.[L]		CCDC80	-0.620063	-2.57088	-0.925407	1.64547	-0.305344	22.743	9.3965	0.000921145	0.00486469
Tryptic	[K].ESCNLFVLK.[D]	1xCarbamidomethyl [C3]	MMP2	-0.824372	2.10058	0.700106	-1.40047	1.52448	22.3142	9.37765	0.000930078	0.00490821
Tryptic	[K].GGVNDNFQGVLQNVR.[F]		THBS1	-0.149956	-2.12995	-1.31105	0.818899	-1.16109	24.3099	9.37362	0.000932003	0.00491379
Tryptic	[R].IIDSLFNTVTDK.[K]		UGDH	-0.641603	-1.3189	-1.69195	-0.373045	-1.05035	20.8125	9.34198	0.000932524	0.00491379
Tryptic	[K].VFQFLNAK.[C]		RPL24	-0.23212	-0.821091	-0.723781	0.0973095	-0.491661	23.2018	9.26654	0.000943704	0.004969
Tryptic	[K].SFYPEEVSSMVLTK.[M]		HSPA8	-0.239965	-0.964822	-0.948705	0.0161177	-0.708739	23.1025	9.24798	0.000952885	0.00500999
Tryptic	[R].SIDQFANLVLHQTVER.[I]		LSM1	-0.0323637	-1.0799	-0.526905	0.552998	-0.494541	19.7627	9.24794	0.000952903	0.00500999
Tryptic	[R].RPDSLQHVLLPVLDR.[A]		CFD	0.481068	-2.21078	-0.847948	1.36284	-1.32902	22.6456	9.32434	0.000955874	0.00502189
Tryptic	[K].EQIVPKPEEEVAQK.[K]		RPL17	-0.226057	-1.06477	-0.771515	0.29325	-0.545458	23.1473	9.23963	0.000957049	0.00502289
Tryptic	[R].LLLNNDNLLR.[E]		CAPZA2	-0.048956	-0.950493	-0.638171	0.312321	-0.589215	24.0849	9.23876	0.000957484	0.00502289
Tryptic	[KR].VYAILTHGIFSGPAISR.[I]		PRPS1L1	-0.0832098	-1.49308	-1.05459	0.438491	-0.971383	21.898	9.28674	0.000958579	0.00502491
Tryptic	[R].YIETDPANRDR.[R]		GSN	-0.610872	-1.18157	-1.83878	-0.657203	-1.2279	22.5687	9.29979	0.000960704	0.00503233
Tryptic	[K].IADDKYNDTFWK.[E]		HSP90B1	-0.194302	-0.708103	-0.907377	-0.199273	-0.713075	23.7205	9.22681	0.000963481	0.00503942
Tryptic	[K].LGLAPQIQDLYGK.[V]		IQGAP1	0.0502639	-1.25604	-1.17323	0.0828138	-1.22349	22.0684	9.26344	0.000963137	0.00503942
Tryptic	[K].TEILSLEKPLLLHTGMGR.[L]		NIF3L1	-0.179267	-1.07067	-1.38125	-0.310579	-1.20199	20.8092	9.2293	0.000966474	0.00505134
Tryptic	[K].LTGVFAPR.[P]		RPS4X	-0.238779	-1.09985	-0.851469	0.248381	-0.61269	23.2101	9.21513	0.00096938	0.00506279
Semi	[C].SSPLPLVVNTWPFK.[N]		AGA	-0.298357	-1.30899	-0.989668	0.319325	-0.691311	19.1255	9.20799	0.000973009	0.005078
Tryptic	[R].MYSYPAR.[V]		HNRNPC	0.0957725	-0.745615	-0.757787	-0.0121722	-0.853559	23.1437	9.1996	0.000977295	0.00509662
Tryptic	[K].LFVGGIKEDTEEHHLR.[D]		HNRNPA2B1	-0.0722743	-1.05234	-0.875761	0.176575	-0.803487	23.9448	9.19288	0.000980741	0.00511058
Tryptic	[K].TVISQSLSK.[Y]		ATP6V1A	0.0747216	1.01604	0.737416	-0.27862	0.662694	21.0417	9.19016	0.000982137	0.00511058
Tryptic	[K].WISIMTER.[S]	1xOxidation [M5]	ANXA2	0.00287104	-0.887073	-0.696478	0.190595	-0.699349	23.4455	9.19143	0.000981484	0.00511058
Tryptic	[K].MVVESAYEVIK.[L]		LDHB	0.342274	-0.690155	-0.511245	0.17891	-0.853519	22.7904	9.18726	0.000983631	0.00511459
Tryptic	[K].APAMFNIR.[N]		RPS3A	-0.0571581	-1.00695	-0.888422	0.118532	-0.831264	22.9623	9.17898	0.00098791	0.00512931
Tryptic	[K].SALLALGLK.[C]		SF3A3	-0.797884	-1.562	-1.2174	0.344601	-0.419513	19.9297	9.18815	0.000987492	0.00512931
Tryptic	[R].NSYLEVLLK.[L]		PDIA6	-0.28519	-1.80091	-1.72962	0.0712915	-1.44443	23.5769	9.2494	0.000993515	0.00515463
Tryptic	[K].LAPSEYR.[Y]		ERP44	0.255956	-0.602878	-0.70558	-0.102701	-0.961536	21.7571	9.16424	0.000995576	0.00515777
Tryptic	[R].YGMGTSVER.[A]		PDHA1	0.0395563	-0.687055	-1.16097	-0.473913	-1.20052	19.4642	9.16553	0.000994905	0.00515777
Tryptic	[R].NFTTEQVTAMLLSK.[L]		HSPA4	-0.251174	-1.35448	-1.40952	-0.055042	-1.15835	20.4297	9.21091	0.000997039	0.00516157
Tryptic	[K].GFGTDEQAIVDVVANR.[S]		ANXA7	-0.146882	-0.814599	-1.16064	-0.346046	-1.01376	21.3468	9.147	0.00100463	0.00519707
Tryptic	[K].HTEDVGVVCSDKR.[I]	1xCarbamidomethyl [C9]	LOXL2	-0.44806	1.15265	0.240759	-0.911889	0.688819	19.244	9.1538	0.00100568	0.00519797
Tryptic	[K].KAQDEGLLSDVVPFKVPGK.[D]		HADHB	-0.031018	-1.64758	-1.44478	0.202801	-1.41376	20.8643	9.22473	0.00100627	0.00519797
Tryptic	[K].LGNFFSPK.[V]		IQGAP1	0.0883303	-0.132511	-1.78225	-1.64974	-1.87058	23.7911	9.2059	0.00101613	0.00524508
Tryptic	[K].YDLSRPTASQLEDELQVGNVPLKK.[A]		CCDC80	-0.619079	-1.95818	-1.60438	0.353798	-0.985303	22.5772	9.20278	0.00101778	0.00524974
Semi	[RH].GVVDSEDLPLNISR.[E]		HSP90AA1	-0.593107	-1.08673	-1.00454	0.082185	-0.411433	24.6648	9.11721	0.0010205	0.00525996
Tryptic	[K].EGGLGPLNIPLLADVTR.[R]		PRDX2	-0.350967	-1.34696	-1.05801	0.288949	-0.707047	22.7169	9.11561	0.00102136	0.00526056
Tryptic	[K].SGYLSSER.[L]		EZR	0.680985	-0.308075	-0.429837	-0.121763	-1.11082	20.864	9.10246	0.00102846	0.00529327
Semi	[Q].SLTCEVDALK.[G]	1xCarbamidomethyl [C4]	VIM	0.579743	-0.980762	-1.00684	-0.0260777	-1.58658	19.3161	9.16416	0.00103065	0.0053007
Tryptic	[R].VLLGETGK.[E]		RPS11	-0.258668	-1.26167	-0.754037	0.507631	-0.495369	22.6175	9.09489	0.00103257	0.00530673
Tryptic	[K].ATFDAISK.[T]		RPS2	-0.241434	-0.888539	-0.768443	0.120096	-0.527009	22.8562	9.09246	0.0010339	0.00530968
Semi	[K].ALSDHHIYLEGTLLKPN.[M]		ALDOA	-1.00264	-1.44673	-0.9715	0.475234	0.0311427	23.51	9.08393	0.00103856	0.00532588
Tryptic	[K].GVDEATIIDILTK.[R]		ANXA1	0.819273	-0.710865	-0.548251	0.162614	-1.36752	27.1604	9.1047	0.00103791	0.00532588
Tryptic	[K].AELNEFLTR.[E]		RPS3	-0.294543	-0.983639	-0.802773	0.180866	-0.50823	23.1446	9.07839	0.0010416	0.00533762
Tryptic	[R].RMEELHNQEVQK.[R]		NONO	0.257784	-1.4481	-1.13133	0.316777	-1.38911	21.0718	9.15504	0.00104332	0.00534257
Tryptic	[R].KYELGRPAANTK.[I]		RPS8	-0.315658	-0.823989	-1.01044	-0.186452	-0.694784	21.6528	9.07251	0.00104484	0.00534649
Tryptic	[K].VCIESEHSMDTLLATLK.[K]	1xCarbamidomethyl [C2]	ATOX1	-0.025815	-1.44292	-0.339958	1.10296	-0.314143	22.1701	9.06202	0.00105732	0.00540339
Tryptic	[K].VSQGQLVVMQPEK.[F]		PDIA4	-0.228552	-0.706292	-0.984058	-0.277767	-0.755507	22.5533	9.04975	0.00105748	0.00540339
Tryptic	[R].LPLQDVYK.[I]		EEF1A1	0.227063	-0.811704	-0.757413	0.054291	-0.984476	26.5089	9.04599	0.00105958	0.00541022
Tryptic	[K].GDIFLVR.[G]		VCP	0.0731476	-0.559046	-0.939971	-0.380925	-1.01312	19.9997	9.03786	0.00106415	0.00542203
Tryptic	[K].VKGDVDVSLPK.[LVM]		AHNAK	-0.0310842	-1.11429	-1.11419	9.33808e-05	-1.08311	22.7335	9.03779	0.00106419	0.00542203
Tryptic	[R].EFPTVPLVK.[L]		UGP2	0.618064	-0.68545	-0.51129	0.17416	-1.12935	24.2839	9.03851	0.00106379	0.00542203
Tryptic	[K].AGGAQLGVMQGPMGPMGPR.[G]		COL2A1	-1.06095	-1.16231	-1.76216	-0.599849	-0.701212	25.493	9.08525	0.00106525	0.00542238
Tryptic	[K].DHYEATAMHR.[A]		PSMD10	-0.362427	-1.49022	-1.31506	0.175159	-0.952638	19.8676	9.08058	0.00106656	0.00542238
Tryptic	[K].EPAHLMSLFGGKPMIIYK.[G]		GSN	-0.948169	-1.99101	-1.87945	0.111554	-0.931282	22.5599	9.11406	0.00106582	0.00542238
Semi	[KQ].ALQDYR.[KR]		PSMC6	-0.191256	-1.18059	-1.22816	-0.0475658	-1.0369	20.0341	9.02693	0.00107033	0.00543764
Tryptic	[R].EAVEAAVK.[E]		NNMT	2.36827	1.67107	1.86413	0.193061	-0.504143	23.245	9.09363	0.00107724	0.00546881
Tryptic	[K].QLQDEMLR.[R]	1xGln->pyro-Glu [N-Term]	LMNA	-0.0755422	-1.14764	-1.57003	-0.422388	-1.49449	20.5497	9.07753	0.00107834	0.00547048
Tryptic	[R].IAAAILNTPDLR.[K]		GOT2	0.00294005	-1.0248	-0.75086	0.273944	-0.7538	23.4053	8.9998	0.00108584	0.00549671
Tryptic	[R].VLLQEEGTR.[K]		DSP	2.5199	1.63884	1.65984	0.021007	-0.860059	22.4041	9.08008	0.00108489	0.00549671
Tryptic	[R].YMAFAHDLMADAQR.[Q]		ARSA	-0.275028	-1.42338	-1.46244	-0.0390577	-1.18741	20.1657	9.0621	0.0010857	0.00549671
Tryptic	[K].NVFIIGATNRPDIIDPAILRPGR.[L]		VCP	-0.0966853	-1.1991	-1.03473	0.164373	-0.938042	21.4555	8.9976	0.0010871	0.00549919
Semi	[KNQ].EEIAFLK.[HKL]		VIM	0.149298	-1.61934	-1.40905	0.210283	-1.55835	21.4637	9.06649	0.00109262	0.00552315
Tryptic	[K].GLVQALGLSNFNSR.[Q]		AKR1A1	-0.146311	-1.51704	-1.43514	0.0818989	-1.28883	23.5356	9.05899	0.00109645	0.00553858
Tryptic	[K].LQELEKYPGIQTR.[V]		BDH2	-0.205211	-0.526793	-1.11989	-0.5931	-0.914682	20.3805	8.96735	0.00110472	0.00557581
Tryptic	[K].YSLKPNDQILAEDK.[H]		ADK	-0.674247	-1.65016	-1.16321	0.486951	-0.488964	20.4057	8.99877	0.0011054	0.00557581
Tryptic	[R].NNFEGEVTKENLLDFIK.[H]		P4HB	-0.829265	-1.83254	-2.03604	-0.203499	-1.20677	23.4011	9.03564	0.00111042	0.00559713
Tryptic	[R].LLISLSQGNR.[D]		ANXA11	-0.466079	-1.39904	-1.68266	-0.283616	-1.21658	19.9729	9.00867	0.00111802	0.00563144
Tryptic	[K].DFNMPLTISSLK.[D]		PDLIM5	0.500527	-1.02976	-0.408902	0.620855	-0.909429	19.7938	8.94174	0.00111988	0.00563681
Tryptic	[R].FGLNVSSISR.[K]		SARNP	0.203676	-1.08382	-1.04364	0.0401798	-1.24732	19.931	8.95601	0.00112122	0.00563953
Semi	[Q].KTSLSFLNRPDLPNLAYK.[K]		ABHD10	-0.053321	-1.56113	-1.5261	0.0350283	-1.47278	21.4767	9.01271	0.00112385	0.00564541
Tryptic	[R].LAVYIDR.[V]		LMNA	0.0941836	-0.746398	-0.691062	0.0553353	-0.785246	24.4529	8.93355	0.00112478	0.00564541
Tryptic	[R].SSHYDELLAAEAR.[A]		SND1	0.0148096	-1.03478	-1.41496	-0.380179	-1.42977	21.2038	8.98213	0.00112464	0.00564541
Tryptic	[R].QTVAVGVIK.[NA]	1xGln->pyro-Glu [N-Term]	EEF1A1	-0.000209701	-0.887486	-0.703905	0.183581	-0.703695	23.418	8.91825	0.00113399	0.00568764
Tryptic	[R].RLPEAIEEVK.[N]		GRHPR	-0.298517	-1.29799	-0.851683	0.446308	-0.553166	20.2955	8.91357	0.00113683	0.00569781
Tryptic	[R].GPAYGLSR.[E]		TAGLN2	0.654357	1.46613	1.30222	-0.163917	0.647859	22.899	8.92016	0.00113824	0.00570085
Tryptic	[R].LLIDEAILK.[C]		SARS1	0.0248213	-1.51062	-1.25893	0.251697	-1.28375	22.1363	8.97371	0.00114713	0.00574131
Tryptic	[K].GHVDILAPTVQELAALEK.[E]		DDX1	-0.364651	-1.72501	-1.55776	0.167248	-1.19311	22.21	8.96931	0.00114979	0.00574984
Tryptic	[R].VFITDDFHDMMPK.[Y]		HSP90B1	-0.434506	-0.814796	-1.15274	-0.337943	-0.718234	23.1434	8.89126	0.00115046	0.00574984
Tryptic	[K].NSVVEASEAAYK.[E]		YWHAH	0.678032	-0.8398	-0.384677	0.455123	-1.06271	20.9262	8.88313	0.00115547	0.0057627
Tryptic	[R].AVAQALEVIPR.[T]		CCT3	-0.189999	-1.06674	-1.28468	-0.217935	-1.09468	20.989	8.88444	0.00115466	0.0057627
Tryptic	[R].GGNFGFGDSR.[G]		HNRNPA2B1	0.091712	-0.966977	-0.814143	0.152834	-0.905855	23.6006	8.88491	0.00115437	0.0057627
Tryptic	[R].GVQGPPGPTGKPGK.[R]	2xOxidation [P8; P]	COL11A1	-2.22933	-1.85837	-2.46817	-0.609801	-0.238848	21.6513	8.95365	0.00115931	0.00577778
Tryptic	[R].NFILDQTNVSAAAQR.[R]		HNRNPU	-0.0873513	-0.823145	-0.856992	-0.0338466	-0.769641	21.7973	8.87222	0.00116223	0.00578828
Tryptic	[K].EQSILELGSLLAK.[T]		PSMD11	-0.183157	-1.23194	-1.45869	-0.226743	-1.27553	21.8745	8.91773	0.00116502	0.0057981
Tryptic	[R].MAAPIDR.[V]		HNRNPM	-0.0211628	-1.06153	-1.0573	0.00422441	-1.03614	21.258	8.86143	0.00116897	0.00581366
Tryptic	[K].ISDSEGFK.[A]		SFPQ	0.379297	-0.589876	-0.749703	-0.159826	-1.129	20.5272	8.85629	0.00117219	0.00582558
Tryptic	[K].GVDEATIIDILTKR.[N]		ANXA1	0.871763	-0.494319	-1.81472	-1.32041	-2.68649	22.7289	8.92894	0.00117452	0.00583305
Tryptic	[K].LNFAVASR.[K]		PDIA3	-0.0587951	-0.712539	-0.896518	-0.183979	-0.837722	24.7592	8.84642	0.00117841	0.00584418
Tryptic	[K].SFENSLGINVPR.[S]		UGP2	0.610827	-0.871062	-0.688753	0.182309	-1.29958	23.9466	8.8651	0.00117834	0.00584418
Tryptic	[K].SQLDIIIHSLK.[K]		XRCC5	0.0204727	-1.03628	-0.902162	0.134123	-0.922634	22.2422	8.84365	0.00118016	0.00584468
Tryptic	[R].MLLADQGQSWK.[E]		GSTP1	0.0137339	-1.17025	-0.871636	0.298612	-0.88537	23.6339	8.84393	0.00117998	0.00584468
Tryptic	[K].IKDLSTIEPLK.[KQ]		ANP32A	0.0934951	-0.878057	-1.01635	-0.138289	-1.10984	21.6417	8.84029	0.00118229	0.00585113
Tryptic	[K].YLENYYDLK.[K]		MMP3	2.95396	6.10495	5.26118	-0.843766	2.30723	24.4775	8.91345	0.00118417	0.00585633
Tryptic	[K].AQFAQPEILIGTIPGAGGTQR.[L]		ECHS1	-0.0668862	-1.34988	-0.836056	0.513823	-0.76917	21.5263	8.82552	0.0011917	0.00587307
Tryptic	[K].FVGGAENTAHPR.[I]		IGFBP5	-1.17121	-1.97111	-2.23091	-0.259791	-1.0597	20.1889	8.90345	0.00119045	0.00587307
Tryptic	[K].LPQTLSR.[G]		AGR2	-2.88292	-1.12211	-2.30421	-1.1821	0.57872	20.6864	8.9026	0.00119098	0.00587307
Tryptic	[K].YTPSGQAGAAASESLFVSNHAY.[-]		ALDOA	-2.00145	-1.38885	-0.997681	0.391165	1.00377	22.0327	8.9064	0.00118859	0.00587307
Tryptic	[R].EHALLAYTLGVK.[Q]		EEF1A1	-0.0672344	-0.884903	-0.834028	0.0508749	-0.766794	26.3507	8.82662	0.001191	0.00587307
Tryptic	[K].YCGDSPPAPIVSER.[N]	1xCarbamidomethyl [C2]	PCOLCE2	0.583588	-0.930976	-0.67666	0.254316	-1.26025	24.9043	8.84654	0.00119267	0.00587378
Tryptic	[R].STQAPLIIRPDSGNPLDTVLK.[V]		NAMPT	1.61492	2.51819	2.31596	-0.202234	0.701041	25.7589	8.89151	0.00119799	0.00589588
Tryptic	[K].VESLQEEIAFLK.[K]		VIM	0.241574	-1.64351	-0.897471	0.746037	-1.13904	23.9513	8.88869	0.00119978	0.00590058
Tryptic	[K].HYGPGWVSMANAGK.[D]		PPIB	0.0455024	-0.730558	-0.718159	0.0123989	-0.763661	24.8911	8.80951	0.00120199	0.00590735
Tryptic	[K].ALAPEYAK.[A]		P4HB	-0.0700583	-0.947748	-0.807232	0.140516	-0.737174	25.5974	8.80257	0.00120649	0.00592124
Tryptic	[R].LFLQGPK.[I]		PC	0.287979	-0.933513	-0.647022	0.286491	-0.935001	19.8308	8.80292	0.00120626	0.00592124
Tryptic	[R].VATWFNQPAR.[K]		RPL13	-0.111342	-0.99806	-0.743456	0.254604	-0.632113	22.7955	8.79715	0.00121001	0.0059344
Tryptic	[K].VLDLELKGDIEK.[C]		ANXA1	0.759793	-0.652044	-0.851817	-0.199774	-1.61161	24.798	8.84301	0.00121124	0.00593632
Tryptic	[K].VIPAAAFQGVPHLTHLDLR.[H]		CHADL	0.747706	-1.61457	-0.927828	0.686745	-1.67553	21.0779	8.86415	0.00121548	0.00595298
Tryptic	[K].SSYYMIGEQK.[F]		NNMT	3.06472	2.03625	2.41431	0.378066	-0.650406	21.652	8.85942	0.00121853	0.00596383
Tryptic	[K].AFQYVETHGEVCPANWTPDSPTIKPSPAASK.[E]	1xCarbamidomethyl [C12]	PRDX3	0.0190671	-1.18539	-1.28253	-0.0971326	-1.30159	21.6968	8.82789	0.00122026	0.00596813
Tryptic	[K].IIEDQQESLNK.[W]		SSB	0.0952462	-0.806272	-0.714038	0.0922341	-0.809285	20.26	8.7745	0.00122486	0.00598277
Tryptic	[K].MKEIAEAYLGK.[T]		HSPA8	-0.100553	-0.714214	-0.864433	-0.150219	-0.76388	22.6284	8.77437	0.00122494	0.00598277
Tryptic	[K].DPVPGYSVPAAEHSTITAWGK.[D]		NAMPT	1.60684	2.62832	2.51777	-0.110548	0.910936	22.8982	8.84478	0.00122803	0.00598344
Tryptic	[K].SGGIPALVR.[M]		JUP	2.54619	0.814464	2.06242	1.24796	-0.483767	21.8905	8.84763	0.00122618	0.00598344
Tryptic	[R].IDIPPGAVLENK.[I]		UGP2	2.26047	-0.565368	0.343144	0.908513	-1.91733	22.5716	8.84284	0.0012293	0.00598344
Tryptic	[R].ILSGVVTK.[M]		RPS11	-0.30818	-1.02185	-0.697221	0.324627	-0.38904	23.2339	8.76796	0.00122918	0.00598344
Tryptic	[R].ITESEEVVSR.[E]		LMNA	0.0756637	-0.653239	-0.631172	0.0220676	-0.706835	25.1975	8.77149	0.00122685	0.00598344
Tryptic	[K].VIPAADLSQQISTAGTEASGTGNMK.[F]		PYGB	0.0633067	-0.693894	-0.753912	-0.0600184	-0.817219	22.4947	8.76327	0.00123229	0.00598978
Tryptic	[R].KNFATSLYSMIK.[G]		ANXA5	-0.44978	-0.750649	-0.955483	-0.204834	-0.505703	24.2122	8.76436	0.00123157	0.00598978
Tryptic	[K].SVADLLGSFEGK.[R]		CCDC80	-0.229174	-1.3776	-0.684754	0.69285	-0.45558	24.3487	8.75995	0.0012345	0.00599639
Tryptic	[R].IEGLLAAFPK.[L]		ARCN1	-0.122148	-1.15964	-1.16098	-0.00133909	-1.03883	20.426	8.74792	0.00124254	0.00603131
Tryptic	[K].VISTMSVGIDHLALDEIK.[K]		GRHPR	0.0616797	-1.08313	-0.845428	0.237705	-0.907107	21.1337	8.74265	0.00124608	0.00604434
Tryptic	[K].VLLSALER.[L]		MTHFD1	-0.171346	-1.29814	-1.31742	-0.0192849	-1.14608	20.0685	8.7745	0.00125294	0.00606515
Tryptic	[K].YTPEEIAMATVTALR.[R]		ALDOC	-0.720458	-1.73478	-1.13973	0.595047	-0.419276	21.1819	8.78301	0.00125251	0.00606515
Tryptic	[R].MLITILGTVKPNANR.[I]		LGALS3	-0.342902	-1.08972	-1.19028	-0.100562	-0.847381	24.5076	8.73268	0.00125281	0.00606515
Tryptic	[R].YQEALHLGSQLLR.[E]		PSMD11	-0.45113	-1.46502	-1.42375	0.0412772	-0.972617	20.6172	8.77739	0.00125545	0.00607317
Tryptic	[R].VLGVENLR.[V]		CHDH	0.0296882	-0.982652	-1.1389	-0.15625	-1.16859	20.2937	8.72527	0.00125784	0.00608054
Tryptic	[R].LYQQHGAGLFDVTR.[G]		TPP1	0.549162	-0.836398	-0.583007	0.253391	-1.13217	22.7117	8.71835	0.00126255	0.00609918
Tryptic	[R].EVLGSATR.[D]		UAP1	-0.069672	-0.987231	-1.0364	-0.0491658	-0.966725	20.1466	8.71137	0.00126733	0.00611389
Tryptic	[R].GDLGIEIPAEK.[V]		PKM	-0.53754	-0.914614	-0.926484	-0.0118698	-0.388944	27.1366	8.71202	0.00126689	0.00611389
Tryptic	[R].THINYGVK.[G]		HADHA	0.386646	-1.24578	-0.562658	0.683122	-0.949304	20.2716	8.74698	0.0012731	0.00613756
Tryptic	[R].GASGIQGLAR.[F]		CAPS	-0.621065	-0.957232	-1.22746	-0.270226	-0.606392	21.9221	8.6983	0.00127633	0.00614896
Tryptic	[R].FEELNADLFR.[G]		HSPA2	-0.189904	-1.32995	-0.9944	0.33555	-0.804496	22.5004	8.68467	0.00128579	0.00618613
Tryptic	[R].FSGWYDADLSPAGHEEAK.[R]		PGAM1	-0.365948	-1.12493	-1.68768	-0.562746	-1.32173	22.2213	8.74582	0.00128539	0.00618613
Tryptic	[K].VADIGLAAWGR.[K]		AHCY	0.0082791	-0.99931	-1.2488	-0.249492	-1.25708	20.7995	8.68446	0.00129188	0.00621072
Tryptic	[R].GLAGLGDVAEVR.[K]		PYGB	-0.0775534	-1.26206	-0.887227	0.374836	-0.809673	23.4547	8.67485	0.00129266	0.00621072
Tryptic	[R].QVQSLTCEVDALK.[G]	1xCarbamidomethyl [C7]; 1xGln->pyro-Glu [N-Term]	VIM	0.151831	-1.51812	-0.785332	0.73279	-0.937163	26.2872	8.72271	0.00130141	0.00624853
Tryptic	[R].STLNEIYFGK.[T]		CAPZB	0.213686	-0.702153	-0.712177	-0.0100243	-0.925863	21.1345	8.6605	0.00130276	0.00625078
Tryptic	[K].GYGYGQGAGTLSTDKGESLGIK.[H]		CSRP1	-0.19666	-1.143	-0.644829	0.49817	-0.448169	21.6958	8.64696	0.00131238	0.00626612
Tryptic	[K].SAFLCGVMK.[T]	1xCarbamidomethyl [C5]	HNRNPR	-0.330486	-1.24755	-0.757422	0.490126	-0.426936	19.861	8.65288	0.00130817	0.00626612
Tryptic	[R].EYYDHLPELK.[Q]		PYGB	0.17075	-0.967032	-0.746885	0.220147	-0.917635	22.6141	8.65302	0.00130807	0.00626612
Tryptic	[R].QLEMILNKPGLK.[Y]		AKR1C1	-0.15925	2.34095	1.68874	-0.652206	1.84799	21.7652	8.71927	0.00131304	0.00626612
Tryptic	[R].RWEVADLQPQLK.[I]		UQCRC2	0.00541361	-0.993955	-1.00965	-0.0156914	-1.01506	20.2569	8.64876	0.0013111	0.00626612
Tryptic	[R].TEIIILATR.[T]		RPS3	-0.312517	-1.18132	-0.866004	0.31532	-0.553487	22.2745	8.64767	0.00131187	0.00626612
Tryptic	[R].TNSTFNQVVLK.[R]		RPL18	-0.170977	-0.996104	-0.710297	0.285807	-0.539319	22.1982	8.64748	0.00131201	0.00626612
Tryptic	[R].TVVSGLVQFVPK.[E]		YARS1	-0.253369	-1.44757	-1.27394	0.173631	-1.02057	20.4169	8.69722	0.00130984	0.00626612
Tryptic	[R].TGEAIVDAALSALR.[Q]		PDIA6	-0.282914	-1.55662	-1.69063	-0.13401	-1.40772	25.2736	8.71629	0.00131514	0.00627192
Tryptic	[R].KSDGIYIINLK.[R]		RPSA	-0.342365	-1.42775	-1.80828	-0.38053	-1.46592	22.1966	8.71317	0.00131734	0.00627819
Tryptic	[K].AFDLIVDRPVTLVR.[E]		NDUFB10	-0.161218	-1.89114	-1.03899	0.852155	-0.877769	20.4398	8.70524	0.00132295	0.00629714
Tryptic	[K].ALAVSDLNR.[A]		PC	0.00272979	-0.901033	-1.19591	-0.294873	-1.19864	19.5362	8.62954	0.00132487	0.00629714
Tryptic	[K].IEGLQNLVNLR.[E]		PPP1R7	0.0361722	-0.974979	-0.890707	0.0842714	-0.926879	22.1791	8.63174	0.00132329	0.00629714
Tryptic	[R].TSLALDESLFR.[G]		PABPN1	0.0496174	-1.10455	-1.11283	-0.00828119	-1.16245	19.9934	8.63757	0.0013248	0.00629714
Tryptic	[K].LIGEYGLR.[N]		RPS9	-0.141826	-1.01607	-0.7711	0.244967	-0.629273	22.9874	8.6211	0.00133098	0.00632192
Tryptic	[K].IANPVEGSSGR.[Q]		PCBP1	-0.113668	-0.84573	-0.785902	0.0598285	-0.672233	21.6526	8.6179	0.0013333	0.00632869
Tryptic	[K].SNLAYDIVQLPTGLTGIK.[V]		HSPA4	-0.215072	-1.99693	-1.23384	0.763088	-1.01877	19.7564	8.68683	0.00133608	0.00633766
Semi	[N].AQIMQLHHSK.[H]		SOD2	0.907059	1.56544	1.65714	0.0916981	0.750079	22.1517	8.67088	0.00133816	0.00634282
Tryptic	[R].DYLHYIR.[K]		RPS11	-0.191394	-1.55921	-0.988349	0.570864	-0.796954	21.2512	8.65781	0.00133896	0.00634282
Tryptic	[K].FSSLPLGR.[E]		NNMT	2.58268	1.63024	1.89816	0.267918	-0.684528	23.2794	8.67474	0.00134478	0.00636612
Tryptic	[K].VLGITDMFDSSK.[A]	1xOxidation [M7]	SERPINE2	-0.910937	1.25002	1.6008	0.350783	2.51173	23.6288	8.66687	0.00135048	0.00638882
Tryptic	[R].FSVNLDVK.[H]		CRYAB	0.380481	-0.881374	-0.64821	0.233164	-1.02869	24.4658	8.58942	0.00135416	0.00640198
Tryptic	[R].GLPDNISSVLNK.[L]		UGP2	0.44437	-1.28665	-0.844838	0.441808	-1.28921	25.5991	8.6492	0.00135864	0.00641887
Tryptic	[R].ADGYVLEGK.[E]		RPS8	-0.176868	-0.894424	-0.814287	0.0801374	-0.637419	22.9407	8.58071	0.00136061	0.00642391
Tryptic	[R].ARPAEVGGMQLR.[F]		DUT	0.513068	-0.569126	-0.453563	0.115563	-0.966631	19.9439	8.57537	0.00136459	0.00643839
Tryptic	[K].EGPYDVVVLPGGNLGAQNLSESAAVK.[E]		PARK7	-0.212333	-1.09979	-0.977725	0.122062	-0.765392	23.935	8.57315	0.00136624	0.00644188
Tryptic	[K].EPSEVPTPK.[R]		HMGA1	-0.0313422	0.911663	0.59989	-0.311772	0.631232	24.0267	8.5564	0.00137881	0.00649667
Tryptic	[K].QHGIPIPVTPK.[N]	1xGln->pyro-Glu [N-Term]	ASS1	0.0864496	-0.700153	-0.940196	-0.240043	-1.02665	22.0787	8.55523	0.00137969	0.00649667
Tryptic	[R].KGPAAPPPTPVKPPR.[L]		CAVIN3	1.06648	-1.10733	-1.02775	0.0795752	-2.09423	21.0061	8.62551	0.00138088	0.00649795
Tryptic	[R].LVEIAQVPK.[A]		UGP2	0.810417	-0.65432	-0.437435	0.216886	-1.24785	24.3546	8.54349	0.00139419	0.0065562
Tryptic	[R].GVEKPPHLAALILAR.[G]		CMAS	-0.185127	-1.42022	-1.50333	-0.0831113	-1.31821	19.4286	8.59534	0.00140354	0.00659581
Tryptic	[R].DYVAPTANLDQK.[D]		SND1	-0.161774	-1.12033	-0.735546	0.384782	-0.573772	20.2057	8.51851	0.00140772	0.00661104
Tryptic	[K].SSLIILK.[Q]		PSMA5	-0.113474	-0.865979	-0.644834	0.221145	-0.53136	23.2489	8.51347	0.00141161	0.00662495
Tryptic	[R].ESSNVVVTER.[V]		DSG1	2.25778	1.42532	0.828523	-0.596793	-1.42926	20.3592	8.56734	0.00142496	0.00668315
Tryptic	[K].ADLINNLGTIAK.[SF]		HSP90AA1	-0.371175	-0.901868	-0.918634	-0.0167665	-0.547459	25.4119	8.48856	0.00143105	0.00670729
Tryptic	[R].IQYQLVDISQDNALRDEMR.[A]		SH3BGRL3	-0.767648	-1.83455	-1.61064	0.223909	-0.842996	23.6986	8.54412	0.00144299	0.00675877
Tryptic	[K].AVDIPHMDIEALK.[K]		RPL10A	-0.579554	-1.33759	-0.85962	0.477969	-0.280067	22.0615	8.46919	0.00144638	0.00677015
Tryptic	[K].NLPLADQGSSHHITVK.[I]		DSP	2.68138	1.49683	1.72802	0.231192	-0.953356	22.4023	8.53857	0.00144734	0.00677018
Tryptic	[K].IGNTGGMLDNILASK.[L]		ACLY	-0.540107	-1.42993	-2.26235	-0.832424	-1.72225	21.4893	8.52989	0.00145417	0.00679316
Tryptic	[K].NDLAVVDVR.[I]		NCL	-0.256795	-0.777565	-0.920865	-0.143299	-0.66407	21.698	8.45965	0.00145399	0.00679316
Tryptic	[K].ILTTASSHEFEHTKK.[D]		UGP2	0.683959	-0.65239	-0.736149	-0.0837596	-1.42011	24.0935	8.46947	0.00145826	0.00680776
Tryptic	[R].IVIFTQGR.[D]		ADK	-0.300018	-0.979825	-1.0289	-0.0490729	-0.728879	21.6768	8.44963	0.00146204	0.00682094
Tryptic	[R].GMYDGPVFDLTTTPK.[G]		DPYSL3	0.691629	-1.03427	-1.17276	-0.138482	-1.86439	20.8948	8.51412	0.00146667	0.00683803
Tryptic	[RK].DGLAFNALIHR.[H]		SPTBN4	-0.210662	-1.04635	-1.00986	0.0364902	-0.799201	21.4965	8.44115	0.00146889	0.00684387
Tryptic	[R].QAALQVAEGFISR.[M]	1xGln->pyro-Glu [N-Term]	CAPG	0.382068	-0.541078	-0.237855	0.303223	-0.619922	22.1898	8.43796	0.00147148	0.00685142
Tryptic	[K].IGGIGTVPVGR.[V]		EEF1A1	0.185313	-0.788288	-0.613291	0.174996	-0.798604	26.5619	8.43418	0.00147455	0.00686121
Tryptic	[K].EPEKEIRPALELLEPIEQK.[F]		GDI2	-0.269058	-1.39717	-1.14085	0.256327	-0.871789	21.6153	8.45584	0.0014771	0.00686857
Tryptic	[K].RLAPEYEAAATR.[L]		PDIA3	-0.0964844	-0.745582	-1.01845	-0.272865	-0.921962	21.4042	8.42104	0.00148528	0.00690155
Tryptic	[R].TWKPTLVILR.[I]		ARPC1B	-0.0601099	-0.896444	-0.593738	0.302706	-0.533628	22.5593	8.41999	0.00148614	0.00690155
Tryptic	[K].LRDLEDSLAR.[E]		LMNA	0.0184319	-0.819454	-0.695639	0.123815	-0.714071	24.652	8.41794	0.00148782	0.00690482
Tryptic	[K].VMQVLNADAIVVK.[L]		SND1	-0.363605	-1.15741	-1.25848	-0.101069	-0.894871	21.7511	8.40633	0.0014974	0.00693968
Tryptic	[R].EEYLLLR.[L]		IQGAP1	-0.0747499	-1.06142	-0.760174	0.301243	-0.685424	21.0814	8.40762	0.00149633	0.00693968
Tryptic	[R].LKLPAVVTADLR.[L]		ETFB	0.166411	-1.26732	-1.02776	0.239566	-1.19417	21.9899	8.45504	0.00149871	0.00693968
Semi	[W].GHPSSPPVVDTVHGK.[V]		CES1	0.129733	-0.75444	-0.760151	-0.00571144	-0.889885	21.9904	8.40409	0.00149925	0.00693968
Tryptic	[K].TPYTDVNIVTIR.[E]		IDH3A	0.147114	-1.06675	-0.790826	0.275925	-0.937941	19.643	8.39986	0.00150276	0.00694684
Tryptic	[R].KLFIGGLSFETTEESLR.[N]		HNRNPA2B1	0.102591	-1.07866	-1.8737	-0.79505	-1.9763	21.593	8.46989	0.0015024	0.00694684
Tryptic	[R].DISEASVFDAYVLPK.[L]		RPS26	-0.379044	-1.14175	-1.4277	-0.285947	-1.04865	20.2746	8.40282	0.0015144	0.00699605
Tryptic	[K].NQAPPGLYTK.[T]		ASS1	0.382797	-0.590212	-0.715713	-0.125501	-1.09851	22.8958	8.37155	0.0015265	0.00704735
Tryptic	[K].LGEWVGLCK.[I]	1xCarbamidomethyl [C8]	RPS12	-0.117915	-1.31944	-0.936234	0.383203	-0.818319	21.6196	8.37403	0.00152939	0.00705613
Tryptic	[R].LSSVVTQHDSK.[K]		YARS1	-0.0754591	-0.630668	-1.14959	-0.518922	-1.07413	19.7704	8.36153	0.001535	0.00707737
Tryptic	[R].QAALQVAEGFISR.[M]		CAPG	0.281857	-0.702342	-0.64	0.0623414	-0.921857	23.949	8.35583	0.00153985	0.00709133
Tryptic	[R].RSYDVPPPPMEPDHPFYSNISK.[D]		PGAM1	-0.615467	-1.49463	-1.8557	-0.36107	-1.24023	20.4254	8.42456	0.00154003	0.00709133
Tryptic	[R].LSVLGAITSVQQR.[L]		ETF1	-0.620677	-1.68613	-1.79918	-0.11305	-1.1785	20.4188	8.42216	0.00154205	0.00709604
Tryptic	[K].AFLADPSAFVAAAPVAAATTAAPAAAAAPAK.[V]		RPLP0	-0.242878	-1.09535	-1.17087	-0.0755217	-0.927992	21.7571	8.34861	0.00154603	0.00710514
Tryptic	[R].KNVIDPPIYAR.[H]		EDIL3	-1.46242	-2.11014	-2.1923	-0.0821653	-0.729884	23.0324	8.41753	0.00154596	0.00710514
Tryptic	[R].VMTIAPGLFGTPLLTSLPEK.[V]		HSD17B10	0.411565	-1.36764	-0.355616	1.01202	-0.767182	20.0465	8.40262	0.00154813	0.00711014
Tryptic	[QR].LNVDFALIHK.[E]		PRPS1L1	-0.389371	-1.23445	-1.12497	0.109481	-0.735601	21.4154	8.34196	0.00155175	0.00712217
Tryptic	[K].ALLQEMPLTALLR.[N]		RO60	-0.0645003	-1.1624	-1.21594	-0.053532	-1.15144	19.9021	8.36137	0.00155598	0.00713693
Tryptic	[K].LGGSAVISLEGKPL.[-]		CFL1	-0.105762	-1.10027	-0.666223	0.434046	-0.560461	25.2422	8.32112	0.00156982	0.00719576
Tryptic	[R].SSSGLLEWESK.[S]		HNRNPL	-0.296859	-0.902326	-1.18712	-0.284789	-0.890257	20.8889	8.31871	0.00157193	0.00720078
Tryptic	[K].LGVTANDVK.[N]		MDH1	-0.0863918	-0.828528	-0.728179	0.10035	-0.641787	22.9396	8.30991	0.00157964	0.00723141
Tryptic	[K].FEISAIR.[D]		PGM2	-0.11351	-0.810121	-0.505776	0.304345	-0.392266	21.0197	8.3082	0.00158115	0.00723186
Tryptic	[R].VASVLGTMEMGR.[R]		AKR7A2	-0.134416	-0.889878	-0.984098	-0.0942201	-0.849682	20.1162	8.30748	0.00158178	0.00723186
Tryptic	[R].AILVDLEPGTMDSVR.[S]		TUBB2A	-0.392541	-1.23416	-1.54155	-0.307383	-1.149	23.0826	8.35532	0.00158345	0.00723485
Tryptic	[K].AENNMYVQQR.[D]		CCDC80	-0.133122	-0.969932	-0.673807	0.296125	-0.540685	22.8872	8.30154	0.00158701	0.00724644
Tryptic	[K].AVAISLPK.[G]		SERPINH1	-1.08729	-1.19094	-1.04474	0.146197	0.0425477	23.2036	8.29193	0.00159553	0.00727594
Tryptic	[R].SQEGRPVQVIGALIGK.[Q]		COPS6	-0.31134	-1.12183	-1.03304	0.0887901	-0.721701	20.9581	8.29264	0.0015949	0.00727594
Tryptic	[R].QQPMALAVALTK.[G]	1xGln->pyro-Glu [N-Term]	GAA	-0.55153	-1.34597	-1.4856	-0.139625	-0.934067	19.0194	8.31169	0.0016152	0.0073609
Semi	[RH].TLTLVDTGIGMTK.[A]		HSP90AB1	-0.405743	-0.936483	-1.0097	-0.0732139	-0.603954	24.0875	8.25771	0.00162628	0.00740664
Tryptic	[K].QMVIDVLHPGK.[A]	1xGln->pyro-Glu [N-Term]	RPS24	-0.937542	-1.71847	-1.18796	0.530508	-0.250419	22.4056	8.2925	0.00164028	0.00746561
Tryptic	[K].AAALEFLNR.[F]		STIP1	-0.356071	-1.64032	-1.30524	0.335075	-0.949171	20.3195	8.29734	0.00164735	0.00749294
Tryptic	[K].YLQAVVSSMPR.[Y]		SBF1	0.687915	2.11944	1.53768	-0.581758	0.849769	20.8911	8.29717	0.0016516	0.00750748
Tryptic	[K].YGVFMR.[V]		PURA	0.00475071	-0.763393	-1.34808	-0.584686	-1.35283	20.2342	8.24429	0.00165356	0.00751157
Tryptic	[K].KYVATLGVEVHPLVFHTNR.[G]		RAN	-0.0569171	-1.46061	-1.60374	-0.143128	-1.54683	20.7026	8.29037	0.00165782	0.00752606
Tryptic	[K].LGLENAEALIR.[L]		RO60	-0.0769443	-1.43094	-1.3561	0.0748384	-1.27916	21.5164	8.28674	0.00166114	0.0075315
Tryptic	[R].AVAIDLPGLGHSK.[E]		ABHD14B	-0.128682	-0.95685	-0.79601	0.160841	-0.667327	22.8868	8.22084	0.00166016	0.0075315
Tryptic	[IR].QQVLLR.[PY]		ALDH6A1	1.75789	-0.130135	-0.53317	-0.403035	-2.29106	20.8931	8.27739	0.00166974	0.00756562
Tryptic	[R].GGGVGGFLPAMK.[Q]		RTCB	-0.0218294	-1.35407	-1.1491	0.204971	-1.12727	19.7524	8.25445	0.00167586	0.00758514
Tryptic	[R].HYLPVK.[I]		HEXB	-0.405001	-1.09851	-0.875239	0.223275	-0.470238	23.8767	8.20369	0.00167618	0.00758514
Tryptic	[K].CHTPPLYR.[M]	1xPyro-carbamidomethyl [N-Term]	RPL18A	-0.38765	-2.04022	-1.05934	0.98088	-0.671685	22.1256	8.26372	0.0016824	0.00760839
Tryptic	[K].LNSYIQGK.[N]		HEBP2	0.347686	-0.348746	-0.429211	-0.0804649	-0.776897	21.4261	8.19457	0.00168478	0.00761354
Tryptic	[K].YQAVTATLEEK.[R]		RPL13A	-0.233811	-0.816417	-0.872646	-0.0562288	-0.638835	23.042	8.19116	0.00168801	0.00761354
Semi	[M].PHSYPALSAEQK.[K]		ALDOC	-0.716308	-1.081	-1.04356	0.0374405	-0.327255	21.8838	8.19021	0.00168891	0.00761354
Tryptic	[R].EQLWLANEGLITR.[L]		IQGAP1	0.116062	-0.826997	-0.768986	0.0580117	-0.885047	20.9201	8.19144	0.00168774	0.00761354
Tryptic	[R].ILISLATGHREEGGENLDQAR.[E]		ANXA6	-0.288732	-0.95387	-1.1743	-0.220432	-0.885569	21.522	8.19112	0.00168805	0.00761354
Tryptic	[K].ALLEVLGR.[L]		HAGH	-0.858559	-1.50171	-1.06816	0.43356	-0.209597	20.7271	8.18777	0.00169655	0.00764197
Tryptic	[K].ARPEYMLPVHFYGR.[V]		PYGB	-0.375147	-1.52784	-1.85608	-0.328241	-1.48093	20.8092	8.2477	0.00169738	0.00764197
Tryptic	[R].GEVGQIGPR.[G]		COL11A1	-1.26817	-1.55405	-2.1219	-0.567848	-0.853733	22.3976	8.24375	0.00170109	0.0076538
Tryptic	[K].DIEQSIK.[S]		ANXA4	0.491127	-0.373694	-0.504061	-0.130367	-0.995188	24.0368	8.17412	0.00170423	0.00765824
Tryptic	[K].TAVNVPR.[Q]		PDLIM5	0.845579	-0.647201	-0.441097	0.206104	-1.28668	19.9393	8.198	0.00170384	0.00765824
Tryptic	[K].IDHFQLDNEKPMR.[V]		CCDC80	-0.16066	-1.0805	-0.471519	0.608976	-0.310859	23.4965	8.16963	0.00170854	0.0076727
Tryptic	[R].MVVPAALK.[V]		RPL13A	-0.204313	-0.921466	-0.840464	0.0810017	-0.636151	22.6043	8.16521	0.00171279	0.00768695
Tryptic	[R].GSAGALGPQGPPGAPGVR.[G]	2xOxidation [P12; P15]	COL9A3	-0.995559	-1.27592	-2.64442	-1.3685	-1.64886	22.12	8.2284	0.00171562	0.00769475
Tryptic	[K].DGNVLLHEMQIQHPTASLIAK.[V]		CCT6A	-0.488175	-2.00947	-1.88694	0.122529	-1.39877	21.6169	8.22361	0.00172018	0.00769572
Tryptic	[R].ISQTYQQQYGR.[S]		ANXA4	0.396364	-0.384778	-0.507265	-0.122487	-0.903629	24.4331	8.15755	0.00172018	0.00769572
Tryptic	[R].KQSLGELIGTLNAAK.[V]		TPI1	-0.257095	-1.05596	-0.700111	0.355845	-0.443016	26.908	8.15899	0.00171879	0.00769572
Tryptic	[R].LIYDTK.[G]		RPS4X	-0.0523309	-0.825979	-0.736422	0.0895573	-0.684091	23.1735	8.16082	0.00171703	0.00769572
Tryptic	[K].FSALTFLR.[V]		SMOC2	-0.332479	-1.6538	-1.15363	0.500175	-0.821148	23.7501	8.20684	0.00172592	0.0077165
Tryptic	[K].IVADKDYSVTANSK.[I]		LDHB	0.286032	-0.647603	-0.624344	0.0232592	-0.910376	23.5501	8.14938	0.00172811	0.00772143
Tryptic	[R].IASPEGQDYLK.[G]		RTCB	-0.232946	-0.937138	-1.0656	-0.128461	-0.832653	20.2029	8.14555	0.00173184	0.00772835
Tryptic	[R].LQDEIQNMKEEMAR.[H]	1xOxidation [M]	VIM	0.272673	-1.03472	-0.659561	0.375158	-0.932234	25.1367	8.14559	0.00173179	0.00772835
Tryptic	[R].EDIFYTSK.[L]		AKR1C2	-0.145986	1.83261	1.18831	-0.644299	1.33429	21.4316	8.20587	0.00173719	0.00773761
Tryptic	[R].EELFVTSK.[L]		AKR1A1	0.149382	-1.08955	-0.758639	0.330913	-0.908021	21.4703	8.1408	0.00173647	0.00773761
Tryptic	[R].LVHCPIETQVLR.[E]	1xCarbamidomethyl [C4]	RARRES2	0.337823	0.941742	1.1327	0.190957	0.794876	23.9737	8.14139	0.00173589	0.00773761
Tryptic	[K].LTLLNPK.[G]		ACLY	-0.0994715	-1.15325	-1.13923	0.0140161	-1.03976	20.6197	8.12549	0.00175818	0.00782617
Tryptic	[K].LPFPIIDDR.[N]		PRDX6	-0.00147666	-1.02895	-0.967656	0.061292	-0.966179	24.2088	8.11248	0.00176441	0.00784898
Tryptic	[K].ILTFDQLALDSPK.[G]		RPL18	-0.384388	-1.33598	-1.01095	0.325026	-0.626565	23.8082	8.11107	0.00176582	0.00785029
Tryptic	[R].HMYHSLYLK.[V]		RPL19	-0.251594	-1.13558	-1.18982	-0.0542398	-0.938225	22.3685	8.10834	0.00176854	0.00785746
Tryptic	[K].NIEDVIAQGIGK.[L]		RPLP2	-0.235002	-0.940298	-0.782068	0.15823	-0.547066	25.6504	8.08714	0.00178985	0.00794717
Tryptic	[R].FFFDVGSNK.[Y]		PURA	0.188856	-0.737792	-0.757479	-0.0196867	-0.946335	20.9507	8.07678	0.00180037	0.00798885
Tryptic	[R].VFIGNLNTLVVK.[K]		HNRNPC	-0.106732	-1.12048	-1.18586	-0.0653766	-1.07913	24.5595	8.08072	0.00180398	0.00799987
Tryptic	[K].IEVIKPGDLGVDLTSK.[L]		ETFB	0.0626738	-1.33389	-0.899777	0.434113	-0.962451	22.4973	8.11018	0.00180662	0.00800656
Semi	[I].GKPAPDFK.[A]		PRDX2	-0.291487	-0.969376	-0.983936	-0.0145603	-0.692449	21.7697	8.06592	0.00181146	0.00802301
Tryptic	[R].LAAAFAVSR.[L]		HADHB	0.252438	-1.27645	-0.766714	0.50974	-1.01915	21.1366	8.09475	0.00182699	0.00808647
Tryptic	[R].LFVGSIPK.[NS]		HNRNPR	0.142035	-0.815374	-0.665443	0.149931	-0.807478	22.6805	8.0498	0.00182808	0.00808647
Tryptic	[K].ISMPDVDLHLK.[G]		AHNAK	-0.214272	-1.26868	-1.10024	0.168442	-0.885967	23.7733	8.0531	0.00183153	0.00809668
Tryptic	[K].AQAAAPASVPAQAPK.[R]		RPL29	-0.18058	-0.838537	-0.627043	0.211494	-0.446462	23.3282	8.04172	0.00183647	0.00810162
Tryptic	[K].GGDPALIR.[E]		SARS1	0.339451	-1.01081	-0.898288	0.112523	-1.23774	18.8885	8.06836	0.00183642	0.00810162
Semi	[L].SVDCSTNNPSQAK.[L]	1xCarbamidomethyl [C4]	CLU	-0.246069	1.15424	0.280598	-0.873643	0.526667	19.4778	8.04353	0.00183459	0.00810162
Tryptic	[R].DLEKPFLLPVEAVYSVPGR.[G]		TUFM	0.0154685	-1.30508	-1.40314	-0.0980616	-1.41861	20.3219	8.10538	0.00183722	0.00810162
Tryptic	[K].IIGNLLYYR.[Y]		IQGAP1	0.0617704	-0.892062	-0.891341	0.000720281	-0.953112	21.0623	8.03635	0.00184208	0.00811799
Tryptic	[K].VFIEDVSR.[E]		ASS1	0.27141	-0.78055	-0.601367	0.179183	-0.872778	22.1441	8.03201	0.00184662	0.00812855
Tryptic	[R].RLAPITSDPTEATAVGAVEASFK.[C]		PKM	-0.565831	-1.11982	-1.54046	-0.42064	-0.974629	22.4641	8.06145	0.00184677	0.00812855
Tryptic	[K].QQIQNDLNQWK.[T]		DSP	2.27284	0.648626	1.58458	0.935958	-0.688252	20.5168	8.09432	0.00184862	0.00813164
Tryptic	[R].LYSILGTTLKDEGK.[L]		WDR1	-0.168082	-0.968172	-0.757541	0.210631	-0.58946	23.3193	8.02734	0.00185152	0.00813933
Tryptic	[K].TDEFPR.[H]		ACAT2	0.668558	-0.19647	-0.273275	-0.0768043	-0.941833	21.962	8.01342	0.00186621	0.00819373
Tryptic	[R].DADPILISLR.[E]		CORO1B	0.0953599	-1.14926	-1.53445	-0.385188	-1.62981	20.7546	8.07803	0.00186556	0.00819373
Tryptic	[R].ETWVDAERR.[C]		ACAN	0.113611	-1.71919	-0.620966	1.09822	-0.734576	26.8298	8.07232	0.00187155	0.00821207
Semi	[F].YLRPPSFLR.[A]		CRYAB	0.637835	-1.06888	-0.380424	0.68846	-1.01826	23.6024	8.04288	0.00188732	0.00827453
Tryptic	[K].SYQVPMLAQLSVFR.[C]		SERPINE2	-0.803001	0.933725	0.948476	0.0147501	1.75148	24.0426	8.0566	0.00188812	0.00827453
Tryptic	[R].GFGFVLFK.[ED]		HNRNPD	-0.0143032	-1.03393	-0.761277	0.272657	-0.746973	23.209	7.98985	0.00189139	0.00828377
Tryptic	[K].ELGITALHIK.[L]		RPS14	-0.299541	-1.28303	-1.05914	0.22389	-0.759595	21.456	7.98683	0.00189465	0.00829292
Tryptic	[R].GPTGELGDPGPR.[G]	1xOxidation [P]	COL9A3	-0.92169	-1.08982	-2.44919	-1.35937	-1.5275	23.0096	8.04521	0.00190023	0.00831219
Tryptic	[R].LGTLSPAFSTR.[V]		SND1	-0.0593727	-1.00927	-0.690135	0.319137	-0.630762	22.0511	7.97379	0.00190878	0.00834443
Tryptic	[K].ATAEQISSQTGNK.[V]		DECR1	0.56144	-0.609307	-0.256548	0.352759	-0.817987	20.742	7.97164	0.00191112	0.00834953
Tryptic	[K].GADFLVTEVENGGSLGSK.[K]		PKM	-0.80805	-1.59739	-1.60952	-0.012133	-0.801471	24.3715	8.03292	0.00191269	0.00835122
Tryptic	[R].LPSPDCPFPR.[R]	1xCarbamidomethyl [C6]	CCN2	1.88503	-1.3529	-1.3163	0.0365987	-3.20133	22.0323	8.02012	0.00192721	0.00840427
Semi	[V].ACGEPPVVEHAR.[T]	1xCarbamidomethyl [C2]	ACAN	0.259429	1.57173	-0.00249623	-1.57423	-0.261925	25.95	8.01543	0.00192618	0.00840427
Tryptic	[R].YILDYLR.[D]		KCTD16	-0.628532	-1.90943	-1.96077	-0.0513418	-1.33224	20.6068	8.0144	0.00193343	0.0084262
Tryptic	[K].GPSVDWGK.[I]		UGP2	0.811193	-0.6252	-0.390281	0.234918	-1.20147	23.4395	7.95495	0.00193742	0.0084384
Tryptic	[R].LAYIAHPK.[L]		RPL29	-0.218706	-0.527844	-1.61645	-1.08861	-1.39774	20.9414	7.99261	0.00194309	0.0084579
Tryptic	[K].VAYSLNGHEFDFIHDVNKK.[H]		MFGE8	0.0165861	-0.82987	-0.465141	0.364728	-0.481728	25.4035	7.94124	0.00194456	0.00845906
Tryptic	[R].GIEMSEVR.[L]		DLD	-0.0238067	-1.18378	-0.785997	0.397788	-0.762191	19.9572	7.93932	0.00194669	0.00846316
Tryptic	[K].HWPFMVVNDAGRPK.[V]		HSPA8	-0.430509	-1.29929	-1.72799	-0.428698	-1.29748	21.3539	7.99684	0.00195264	0.00847805
Tryptic	[R].YLAEFATGNDR.[K]		YWHAE	-0.047453	-1.30956	-0.453535	0.856022	-0.406082	21.4322	7.93302	0.00195371	0.00847805
Tryptic	[R].YLTMDDLTTALEGNR.[V]		BCAT1	0.549753	-1.24836	-0.48132	0.76704	-1.03107	22.3402	7.99563	0.00195284	0.00847805
Tryptic	[K].KGESQTDIEITR.[E]		CCT3	-0.0511408	-0.919346	-0.960495	-0.0411489	-0.909354	19.6714	7.92718	0.00196025	0.0084984
Tryptic	[R].EIVHIQAGQCGNQIGAK.[F]	1xCarbamidomethyl [C10]	TUBB2A	-0.111491	-0.774659	-2.11537	-1.34071	-2.00388	22.7768	7.989	0.00196129	0.0084984
Tryptic	[R].GIDIHGVPYVINVTLPDEK.[Q]		DDX1	-0.751201	-1.79615	-1.07759	0.718556	-0.326389	20.0274	7.97813	0.001962	0.0084984
Tryptic	[K].SQPAPAEFR.[A]		MPST	0.497075	-0.804591	-0.640986	0.163605	-1.13806	20.2014	7.91253	0.00197675	0.00855704
Tryptic	[K].FNPFVTSDR.[S]		RPL26	-0.0951708	-0.7675	-0.668164	0.099336	-0.572993	23.1163	7.90913	0.0019806	0.00856325
Tryptic	[R].IIQFNPGPEK.[Y]		GNPDA1	0.0764607	-0.604741	-0.557738	0.047003	-0.634198	21.749	7.90915	0.00198057	0.00856325
Tryptic	[K].ISFVIPCNNQ.[-]	1xCarbamidomethyl [C7]	SCRG1	1.30512	-1.50752	-0.229665	1.27785	-1.53478	21.7007	7.97017	0.00198225	0.00856514
Tryptic	[R].ETWVDAER.[R]		ACAN	0.255429	-1.50684	-0.287717	1.21913	-0.543145	27.4505	7.96892	0.00198364	0.00856595
Tryptic	[R].VNLLSFTGSTQVGK.[Q]		ALDH7A1	-0.1116	-1.24744	-1.64229	-0.394843	-1.53069	20.7192	7.96237	0.00199099	0.00859244
Tryptic	[K].QFAPEYEK.[I]		PDIA4	-0.152259	-0.587535	-1.06955	-0.48201	-0.917286	21.9668	7.89599	0.00199556	0.00860538
Tryptic	[R].IENYTPDLPR.[A]		MMP1	-2.2147	3.27322	1.85534	-1.41788	4.07005	23.2941	7.95755	0.00199642	0.00860538
Tryptic	[K].VHLVGIDIFTGK.[K]		EIF5A	-0.0531189	-0.975175	-0.977656	-0.00248162	-0.924538	23.7074	7.8927	0.00199933	0.00861186
Tryptic	[R].MVVNEGSDGGQSVYHVHLHVLGGR.[Q]		HINT1	-0.410399	-1.46582	-1.36761	0.0982112	-0.957208	23.4519	7.9429	0.00200035	0.00861186
Tryptic	[K].KLFVGGIK.[E]		HNRNPA2B1	0.0515053	-0.816861	-0.635415	0.181446	-0.68692	22.0672	7.88946	0.00200304	0.00861818
Tryptic	[K].VDIDAPDVDVHGPDWHLK.[M]		AHNAK	-0.471666	-1.77118	-1.60956	0.161618	-1.13789	21.6147	7.94735	0.00200797	0.00863415
Tryptic	[R].AVFVDLEPTVIDEVR.[T]		TUBA1B	0.21291	-1.41349	-0.572028	0.841465	-0.784938	22.4022	7.93358	0.00201094	0.00864169
Tryptic	[K].MENAELDVPIQSVFTR.[D]	1xOxidation [M1]	THBS1	0.120269	-1.13796	-1.78984	-0.651879	-1.91011	23.1087	7.94243	0.00201357	0.00864247
Tryptic	[R].NIDNPALADIYTEHAHQVVVAK.[Y]		WDR1	0.0707539	-0.810296	-0.635805	0.174491	-0.706559	23.2654	7.88127	0.00201247	0.00864247
Tryptic	[R].EPWLLPSQHNDIIR.[D]		GANAB	-0.374956	-1.42597	-0.957029	0.468942	-0.582074	20.7557	7.8813	0.00202072	0.00866793
Tryptic	[R].FLSQPFQVAEVFTGHMGK.[L]	1xOxidation [M16]	ATP5F1B	-0.411691	-1.0029	-1.20786	-0.204969	-0.796173	22.6207	7.86842	0.00202737	0.00869118
Semi	[D].ATLEVQSLR.[S]		ACAN	0.242087	1.58423	1.43304	-0.151185	1.19096	24.7395	7.92684	0.00203142	0.00870326
Tryptic	[R].ERHPGSFDVVHVK.[D]		RPS4X	-0.21229	-1.02078	-0.81885	0.20193	-0.606559	23.1195	7.86126	0.00203572	0.00871134
Tryptic	[R].TVVTGIEMFHK.[S]		TUFM	0.287193	-0.930803	-1.17007	-0.239265	-1.45726	20.33	7.90794	0.00203576	0.00871134
Tryptic	[K].EMVLELIR.[D]		FUBP1	0.197856	-1.24218	-1.28401	-0.0418347	-1.48187	20.6055	7.91465	0.00204549	0.00874769
Semi	[F].ASGANFEYIIAEK.[R]		ECHS1	0.0343863	-0.795608	-1.14165	-0.346038	-1.17603	20.8141	7.85015	0.00204876	0.00875637
Tryptic	[R].TVIFVATGEGK.[A]		PGLS	0.133348	-1.40078	-0.784323	0.616453	-0.917671	20.6094	7.89384	0.00205685	0.00878565
Tryptic	[K].NSNILEDLETLR.[L]		ARCN1	-0.0538027	-1.53772	-1.6838	-0.146076	-1.63	21.7581	7.90175	0.00206052	0.00879601
Tryptic	[R].IILLAEGR.[L]		AHCY	0.0111632	-0.80233	-0.749136	0.0531936	-0.760299	21.4946	7.83419	0.00206766	0.00882118
Tryptic	[K].VGSPFELVVSGNKR.[L]		CD109	0.595448	-0.761529	-0.3548	0.406729	-0.950247	21.5039	7.82443	0.00207932	0.00886559
Tryptic	[K].AMDVYQK.[A]		STIP1	-0.186356	-0.875963	-0.789411	0.0865515	-0.603055	21.0143	7.81913	0.00208567	0.00888215
Tryptic	[K].VLATVTKPVGGDK.[N]		RPL6	-0.256686	-0.994222	-0.900735	0.0934875	-0.644049	23.2008	7.8191	0.00208571	0.00888215
Tryptic	[K].LQILSLR.[D]		RSU1	0.109858	-0.984027	-0.676215	0.307812	-0.786073	22.081	7.81556	0.00208997	0.0088896
Tryptic	[R].LVGQGASAVLLDLPNSGGEAQAK.[K]		HSD17B10	-0.173854	-2.08839	-1.59029	0.498099	-1.41644	22.2079	7.8778	0.00208873	0.0088896
Semi	[F].GCHCHLR.[V]	2xCarbamidomethyl [C2; C4]	BGN	2.20506	2.11589	1.07109	-1.0448	-1.13397	20.6895	7.87381	0.00209348	0.00889916
Tryptic	[R].YLAPSGPSGTLK.[A]		FSCN1	-0.394049	-1.07362	-0.81298	0.260641	-0.418931	22.6765	7.8086	0.00209837	0.00891461
Semi	[RT].GILLYGPPGTGK.[T]		VCP	-0.148446	-0.643401	-0.83141	-0.188008	-0.682964	22.5397	7.80314	0.00210499	0.00893736
Tryptic	[R].EVDIGIPDATGR.[L]		VCP	-0.419235	-0.812482	-0.962102	-0.14962	-0.542867	20.9178	7.79784	0.00211144	0.00895939
Tryptic	[K].ITLQDVVSHSK.[K]		IQGAP1	0.0284606	-0.87912	-0.750924	0.128196	-0.779385	22.4876	7.78389	0.00212852	0.00902646
Tryptic	[R].LGYFPSSIVR.[E]		MIA	-0.304625	-0.989559	-0.78791	0.201649	-0.483285	25.3411	7.7792	0.00213429	0.0090455
Tryptic	[K].LAEPYGK.[I]		MATR3	-0.170741	-1.42548	-1.52433	-0.0988572	-1.35359	20.025	7.83618	0.00213882	0.00905927
Tryptic	[R].IFEGTNDILR.[L]		ACADVL	-0.26099	-1.23952	-1.05713	0.182384	-0.796143	19.8194	7.77211	0.00214306	0.00907182
Tryptic	[K].FTVPMLK.[E]		XRCC6	0.110273	-0.968015	-1.63051	-0.66249	-1.74078	21.1487	7.83083	0.00214534	0.00907606
Tryptic	[K].DPGENYNLLGGVAGATPEVLQALK.[Q]		ARSA	-0.217732	-1.55178	-0.679269	0.872512	-0.461537	19.3515	7.80306	0.0021549	0.00911054
Tryptic	[K].DVIEEYFK.[C]		RPS12	-0.313823	-1.65388	-1.12562	0.528267	-0.811793	21.3441	7.82135	0.00215607	0.00911054
Tryptic	[K].AGQLLSELFTNR.[K]		CES1	1.57032	1.78005	0.647179	-1.13287	-0.923142	21.828	7.81749	0.00216174	0.00912904
Tryptic	[R].NHQEEDLTEFLCANHVLK.[G]	1xCarbamidomethyl [C12]	CNPY3	-0.103565	-1.67714	-2.03995	-0.362807	-1.93638	22.1623	7.81224	0.00216823	0.00915103
Tryptic	[R].ADLAAQYTTVGR.[M]		SGSH	-0.423103	-1.15184	-0.962117	0.189719	-0.539015	20.632	7.74998	0.00217068	0.00915591
Tryptic	[K].ILSNEYEEK.[Y]		CCDC80	-0.235329	-1.09729	-0.498815	0.59847	-0.263486	22.7339	7.74851	0.00217253	0.0091568
Tryptic	[R].DWYPHSR.[L]		HSPB1	0.678998	-1.62342	-0.694904	0.928518	-1.3739	22.5024	7.80801	0.00217348	0.0091568
Tryptic	[K].LFIGGLNVQTSESGLR.[G]		HNRNPA0	-0.364284	-1.50722	-1.20126	0.305959	-0.836979	22.1533	7.79097	0.00217786	0.00916729
Tryptic	[K].LLIAAQK.[Q]		ERLIN2	-0.420313	-0.699519	-0.828689	-0.129169	-0.408375	20.5069	7.74373	0.00217856	0.00916729
Tryptic	[K].EPEVLLENR.[V]		ANGPTL2	-0.904836	-2.1263	-1.62338	0.502918	-0.718547	20.6475	7.78722	0.00219947	0.00923332
Tryptic	[K].SISVQELMGCLGVAK.[E]	1xCarbamidomethyl [C10]	SMOC2	-0.438273	-1.89011	-1.55289	0.33722	-1.11462	24.7125	7.78774	0.00219881	0.00923332
Tryptic	[KR].KHEAFESDLAAHQDR.[V]		ACTN1	0.823319	-0.568193	0.10072	0.668913	-0.722599	21.3048	7.72829	0.00219815	0.00923332
Tryptic	[R].LFNLDVPESR.[R]		CILP	-2.22285	-1.80409	-1.52257	0.281523	0.700274	24.6093	7.78994	0.00219604	0.00923332
Tryptic	[R].ISLPLPNFSSLNLR.[E]		VIM	0.124481	-1.65141	-1.32124	0.330169	-1.44572	28.0739	7.78156	0.00220661	0.00925781
Tryptic	[K].GLTPSQIGVILR.[D]		RPS13	-0.416793	-1.13632	-0.815777	0.320542	-0.398984	21.5171	7.71686	0.00221278	0.00927821
Tryptic	[K].MCLFAGFQR.[K]	1xCarbamidomethyl [C2]	HNRNPU	-0.111643	-1.048	-1.17511	-0.127112	-1.06346	20.0193	7.70546	0.00223487	0.00936531
Tryptic	[R].RITSEGQILEQPLDPSLIPK.[L]		CCDC80	-0.269845	-1.5594	-0.961251	0.598146	-0.691406	23.9286	7.74276	0.00224007	0.00937599
Tryptic	[R].YLAEFATGNDRK.[E]		YWHAE	0.236188	-0.614017	-0.495855	0.118162	-0.732042	22.5546	7.69589	0.00223989	0.00937599
Tryptic	[R].LVSYPYDMAR.[T]		AEBP1	-0.122762	-1.01266	-1.6976	-0.684943	-1.57484	19.8483	7.75187	0.00224447	0.00938884
Tryptic	[K].ITDLANLSAANHDAAIFPGGFGAAK.[N]		GATD3B	-0.0403778	-1.0938	-0.898648	0.195149	-0.85827	22.3019	7.67513	0.00226713	0.00947803
Tryptic	[K].LAVNMVPFPR.[L]		TUBB2A	-0.219568	-0.88719	-1.27885	-0.391665	-1.05929	22.7687	7.67219	0.002271	0.00948305
Tryptic	[KR].KENPLQFK.[F]		RDX	0.747543	-0.783582	-0.693064	0.0905182	-1.44061	20.6566	7.72172	0.00226977	0.00948305
Tryptic	[R].AFLIEEQK.[I]		RPL34	-0.244447	-0.901038	-0.783959	0.117079	-0.539512	22.9647	7.66934	0.00227479	0.00949324
Tryptic	[K].LQNLQLQPGNAK.[L]		SCP2	0.427551	-0.74413	-0.269491	0.474639	-0.697042	20.0152	7.66066	0.00228632	0.00953574
Tryptic	[R].IVTSTYK.[D]		CTSZ	-0.17887	-1.34193	-0.575841	0.766084	-0.396971	21.6374	7.65289	0.0022967	0.0095734
Tryptic	[R].MVNHFIAEFK.[R]		HSPA8	-0.0649148	-0.690953	-0.677984	0.0129691	-0.61307	23.0326	7.6474	0.00230407	0.00959286
Tryptic	[R].QLFHPEQLITGK.[E]		TUBA1B	-0.251581	-1.03989	-1.33132	-0.291432	-1.07974	22.9919	7.6619	0.00230385	0.00959286
Tryptic	[K].AVILIGGPQK.[G]		GMPPA	-0.0546725	-0.629634	-1.03601	-0.406372	-0.981334	19.6561	7.64279	0.00231028	0.00961303
Tryptic	[K].EGDLIAAQAR.[L]		LMNA	-0.0515425	-0.744317	-0.693889	0.0504282	-0.642346	24.5968	7.63776	0.00231707	0.00963563
Tryptic	[K].IQLLDLPGIIEGAK.[D]		DRG1	-0.154369	-1.10605	-0.750931	0.355114	-0.596562	18.4589	7.63473	0.00232117	0.00964702
Tryptic	[K].FSPAGPILSIR.[IV]		PABPC3	0.377885	-1.05804	-0.923721	0.13432	-1.30161	20.5928	7.67101	0.0023347	0.00969581
Tryptic	[R].LGQMVLSGVDTVLGK.[S]		PLIN3	0.135066	-1.39213	-1.33382	0.0583065	-1.46889	22.382	7.68263	0.00233565	0.00969581
Tryptic	[K].IAFAITAIK.[G]		RPS18	-0.414028	-0.926116	-0.729379	0.196736	-0.315351	22.9706	7.61921	0.00234232	0.00971783
Tryptic	[K].SLEDQVEMLR.[T]		PRKCSH	0.0856062	-0.809881	-0.723969	0.0859117	-0.809575	22.5456	7.61722	0.00234504	0.00972342
Tryptic	[R].NLLSVAYK.[N]		YWHAZ	0.113565	-0.579361	-0.489269	0.0900925	-0.602834	26.2625	7.61131	0.00235318	0.00975143
Tryptic	[R].ELLEIVK.[K]		MAT2A	0.045504	-1.3459	-0.556848	0.789048	-0.602352	19.8489	7.62835	0.00236287	0.00978589
Tryptic	[K].DEILPTTPISEQK.[G]		RPS3	-0.398425	-1.38233	-0.782448	0.599883	-0.384023	22.2342	7.59962	0.00236933	0.00980691
Tryptic	[K].MMEIMTR.[E]		RPS3A	-0.262378	-1.03764	-0.932414	0.105225	-0.670036	21.3754	7.5939	0.00237729	0.00983408
Tryptic	[R].YVEVFK.[SN]		HNRNPH1	0.0780622	-1.07115	-0.895708	0.175439	-0.97377	22.1301	7.58448	0.00239044	0.00988273
Tryptic	[K].SVAADFIQQGIR.[C]		BDH2	-0.0982588	-0.760872	-0.80131	-0.040438	-0.703052	22.4564	7.58336	0.00239202	0.00988347
Tryptic	[K].SDALETLGFLNHYQMK.[N]		HNRNPL	-0.0945427	-1.43959	-1.1208	0.318787	-1.02626	21.9049	7.62024	0.00240689	0.00993914
Tryptic	[K].EILDKFTEEVVK.[Q]		ALDH9A1	-0.149585	-0.566025	-0.927333	-0.361308	-0.777749	21.1427	7.56552	0.00241718	0.00997578
Tryptic	[K].AYKPEQPLVR.[L]		LOXL2	-0.353438	0.959846	0.754437	-0.205409	1.10788	19.5202	7.56488	0.00243048	0.0100248
Semi	[M].PFLELDTNLPANR.[V]		DDT	0.489036	-0.842809	-0.609961	0.232848	-1.099	21.1502	7.55683	0.0024341	0.0100339
Tryptic	[K].VKGTNEDMVFR.[G]		EDIL3	-1.25134	-1.29324	-1.45926	-0.166019	-0.207928	24.3085	7.58867	0.00243608	0.0100363
Tryptic	[K].SGYHQSASEHGLVVIAPDTSPR.[G]		ESD	0.00262714	-0.819687	-1.29537	-0.47568	-1.29799	23.1769	7.56534	0.00245027	0.0100832
Tryptic	[R].KSFTPDHVVYAR.[S]		CAVIN1	0.835556	-0.103622	-0.200789	-0.0971669	-1.03634	21.9198	7.5421	0.00245067	0.0100832
Tryptic	[R].TVVSGLVNHVPLEQMQNR.[M]		AIMP1	-0.223705	-1.65883	-1.49499	0.163835	-1.27129	21.136	7.59876	0.00245175	0.0100832
Tryptic	[R].VATPVDWK.[D]		PRDX6	0.118963	-0.751793	-0.634998	0.116795	-0.75396	23.4611	7.52892	0.00246974	0.0101513
Semi	[F].NNPVPYWEVQPATFR.[C]		BGN	1.44452	0.526612	0.576908	0.0502959	-0.86761	26.6092	7.52277	0.00247871	0.0101702
Tryptic	[K].ESLLPVAK.[D]		UGP2	0.844551	-0.633518	-0.413886	0.219632	-1.25844	23.7523	7.55163	0.00247931	0.0101702
Tryptic	[K].IILDLISESPIK.[G]		HNRNPK	-0.227193	-1.58468	-1.44337	0.141311	-1.21618	23.0964	7.57888	0.0024802	0.0101702
Tryptic	[K].LLTADPK.[V]		SUCLG2	-0.144045	-0.726457	-0.656565	0.0698923	-0.51252	20.1008	7.52239	0.00247927	0.0101702
Tryptic	[R].DETNYGIPQR.[A]		RACK1	-0.16185	-0.905673	-0.629282	0.276391	-0.467433	22.651	7.52085	0.00248151	0.0101702
Tryptic	[R].GFAFVTFESPADAK.[DA]		RBMX	-0.402565	-0.888163	-1.11001	-0.221844	-0.707442	20.2744	7.51723	0.00248681	0.010186
Tryptic	[K].EYLEFR.[R]		NIPSNAP1	-0.439894	-1.18468	-1.30393	-0.119257	-0.864038	19.7765	7.52405	0.00249201	0.0102014
Tryptic	[R].GPPPSYGGSSR.[Y]		RBMX	-0.0956665	-1.14697	-1.06963	0.0773407	-0.973963	21.1016	7.49723	0.00252633	0.0103359
Tryptic	[K].YDGHLPIEIK.[A]		NAMPT	1.47269	2.44887	2.36327	-0.0855967	0.890582	23.8471	7.54547	0.00252889	0.0103404
Tryptic	[K].IVYGHLDDPASQEIER.[G]		ACO2	0.156092	-1.18993	-1.20822	-0.0182846	-1.36431	19.8597	7.54294	0.00253043	0.0103407
Tryptic	[R].AWIAHTQQR.[H]		RCN3	0.0234412	-0.955675	-0.801193	0.154482	-0.824634	20.4844	7.47631	0.00254759	0.0104048
Tryptic	[K].KKELEEIVQPIISK.[L]		HSPA5	-0.619323	-0.911709	-1.13196	-0.220256	-0.512641	25.491	7.47209	0.00255394	0.0104248
Semi	[A].TPQQAQEVHEK.[L]		TPI1	0.0645259	-0.759588	-0.502313	0.257275	-0.566839	19.56	7.46805	0.00256005	0.0104377
Tryptic	[R].SVPTWLK.[L]		RPS13	-0.127574	-1.00901	-0.504362	0.504646	-0.376788	22.5176	7.4684	0.00255952	0.0104377
Tryptic	[R].IADTNITSIPQGLPPSLTELHLDGNK.[I]		DCN	1.16252	-0.344534	0.429964	0.774498	-0.732556	23.8798	7.49365	0.00256502	0.0104519
Tryptic	[K].ATAGDTHLGGEDFDNR.[L]		HSPA1B	-0.376101	-2.15651	-1.53577	0.620739	-1.15967	22.9747	7.51922	0.0025679	0.0104576
Tryptic	[K].IKVDEFVTHNLSFDEINK.[A]		ADH5	-0.0245687	-1.31911	-1.19699	0.122124	-1.17242	22.6241	7.50435	0.00257506	0.0104753
Tryptic	[K].IMQQMSDHR.[Y]		DDAH1	-0.600216	-1.04421	-0.835626	0.208579	-0.235411	19.8729	7.45711	0.00257667	0.0104753
Tryptic	[K].VLGMDPLPSK.[M]		ILF3	-0.00936714	-1.03897	-0.935155	0.103816	-0.925788	20.1094	7.45712	0.00257665	0.0104753
Tryptic	[R].YPMAVGLNK.[G]		RPL36	-0.149277	-0.889097	-0.949811	-0.0607145	-0.800535	22.4831	7.45515	0.00257967	0.0104815
Semi	[F].GSFDKFK.[E]		SOD2	0.87367	1.95079	1.32207	-0.628716	0.448404	21.1723	7.50793	0.00258488	0.0104846
Tryptic	[R].ALVDGPCTQVR.[R]	1xCarbamidomethyl [C7]	RPL14	-0.211955	-1.24959	-0.824447	0.425143	-0.612492	22.0809	7.453	0.00258295	0.0104846
Tryptic	[R].YIFDNVAK.[V]		RCN1	-0.271071	-0.908532	-0.585963	0.322569	-0.314893	23.0679	7.45223	0.00258413	0.0104846
Tryptic	[K].LMELHGEGSSSGK.[A]		RPS3A	-0.285922	-0.894242	-0.800201	0.0940407	-0.514279	23.4108	7.45009	0.00258741	0.0104888
Tryptic	[K].DTYLSHFNPR.[D]		NNMT	2.70922	1.76862	2.01858	0.249962	-0.690637	23.4409	7.50217	0.00259359	0.0105019
Tryptic	[R].YDDYSSSR.[D]		RBMX	0.00737567	-0.860827	-0.588681	0.272146	-0.596057	20.3004	7.44698	0.00259218	0.0105019
Semi	[E].STLHLVLR.[L]		UBA52	0.0127609	-1.26427	-0.543687	0.720585	-0.556448	19.6384	7.44438	0.0026039	0.0105229
Tryptic	[K].LALLEEAR.[T]		CROCC	0.668769	-0.479191	-0.585007	-0.105817	-1.25378	20.8255	7.43883	0.00260472	0.0105229
Tryptic	[K].QLDDLKVELSQLR.[V]		RPL35	-0.354531	-0.910091	-0.778871	0.13122	-0.42434	23.7069	7.4405	0.00260214	0.0105229
Tryptic	[K].WIDFVR.[G]		SSB	0.0588982	-0.86567	-1.12585	-0.260177	-1.18475	20.0558	7.44457	0.00260318	0.0105229
Tryptic	[R].NTIAECQACGPLK.[F]	2xCarbamidomethyl [C6; C9]	THBS4	-0.274795	-1.93871	-1.36334	0.575375	-1.08854	20.6148	7.49312	0.00260735	0.0105275
Tryptic	[R].KEGGLGPLNIPLLADVTR.[R]		PRDX2	-0.146255	-1.61094	-2.35937	-0.748434	-2.21312	24.6907	7.49132	0.00261009	0.0105326
Tryptic	[R].VLNSYWVGEDSTYK.[F]		RPL15	-0.748157	-1.19373	-1.53657	-0.342844	-0.788412	20.6885	7.46419	0.0026194	0.0105641
Tryptic	[K].HLTDAYFK.[K]		RPL6	-0.281677	-0.788983	-0.69391	0.0950727	-0.412233	23.1771	7.42525	0.00262577	0.0105838
Tryptic	[K].DITSDTSGDFR.[N]		ANXA1	1.16983	-0.0754534	0.168596	0.244049	-1.00123	24.5717	7.42417	0.00262746	0.0105843
Tryptic	[K].GVILYGPPGTGK.[T]		PSMC1	0.0194397	-1.10828	-1.24851	-0.140228	-1.26795	19.9182	7.46654	0.00262888	0.0105843
Tryptic	[R].VANILHDDCAFLSAFGDVSKPER.[Y]	1xCarbamidomethyl [C9]	ERP44	-0.0141341	-1.64004	-1.08242	0.557614	-1.06829	21.8062	7.47626	0.0026332	0.0105956
Tryptic	[R].LLEMILNKPGLK.[Y]		AKR1C2	-0.968122	0.973413	0.31786	-0.655553	1.28598	22.7695	7.46102	0.0026568	0.0106845
Tryptic	[K].INLIAPPR.[Y]		EIF2S1	0.292761	-0.513239	-0.631781	-0.118542	-0.924542	20.8347	7.40164	0.00266284	0.0106967
Tryptic	[R].GPGLGSTQGQTIALPAQGLIEFR.[D]		PURA	0.811397	-0.555797	-0.240014	0.315783	-1.05141	21.3861	7.40217	0.00266201	0.0106967
Tryptic	[K].IQRPPEDSIQPYEK.[I]		UGP2	0.734485	-0.823335	-0.366564	0.456771	-1.10105	24.8599	7.43376	0.00266557	0.0107016
Tryptic	[R].FDVQLK.[D]		RPS15A	-0.136931	-0.718633	-0.581658	0.136975	-0.444728	22.2781	7.39196	0.0026782	0.0107462
Tryptic	[R].GGDGINSIGGGQK.[V]		PLOD2	-0.923783	-1.32954	-1.09974	0.229802	-0.175959	20.2784	7.38363	0.00269151	0.0107935
Tryptic	[K].RVLIAAHGNSLR.[G]		PGAM1	-0.241501	-0.793827	-0.883288	-0.0894611	-0.641787	20.8964	7.36604	0.00271986	0.010901
Tryptic	[R].ELETAYSNLLR.[D]		MYOC	-0.875344	-2.22086	-0.856056	1.3648	0.0192883	21.0996	7.40427	0.00274687	0.011003
Tryptic	[K].MLLYTEVTR.[Y]		GDI1	0.776127	1.49702	0.921482	-0.575535	0.145355	23.5193	7.36075	0.00274847	0.0110032
Tryptic	[K].GIPHLVTHDAR.[T]		RPS4X	-0.218308	-0.954543	-1.10371	-0.149167	-0.885402	22.5299	7.34541	0.00275352	0.0110172
Tryptic	[K].EVDVGLAADVGTLQR.[L]		ECH1	0.853228	-0.361026	-0.208972	0.152054	-1.0622	20.3831	7.34179	0.00275947	0.0110285
Tryptic	[R].LPEVEVPQHL.[-]		NUCB1	1.01658	-0.373179	0.158104	0.531283	-0.858476	21.378	7.34226	0.00275869	0.0110285
Tryptic	[K].ALQSVGQIVGEVLK.[Q]		PSMC6	-0.0411579	-1.1504	-1.29538	-0.14498	-1.25423	22.8561	7.38237	0.00276651	0.0110504
Tryptic	[R].CSPTEAAVR.[F]	1xCarbamidomethyl [N-Term]; 1xCarbamidomethyl [C1]	HAPLN1	-1.01953	-0.48024	0.407843	0.888084	1.42737	22.8532	7.3435	0.00277684	0.0110854
Tryptic	[R].LGGAGMER.[M]		HNRNPM	0.217726	-0.710921	-0.54873	0.16219	-0.766456	21.165	7.31347	0.00280657	0.0111978
Tryptic	[R].LQTQVFK.[L]		RPS9	-0.14888	-0.828128	-0.621983	0.206146	-0.473102	22.1559	7.30736	0.00281685	0.0112325
Tryptic	[R].QAVDVSPLRR.[V]		RPS5	-0.626429	-1.06782	-1.75338	-0.685565	-1.12696	20.6509	7.35705	0.00282444	0.0112564
Semi	[Y].TVVYFPVR.[G]		GSTP1	0.511321	-0.616042	-0.593297	0.0227446	-1.10462	20.8	7.30189	0.00282609	0.0112567
Tryptic	[R].DFLLKPELLR.[A]		DDX39B	-0.113467	-1.42754	-1.24875	0.178788	-1.13528	22.2598	7.34814	0.00283934	0.0112968
Tryptic	[R].RADDDRFPR.[R]		EIF3A	-0.25965	-1.23982	-0.734612	0.505209	-0.474963	19.455	7.29446	0.00283869	0.0112968
Tryptic	[K].HLEINPDHSIIETLR.[Q]		HSP90AA1	-0.496944	-1.16394	-1.0448	0.11914	-0.547858	24.0726	7.29173	0.00284334	0.0113063
Tryptic	[K].GATYGKPVHHGVNQLK.[F]		RPL15	-0.143312	-0.76853	-0.780932	-0.0124023	-0.63762	22.7416	7.28977	0.00284668	0.0113105
Tryptic	[K].HFELGGDK.[K]		RPL36AL	-0.254278	-1.04933	-0.847097	0.20223	-0.592819	22.0111	7.28924	0.00284759	0.0113105
Tryptic	[R].AFAGPSQKPETIELR.[T]		THBS4	0.488255	-1.47026	-0.346756	1.1235	-0.83501	21.8573	7.33527	0.00286105	0.0113576
Tryptic	[K].ADIEEIK.[S]		NUCB2	-0.626419	-1.65792	-1.2818	0.376117	-0.655379	20.8516	7.32864	0.00287135	0.0113921
Tryptic	[K].DLDGFRK.[L]		UGP2	0.828731	-0.51129	-0.512957	-0.00166679	-1.34169	23.1374	7.29489	0.002876	0.0114042
Tryptic	[K].GILLFGTK.[A]		ACADVL	0.0467546	-1.14676	-0.770625	0.376135	-0.81738	21.0387	7.26809	0.00288394	0.0114292
Tryptic	[R].VTVVDVNESR.[I]		UGDH	-0.236175	-0.856769	-0.840994	0.0157744	-0.604819	23.2157	7.2663	0.00288703	0.0114351
Tryptic	[R].IAQITGPPDR.[C]		FUBP1	1.02948	-0.0128892	0.107249	0.120139	-0.922227	20.208	7.2579	0.00290163	0.0114801
Tryptic	[R].MLITILGTVKPNANR.[I]	1xOxidation [M1]	LGALS3	-0.796817	-1.66789	-1.09053	0.577355	-0.293714	21.0309	7.30231	0.00290088	0.0114801
Tryptic	[K].FIIPQIVK.[Y]		LDHB	0.166664	-1.00389	-0.523953	0.479935	-0.690617	24.0973	7.25492	0.00290683	0.0114942
Tryptic	[K].ALEAVFGK.[Y]		RBMX	0.187146	-0.828235	-0.564664	0.263571	-0.75181	21.7756	7.24914	0.00291695	0.0115214
Tryptic	[R].TIGISVDPR.[R]		RPL13	-0.188876	-0.9723	-0.811824	0.160477	-0.622948	22.9827	7.24989	0.00291563	0.0115214
Tryptic	[R].GLQDVLR.[T]		CCT6A	-0.139686	-0.875307	-0.838274	0.037033	-0.698588	20.995	7.24691	0.00292086	0.0115304
Tryptic	[K].IIFVVGGPGSGK.[G]		AK1	-0.207443	-0.776061	-0.832053	-0.0559922	-0.62461	24.3058	7.24539	0.00292352	0.0115345
Tryptic	[K].GSAITGPVAK.[E]		RPL23	-0.238125	-1.03763	-0.870429	0.167205	-0.632304	22.8218	7.24228	0.00292901	0.0115497
Tryptic	[K].NMADAMR.[K]		ACLY	-0.251411	-0.596393	-1.44736	-0.850963	-1.19594	18.6403	7.25984	0.00293689	0.0115743
Tryptic	[K].YNLQPK.[A]		PGM2	-0.144119	-0.771775	-0.724515	0.0472599	-0.580396	20.647	7.2328	0.00294575	0.0116028
Tryptic	[K].EFSGNPIK.[V]		FUS	0.286322	-0.893966	-0.664353	0.229614	-0.950675	21.108	7.22569	0.00295839	0.0116461
Tryptic	[R].WPVSMFEK.[L]		PYGB	-0.728334	-1.03098	-0.928319	0.102657	-0.199985	23.3513	7.22298	0.00296322	0.0116586
Tryptic	[K].TLETVPLER.[K]		HNRNPA2B1	0.280249	-0.631866	-0.567066	0.0648007	-0.847314	22.1443	7.22201	0.00296496	0.011659
Tryptic	[K].YELISETGGSHDKR.[F]		ILF3	-0.104272	-0.922299	-0.983972	-0.0616725	-0.8797	21.902	7.21599	0.00297573	0.0116948
Tryptic	[K].FAFQAEVNR.[M]		HSP90B1	-0.0713248	-0.650461	-0.845708	-0.195247	-0.774383	24.5024	7.21047	0.00298565	0.0117208
Tryptic	[K].ISLISEK.[W]		IKBIP	-0.442217	-1.47815	-1.044	0.434149	-0.601785	20.0821	7.24313	0.00298563	0.0117208
Tryptic	[K].KGTVACGEPPVVEHAR.[T]	1xCarbamidomethyl [C6]	ACAN	-0.0964759	-1.63109	-0.768539	0.862555	-0.672063	28.9991	7.25559	0.0029996	0.011769
Tryptic	[K].YNIMLVR.[L]		CCT8	-0.279253	-1.04263	-1.0685	-0.0258702	-0.789251	19.0563	7.18954	0.00302358	0.0118566
Tryptic	[K].WQNNLLPSR.[Q]		RPS15A	-0.247023	-1.08216	-0.98524	0.096924	-0.738217	21.9486	7.1881	0.00302621	0.0118603
Tryptic	[K].SGGGGGGGGSSWGGR.[S]		HNRNPA0	-0.108304	-0.504497	-1.28087	-0.776372	-1.17257	19.3599	7.18487	0.00303213	0.011877
Tryptic	[R].LQTSSVLVSGLR.[G]		UBA1	-0.183168	-0.924265	-0.867849	0.0564159	-0.684681	22.4623	7.18097	0.00303928	0.0118918
Tryptic	[R].YQETFNVIER.[C]		ECH1	0.649115	-0.395542	-0.343695	0.0518465	-0.99281	21.2287	7.18107	0.00303908	0.0118918
Tryptic	[K].VITEYLNAQESAK.[S]		SND1	0.184697	-1.25212	-0.886789	0.365329	-1.07149	20.5921	7.22296	0.00304137	0.0118934
Tryptic	[K].QAVDQISSGFFSPK.[E]	1xGln->pyro-Glu [N-Term]	PYGB	0.0413765	-0.831751	-0.93972	-0.10797	-0.981097	20.0951	7.17469	0.00305084	0.0119239
Tryptic	[R].NIIHGSDSVK.[S]		NME2	0.0750503	-0.797755	-0.834805	-0.03705	-0.909855	22.1574	7.171	0.00305764	0.0119439
Tryptic	[K].VAQGVSGAVQDK.[G]		IMPDH2	0.281339	-0.652677	-0.735185	-0.0825079	-1.01652	20.7552	7.16993	0.00305962	0.011945
Tryptic	[K].PMIIYK.[G]		GSN	-0.425093	-1.36289	-1.00146	0.36143	-0.576371	23.7253	7.17675	0.00306324	0.0119525
Tryptic	[K].EVVEAHVDQK.[N]		GATD3B	0.714838	1.60049	0.748434	-0.85206	0.0335963	22.5208	7.19648	0.00307179	0.0119769
Tryptic	[K].NADGTICYDSTHYK.[E]	1xCarbamidomethyl [C7]	AKR1A1	-0.346858	-1.78937	-1.62812	0.161255	-1.28126	23.0994	7.21512	0.00307287	0.0119769
Tryptic	[R].RFEKPLEEK.[G]		SERBP1	-0.338019	-0.956219	-0.610301	0.345918	-0.272282	21.854	7.15952	0.00307895	0.011994
Tryptic	[K].APKPDGPGGGPGGSHMGGNYGDDR.[R]		FUS	-0.0764509	-0.971228	-0.926379	0.044849	-0.849928	21.7911	7.15456	0.00308821	0.0120169
Tryptic	[R].LQDEIQNMKEEMAR.[H]	2xOxidation [M8; M12]	VIM	0.0383682	-1.16429	-1.04395	0.120342	-1.08232	21.562	7.18785	0.00308684	0.0120169
Tryptic	[R].SALQSINEWAAQTTDGKLPEVTK.[D]		SERPINH1	-1.12187	-1.36572	-1.27981	0.0859016	-0.157944	25.0671	7.17619	0.00309774	0.0120473
Tryptic	[K].SIPICTLK.[N]	1xCarbamidomethyl [C5]	UBA1	0.0296158	-0.770675	-0.732495	0.0381798	-0.762111	21.1007	7.14847	0.00309962	0.012048
Tryptic	[K].AMEAVAAQGK.[A]		PGAM1	-0.195627	-0.689445	-0.787329	-0.0978837	-0.591701	24.9061	7.14567	0.00310489	0.0120619
Tryptic	[R].AGAISASGPELQGAGHSK.[L]		AHNAK	-0.13268	-1.1586	-1.13335	0.0252549	-1.00067	19.5733	7.16354	0.00311173	0.0120818
Tryptic	[K].FGFGFGGTGK.[K]		DDX1	-0.108393	-1.64676	-1.01609	0.630678	-0.907693	19.7526	7.18823	0.00312266	0.012111
Tryptic	[R].FSGWYDADLSPAGHEEAKR.[G]		PGAM1	-0.0547877	-0.78031	-0.970661	-0.190351	-0.915873	23.5759	7.13635	0.00312246	0.012111
Tryptic	[K].NLSVEDAAR.[L]		CAT	1.02855	-0.109774	-0.135933	-0.0261591	-1.16449	20.2114	7.12261	0.00314861	0.0122049
Tryptic	[K].GLVAVITGGASGLGLATAER.[L]		HSD17B10	0.277602	-1.08879	-0.296757	0.792037	-0.574359	21.827	7.12075	0.00316196	0.0122366
Tryptic	[K].GYLDDPTVPR.[G]		G6PD	1.04942	-0.0147838	-0.0579416	-0.0431578	-1.10736	20.1326	7.11738	0.00315862	0.0122366
Tryptic	[R].VIHSELQGGNK.[S]		CD109	0.889099	-1.03405	-0.0757488	0.958299	-0.964848	21.0436	7.16804	0.00316065	0.0122366
Tryptic	[K].LLDAVDTYIPVPAR.[D]		TUFM	0.135465	-0.90091	-1.02875	-0.12784	-1.16422	21.0272	7.11587	0.00317651	0.0122795
Tryptic	[K].SFSEFGK.[L]		HNRNPR	0.132194	-1.03124	-0.452045	0.579196	-0.584239	20.6657	7.10867	0.00317537	0.0122795
Tryptic	[R].VFEFGGPEVLK.[L]		CRYZ	-0.204681	-1.59312	-1.33801	0.25511	-1.13333	21.3883	7.1571	0.00318143	0.0122918
Tryptic	[K].LMLAVVK.[C]		ANXA6	-0.0943266	-0.829036	-0.646309	0.182727	-0.551982	23.0699	7.09714	0.00319769	0.0123479
Tryptic	[R].MPEFYNR.[F]		ASS1	0.0984027	-0.651978	-0.96767	-0.315692	-1.06607	23.1225	7.09099	0.00320967	0.0123874
Tryptic	[K].NWRDPDQTDGLGLSYLSSHIANVER.[V]		GSN	-1.37495	-2.41958	-3.4818	-1.06222	-2.10685	24.1221	7.1349	0.00322412	0.0124364
Tryptic	[K].GIRPAINVGLSVSR.[V]		ATP5F1A	-0.319438	-0.849455	-0.93814	-0.088685	-0.618702	23.4172	7.07222	0.00324657	0.0125162
Tryptic	[K].VTVAGLAGK.[D]		PARK7	0.0767868	-0.832818	-0.540593	0.292225	-0.61738	23.9901	7.06629	0.00325832	0.0125546
Tryptic	[K].AVAGNISDPGLQK.[S]		VCL	0.330334	-0.577711	-0.130244	0.447468	-0.460577	21.5277	7.06237	0.00326611	0.0125778
Tryptic	[R].FASSPLR.[V]		SEC31A	0.450053	-0.644573	-0.703618	-0.0590451	-1.15367	19.6928	7.05956	0.00327172	0.0125926
Tryptic	[R].AYILNLVK.[Q]		CCT4	-0.0941357	-1.1885	-0.967728	0.220771	-0.873592	21.5969	7.06633	0.00327982	0.0126169
Tryptic	[K].SLHQAIEGDTSGDFLK.[A]		ANXA6	-0.143062	-0.848513	-0.820777	0.0277357	-0.677715	23.6579	7.05069	0.00328947	0.0126464
Tryptic	[R].DKLSGEYEK.[F]		HSPA4	0.127	-1.11036	-1.01912	0.0912411	-1.14612	19.1324	7.08362	0.00329106	0.0126464
Tryptic	[K].LLPAITILGCR.[V]	1xCarbamidomethyl [C10]	GMPPA	-0.294163	-1.44283	-0.677709	0.76512	-0.383546	20.0481	7.06425	0.00330482	0.0126855
Tryptic	[R].GLQVALEEFHK.[H]		RARRES2	-0.276992	0.787691	1.13839	0.350694	1.41538	23.7342	7.0811	0.00330397	0.0126855
Tryptic	[K].CLIHDGAAPISLEWK.[T]	1xCarbamidomethyl [N-Term]; 1xCarbamidomethyl [C1]	HSPG2	-0.642542	-1.14339	-1.01062	0.132777	-0.368075	20.7351	7.03208	0.00332706	0.012764
Tryptic	[R].AEAGDNLGALVR.[G]		TUFM	0.562179	-0.570637	-0.937718	-0.367081	-1.4999	21.9959	7.05711	0.00334986	0.0128445
Tryptic	[K].FCGVCTDGR.[C]	2xCarbamidomethyl [C2; C5]	CCN2	2.23376	-1.58774	-0.435122	1.15262	-2.66888	22.1563	7.06868	0.00335533	0.0128585
Tryptic	[K].SDPIQEIR.[D]		ERP44	0.288489	-0.377452	-0.709612	-0.332159	-0.998101	21.5393	6.99872	0.00339567	0.013006
Tryptic	[K].TKGVDEVTIVNILTNR.[S]		ANXA2	0.0351551	-0.379129	-1.08392	-0.704789	-1.11907	24.9793	6.99708	0.0033991	0.0130121
Semi	[A].VSEPTTVAFDVRPGGVVHSFSHNVGPGDK.[Y]		MYDGF	0.158003	-0.936968	-0.842296	0.0946713	-1.0003	23.0772	6.99522	0.00340297	0.0130199
Tryptic	[K].IQVHYYEDGNVQLVSHK.[D]		CAPZA2	0.339294	-0.682104	-0.224943	0.457161	-0.564236	21.9829	6.98073	0.00343333	0.0131289
Tryptic	[K].KLENSPLGEALR.[S]		OCIAD1	-0.107113	-0.694885	-0.934758	-0.239873	-0.827644	20.1219	6.97592	0.00344348	0.0131607
Tryptic	[R].EFLPIVGHVQVAQVPGR.[G]		HYI	-0.543736	-1.43281	-1.39372	0.0390884	-0.849984	19.9682	7.01507	0.00344723	0.0131679
Tryptic	[K].HVSPAGAAVGIPLSEDEAK.[V]		ATIC	0.228138	-1.11307	-0.882915	0.23015	-1.11105	20.936	7.00842	0.0034508	0.0131744
Tryptic	[R].QTTSNLGHLNKPSIQALIHGLNR.[H]	1xGln->pyro-Glu [N-Term]	PSMD14	-0.333124	-1.22935	-1.38371	-0.154368	-1.05059	22.0233	7.00923	0.00345947	0.0132004
Tryptic	[R].VTGVITQGAK.[R]		EDIL3	-1.21871	-1.10947	-1.20927	-0.0998009	0.00943626	26.6132	6.97203	0.0034639	0.0132102
Tryptic	[R].NGLSLAALK.[K]		H1-5	-1.4513	-1.88065	-0.745344	1.13531	0.705958	19.4234	7.01487	0.00346638	0.0132125
Tryptic	[K].SQFTITPGSEQIR.[A]		ACO2	-0.0368019	-1.15983	-1.5234	-0.363579	-1.4866	20.3384	7.00922	0.00347829	0.0132508
Tryptic	[K].ELHINLIPNK.[Q]		HSP90AA1	-0.546162	-1.23039	-0.91273	0.317658	-0.366568	22.9515	6.95672	0.00348433	0.0132601
Tryptic	[R].NAYVWTLK.[G]		ARPC1B	0.0621262	-0.896242	-0.492323	0.403919	-0.554449	21.3036	6.95665	0.00348449	0.0132601
Tryptic	[R].GEDTSMNLVQK.[Y]	1xOxidation [M6]	MMP3	1.61756	3.21478	2.4093	-0.805483	0.791739	24.1412	6.99307	0.00351255	0.0133598
Tryptic	[K].GLSQSALPYR.[R]		RPS13	-0.115427	-0.815235	-0.543588	0.271647	-0.428162	22.3075	6.93453	0.00353222	0.0134274
Tryptic	[K].YYVTIIDAPGHR.[D]		EEF1A1	0.298552	-0.673562	-0.549685	0.123878	-0.848237	22.6267	6.93167	0.00353843	0.0134438
Tryptic	[K].GVLFYGPPGCGK.[T]	1xCarbamidomethyl [C10]	VCP	-0.175658	-1.25522	-0.976788	0.278429	-0.80113	20.4854	6.94577	0.00354575	0.0134644
Tryptic	[K].YSITFTGK.[W]		SPON2	1.00089	-0.725264	-0.805399	-0.0801348	-1.80628	19.9668	6.97548	0.00355031	0.0134744
Tryptic	[K].KEGDLIAAQAR.[L]		LMNA	-0.0298871	-0.937896	-1.13615	-0.198252	-1.10626	21.4784	6.9325	0.00355752	0.0134774
Tryptic	[K].LDSDTLEVMR.[K]	1xOxidation [M9]	MMP3	-0.45976	1.32336	0.586827	-0.736536	1.04659	23.6943	6.97373	0.00355408	0.0134774
Tryptic	[R].AAQATGPLQDNELPGLDERPPR.[A]		GDF10	-0.472178	-2.09771	-1.07948	1.01824	-0.607297	21.9132	6.97134	0.00355926	0.0134774
Tryptic	[R].NDIASHPPVEGSYAPR.[R]		SND1	0.0312415	-0.977039	-0.689926	0.287113	-0.721167	21.0764	6.92359	0.0035561	0.0134774
Tryptic	[R].TMIQSPSGVILQEAADVHAR.[Y]		DSP	2.92042	1.4652	1.77586	0.310663	-1.14456	21.7498	6.97072	0.0035606	0.0134774
Tryptic	[K].AGNLGGGVVTIER.[S]		RPL22	-0.21239	-0.769215	-0.659236	0.109979	-0.446845	23.7032	6.91967	0.00356469	0.0134857
Tryptic	[K].TIADIIR.[T]		CCT3	0.755453	-1.16755	-1.18939	-0.0218454	-1.94484	20.8327	6.95718	0.00359008	0.0135744
Tryptic	[R].YISPDQLADLYK.[S]		ENO1	0.0328488	-0.668272	-0.614315	0.0539571	-0.647164	27.795	6.90374	0.00359988	0.0136043
Tryptic	[R].DALSDLALHFLNK.[M]		CCT4	-0.0401121	-1.22873	-2.57174	-1.34301	-2.53163	20.486	6.94404	0.00361894	0.013669
Tryptic	[R].GVGQAAIR.[G]		VCL	0.278807	-0.648945	-0.315194	0.333751	-0.594001	21.4669	6.89226	0.0036255	0.0136865
Tryptic	[K].VSDATGQMNLTK.[V]		CAPG	0.279169	-0.504318	-0.431527	0.0727903	-0.710696	24.0006	6.88494	0.00364194	0.0137412
Tryptic	[R].IHQIEYAMEAVK.[Q]		PSMA1	0.0685223	-0.702558	-0.9645	-0.261943	-1.03302	21.325	6.86105	0.00369615	0.0139383
Tryptic	[K].VVPENCER.[I]	1xCarbamidomethyl [C6]	FKBP9	-0.97195	-1.6472	-1.39881	0.248384	-0.426862	20.3179	6.90648	0.0037029	0.0139489
Tryptic	[R].NLTALGLNLVASGGTAK.[A]		ATIC	0.0440875	-1.26095	-0.928852	0.332098	-0.972939	21.9613	6.89494	0.00370226	0.0139489
Tryptic	[K].LGPALATGNVVVMK.[V]		ALDH2	1.12902	-0.149437	-0.407349	-0.257911	-1.53637	21.5038	6.89267	0.00371458	0.0139855
Tryptic	[K].NQVAMNPTNTVFDAK.[R]		HSPA8	-0.0782445	-0.764976	-0.795735	-0.0307589	-0.71749	23.4144	6.85213	0.00371664	0.0139858
Tryptic	[R].EPCGGQNTVPGVR.[N]	1xCarbamidomethyl [C3]; 1xOxidation [P]	HAPLN1	-1.07755	-1.14777	-0.365845	0.781923	0.7117	24.2906	6.84972	0.00372218	0.0139992
Tryptic	[R].FGSGMNMGR.[I]		HNRNPM	0.178363	-1.03741	-0.976826	0.0605806	-1.15519	19.8976	6.87304	0.003738	0.0140512
Tryptic	[K].GGIVGMTLPIAR.[D]		HSD17B10	0.321093	-1.20591	-0.786667	0.419243	-1.10776	22.301	6.88324	0.00374605	0.014074
Tryptic	[K].AAMIVNQLSK.[K]		JUP	2.10576	0.821993	1.50016	0.678166	-0.605598	21.2728	6.87798	0.00376808	0.0141493
Tryptic	[K].IAAAGLDVTSPEPLPTNHPLLTLK.[N]		GRHPR	-0.227032	-1.25315	-0.990193	0.262953	-0.76316	23.1392	6.83752	0.00377939	0.0141842
Tryptic	[R].KPLENLGMTDMFR.[Q]		SERPINE1	1.03024	1.47562	1.94278	0.467163	0.912548	19.8782	6.87182	0.00378233	0.0141878
Tryptic	[K].GVGLGPGPMGLMGPR.[G]		COL1A2	0.367133	-0.861462	-1.33857	-0.477104	-1.7057	21.517	6.86331	0.00380212	0.0142536
Tryptic	[R].MDLLPLHMGLHK.[L]		TGM2	-0.539224	0.734835	0.562151	-0.172684	1.10137	21.5188	6.81965	0.0038039	0.0142536
Tryptic	[R].APLIPMEHCTTR.[F]	1xCarbamidomethyl [C9]	SPARC	0.410219	-0.718089	-1.23698	-0.518891	-1.6472	23.3499	6.85658	0.00381786	0.0142983
Tryptic	[R].EKLQEEMLQR.[E]	1xOxidation [M7]	VIM	0.266775	-0.905682	-0.570746	0.334935	-0.837521	22.2175	6.80665	0.00382306	0.0143027
Tryptic	[R].RLQTQVFK.[L]		RPS9	-0.192526	-0.767246	-0.984164	-0.216918	-0.791638	22.3744	6.80693	0.00382239	0.0143027
Tryptic	[K].LSKDPNIVIAK.[M]		PDIA3	-0.206479	-0.605903	-0.87552	-0.269617	-0.669041	25.1411	6.8022	0.00383364	0.0143346
Tryptic	[K].NEIQSIDR.[Q]		PXDN	-0.636385	-1.39693	-1.19928	0.197654	-0.56289	21.5145	6.82605	0.00384422	0.0143666
Tryptic	[TR].FPDENFK.[L]		PPIC	0.283181	-0.793454	-0.579076	0.214378	-0.862257	25.1139	6.79004	0.00386276	0.0144283
Tryptic	[K].ALVATPGK.[K]		NCL	-0.250058	-0.643532	-1.12245	-0.47892	-0.872394	20.6722	6.78426	0.00387671	0.0144651
Tryptic	[K].LSLEGDHSTPPSAYGSVK.[A]		ANXA2	0.0327178	-0.523115	-0.523253	-0.000138152	-0.555971	27.0815	6.78489	0.00387519	0.0144651
Tryptic	[K].LNSLMSLVNK.[T]		PSMD12	0.293559	-1.30979	-0.815454	0.494333	-1.10901	20.8597	6.82993	0.00388089	0.0144731
Tryptic	[K].FSMPGFK.[AG]		AHNAK	0.0458506	-1.0196	-0.971147	0.048451	-1.017	23.4061	6.78841	0.00388724	0.0144854
Tryptic	[R].NDLMEYAK.[Q]		ASS1	0.0955925	-0.65883	-1.01423	-0.355405	-1.10983	21.5883	6.77947	0.00388828	0.0144854
Tryptic	[K].AQNTWGCGNSLR.[T]	1xCarbamidomethyl [C7]	LMNA	-0.116361	-0.966149	-0.794913	0.171237	-0.678552	22.8867	6.77577	0.00389725	0.0145112
Tryptic	[K].FLIDGFPR.[N]		CMPK1	1.6042	-0.585271	-0.287627	0.297644	-1.89183	22.7523	6.81541	0.00391573	0.0145571
Tryptic	[K].PGPALWPLPLSVK.[M]		HEXB	-0.326954	-1.23801	-0.885622	0.352386	-0.558668	20.477	6.76898	0.0039138	0.0145571
Tryptic	[K].SLFSNVVTK.[N]		ATIC	0.0347491	-0.80516	-0.703136	0.102024	-0.737885	21.4032	6.76907	0.00391357	0.0145571
Tryptic	[K].IYTFNQSR.[Y]		UGP2	0.815056	-0.680571	-0.312058	0.368514	-1.12711	24.2111	6.79476	0.00392377	0.01457
Tryptic	[K].KLVEGLSALVVDVK.[F]		TYMP	-0.528728	2.18272	1.36583	-0.816889	1.89456	19.8207	6.81125	0.00392578	0.01457
Tryptic	[K].SYSPYDMLESIR.[K]		ANXA2	-0.14465	-0.833458	-0.564267	0.269191	-0.419617	25.7752	6.76394	0.00392612	0.01457
Semi	[M].VLDLDLFR.[V]		SARS1	-0.441997	-1.49502	-1.57465	-0.0796311	-1.13265	21.9991	6.81057	0.00392743	0.01457
Tryptic	[K].QLEAIDQLHLEYAK.[R]	1xGln->pyro-Glu [N-Term]	ACTN4	-0.101974	-1.16873	-0.835317	0.333413	-0.733343	20.0643	6.75627	0.0039452	0.0146282
Tryptic	[K].EYLIAGK.[A]		TIMP2	0.188445	1.46097	0.952616	-0.50835	0.764171	22.1036	6.79377	0.00394771	0.0146299
Tryptic	[R].IVYLYTK.[K]		RPL34	-0.069715	-0.859939	-0.519473	0.340466	-0.449758	23.3348	6.75215	0.00395511	0.0146496
Tryptic	[R].QLLTLSSELSQAR.[D]		EZR	0.599493	-0.630267	-0.944925	-0.314658	-1.54442	20.6495	6.78057	0.00398008	0.0147344
Tryptic	[K].VQDYLR.[R]		UGP2	0.753675	-0.287254	-0.226329	0.0609251	-0.980005	24.4248	6.736	0.00399522	0.0147827
Tryptic	[K].IGEEFLTDLSQLK.[K]		PYGB	0.0317439	-1.5924	-1.28073	0.31167	-1.31247	21.4819	6.77951	0.00400341	0.0147899
Tryptic	[K].MLSCAGADR.[L]	1xCarbamidomethyl [C4]	RPL10	-0.0851116	-1.31531	-0.852878	0.462432	-0.767767	21.7594	6.76351	0.00399941	0.0147899
Tryptic	[R].ALQATVGNSYK.[C]		LAMP1	0.274542	-0.654202	-0.469909	0.184293	-0.744451	22.4749	6.73335	0.00400187	0.0147899
Tryptic	[K].TYFFVEDK.[Y]		MMP3	2.10617	3.69998	2.88338	-0.816597	0.777214	26.9232	6.77635	0.00401122	0.014811
Tryptic	[K].QWGWTQGR.[W]		RPL17	-0.412012	-1.27181	-1.30971	-0.0378986	-0.897694	21.2535	6.75919	0.0040243	0.0148515
Tryptic	[R].FVQDLSK.[A]		UGP2	1.1641	-0.671128	-0.340349	0.330779	-1.50444	23.6504	6.76974	0.00402766	0.0148562
Tryptic	[R].NIIHGSDSVESAEK.[E]		NME1	-0.399215	-1.11604	-0.964818	0.151225	-0.565604	22.782	6.71932	0.00403713	0.0148834
Tryptic	[R].SFLLDLLNATGK.[D]		DDX3X	0.214104	-0.838063	-1.0468	-0.208736	-1.2609	18.76	6.7408	0.00404408	0.0149012
Semi	[V].VDLMAHMASKE.[-]		GAPDH	-0.664534	-0.783126	-1.35874	-0.575619	-0.694211	20.6183	6.7151	0.00404783	0.0149073
Tryptic	[K].VTAVPTLLK.[Y]		TXNDC17	0.323453	-0.716299	-0.675121	0.0411785	-0.998574	22.2792	6.71421	0.00405009	0.0149079
Tryptic	[R].TTTLPVEFK.[C]		CCN2	1.94382	-1.10866	-0.340821	0.767843	-2.28464	23.277	6.74272	0.00409555	0.0150674
Tryptic	[R].MSVIEEGDCKR.[I]	1xCarbamidomethyl [C9]	PYGB	0.0170863	-1.27709	-0.687755	0.589339	-0.704841	21.3764	6.71949	0.00410343	0.0150808
Tryptic	[R].NFSDNQLQEGK.[N]		TAGLN2	0.568586	1.42546	1.45555	0.0300903	0.886964	21.8578	6.7396	0.00410346	0.0150808
Tryptic	[K].AAVAWEAGKPLSIEEIEVAPPK.[A]		ADH5	0.552464	-1.26702	-1.43077	-0.163758	-1.98324	23.398	6.73181	0.00412333	0.015146
Tryptic	[R].GSPLLIGVR.[S]		GFPT1	-0.3456	-0.734882	-0.99235	-0.257468	-0.64675	20.035	6.67948	0.00413926	0.0151966
Tryptic	[K].ALLEVVQSGGK.[N]		PSMA7	-0.0111514	-0.669951	-0.604254	0.0656975	-0.593102	23.4965	6.66782	0.0041697	0.0153004
Tryptic	[K].KGVNLPGAAVDLPAVSEKDIQDLK.[F]		PKM	-0.707216	-1.20792	-1.61693	-0.409009	-0.909716	26.2487	6.70731	0.00417886	0.0153261
Tryptic	[K].FLDQNLQK.[Y]		DSP	2.48083	1.59396	1.76343	0.169472	-0.7174	22.078	6.70668	0.00418814	0.015351
Semi	[K].NHLVEIPPNLPSS.[L]		BGN	-0.11643	4.20473	2.62706	-1.57766	2.7435	24.8692	6.70521	0.00419196	0.015351
Tryptic	[R].WALSQSNPSALR.[E]		VCP	-0.14319	-0.709346	-0.720591	-0.0112448	-0.5774	22.4781	6.65928	0.00419215	0.015351
Tryptic	[R].DLIVATIAVK.[Y]		ATIC	0.175762	-0.878369	-0.581265	0.297104	-0.757026	19.7111	6.65712	0.00419785	0.015356
Tryptic	[R].YFYTSVSRPGR.[G]		HLA-B	0.781797	1.4795	1.51732	0.0378156	0.735522	19.5696	6.70363	0.00419608	0.015356
Tryptic	[K].DSTLIMQLLR.[D]	1xOxidation [M6]	YWHAZ	-0.104863	-1.05595	-0.526404	0.529547	-0.421541	23.6289	6.6536	0.00420716	0.0153821
Tryptic	[K].MQLLEIITTEK.[T]		HADHA	0.0898962	-1.53484	-0.895188	0.639649	-0.985085	20.8737	6.69697	0.00421348	0.0153973
Tryptic	[K].EVGVYEALKDDSWLK.[G]		MDH1	-0.500386	-1.66389	-1.41454	0.249346	-0.914155	22.2156	6.69545	0.00421747	0.0153993
Tryptic	[K].NLSLSQQLK.[A]		PGM2	-0.329275	-1.09617	-0.728273	0.367895	-0.398998	20.0904	6.64937	0.00421838	0.0153993
Tryptic	[K].FSMPSLK.[G]		AHNAK	-0.157314	-1.30437	-1.49322	-0.188847	-1.3359	20.6801	6.69208	0.0042263	0.0154202
Tryptic	[K].VSALDLAVLDQVEAR.[L]		DCTN2	0.165676	-1.11353	-0.758323	0.355211	-0.923998	20.3017	6.66555	0.00423315	0.0154293
Tryptic	[R].LLSLDPSHER.[A]		P4HA2	-0.616346	-1.80454	-1.05034	0.754206	-0.433989	22.0098	6.69022	0.00423119	0.0154293
Tryptic	[K].AFSGYLGTDQSK.[W]		ESD	0.094402	-0.742702	-0.586614	0.156088	-0.681016	22.4598	6.63857	0.00424715	0.0154724
Tryptic	[R].AQVIYTR.[N]		RPS25	-0.318077	-1.03557	-1.33401	-0.298443	-1.01593	22.5958	6.66164	0.00425449	0.0154912
Tryptic	[K].MTISQQEFGR.[T]		PSMD4	0.581179	-0.845324	-0.764628	0.0806963	-1.34581	19.5208	6.67057	0.00426155	0.0155089
Tryptic	[K].SVVTGGVQSVMGSR.[L]		PLIN3	0.487853	-0.658302	-1.07882	-0.42052	-1.56668	20.7673	6.67384	0.00426659	0.0155193
Tryptic	[K].GFAFVQYVNER.[N]		HNRNPC	0.0649233	-0.706412	-0.791023	-0.0846108	-0.855946	22.3428	6.6248	0.00428418	0.0155752
Tryptic	[R].GIHNSIGDYR.[W]		DSP	2.42249	1.49435	1.50679	0.0124429	-0.915703	21.7481	6.66454	0.0042994	0.0156225
Tryptic	[R].QLFHPEQLITGK.[E]	1xGln->pyro-Glu [N-Term]	TUBA1B	-0.180888	-1.10225	-1.2256	-0.123351	-1.04472	22.8951	6.64325	0.00431075	0.0156558
Tryptic	[R].GGEPNQRPELK.[N]		DAG1	-0.106064	-0.818071	-0.762229	0.0558424	-0.656165	20.0576	6.60743	0.00433141	0.0157227
Tryptic	[K].YLDEDTIYHLQPSGR.[F]		MAT2A	0.270457	-1.07926	-0.978324	0.100937	-1.24878	19.9694	6.64555	0.00433591	0.015731
Tryptic	[K].EGLELLK.[T]		ENO1	-0.0718873	-0.833666	-0.600917	0.232749	-0.529029	28.0743	6.604	0.00434081	0.0157407
Semi	[Y].ALELLFDQLHEGAK.[A]		PCMT1	0.0900847	-1.1057	-1.3587	-0.253006	-1.44879	21.1732	6.64812	0.00434366	0.015743
Tryptic	[K].SPDTFVR.[T]		ETFA	0.127567	-0.716609	-0.694106	0.0225023	-0.821673	20.6868	6.59999	0.00435182	0.0157645
Tryptic	[K].IALYETPTGWK.[F]		PGM1	-0.137613	-0.663073	-0.931797	-0.268724	-0.794184	21.5842	6.5969	0.00436033	0.015779
Tryptic	[R].DYFFALAHTVR.[D]		PYGB	0.178642	-0.898651	-0.791219	0.107433	-0.969861	21.3722	6.59611	0.00436251	0.015779
Tryptic	[R].EHVMNEVDTNKDR.[L]		NUCB2	-0.668563	-1.26288	-1.16426	0.0986194	-0.495696	19.9722	6.60379	0.00435886	0.015779
Tryptic	[K].GLLPEELTPLILATQK.[Q]		ETFA	0.193294	-1.87726	-0.74356	1.1337	-0.936854	20.7972	6.63316	0.00438441	0.0158501
Tryptic	[K].NHPMTPEAVK.[A]		HSD17B4	1.08402	0.21473	0.14874	-0.0659901	-0.935279	19.2911	6.58455	0.00439452	0.0158786
Tryptic	[R].TDAGFTLR.[W]		VCL	1.15178	0.146192	0.545372	0.39918	-0.60641	20.5689	6.58257	0.00440002	0.0158903
Tryptic	[R].GLDKLEENLPILQQPTEK.[V]		PLIN3	0.319694	-1.10274	-1.26867	-0.165923	-1.58836	22.3648	6.62413	0.00440923	0.0159155
Tryptic	[R].HGESAWNLENR.[F]		PGAM1	-0.0294135	-0.654907	-0.595534	0.0593723	-0.566121	24.5861	6.57566	0.00441931	0.0159423
Tryptic	[R].QLIVPPHLAHGESGAR.[G]		FKBP10	-2.50814	-3.21156	-2.27727	0.934293	0.230873	20.2221	6.61981	0.00442117	0.0159423
Tryptic	[R].GVIINTASVAAFEGQVGQAAYSASK.[G]		HSD17B10	0.397709	-1.163	-0.320246	0.842757	-0.717956	21.1628	6.59914	0.00445632	0.0160609
Tryptic	[R].DEEVHAGLGELLR.[S]		SERPINH1	-1.61526	-1.88445	-1.67938	0.205062	-0.0641212	22.0067	6.60202	0.00447065	0.0161043
Tryptic	[R].SLETENAGLR.[L]		LMNA	0.16903	-0.593285	-0.548719	0.0445653	-0.717749	24.5114	6.55616	0.00447426	0.0161091
Tryptic	[K].QTYSTEPNNLK.[A]		RPL28	-0.126626	-0.471172	-0.851619	-0.380446	-0.724993	21.8022	6.55475	0.00447827	0.0161154
Tryptic	[R].LLLDGAPLIAIHK.[A]		HDHD2	-0.249428	-1.47677	-1.41142	0.0653486	-1.16199	21.7016	6.5979	0.00448222	0.0161214
Tryptic	[K].RIPYAPSGEIPK.[F]		UGDH	-0.705019	-1.2918	-1.13344	0.158361	-0.428419	20.8579	6.55657	0.00449428	0.0161391
Tryptic	[K].WSGPLSLQEVDEQPQHPLHVTYAGAAVDELGK.[V]		PEBP1	0.443243	-1.68763	-2.19457	-0.506943	-2.63781	25.8134	6.59291	0.00449626	0.0161391
Tryptic	[R].EGSPGADGPPGR.[D]	1xOxidation [P]	COL2A1	-0.448266	0.570607	-1.02127	-1.59188	-0.573004	22.518	6.58684	0.00449088	0.0161391
Tryptic	[R].IEEVPELPLVVEDKVEGYKK.[T]		RPL4	-0.535046	-1.59526	-1.69791	-0.102646	-1.16286	22.0562	6.5931	0.00449571	0.0161391
Tryptic	[K].EVVKPLLVSTLGEK.[S]		MECP2	-0.0825752	-1.33338	-1.20835	0.125024	-1.12578	20.377	6.58731	0.00451206	0.0161876
Tryptic	[K].SALALAIK.[V]		PSMA4	-0.197749	-0.608364	-0.756571	-0.148207	-0.558822	22.5221	6.54059	0.00451869	0.0162032
Tryptic	[K].NDYDQLQK.[A]		DSP	1.37939	0.152421	0.955305	0.802885	-0.424085	21.4304	6.57201	0.00453292	0.0162378
Tryptic	[R].KVGLIAAR.[R]		RPL8	-0.0705033	-0.925304	-0.756357	0.168947	-0.685854	22.1855	6.5359	0.00453217	0.0162378
Tryptic	[K].ELQFYR.[N]		REXO2	0.58486	-0.761735	-0.35644	0.405296	-0.9413	21.4802	6.52398	0.00458145	0.0163999
Tryptic	[K].LSPEELLLR.[W]		LCP1	0.444691	-1.61433	-0.594207	1.02012	-1.0389	21.1788	6.56253	0.00458281	0.0163999
Tryptic	[K].HFSPEELK.[V]		CRYAB	0.513687	-0.731548	-0.462006	0.269542	-0.975693	25.4972	6.5152	0.0045922	0.0164252
Semi	[H].LASDDYGK.[D]		SPTAN1	-1.36694	-1.23706	-1.30061	-0.0635467	0.0663303	21.9932	6.54617	0.00460727	0.0164578
Tryptic	[R].VLITTDLLAR.[G]		EIF4A1	-0.151138	-1.12696	-0.738322	0.388638	-0.587184	23.5684	6.51059	0.0046057	0.0164578
Tryptic	[R].YALYDATYETK.[E]		CFL1	0.0977953	-0.718543	-0.445179	0.273365	-0.542974	24.5944	6.50971	0.00460826	0.0164578
Tryptic	[K].YEQGTGCWQGPNR.[S]	1xCarbamidomethyl [C7]	PRKCSH	0.0132387	-0.983724	-1.19349	-0.209762	-1.20672	21.2514	6.54144	0.00461134	0.0164604
Tryptic	[K].GVNLPGAAVDLPAVSEK.[D]		PKM	-0.588886	-1.30767	-0.955592	0.352079	-0.366706	25.668	6.50472	0.00462935	0.0165164
Tryptic	[K].EGIILFK.[E]	1xGlu->pyro-Glu [N-Term]	SSB	0.147355	1.81863	0.916318	-0.902311	0.768963	20.5899	6.54493	0.00463379	0.0165239
Tryptic	[K].FSVVYAK.[C]		AHSG	0.22376	1.73749	1.94255	0.205065	1.71879	21.6177	6.54094	0.00464542	0.0165571
Tryptic	[R].VEIKDVK.[L]		STOM	-0.493387	-0.893464	-0.958787	-0.0653234	-0.4654	21.3449	6.49116	0.00466305	0.0166115
Tryptic	[K].QLASGLLLVTGPLVLNR.[V]		RPL6	-0.439027	-1.26751	-0.824325	0.443185	-0.385298	21.4785	6.48979	0.00466713	0.0166177
Tryptic	[K].NFDLRPGVIVR.[D]		MAT2A	0.16514	-0.938067	-0.996227	-0.05816	-1.16137	20.2586	6.51272	0.00467044	0.0166205
Tryptic	[K].TVLGTPEVLLGALPGAGGTQR.[L]		HADHA	0.0303107	-1.04551	-1.02788	0.017632	-1.05819	21.1682	6.51068	0.00467262	0.0166205
Tryptic	[R].HLNPDTELKR.[Y]		TCF25	-0.0479712	-0.801195	-0.868295	-0.0670994	-0.820323	21.4128	6.48307	0.00468717	0.0166556
Tryptic	[R].RFDEILEASDGIMVAR.[G]		PKM	-0.684663	-1.04822	-1.57327	-0.525051	-0.888608	25.1555	6.51935	0.00468584	0.0166556
Tryptic	[R].TGLYNYYDDEKEK.[L]		SERPINH1	-0.904557	-1.60112	-1.32611	0.275007	-0.421554	21.8481	6.52338	0.00469709	0.0166824
Tryptic	[R].VVVLGLLPR.[G]		PAFAH1B3	-0.798403	-1.43361	-0.899149	0.534465	-0.100747	20.2963	6.49462	0.00470058	0.0166865
Tryptic	[K].VDLSFSPSQSLPASHAHLR.[V]		A2M	-1.70898	-1.32564	-0.773629	0.552012	0.935349	21.9592	6.51798	0.00471311	0.0167226
Tryptic	[K].NTPAFFAER.[L]		ANXA11	0.128479	-0.781148	-0.744208	0.0369402	-0.872687	21.1667	6.47169	0.00472132	0.0167349
Tryptic	[R].NQGGYGGSSSSSSYGSGR.[R]		HNRNPA1	-0.0648344	-0.729732	-0.688334	0.041398	-0.6235	21.6892	6.4717	0.00472129	0.0167349
Tryptic	[K].GTVRPANDFNPDADAK.[A]		ANXA6	0.0939998	-0.539203	-0.488629	0.0505735	-0.582629	22.8798	6.47088	0.00472375	0.0167352
[truncated: 5,083 more rows]

## Sheet: D vs N
Type	Peptide	Modification	Protein	logFC	AveExpr	t	P.Value	adj.P.Val	B
Tryptic	[RK].VLFLIPK.[N]		STK26	-2.39963	21.8731	-10.2533	2.5915e-08	0.00018353	9.02691
Tryptic	[K].GSFGEVFK.[G]		STK26	-2.31314	21.4658	-8.93691	1.63306e-07	0.000464835	7.44038
Tryptic	[K].NNPPTLVGDFTK.[S]		STK26	-2.6107	21.5333	-8.7791	2.06246e-07	0.000464835	7.23478
Tryptic	[R].NCMQANPHYAR.[V]	1xCarbamidomethyl [C2]	CRISPLD1	-3.79246	22.2814	-8.60712	3.00648e-07	0.000464835	6.90051
Tryptic	[R].NHGGYVDVMPVDKR.[K]		CRISPLD1	-3.79407	21.3258	-8.48666	3.60025e-07	0.000464835	6.74057
Tryptic	[R].VYSDLSSICR.[A]	1xCarbamidomethyl [C9]	CRISPLD1	-3.31758	23.3013	-8.42712	3.93816e-07	0.000464835	6.66076
Tryptic	[K].ADPGHSEISSTR.[C]		CHRDL2	-4.83528	20.6671	-7.69451	1.23083e-06	0.00124525	5.6362
Tryptic	[K].YQSANSFTVSK.[V]		CRISPLD1	-3.97717	22.1228	-7.57516	1.49147e-06	0.00132032	5.46166
Tryptic	[R].LMMDPLSGQNR.[G]		HNRNPR	-3.62257	21.9409	-7.44079	1.85562e-06	0.00136651	5.26254
Tryptic	[R].NGIQTIGK.[Y]		CRISPLD1	-3.5743	20.3681	-7.36997	2.08403e-06	0.00136651	5.15648
Tryptic	[R].TELLPGDRDNLAIQTR.[G]		IGFBP7	2.94528	20.5113	7.35884	2.12251e-06	0.00136651	5.13974
Tryptic	[K].TPAQFDADELR.[A]		ANXA1	1.22729	26.5028	6.96658	3.75093e-06	0.00221367	4.61212
Tryptic	[R].SEIDMNDIK.[A]		ANXA1	1.28649	24.892	6.8016	4.98947e-06	0.00271811	4.34833
Tryptic	[K].DIEDELTTGLELVDSCIR.[S]	1xCarbamidomethyl [C16]	CTNND2	-2.90157	21.3506	-6.79033	5.52666e-06	0.0027957	4.25889
Tryptic	[K].VIGSVHYEMQSSICR.[A]	1xCarbamidomethyl [C14]	CRISPLD1	-3.47381	21.5944	-6.59588	7.74417e-06	0.00365628	3.94591
Tryptic	[K].HHAAYVNNLNVTEEK.[Y]		SOD2	2.11977	28.8539	6.36417	1.11834e-05	0.00441342	3.6003
Tryptic	[K].TSYLTELIDR.[YF]		STK26	-2.59954	21.2215	-6.38568	1.12174e-05	0.00441342	3.60083
Tryptic	[R].TQQVVAIK.[I]		STK26	-1.9832	21.9944	-6.38493	1.04771e-05	0.00441342	3.65892
Semi	[F].SNPVQYWEIQPSTFR.[C]		DCN	1.51684	26.6366	6.22808	1.38482e-05	0.00516175	3.39781
Tryptic	[K].YQEALAK.[G]		SOD2	2.0565	29.5491	6.21464	1.46156e-05	0.00517539	3.34993
Tryptic	[K].ITVVDALHEIPVK.[K]		IGFBP7	2.38324	22.2309	6.1785	1.62585e-05	0.00548298	3.25388
Tryptic	[K].AQHNDSEQTQSPQQPGSR.[N]		GREM1	-3.28126	20.4234	-6.09675	1.88534e-05	0.00556332	3.11512
Tryptic	[R].LQSLTENLTK.[E]		DSP	2.55325	21.6913	6.13772	1.75028e-05	0.00556332	3.18479
Tryptic	[R].YEINSLIR.[Y]		VCAN	-2.67294	19.4682	-6.09999	1.87427e-05	0.00556332	3.12064
Tryptic	[R].LVGGPMDASVEEEGVRR.[A]		CST3	2.52819	22.1645	6.0228	2.15728e-05	0.00611114	2.98869
Tryptic	[K].AAYLQETGKPLDETLKK.[A]		ANXA1	1.12553	26.917	5.91583	2.46039e-05	0.00664691	2.85861
Tryptic	[K].NVRPDYLK.[A]		SOD2	1.93368	26.8199	5.91237	2.53412e-05	0.00664691	2.8332
Tryptic	[R].SYPQLR.[R]		ANXA1	1.20744	26.3927	5.87261	2.66694e-05	0.00674545	2.78278
Tryptic	[K].GSQGAIPPPDK.[A]		GREM1	-3.348	21.1196	-5.84472	2.99326e-05	0.00721481	2.6808
Tryptic	[R].RETCHELPAR.[I]	1xCarbamidomethyl [C4]	COL9A1	-2.54756	21.0019	-5.83348	3.05626e-05	0.00721481	2.6612
Tryptic	[K].TQPNLDNCPFHDQPHLK.[R]	1xCarbamidomethyl [C8]	CST3	3.0064	22.123	5.79774	3.26578e-05	0.00746073	2.59875
Tryptic	[K].GGPGSAVSPYPTFNPSSDVAALHK.[A]		ANXA1	1.27461	26.4083	5.69507	3.72346e-05	0.00820766	2.46837
Tryptic	[K].IPTTFENGR.[C]		APOD	1.67862	22.8912	5.68092	3.82452e-05	0.00820766	2.44311
Tryptic	[K].LIIEGIR.[L]		TTN	3.09289	22.6548	5.65009	4.30278e-05	0.00860628	2.33874
Tryptic	[K].NVIDPPIYAR.[H]		EDIL3	-1.43839	26.1275	-5.59965	4.46282e-05	0.00860628	2.29742
Tryptic	[R].ALYEAGER.[R]		ANXA1	1.16013	26.3702	5.63918	4.13958e-05	0.00860628	2.36841
Tryptic	[R].MELLGCELSGCSEPLGMK.[S]	2xCarbamidomethyl [C6; C11]	EDIL3	-1.82985	25.268	-5.60668	4.49636e-05	0.00860628	2.29279
Tryptic	[K].DFGHVQFVGSYK.[L]		EDIL3	-1.40376	25.7719	-5.49287	5.47325e-05	0.00901431	2.10456
Tryptic	[K].INEYGQIHR.[-]		MATN3	-3.38994	21.3158	-5.55632	5.13408e-05	0.00901431	2.17192
Tryptic	[K].LAYSNDGEHWTVYQDEK.[Q]		EDIL3	-1.35346	25.2376	-5.50901	5.30649e-05	0.00901431	2.13382
Tryptic	[K].SGHIQDYQITASSIFR.[T]		EDIL3	-1.43435	25.4832	-5.49847	5.4148e-05	0.00901431	2.11471
Tryptic	[R].LQLVQLSK.[E]		POGLUT3	-1.74635	22.0617	-5.50873	5.34441e-05	0.00901431	2.12789
Tryptic	[R].NSMEPGFPK.[Q]	1xOxidation [M3]	MMP3	3.78665	23.7104	5.56031	5.09551e-05	0.00901431	2.17905
Tryptic	[K].CSGPLGIEGGIISNQQITASSTHR.[A]	1xCarbamidomethyl [N-Term]	EDIL3	-1.67371	24.9489	-5.45921	5.83872e-05	0.00939768	2.04343
Tryptic	[R].DFGSFDKFK.[E]		SOD2	2.13461	25.9159	5.46637	6.08874e-05	0.00958232	2.01069
Tryptic	[LRK].SLELYR.[NEQ]		RNASET2	-1.96268	22.8712	-5.33308	7.78096e-05	0.0119793	1.7773
Tryptic	[K].LPQNSGYIWVGK.[G]		SCIN	-1.6907	21.7104	-5.28385	8.28034e-05	0.012217	1.714
Tryptic	[R].NMGADLCR.[Q]	1xCarbamidomethyl [C7]	PLOD1	-1.10161	19.8218	-5.2792	8.27068e-05	0.012217	1.71374
Tryptic	[R].GDTFIGYVCK.[C]	1xCarbamidomethyl [C9]	EDIL3	-1.48964	24.9099	-5.21386	9.3943e-05	0.0135776	1.59299
Tryptic	[K].GLINAWTAAENDR.[W]		EDIL3	-1.28874	23.2713	-5.19209	9.80283e-05	0.0136125	1.55262
Tryptic	[K].WYPYYAR.[L]		EDIL3	-1.48208	24.1246	-5.19282	9.78879e-05	0.0136125	1.55398
Tryptic	[R].DFGSFDK.[F]		SOD2	2.30712	27.9417	5.15292	0.000111218	0.0151471	1.43984
Tryptic	[R].VLLQEEGTR.[K]		DSP	2.5199	22.4041	5.09872	0.000123585	0.0165138	1.33976
Tryptic	[K].KFPVTENSK.[G]		NAMPT	1.98391	22.5011	5.05771	0.000133879	0.0167533	1.2638
Tryptic	[K].NEGGTWSVEK.[V]		SELENBP1	1.0192	21.4438	5.03271	0.000134107	0.0167533	1.2552
Tryptic	[K].QAQLSAPTK.[Q]		COL11A1	-2.26399	21.4433	-5.05405	0.00013484	0.0167533	1.257
Tryptic	[R].FGSGGGDKGPVVAAQEAQAQAILQQAR.[L]	1xOxidation [P10]	COL11A2	-1.98675	22.6665	-5.07392	0.000129707	0.0167533	1.29386
Tryptic	[K].YTPSGQAGAAASESLFVSNHAY.[-]		ALDOA	-2.00145	22.0327	-5.02846	0.00014176	0.017016	1.20947
Tryptic	[R].GNIDNNTPYANSFTPPIK.[A]		EDIL3	-1.5532	24.2961	-5.0099	0.00014066	0.017016	1.21029
Semi	[A].GAPEVLVSAPR.[S]		POGLUT3	-1.28641	20.5036	-4.96665	0.000152842	0.0177448	1.13099
Tryptic	[K].NLPLADQGSSHHITVK.[I]		DSP	2.68138	22.4023	4.99185	0.000152298	0.0177448	1.14135
Tryptic	[R].GDTNFYGK.[Q]		ALDH6A1	1.75158	20.3553	4.97115	0.000156781	0.0179084	1.11202
Tryptic	[K].FLGLEVTGK.[L]		MMP3	3.20563	28.1071	4.96529	0.000160452	0.0180368	1.09179
Semi	[S].AMCPFGCHCHLR.[V]	3xCarbamidomethyl [C3; C7; C9]; 1xOxidation [M2]	BGN	-2.30276	23.0758	-4.95403	0.000164041	0.0181522	1.07077
Tryptic	[K].FSSLPLGR.[E]		NNMT	2.58268	23.2794	4.91382	0.000177549	0.0182233	0.995551
Tryptic	[K].LSSLIILMPHHVEPLER.[L]		SERPINH1	-1.30199	23.2917	-4.90577	0.000172499	0.0182233	1.01603
Tryptic	[K].PAFFAEK.[L]		ANXA1	1.30276	25.3884	4.89864	0.000174962	0.0182233	1.00255
Tryptic	[R].EAVEAAVK.[E]		NNMT	2.36827	23.245	4.91776	0.000176177	0.0182233	1.00293
Tryptic	[R].GEDTSMNLVQK.[Y]		MMP3	4.15367	26.7034	4.93851	0.000169125	0.0182233	1.04176
Tryptic	[K].GDVTAQIALQPALK.[F]		SOD2	1.97636	29.1645	4.89168	0.000185472	0.0183652	0.95405
Tryptic	[R].ESSNVVVTER.[V]		DSG1	2.25778	20.3592	4.90138	0.000181959	0.0183652	0.97223
Tryptic	[R].GQIIYTWQGANATR.[D]		SCIN	-0.970548	21.4541	-4.86604	0.000186712	0.0183652	0.940772
Tryptic	[K].SSYYMIGEQK.[F]		NNMT	3.06472	21.652	4.87695	0.000190945	0.0185243	0.926396
Semi	[A].YLQETGKPLDETLKK.[A]		ANXA1	1.98749	20.8559	4.86285	0.000196339	0.0187901	0.899911
Tryptic	[R].AVIQVSQIVAR.[G]		DCXR	1.01741	21.681	4.8331	0.000199405	0.0188291	0.878244
Semi	[Q].KHSLPDLPYDYGALEPHINAQIMQLHHSK.[H]		SOD2	4.16943	25.4141	4.84057	0.000205181	0.0191196	0.858018
Tryptic	[K].ETLLDAIK.[H]		COL14A1	-1.81263	18.8335	-4.82249	0.000211762	0.0193818	0.827315
Tryptic	[R].LYGPSSVSFADDFVR.[S]		SERPINH1	-1.37212	21.8634	-4.79903	0.000213468	0.0193818	0.81344
Tryptic	[R].DISPVLKDPASFR.[A]		APRT	1.65109	20.7395	4.79931	0.000219154	0.0196462	0.792782
Tryptic	[K].AAYLQETGKPLDETLK.[K]		ANXA1	1.01668	23.749	4.76511	0.000228484	0.0201954	0.748792
Tryptic	[K].GQSVTLIVDCK.[K]	1xCarbamidomethyl [C10]	COL11A2	-1.63924	23.9322	-4.73303	0.000250189	0.0201954	0.66684
Tryptic	[K].HLAGLGLTEAIDKNK.[A]		SERPINH1	-1.8452	22.2064	-4.739	0.000251003	0.0201954	0.666264
Tryptic	[K].LPQTLSR.[G]		AGR2	-2.88292	20.6864	-4.74566	0.000247696	0.0201954	0.678884
Tryptic	[K].LQIVEMPLAHK.[L]		SERPINH1	-1.2277	23.9651	-4.74866	0.000236155	0.0201954	0.717385
Tryptic	[K].TLSCPTKEPQIAK.[D]	1xCarbamidomethyl [C4]	POGLUT3	-1.55089	20.2543	-4.7297	0.000249109	0.0201954	0.66913
Tryptic	[K].VFQGNFDNDTHRK.[N]		EDIL3	-1.41194	24.863	-4.73667	0.000241908	0.0201954	0.694489
Tryptic	[R].GPQGPQGPVGFPGPK.[G]	2xOxidation [P12; P14]	COL11A1	-1.86746	21.7674	-4.73343	0.000253797	0.0201954	0.655731
Tryptic	[R].HSAESQILK.[H]		NNMT	3.18186	22.8743	4.76787	0.000236997	0.0201954	0.720894
Tryptic	[R].SQLEAIFLR.[D]		PLD3	-1.01423	20.2315	-4.75134	0.000234889	0.0201954	0.722496
Tryptic	[K].EGIILFK.[E]		SSB	3.12311	27.064	4.72409	0.000258566	0.0203462	0.63802
Semi	[F].NNPVPYWEVQPATFR.[C]		BGN	1.44452	26.6092	4.68302	0.000269484	0.0207444	0.591795
Tryptic	[K].ILVALCGGN.[-]	1xCarbamidomethyl [C6]	ANXA1	1.05566	24.2197	4.68542	0.000268185	0.0207444	0.596393
Tryptic	[K].VWEEVTPLTFSR.[L]		MMP3	3.21755	26.4181	4.69177	0.000275771	0.0210001	0.576716
Tryptic	[R].HTLGHLLSLDSYR.[T]		PLOD1	-1.3602	21.7072	-4.65327	0.000286145	0.0215583	0.534719
Tryptic	[R].ITPSQTTDER.[G]		COL9A1	-2.60567	19.9126	-4.65556	0.000296449	0.0220995	0.507898
Tryptic	[R].VSQGKEPVHLLSLFK.[D]		SCIN	-1.2865	24.0872	-4.61806	0.000307229	0.0226645	0.467074
Tryptic	[K].VFQGNFDNDTHR.[K]		EDIL3	-1.3484	24.2061	-4.6103	0.000312087	0.0227856	0.452142
Tryptic	[K].SGGIPALVR.[M]		JUP	2.54619	21.8905	4.61054	0.000324398	0.0234427	0.422139
Semi	[A].MVSEFLK.[Q]		ANXA1	1.84545	18.4118	4.59099	0.000337365	0.0237919	0.384829
Semi	[F].PTVPLVK.[L]		UGP2	0.990904	18.6916	4.56899	0.000339309	0.0237919	0.372561
Tryptic	[R].IVNYTPDLPKDAVDSAVEK.[A]		MMP3	4.08849	26.0979	4.59616	0.000333888	0.0237919	0.39469
Tryptic	[R].LYPQVCR.[R]	1xCarbamidomethyl [C6]	EDIL3	-1.35062	26.1358	-4.55593	0.000348409	0.0241905	0.347372
Tryptic	[K].DAVDSAVEK.[A]		MMP3	3.7891	25.3221	4.52649	0.000384033	0.0247248	0.261478
Tryptic	[K].DTYLSHFNPR.[D]		NNMT	2.70922	23.4409	4.54889	0.000367123	0.0247248	0.304352
Tryptic	[K].QIAEDFPGIDSK.[I]		MMP3	3.22825	25.7951	4.53565	0.000377022	0.0247248	0.279021
Tryptic	[K].QQIQNDLNQWK.[T]		DSP	2.27284	20.5168	4.55625	0.00036173	0.0247248	0.318442
Tryptic	[R].IGSPEYIK.[S]		EDIL3	-1.21874	26.0353	-4.50817	0.000383874	0.0247248	0.255115
Tryptic	[R].LFNLDVPESR.[R]		CILP	-2.22285	24.6093	-4.529	0.000382103	0.0247248	0.266274
Tryptic	[R].SQLQISNNR.[T]		DSP	1.92287	21.0657	4.54136	0.000372718	0.0247248	0.289951
Tryptic	[R].TMIQSPSGVILQEAADVHAR.[Y]		DSP	2.92042	21.7498	4.53384	0.0003784	0.0247248	0.275546
Tryptic	[K].QAGLQVWR.[I]		SCIN	-0.877418	22.7044	-4.47948	0.000406927	0.0255032	0.199608
Tryptic	[R].GIHTLGFPPTVR.[K]		MMP3	4.32773	26.8704	4.5006	0.000404583	0.0255032	0.211846
Tryptic	[R].IVLVDNK.[C]		JCHAIN	2.17171	23.0526	4.50422	0.000401646	0.0255032	0.218784
Tryptic	[K].LVDTLPSIK.[H]		CA5B	-1.2232	20.5318	-4.42641	0.000453389	0.0281658	0.0967039
Tryptic	[K].ILEALRK.[K]		DYRK4	1.87647	26.058	4.4393	0.00045784	0.028195	0.0940967
Tryptic	[K].IWGEDLR.[H]		NAMPT	2.46189	22.3239	4.43212	0.000464527	0.0283602	0.0802914
Tryptic	[K].KAVAISLPK.[G]		SERPINH1	-1.0164	22.1525	-4.40745	0.000471273	0.0285261	0.0598821
Tryptic	[R].ALFGLQK.[W]		EDIL3	-1.18778	26.1959	-4.39004	0.000488322	0.0290613	0.0260589
Tryptic	[R].GIHNSIGDYR.[W]		DSP	2.42249	21.7481	4.40892	0.000486839	0.0290613	0.0356195
Tryptic	[K].VLDLELK.[G]		ANXA1	1.00666	26.8711	4.36072	0.000518482	0.0305991	-0.0309821
Tryptic	[K].GVVEVTHDLQK.[H]		SERPINH1	-0.973175	24.0372	-4.3373	0.000543927	0.0318355	-0.0765798
Tryptic	[K].FLDQNLQK.[Y]		DSP	2.48083	22.078	4.34224	0.000557249	0.0320849	-0.0930008
Tryptic	[R].LWDLEK.[Q]		DSP	2.54749	21.9958	4.3454	0.000553693	0.0320849	-0.0869047
Tryptic	[R].PVLDTHGVIIFGAR.[I]		COL11A2	-1.71495	22.1969	-4.32027	0.000582669	0.0332779	-0.135473
Tryptic	[K].AAMIVNQLSK.[K]		JUP	2.10576	21.2728	4.31346	0.000590782	0.0334714	-0.148639
Tryptic	[R].NSMEPGFPK.[Q]		MMP3	2.31899	26.8619	4.30681	0.000598816	0.0336573	-0.1615
Tryptic	[K].LQLNYLGNYIPR.[F]		PLOD1	-1.43985	20.6397	-4.28373	0.000617683	0.0344443	-0.194174
Tryptic	[R].FPSLPDGVR.[R]		COL11A2	-1.4987	25.0427	-4.27149	0.000637711	0.0352834	-0.223179
Tryptic	[K].AQVEEFLAQHGSEYQSVK.[L]		PLOD1	-1.35315	21.0535	-4.25371	0.00064866	0.0353473	-0.243225
Tryptic	[R].ELDLNSVLLK.[L]		RNASET2	-1.61396	20.9411	-4.26591	0.000648849	0.0353473	-0.238482
Tryptic	[K].GICPADVAYR.[V]	1xCarbamidomethyl [C3]	COL11A2	-1.28229	24.911	-4.24252	0.000660636	0.0357147	-0.261569
Tryptic	[R].ISEDKNPDYR.[K]		JUP	2.47155	21.7825	4.25176	0.00066976	0.0359336	-0.268098
Tryptic	[R].EMDQTMAANAQK.[N]		CMPK1	1.71633	21.8797	4.23158	0.000697875	0.0371605	-0.307245
Semi	[F].GCHCHLR.[V]	2xCarbamidomethyl [C2; C4]	BGN	2.20506	20.6895	4.22441	0.000708143	0.0374259	-0.321149
Tryptic	[K].KLLELDPEHQR.[A]		P4HA1	-1.73539	20.9664	-4.21291	0.00072494	0.0378922	-0.343465
Tryptic	[K].SYSFDEIRK.[N]		NAMPT	2.26327	23.3966	4.21002	0.000729235	0.0378922	-0.349088
Tryptic	[R].GVQGPPGPTGKPGK.[R]	2xOxidation [P8; P]	COL11A1	-2.22933	21.6513	-4.20748	0.000733017	0.0378922	-0.354013
Tryptic	[K].MVPLLNK.[N]		JUP	3.02427	20.8315	4.19429	0.000753011	0.0386436	-0.379628
Tryptic	[R].ILEFFGLK.[K]		P4HB	-2.07018	21.5612	-4.1778	0.000778798	0.0396795	-0.411679
Tryptic	[R].QYDISDPQRPR.[L]		SELENBP1	0.880975	21.7889	4.15688	0.00078793	0.039858	-0.429215
Tryptic	[K].DKVFQGNFDNDTHR.[K]		EDIL3	-1.36986	23.504	-4.15021	0.000808935	0.0400712	-0.451637
Tryptic	[K].VDLSFSPSQSLPASHAHLR.[V]		A2M	-1.70898	21.9592	-4.1591	0.00080912	0.0400712	-0.448032
Tryptic	[R].SFEVNLR.[A]		DCXR	1.57743	19.7026	4.16192	0.000802432	0.0400712	-0.440659
Tryptic	[K].LVFDGLR.[K]		DSP	1.65182	20.6555	4.15523	0.000815539	0.0401086	-0.455553
Tryptic	[K].ALDFHNSPEGISK.[T]		COL11A1	-2.38776	21.9426	-4.13806	0.000844675	0.0405187	-0.488961
Tryptic	[K].HETWSGHVISS.[-]		CARHSP1	-1.38417	20.4718	-4.13091	0.000844164	0.0405187	-0.491574
Tryptic	[K].TAEEFLQQMNYSK.[N]		SCIN	-1.21271	21.5888	-4.12196	0.000846762	0.0405187	-0.49771
Tryptic	[R].YKQSLDDAAK.[T]		DSP	1.24919	20.4161	4.12967	0.000833397	0.0405187	-0.482579
Tryptic	[R].TRPGLQAPLLTLYSAQGVR.[Q]		COL11A2	-1.94579	25.1988	-4.12358	0.00087005	0.0413537	-0.517128
Tryptic	[K].EYNSCTDTGR.[S]	1xCarbamidomethyl [C5]	MMP2	2.04286	21.7012	4.11089	0.00089295	0.0421591	-0.541849
Tryptic	[K].GLLDDLR.[N]		CKAP4	-1.15137	18.7066	-4.07987	0.000923622	0.0433185	-0.580337
Tryptic	[K].QIFVWK.[G]		SCIN	-0.962917	21.8096	-4.07331	0.000936223	0.0433355	-0.593223
Tryptic	[K].QKVEEELNR.[L]		DSP	2.16223	19.8565	4.0906	0.000930817	0.0433355	-0.581367
Tryptic	[K].GELLEAIKR.[D]		SOD2	1.90891	27.9348	4.08355	0.000944354	0.043428	-0.595104
Tryptic	[R].TDAGFTLR.[W]		VCL	1.15178	20.5689	4.05675	0.000968816	0.0442655	-0.625761
Tryptic	[K].AGGVASGLNHVLTNDLTAK.[R]		SCIN	-1.30722	24.6165	-4.03419	0.00102277	0.0450486	-0.675651
Tryptic	[K].FGDSNTVMR.[F]		DSP	2.20375	21.7014	4.0442	0.00102369	0.0450486	-0.671842
Tryptic	[K].GLQDSIR.[K]		DSP	2.49148	21.5728	4.05499	0.00100128	0.0450486	-0.650793
Tryptic	[K].MYLETDPSGR.[D]		SCIN	-1.1011	22.1526	-4.04298	0.000996791	0.0450486	-0.652825
Tryptic	[R].LVPGWTKPITIGR.[H]		IDH2	-1.14078	19.8846	-4.0362	0.00101088	0.0450486	-0.666164
Tryptic	[R].VVGPISGADLHGMLEMPDLR.[D]		DSG1	1.94569	20.3265	4.04399	0.00102412	0.0450486	-0.672245
Tryptic	[K].AYAQQLTEWAR.[R]		PACSIN2	1.11309	20.0417	4.01463	0.00105701	0.0456447	-0.708585
Tryptic	[K].MYGISLCQAILDETK.[G]	1xCarbamidomethyl [C7]	ANXA1	0.990839	21.5206	4.01892	0.00104766	0.0456447	-0.700144
Tryptic	[K].NHPMTPEAVK.[A]		HSD17B4	1.08402	19.2911	4.01627	0.00105341	0.0456447	-0.705347
Tryptic	[K].LITLEQGK.[T]		ALDH6A1	1.4649	21.3142	4.01915	0.00107217	0.046019	-0.716978
Tryptic	[K].HHAAYVNNLNVTEEKYQEALAK.[G]		SOD2	2.33353	23.9466	4.01629	0.00108401	0.0462469	-0.726305
Tryptic	[R].ALMGSPQLVAAVVR.[T]		JUP	2.67359	21.7512	4.0071	0.00110467	0.046846	-0.744257
Tryptic	[K].GAEYVASVLK.[C]		SCIN	-0.909613	21.7901	-3.98801	0.00111689	0.0470822	-0.760961
Tryptic	[K].AVAISLPK.[G]		SERPINH1	-1.08729	23.2036	-3.97311	0.0011519	0.0482707	-0.79029
Semi	[Q].KHSLPDLPYDYGALEPHINAQIMQLHHSK.[H]	1xOxidation [M23]	SOD2	2.54797	24.929	3.97787	0.00117302	0.0488665	-0.801341
Tryptic	[K].GTYIPVPIVSELQSGK.[W]		F13A1	-1.10653	25.1293	-3.95113	0.00120558	0.0496713	-0.833572
Tryptic	[R].YIELLTR.[S]		DSP	2.11227	22.3759	3.96423	0.00120636	0.0496713	-0.827991
Tryptic	[R].ALPELTK.[L]		JUP	2.24058	21.5745	3.95077	0.00124024	0.0507708	-0.854317
Tryptic	[K].GVNIGGAGSYIYEKPLAEGPQVTGPIEVPAAR.[A]		CRIP2	-1.06375	22.5571	-3.92729	0.00126666	0.0515545	-0.880521
Semi	[RI].YQQLIK.[EI]		ALDH6A1	1.56336	21.243	3.92824	0.00129906	0.0525709	-0.89836
Tryptic	[R].IAQITGPPDR.[C]		FUBP1	1.02948	20.208	3.90735	0.00132017	0.0531219	-0.919823
Tryptic	[K].EPVHLLSLFK.[D]		SCIN	-1.05352	23.2773	-3.8997	0.00134129	0.0536666	-0.934893
Tryptic	[K].DITSDTSGDFR.[N]		ANXA1	1.16983	24.5717	3.89636	0.00135062	0.0537364	-0.941478
Tryptic	[K].NMPLQHLLEQIK.[E]		DSP	2.89941	22.5925	3.90282	0.00136884	0.0541572	-0.94809
Tryptic	[K].FQLQSDLLR.[V]		GALM	-1.01913	21.7257	-3.88511	0.00138252	0.0543944	-0.963645
Tryptic	[R].HVAAGTQQPYTDGVR.[M]		JUP	2.71668	21.9818	3.88126	0.00143097	0.0559895	-0.990262
Tryptic	[R].IDIPPGAVLENK.[I]		UGP2	2.26047	22.5716	3.87725	0.00144283	0.0561435	-0.998107
Tryptic	[K].GNQFWAIR.[G]		MMP3	3.14826	26.5954	3.86979	0.00146518	0.0567016	-1.01271
Tryptic	[K].DPEGFVGHPVNAFK.[L]		P4HA1	-1.35305	21.2412	-3.86144	0.00147993	0.0569611	-1.0239
Tryptic	[R].PAQLSAPTR.[Q]		COL11A2	-1.42358	24.3969	-3.85825	0.0014935	0.0569648	-1.03198
Tryptic	[R].VLEQGLEK.[C]		OLFML1	1.34114	21.3653	3.85311	0.00150354	0.0569648	-1.03925
Tryptic	[R].VTGVITQGAK.[R]		EDIL3	-1.21871	26.6132	-3.84596	0.00150415	0.0569648	-1.043
Tryptic	[K].SCCSCCPVGCAK.[C]	5xCarbamidomethyl [C2; C3; C5; C6; C10]	MT1X	2.91726	23.2542	3.8222	0.00161621	0.060883	-1.10589
Tryptic	[K].NDYDQLQK.[A]		DSP	1.37939	21.4304	3.81005	0.0016498	0.0614941	-1.12649
Tryptic	[R].TVSLSQMLR.[E]		FAM114A1	-1.03524	19.8474	-3.80102	0.00164644	0.0614941	-1.12948
Tryptic	[R].LVEAVDGK.[A]		COLGALT1	-1.06962	20.5701	-3.79136	0.00167986	0.0622867	-1.14854
Semi	[H].LASDDYGK.[D]		SPTAN1	-1.36694	21.9932	-3.7876	0.00172811	0.0637366	-1.1705
Tryptic	[R].FHQLDIDDLQSIR.[A]		CBR1	-1.00573	23.1316	-3.77529	0.00173696	0.0637366	-1.18025
Tryptic	[R].AVFGELPSGGGTVEK.[F]		GALM	-1.096	20.3063	-3.77138	0.00175112	0.063925	-1.18795
Tryptic	[R].VIAPSSSLPTSLTIHHPR.[E]		DSG1	2.40887	21.7801	3.77834	0.00176929	0.064257	-1.19179
Tryptic	[R].LALETALMYGAK.[K]		F13A1	-0.900716	24.3671	-3.76042	0.00179151	0.0647321	-1.20957
Semi	[A].IHIQAENGPHLLVEAEQAK.[V]		HAPLN1	-1.06252	23.1492	-3.74147	0.00186356	0.0653943	-1.24696
Tryptic	[K].AGQLLSELFTNR.[K]		CES1	1.57032	21.828	3.74819	0.00188293	0.0653943	-1.25086
Tryptic	[R].DLSFFGGLLR.[R]		P3H1	-1.32921	18.6742	-3.74514	0.0018837	0.0653943	-1.25269
Tryptic	[R].EKGPDPLQYMR.[A]	1xOxidation [P4]	COL2A1	-1.26515	26.279	-3.75232	0.00184569	0.0653943	-1.23469
Tryptic	[R].KIDAAISDK.[E]		MMP3	2.58563	25.3796	3.7561	0.00185244	0.0653943	-1.23538
Tryptic	[R].LEPLVNDLTLR.[I]		IKBIP	-0.869501	20.423	-3.74315	0.00185705	0.0653943	-1.24364
Tryptic	[R].YLAEVASGEK.[K]		YWHAH	0.922572	21.1853	3.74762	0.00183987	0.0653943	-1.23483
Tryptic	[R].YTTEIIK.[C]		C1R	1.12325	19.4268	3.7363	0.00188371	0.0653943	-1.25716
Tryptic	[K].KKPAGPSVSELIVQAASSSK.[E]		H1-1	-1.64951	20.7888	-3.7415	0.00190912	0.0659531	-1.26397
Tryptic	[K].DFSLLTVVR.[T]		COL11A2	-1.58473	24.8514	-3.72407	0.00197912	0.0680396	-1.29813
Tryptic	[R].TMQNTSDLDTAR.[C]		JUP	2.60744	21.1514	3.6982	0.00208779	0.0714287	-1.34882
Tryptic	[K].GYLDDPTVPR.[G]		G6PD	1.04942	20.1326	3.68385	0.00210106	0.071537	-1.36065
Tryptic	[R].VARPAQLSAPTR.[Q]		COL11A2	-1.48641	24.4379	-3.68762	0.00213392	0.0723081	-1.36954
Tryptic	[K].AISFVGSNK.[A]		ALDH6A1	1.10642	21.4201	3.66789	0.00217207	0.0729034	-1.39213
Tryptic	[K].IINEVKPTEIYNLGAQSHVK.[I]		GMDS	-0.9242	19.8922	-3.6699	0.002163	0.0729034	-1.38817
Tryptic	[K].KPLNTEGVMK.[S]		F13A1	-0.963982	24.286	-3.66166	0.00220042	0.0731615	-1.40442
Tryptic	[R].ELYHEEFAR.[A]		SCIN	-0.822902	23.4674	-3.66205	0.00219864	0.0731615	-1.40365
Tryptic	[R].SLGGQAVQIR.[V]		SCIN	-0.901824	23.8792	-3.65849	0.00221501	0.0733024	-1.41068
Semi	[Y].LHNNNISVVGSSDFCPPGHNTK.[K]	1xCarbamidomethyl [C15]	DCN	1.05521	24.774	3.64007	0.00230164	0.075815	-1.447
Tryptic	[K].DFASFPSINLQQMLK.[E]		POGLUT3	-1.70841	18.3108	-3.62921	0.00240786	0.0789467	-1.484
Tryptic	[K].VKGTNEDMVFR.[G]		EDIL3	-1.25134	24.3085	-3.62009	0.00243373	0.0794272	-1.49621
Tryptic	[R].HSSWSEGEEHGYSSGHSR.[G]		FLG2	1.66688	21.2974	3.60522	0.00253031	0.0822002	-1.53097
Tryptic	[R].KGWTLMHPGR.[L]		PLOD1	-0.959039	20.6262	-3.58562	0.00257815	0.083372	-1.55438
Tryptic	[R].EPCGGQNTVPGVR.[N]	1xCarbamidomethyl [C3]; 1xOxidation [P]	HAPLN1	-1.07755	24.2906	-3.57431	0.00263962	0.0849719	-1.57667
Tryptic	[K].LLELDPEHQR.[A]		P4HA1	-0.844107	22.0094	-3.57055	0.00266039	0.0852529	-1.58408
Tryptic	[R].VCNLIDSGTK.[E]	1xCarbamidomethyl [C2]	ALDH6A1	1.22058	21.0841	3.57352	0.00267924	0.0854703	-1.58731
Tryptic	[K].HLAGLGLTEAIDK.[N]		SERPINH1	-1.50746	23.5476	-3.56951	0.00272433	0.0865188	-1.60091
Tryptic	[K].GHEHSIQFAEMK.[L]		TNC	2.54976	22.5378	3.55847	0.00278728	0.0873429	-1.62253
Tryptic	[K].ITTGSENLHVSHILQK.[A]		SERPINE2	-1.05004	25.2599	-3.54851	0.00278542	0.0873429	-1.62751
Tryptic	[R].VIQVAAGSSNLKR.[V]		ALDH2	1.17099	21.0618	3.55436	0.00277543	0.0873429	-1.62186
Semi	[K].EPAHLMSLFGGKPM.[I]		GSN	-0.73764	22.8009	-3.54429	0.00281005	0.0876686	-1.63583
Tryptic	[R].AAIGLLAR.[H]		APRT	1.04703	21.2031	3.53934	0.00283921	0.08819	-1.64559
Tryptic	[K].AGVAPLQVK.[V]		FLNA	1.44963	19.5576	3.54489	0.00286668	0.0886544	-1.64911
Tryptic	[R].MELLGCELSGCSEPLGMK.[S]	2xCarbamidomethyl [C6; C11]; 1xOxidation [M/P]	EDIL3	-2.54982	21.9974	-3.54079	0.00289112	0.0890212	-1.65714
Tryptic	[R].EGLLAIFK.[S]		JUP	1.94002	22.9267	3.53764	0.00291005	0.0892164	-1.66331
Tryptic	[IR].QQVLLR.[PY]		ALDH6A1	1.75789	20.8931	3.52269	0.00300145	0.0916217	-1.69256
Semi	[K].ALSDHHIYLEGTLLKPN.[M]		ALDOA	-1.00264	23.51	-3.5026	0.0030651	0.092765	-1.71793
Tryptic	[R].KLIASMSSDSLR.[H]		F13A1	-0.925508	22.4267	-3.50368	0.00305825	0.092765	-1.71582
Tryptic	[R].LLQLQEQMR.[A]		DSP	1.80876	21.6917	3.50149	0.00313604	0.0945083	-1.73403
Tryptic	[K].NLSVEDAAR.[L]		CAT	1.02855	20.2114	3.47641	0.00323706	0.0971391	-1.76949
Tryptic	[K].LYEQLSGK.[-]		PEBP1	0.784576	25.6403	3.47171	0.00326894	0.097682	-1.77874
Tryptic	[R].CALNTHGCEHICVNDR.[S]	3xCarbamidomethyl [C1; C8; C12]	MATN3	-1.52901	21.3488	-3.47215	0.00333233	0.0991578	-1.79141
Tryptic	[R].IADTNITSIPQGLPPSLTELHLDGNK.[I]		DCN	1.16252	23.8798	3.46442	0.00335332	0.0993649	-1.8
Tryptic	[K].DYQTSPLLETQAEDHPPR.[L]		SCIN	-1.17736	21.91	-3.45915	0.00339573	0.0998691	-1.81142
Tryptic	[R].DGVPGGPGMR.[G]	1xOxidation [M9]	COL3A1	1.612	21.1799	3.4596	0.00342003	0.0998691	-1.81595
Tryptic	[R].DYIHVVDLAK.[G]		GALE	-0.927213	21.5367	-3.45088	0.00341395	0.0998691	-1.81971
Tryptic	[R].WSPESPLQAPR.[V]		COLGALT1	-1.53566	19.7011	-3.45865	0.00342674	0.0998691	-1.8178
Tryptic	[K].EVGVGFATR.[K]		FABP4	1.75821	21.0924	3.45412	0.00345907	0.100398	-1.82667
Semi	[N].TLLGERPVQHR.[E]		CAPG	0.958087	19.597	3.41854	0.00365186	0.105561	-1.88327
Tryptic	[K].ELALGQDR.[IF]		DDT	1.28471	20.3016	3.42293	0.00368152	0.105986	-1.88613
Tryptic	[R].KSFTPDHVVYAR.[S]		CAVIN1	0.835556	21.9198	3.41142	0.00370643	0.106271	-1.89726
Tryptic	[R].TLELQGLINDLQR.[E]		DSP	2.71375	22.7095	3.41457	0.00375401	0.107201	-1.90392
Tryptic	[K].QFYPDLIR.[E]		SELENBP1	0.807168	21.1347	3.39696	0.00381976	0.108641	-1.92566
Tryptic	[K].GASQEEEKGAEYVASVLK.[C]		SCIN	-1.12402	22.6538	-3.3985	0.00383782	0.108718	-1.92789
Tryptic	[K].VDCTQHYELCSGNQVR.[G]	2xCarbamidomethyl [C3; C10]	TXNDC5	-0.903758	21.357	-3.38434	0.00392147	0.110206	-1.95043
Tryptic	[R].NLASITR.[I]		SCIN	-1.60847	21.3594	-3.39433	0.00391453	0.110206	-1.94343
Tryptic	[K].AVLSAEQLR.[D]		SERPINH1	-1.45913	22.7222	-3.38496	0.00399112	0.111312	-1.9617
Tryptic	[R].NVWVHLDGPGVTR.[P]		F13A1	-0.788063	21.7706	-3.37575	0.00399226	0.111312	-1.96729
Tryptic	[R].SARPVLDTHGVIIFGAR.[I]		COL11A2	-1.56852	24.7358	-3.37389	0.00408354	0.11341	-1.98329
Tryptic	[R].DEEVHAGLGELLR.[S]		SERPINH1	-1.61526	22.0067	-3.37021	0.0041148	0.113832	-1.99048
Tryptic	[R].YGVNGVGK.[I]		SERPINE2	-1.04219	21.3345	-3.35846	0.00414311	0.114169	-2.00192
Tryptic	[K].DMLANFR.[G]		DSP	2.0203	20.2579	3.36163	0.00418844	0.114971	-2.00721
Tryptic	[K].EIQALQTVCLR.[G]	1xCarbamidomethyl [C9]	CLEC3A	-1.34603	26.7202	-3.35671	0.00423127	0.115698	-2.0168
Tryptic	[R].SALQSINEWAAQTTDGKLPEVTK.[D]		SERPINH1	-1.12187	25.0671	-3.34148	0.00432811	0.117891	-2.04067
Tryptic	[R].NLAVSQVVHK.[A]		SERPINA3	1.59287	21.4522	3.33948	0.00438472	0.118976	-2.05037
Tryptic	[K].GLTEGLHGFHVHEFGDNTAGCTSAGPHFNPLSR.[K]	1xCarbamidomethyl [C21]	SOD1	-0.714576	26.8251	-3.32779	0.0044115	0.119245	-2.06133
Tryptic	[R].LPEVEVPQHL.[-]		NUCB1	1.01658	21.378	3.31279	0.00455137	0.122558	-2.09071
Tryptic	[R].DCLQALEDGHDTSSIYLVKPENTNR.[L]	1xCarbamidomethyl [C2]	ANGPTL2	-1.19871	23.0907	-3.31619	0.00458638	0.123033	-2.09365
Tryptic	[K].QTQVSVLPEGGETPLFK.[Q]		GSN	-0.834361	24.3691	-3.29797	0.00469388	0.124092	-2.11972
Tryptic	[K].TCAGQQDNGIR.[C]	1xCarbamidomethyl [C2]	CILP	-1.80503	21.211	-3.30631	0.00469594	0.124092	-2.11495
Tryptic	[R].ELSEQIQR.[A]		EZR	1.03418	20.9161	3.30022	0.00468058	0.124092	-2.11651
Tryptic	[R].VVGSATLQVAYK.[L]		COL9A1	-1.42048	22.2822	-3.30759	0.00468353	0.124092	-2.11246
Semi	[I].LLGATGDLAK.[K]		H6PD	-1.08125	19.3847	-3.29779	0.00472645	0.124434	-2.12431
Tryptic	[R].KGTDVNVFNTILTTR.[S]		ANXA1	0.839964	25.2134	3.28901	0.00478218	0.125435	-2.13724
Tryptic	[R].NGLSLAALK.[K]		H1-5	-1.4513	19.4234	-3.29401	0.00481691	0.125879	-2.13889
Tryptic	[K].WLYDAK.[R]		DSP	2.1506	21.6064	3.2879	0.00487803	0.127008	-2.15076
Tryptic	[R].QLIVPPHLAHGESGAR.[G]		FKBP10	-2.50814	20.2221	-3.28092	0.00494896	0.128383	-2.16434
Tryptic	[R].ISVFIQTDK.[A]		CD109	0.879373	22.0105	3.26675	0.00500882	0.129461	-2.18078
Tryptic	[K].EGWPSSAYGVTK.[I]		CBR1	-0.86261	21.3166	-3.25621	0.00511977	0.131776	-2.20136
Tryptic	[R].RLFNLDVPESR.[R]		CILP	-2.93912	23.5975	-3.263	0.00513558	0.131776	-2.19916
Tryptic	[K].NTQIQVLPEGGETPIFK.[Q]		SCIN	-1.40863	22.0964	-3.26117	0.005155	0.131797	-2.20271
Tryptic	[R].DLQSNVEHLTEK.[M]		PFKP	-1.38015	21.2835	-3.25605	0.00520982	0.132719	-2.21266
Tryptic	[K].LLPPYLR.[V]		NAMPT	1.93852	23.4166	3.25276	0.00524539	0.133147	-2.21906
Tryptic	[R].KREELSNVLAAMR.[K]		RPL36	-0.751309	23.3259	-3.24083	0.00528603	0.133699	-2.23139
Tryptic	[K].AGEYIFER.[G]		ALDH6A1	1.32108	21.3587	3.24039	0.00538104	0.135618	-2.24306
Tryptic	[K].KGGQAPAPPTR.[L]		SCIN	-1.21503	19.0794	-3.23307	0.00545397	0.136598	-2.25621
Tryptic	[K].RYEEIVK.[E]		EEF1A1	0.97076	20.6349	3.22538	0.00545853	0.136598	-2.26154
Tryptic	[K].DKPLIIYK.[N]		SCIN	-1.08813	21.9143	-3.21443	0.00563657	0.139088	-2.28884
Tryptic	[K].GALVLGSSLK.[Q]		GYG1	1.42903	20.5669	3.22211	0.00558798	0.139088	-2.27852
Tryptic	[R].ENCVLFSQSAQGK.[W]	1xCarbamidomethyl [C3]	CLEC3A	-1.15714	25.113	-3.21689	0.00563123	0.139088	-2.2867
Tryptic	[R].YLAEVACGDDRK.[Q]	1xCarbamidomethyl [C7]	YWHAQ	0.829919	20.8903	3.21109	0.00562295	0.139088	-2.2894
Tryptic	[R].FLISDRDPQCNLHCSR.[T]	2xCarbamidomethyl [C10; C14]	SMOC1	-1.51728	19.8354	-3.20409	0.00579966	0.142615	-2.31345
Tryptic	[K].SVQNDSQAIAEVLNQLK.[D]		DSP	2.25161	22.7805	3.19793	0.00587381	0.143939	-2.32538
Tryptic	[K].LINRPIIVFR.[G]		FSCN1	-0.607428	22.9022	-3.18543	0.00593056	0.144747	-2.33937
Tryptic	[K].YGDGIQLTR.[S]		DSP	2.1849	21.8407	3.19188	0.00594768	0.144747	-2.33711
Tryptic	[EK].ELQGVLR.[GQ]		PKP1	2.05235	19.5141	3.18255	0.00606324	0.145559	-2.35517
Tryptic	[K].EVITFR.[E]		CAP1	0.754844	22.5491	3.17626	0.00604457	0.145559	-2.35723
Tryptic	[K].SFTPDHVVYAR.[S]		CAVIN1	0.866888	22.9829	3.17632	0.00604376	0.145559	-2.3571
Tryptic	[R].AESMLQQADK.[L]		PLS3	0.946922	20.4961	3.17485	0.00606225	0.145559	-2.35997
Tryptic	[K].AQIHDLVLVGGSTR.[I]		HSPA1B	-0.661026	23.6097	-3.16223	0.00622311	0.146036	-2.38452
Tryptic	[K].EPVHLLSLFK.[D]	1xGlu->pyro-Glu [N-Term]	SCIN	-1.18984	20.1793	-3.17164	0.00618988	0.146036	-2.37513
Tryptic	[K].ETFTTGLDAPR.[N]		TNC	2.33984	22.8478	3.1754	0.00615327	0.146036	-2.369
Tryptic	[K].GILAADESVGSMAK.[R]		ALDOC	-0.666243	22.0502	-3.16702	0.00616155	0.146036	-2.3752
Tryptic	[K].YAPISGGDHAEVDVPK.[S]		TNC	2.34746	22.7232	3.17114	0.00620753	0.146036	-2.37724
Tryptic	[R].CSPTEAAVR.[F]	1xCarbamidomethyl [N-Term]; 1xCarbamidomethyl [C1]	HAPLN1	-1.01953	22.8532	-3.17148	0.00612678	0.146036	-2.36878
Tryptic	[R].GLEPGQEYNVLLTAEK.[G]		TNC	2.56078	22.0305	3.16958	0.00622747	0.146036	-2.38025
Tryptic	[K].QTQVSVLPEGGETPLFK.[Q]	1xGln->pyro-Glu [N-Term]	GSN	-0.606054	22.446	-3.15913	0.00626315	0.146388	-2.39053
Tryptic	[K].LGSALGGPYLGVHLR.[R]		POFUT2	-1.19089	20.2107	-3.16304	0.00630322	0.14684	-2.39203
Tryptic	[K].AYFLGSK.[S]		CD109	0.806423	22.5609	3.15172	0.00636017	0.147681	-2.40493
Tryptic	[K].TGPVGPQGPAGKPGPEGLR.[G]	1xOxidation [P]	COL11A1	-1.27987	23.696	-3.1525	0.00645061	0.148855	-2.41327
Tryptic	[R].GELGPVGSPGLPGK.[L]	2xOxidation [P9; P12]	COL9A1	-2.21852	22.2735	-3.15234	0.00645277	0.148855	-2.41358
Tryptic	[K].VHLDSTQVK.[M]		CILP	-2.71491	24.1099	-3.14166	0.0065963	0.151672	-2.4342
Tryptic	[K].ITAQGQYELR.[V]		TNC	2.71578	22.2395	3.13697	0.00666045	0.152651	-2.44328
Tryptic	[K].SSSGQSSGYSQHGSGSGHSSGYGQHGSR.[S]		HRNR	2.0932	20.6094	3.13159	0.00673466	0.152718	-2.45366
Tryptic	[K].TDEFPR.[H]		ACAT2	0.668558	21.962	3.1244	0.0067307	0.152718	-2.45796
Tryptic	[R].EGQVEVLK.[A]		CAVIN1	0.81789	22.914	3.12617	0.00670614	0.152718	-2.45454
Tryptic	[R].VSVELTNSLFK.[H]		JUP	2.13381	22.2309	3.13051	0.0067496	0.152718	-2.45574
Tryptic	[K].GGQAPAPPTR.[L]		SCIN	-0.935694	21.5125	-3.11907	0.00680553	0.153493	-2.46831
Tryptic	[K].DAVYNSPK.[V]		OLFML1	1.80186	20.4761	3.12203	0.00686849	0.154421	-2.4721
Tryptic	[K].EMVTFLDK.[L]		EPHX2	1.18149	22.643	3.11966	0.00689332	0.154489	-2.47588
Tryptic	[R].QSLGHGQHGSGSGQSPSPSR.[G]	1xGln->pyro-Glu [N-Term]	HRNR	2.02673	23.9636	3.11655	0.00694646	0.155189	-2.48267
Tryptic	[R].LVTLEEFLK.[A]		NUCB2	-0.699317	23.1183	-3.10635	0.00698724	0.155609	-2.49297
Tryptic	[R].GPIDIDGFAVLGK.[L]		COL9A1	-1.70968	23.4321	-3.11045	0.00703428	0.156165	-2.49444
Tryptic	[K].GTDVNVFNTILTTR.[S]		ANXA1	0.869425	26.7514	3.10147	0.00705816	0.156206	-2.50242
Tryptic	[R].TPAYIPIR.[K]		COLGALT1	-0.908047	20.1865	-3.09893	0.00709535	0.15654	-2.50734
Tryptic	[K].QIDLSTVDLKK.[L]		MANF	-0.669766	21.8418	-3.09636	0.00713323	0.156887	-2.51232
Tryptic	[K].LTVDSAIAR.[D]		DSP	1.43122	20.8081	3.09983	0.00718965	0.157638	-2.51489
Tryptic	[K].VAVLSQNR.[T]		ACAT2	0.657399	21.5136	3.08839	0.00725187	0.158512	-2.52775
Tryptic	[K].AGGAQLGVMQGPMGPMGPR.[G]		COL2A1	-1.06095	25.493	-3.08585	0.00735827	0.159104	-2.53839
Tryptic	[K].LGPALATGNVVVMK.[V]		ALDH2	1.12902	21.5038	3.08909	0.00733079	0.159104	-2.53395
Tryptic	[K].TVLTVIK.[W]		IL1RAP	1.97467	20.202	3.08786	0.00736884	0.159104	-2.53794
Tryptic	[K].VQEQELTR.[L]		DSP	1.74882	21.1304	3.08986	0.00733869	0.159104	-2.5341
Tryptic	[K].LHSSPQMAAQHNMVDDGSGK.[V]		SCIN	-1.26493	21.7374	-3.08255	0.00744981	0.159516	-2.54816
Tryptic	[R].NLSDVATK.[Q]		JUP	0.79467	24.1419	3.07652	0.00743221	0.159516	-2.55071
Tryptic	[R].VHVSEEGTEPEAMLQVLGPK.[P]		GSN	-1.57662	23.735	-3.08218	0.00745551	0.159516	-2.54888
Tryptic	[K].SAWLSGYENPVVSR.[I]		P4HA1	-0.893752	20.3491	-3.0734	0.00748036	0.159566	-2.55675
Semi	[C].PQNCHCHSDLQHVICDK.[V]	3xCarbamidomethyl [C4; C6; C15]	CHAD	0.827121	20.3426	3.07004	0.00753251	0.160196	-2.56324
Tryptic	[K].LLNQPNQWPLVK.[A]		JUP	1.55965	22.1465	3.07189	0.00761492	0.161464	-2.56867
Tryptic	[R].RKGTDVNVFNTILTTR.[S]		ANXA1	0.847237	23.2392	3.05648	0.00774665	0.163767	-2.58944
Tryptic	[R].LFDQAFGLPR.[L]		HSPB1	0.966197	24.725	3.05139	0.00784183	0.165285	-2.6003
Tryptic	[R].GGDGINSIGGGQK.[V]		PLOD2	-0.923783	20.2784	-3.04445	0.0079417	0.166894	-2.61266
Tryptic	[K].VTATDLDEPDTLHTR.[L]		DSC1	1.82409	21.6847	3.04886	0.00798401	0.167286	-2.61293
Tryptic	[K].PATEGKR.[R]		ATAD3B	-1.6383	21.9227	-3.04411	0.00806232	0.168429	-2.62205
Tryptic	[FK].TLQELR.[DA]		DCN	0.920732	28.7682	3.03035	0.00817644	0.169325	-2.63986
Tryptic	[R].NQDNLQGWNK.[T]		CMPK1	1.61337	21.9145	3.03724	0.00817693	0.169325	-2.63524
Semi	[Y].WEIQPSTFR.[C]		DCN	0.966689	24.0467	3.03211	0.00816532	0.169325	-2.63784
Semi	[A].PIVLTMPK.[T]		CILP	-1.84907	22.7591	-3.02949	0.00830802	0.17005	-2.6501
Tryptic	[K].FLIDGFPR.[N]		CMPK1	1.6042	22.7523	3.0303	0.00829419	0.17005	-2.64854
Semi	[M].VGVKPVGSDPDFQPELSGAGSR.[L]		TXNL1	-0.73313	20.3444	-3.02675	0.00823749	0.17005	-2.6468
Semi	[N].SGGPLVNLDGEVIGINTLK.[V]		HTRA1	-1.03399	21.1383	-3.02935	0.00826483	0.17005	-2.64704
Semi	[M].YAPICTIDFQHEPIKPCK.[S]	2xCarbamidomethyl [C5; C17]	FRZB	-1.08576	21.8039	-3.02593	0.00834486	0.170312	-2.65518
Tryptic	[K].EVDVGLAADVGTLQR.[L]		ECH1	0.853228	20.3831	3.01501	0.00843951	0.171257	-2.66941
Tryptic	[R].NSDEINALQDYGK.[R]		CLEC3A	-1.44633	24.4386	-3.02299	0.00841956	0.171257	-2.66255
Tryptic	[R].FSNSSSSNEFSK.[C]		FLG2	1.60281	21.4287	3.01571	0.0085464	0.172438	-2.67651
Tryptic	[R].RVLQALEGLK.[M]		RPS19	-0.722507	23.5491	-3.00998	0.00852757	0.172438	-2.67909
Tryptic	[K].VLDIIATINK.[G]		HEXB	-0.67216	23.7085	-2.99938	0.00871616	0.174907	-2.69949
Tryptic	[R].FVLSQAKDEL.[-]		TXNDC5	-0.821974	21.9448	-2.99927	0.0087182	0.174907	-2.6997
Semi	[Q].IALQPALK.[F]		SOD2	2.25501	23.132	2.99722	0.00887673	0.177585	-2.71191
Tryptic	[R].VYQPPTYNR.[I]		ANGPTL2	-0.735598	22.641	-2.97995	0.00907244	0.180989	-2.73683
Semi	[G].TDCPCPEPELCRPIR.[H]	3xCarbamidomethyl [C3; C5; C11]	CTBS	-0.774683	20.6566	-2.97357	0.00919262	0.18185	-2.74909
Tryptic	[R].STQAPLIIRPDSGNPLDTVLK.[V]		NAMPT	1.61492	25.7589	2.98059	0.00918455	0.18185	-2.74371
Tryptic	[R].WPVSMFEK.[L]		PYGB	-0.728334	23.3513	-2.97512	0.0091632	0.18185	-2.7461
Tryptic	[K].NRPTSISWDGLDSGK.[L]		PEBP1	0.672922	25.3182	2.9694	0.00927176	0.182696	-2.75707
Tryptic	[R].LVLPLGR.[L]		NPNT	-1.21479	21.5205	-2.97517	0.00928699	0.182696	-2.75405
Tryptic	[R].AQMDLSGR.[G]		F13A1	-0.77394	24.1126	-2.96434	0.00936903	0.183724	-2.76679
Tryptic	[R].LNYGIPAIVK.[L]		JUP	1.76939	22.1181	2.96973	0.00939112	0.183724	-2.76444
Tryptic	[R].KNPDSQYGELIEK.[Y]		CMPK1	1.63139	22.4038	2.9677	0.00943019	0.18398	-2.76831
Tryptic	[K].YLMDEGAHLHIYDPK.[V]		UGDH	-0.647622	21.4376	-2.95513	0.00954841	0.185265	-2.78445
Tryptic	[R].SHSMIHYNPR.[D]		OLFML1	1.48564	20.5888	2.96198	0.00954142	0.185265	-2.77924
Tryptic	[K].TQTILFYGR.[V]		SERPINB12	1.71269	19.0791	2.95815	0.0096165	0.185524	-2.78654
Tryptic	[R].ALDDISESIK.[E]		REXO2	0.968183	20.4154	2.9549	0.00959945	0.185524	-2.78776
Tryptic	[R].KNVIDPPIYAR.[H]		EDIL3	-1.46242	23.0324	-2.95659	0.00964718	0.185524	-2.78951
Semi	[Y].ALVLVNNK.[I]		BGN	1.1157	23.3337	2.95504	0.00966651	0.185524	-2.79178
Tryptic	[R].GCGTKFLSYK.[F]	1xCarbamidomethyl [C2]	PLA2G2A	-0.810995	23.5574	-2.94491	0.00975126	0.186141	-2.80401
Tryptic	[R].GLPGEAGPR.[G]	1xOxidation [P3]	COL11A1	-1.10297	23.6002	-2.95057	0.00974989	0.186141	-2.79997
Tryptic	[K].DVLSVAFSSDNR.[Q]		RACK1	-0.577983	21.7499	-2.94	0.00985032	0.186524	-2.81341
Tryptic	[K].TPSAAYLWVGTGASEAEK.[T]		GSN	-0.640579	23.9319	-2.9405	0.00984018	0.186524	-2.81246
Tryptic	[R].IIGVDINK.[D]		ADH5	0.77099	21.7699	2.94257	0.00979846	0.186524	-2.8085
Tryptic	[K].FSHEEIAMATVTALR.[R]		ALDOA	-0.690381	24.4011	-2.93788	0.00989334	0.186839	-2.81747
Tryptic	[K].SVEDRFDQQK.[N]		DSP	1.64039	20.1193	2.94016	0.00997704	0.186923	-2.82082
Tryptic	[K].SYSFDEIR.[K]		NAMPT	1.56496	20.0035	2.94062	0.00996771	0.186923	-2.81995
Tryptic	[R].FKDIFQEIYDK.[Q]		IDH1	-0.702432	22.2456	-2.9327	0.00999937	0.186923	-2.82738
Tryptic	[R].LVTDLLQR.[E]		IKBIP	-0.920794	19.6237	-2.93316	0.0100034	0.186923	-2.8273
Tryptic	[R].LLEAQIATGGIIDPK.[E]		DSP	1.6393	21.2851	2.93584	0.0100656	0.18759	-2.82905
Tryptic	[R].AAFQLGSPWR.[R]		ALDH2	1.08393	20.8672	2.92835	0.0101974	0.18821	-2.84195
Tryptic	[R].MVQDGDFVR.[Y]		FKBP10	-0.670853	21.8886	-2.9228	0.0102051	0.18821	-2.84632
Tryptic	[R].RVFITDDFHDMMPK.[Y]		HSP90B1	-0.662418	22.4056	-2.92286	0.0102037	0.18821	-2.8462
Tryptic	[R].VIQGDGVDINTLQEIVEGMK.[Q]		NAMPT	2.00527	21.7255	2.92968	0.0101932	0.18821	-2.84078
Tryptic	[K].EVVKPVPITSPAVSK.[V]		PDLIM5	0.888573	20.125	2.92044	0.0102547	0.188308	-2.85083
Tryptic	[K].SGYLSSER.[L]		EZR	0.680985	20.864	2.92001	0.0102636	0.188308	-2.85164
Tryptic	[R].VGSAMVNAK.[D]		F13A1	-0.793352	24.24	-2.91513	0.0103673	0.189718	-2.86098
Tryptic	[K].DVFFGPK.[I]		SCRG1	0.772747	24.766	2.90938	0.0104905	0.191478	-2.87196
Tryptic	[K].ETSLTVNK.[E]		PRG4	1.81263	21.3536	2.91335	0.010539	0.19187	-2.87182
Tryptic	[K].LFCPQDK.[K]	1xCarbamidomethyl [C3]	SPINK5	-1.0986	21.5409	-2.90687	0.0106675	0.193309	-2.88348
Tryptic	[K].QVKPYVEEGLHPQIIIR.[A]		CCT7	-1.04027	20.0041	-2.90588	0.0106727	0.193309	-2.88446
Semi	[I].VGPLEVNVR.[S]		CILP	-1.74079	22.5788	-2.90303	0.0107635	0.194458	-2.89142
Semi	[G].QAFHLGK.[C]	1xGln->pyro-Glu [N-Term]	APOD	0.90254	27.0714	2.89565	0.0108012	0.194642	-2.89872
Semi	[M].PHSYPALSAEQK.[K]		ALDOC	-0.716308	21.8838	-2.89322	0.0108443	0.194921	-2.90277
Tryptic	[K].VQDYLR.[R]		UGP2	0.753675	24.4248	2.88962	0.0109248	0.195872	-2.90964
Tryptic	[K].CWESNPK.[I]	1xCarbamidomethyl [N-Term]; 1xCarbamidomethyl [C1]	HEXB	-0.580624	21.013	-2.88457	0.0110386	0.197394	-2.91926
Tryptic	[R].AELIVQPELK.[Y]		DSP	1.57718	21.9812	2.88948	0.0110654	0.197394	-2.91713
Tryptic	[K].ANAQAAALYK.[V]		CAPG	0.620952	24.0093	2.88111	0.0111173	0.19782	-2.92585
Tryptic	[R].SEDYVDIVQGR.[R]		PLOD1	-0.954943	20.1266	-2.87877	0.0112281	0.199293	-2.93325
Semi	[R].EHGDFYPFDGPGNVLAH.[A]		MMP3	1.38832	24.0575	2.87817	0.0113238	0.199987	-2.93857
Tryptic	[R].MVLSNMEK.[L]		IMPA1	3.98712	20.9845	2.87881	0.0113091	0.199987	-2.93737
Semi	[C].NAGWLSDGSVQYPITKPR.[E]		HAPLN1	-0.827562	21.8189	-2.86626	0.0114608	0.200905	-2.95409
Tryptic	[K].NVLGHMQQGGAPSPFDR.[N]		PFKP	-0.944632	19.7271	-2.86899	0.0114533	0.200905	-2.95174
Tryptic	[R].QQPMALAVALTK.[G]		GAA	-0.983512	20.4884	-2.87145	0.0114261	0.200905	-2.94859
Tryptic	[R].GEVGQIGPR.[G]		COL11A1	-1.26817	22.3976	-2.86981	0.0115185	0.201418	-2.95441
Tryptic	[K].LWTEVNALK.[E]		CLEC3A	-1.02895	26.1388	-2.86685	0.0115592	0.201632	-2.95857
Tryptic	[K].MLISSIK.[E]		IMPA1	0.626312	20.5815	2.85837	0.0116477	0.202676	-2.9691
Tryptic	[R].QGCEPILIK.[Y]	1xCarbamidomethyl [C3]	FRZB	-1.07525	23.7151	-2.85962	0.0117462	0.203889	-2.973
Tryptic	[K].EAIEGTYIDKK.[C]		RPS11	-0.741721	22.1657	-2.85297	0.0117773	0.203928	-2.97935
Tryptic	[K].IQSQFTDAQK.[H]		DSP	1.56048	21.2487	2.85637	0.0118383	0.203932	-2.97982
Tryptic	[R].IQYQLVDISQDNALR.[D]		SH3BGRL3	-1.32728	20.4144	-2.85649	0.0118353	0.203932	-2.97959
Tryptic	[R].QLFPGGFPK.[D]		COL11A2	-1.31273	24.0509	-2.85531	0.0118639	0.203932	-2.98183
Tryptic	[K].YMPQFMK.[H]		REXO2	0.989089	19.947	2.85075	0.0119225	0.204443	-2.98796
Tryptic	[K].IQSTYDQDHTVPAYVPR.[K]		ABI3BP	1.27911	23.1209	2.84925	0.0120111	0.205261	-2.99327
Tryptic	[R].LSQETEALGR.[S]		NUCB1	0.90037	19.7359	2.84335	0.0120282	0.205261	-2.99839
Tryptic	[K].CYLASEGLK.[H]	1xCarbamidomethyl [C1]	CLEC3A	-1.14126	24.6174	-2.84441	0.0121302	0.206506	-3.00243
Tryptic	[K].VLTPTQVK.[N]		PEBP1	0.766785	25.8393	2.83611	0.0121909	0.20704	-3.01134
Tryptic	[KR].KHEAFESDLAAHQDR.[V]		ACTN1	0.823319	21.3048	2.83285	0.0122725	0.207928	-3.01752
Tryptic	[K].KLEVNEAELLR.[R]		CAVIN1	0.551533	24.7565	2.82741	0.0124097	0.209424	-3.02781
Tryptic	[R].LAGAPSEDPQFPK.[V]		QSOX1	1.05325	19.5113	2.83177	0.0124199	0.209424	-3.02507
Tryptic	[K].VGDFVATDLDTGRPSTTVR.[Y]		DSG1	1.44499	22.503	2.82346	0.0126584	0.212422	-3.04194
Tryptic	[K].VMIYQDEVK.[L]		CAVIN1	0.756918	22.8662	2.81454	0.0127405	0.212422	-3.05217
Tryptic	[R].AQLGGPEAAK.[S]		HSPB1	0.985627	25.0442	2.81831	0.0127477	0.212422	-3.0497
Tryptic	[R].ATEVPLSWDSFNK.[G]		SCIN	-1.26402	20.6515	-2.82438	0.0126348	0.212422	-3.04021
Tryptic	[R].ILNPGEYR.[V]		AEBP1	-1.71053	20.5521	-2.82107	0.0127201	0.212422	-3.04645
Tryptic	[K].HFHEANEDCISK.[G]	1xCarbamidomethyl [C9]	CLEC3A	-1.11885	26.2249	-2.81846	0.0127878	0.212589	-3.05136
Tryptic	[K].TLGILGLGR.[I]		PHGDH	-1.0813	21.8868	-2.8125	0.0129436	0.214676	-3.06258
Tryptic	[R].FMTILCTR.[S]	1xCarbamidomethyl [C6]	ANXA6	-3.50069	22.398	-2.81025	0.013003	0.215157	-3.06682
Tryptic	[R].FRIPGLCPDGK.[S]	1xCarbamidomethyl [C7]	CILP	-1.54446	26.154	-2.80758	0.0130737	0.215823	-3.07185
Tryptic	[K].AGALNSNDAFVLK.[T]		GSN	-0.557726	25.1402	-2.79947	0.0131388	0.215892	-3.08066
Tryptic	[R].FRIDELEPR.[R]		GANAB	1.71916	21.38	2.80538	0.0131321	0.215892	-3.07597
Tryptic	[K].CCSGAIIVLTK.[S]	1xCarbamidomethyl [C2]; 1xPyro-carbamidomethyl [N-Term]	PKM	0.835103	23.6943	2.78529	0.0135246	0.221203	-3.10741
Tryptic	[R].GALQNIIPASTGAAK.[A]		GAPDH	-0.575901	29.0699	-2.78566	0.0135144	0.221203	-3.10672
Tryptic	[K].ALAAGGYDVEK.[N]		H1-5	-1.10357	23.3993	-2.78917	0.0135716	0.221461	-3.10644
Tryptic	[K].DPVPGYSVPAAEHSTITAWGK.[D]		NAMPT	1.60684	22.8982	2.78115	0.0137942	0.22406	-3.12149
Tryptic	[K].INLELR.[N]		ANP32E	-0.715529	20.5999	-2.77622	0.0137771	0.22406	-3.12451
Tryptic	[K].AVLAESYER.[I]		ACO1	0.958202	20.0483	2.77445	0.0139257	0.225679	-3.13179
Tryptic	[QK].KFDSSYDR.[DN]		FKBP9	-0.704622	20.2555	-2.76944	0.0139689	0.225862	-3.13728
Tryptic	[R].AALPYFPR.[R]		OLFML3	1.58543	20.3062	2.7693	0.0141297	0.226657	-3.14371
Tryptic	[R].GLVGIEFK.[E]		DSP	1.29648	21.7309	2.76865	0.0141483	0.226657	-3.14493
Tryptic	[R].GVSSQETAGIGASAHLVNFK.[G]		NAMPT	1.45099	23.0588	2.77148	0.0140673	0.226657	-3.13962
Tryptic	[R].LEANHGLLVAR.[G]		CAVIN3	0.697046	22.6545	2.76214	0.0141781	0.226657	-3.15101
Tryptic	[R].WDTNKVDHHTDKYENNK.[L]		F13A1	-0.937978	22.7487	-2.76692	0.0141301	0.226657	-3.14553
Tryptic	[K].AGHFDKEIVPVLVSTR.[K]		ACAT2	0.599991	21.7311	2.75842	0.0142859	0.227866	-3.158
Tryptic	[K].ALLEVLGR.[L]		HAGH	-0.858559	20.7271	-2.75277	0.0144648	0.229033	-3.16914
Tryptic	[K].AQQIHSQTSQQYPLYDLDLGK.[F]		DSP	1.88645	22.5981	2.7582	0.0144511	0.229033	-3.1645
Tryptic	[K].YGDVYCR.[A]	1xCarbamidomethyl [C6]	SRPX	0.894782	21.9199	2.75416	0.0144566	0.229033	-3.16777
Tryptic	[R].TGSHHCECYEGYTLNADKK.[T]	2xCarbamidomethyl [C6; C8]	MATN3	-2.30073	25.5826	-2.75693	0.0144884	0.229033	-3.16688
Tryptic	[K].RLQSIGTENTEENRR.[F]		ALDOA	-0.74973	23.5335	-2.74992	0.0145354	0.229265	-3.17398
Tryptic	[K].DGVVEITGK.[H]		HSPB1	0.89496	22.9853	2.74561	0.0147169	0.229297	-3.18407
Tryptic	[K].VAIIVTDGRPQDQVNEVAAR.[A]		MATN3	-1.69804	25.694	-2.75032	0.0146834	0.229297	-3.17923
Semi	[KS].LRPSNFR.[ND]		TNC	1.78336	19.7966	2.75238	0.0146223	0.229297	-3.17538
Tryptic	[R].GACGQGQEDPNSLR.[H]	1xCarbamidomethyl [C3]	HTRA1	-0.831833	24.5532	-2.74337	0.0147303	0.229297	-3.18627
Tryptic	[R].GTLSDEHAGVISVLAQQAAK.[L]		LAMTOR5	-0.815248	20.4608	-2.7475	0.0146069	0.229297	-3.17851
Tryptic	[R].NVWVHLDGPGVTRPMK.[K]		F13A1	-1.15429	21.5989	-2.7487	0.0147317	0.229297	-3.18227
Tryptic	[R].TTTLPVEFK.[C]		CCN2	1.94382	23.277	2.74746	0.0147689	0.229371	-3.18459
Tryptic	[K].KSAEFLLHMLK.[N]		RPL17	-0.49712	23.3998	-2.73815	0.0148877	0.230607	-3.19608
Tryptic	[R].LPVEEAYK.[R]		DSP	2.45978	21.4917	2.74264	0.0149136	0.230607	-3.1936
Tryptic	[R].IQSGLGALSR.[S]		CAVIN3	0.680703	22.0369	2.73323	0.0150373	0.232014	-3.2053
Tryptic	[K].DIIDPAFR.[A]		CTBS	-0.637107	20.6641	-2.73151	0.0150899	0.232318	-3.20851
Tryptic	[K].ILQQIPDHPK.[H]		DSC1	1.86514	22.2719	2.73253	0.0152217	0.23283	-3.21248
Tryptic	[K].VSILESLDKWER.[L]		PRKAR1A	-0.926392	21.5048	-2.73202	0.0151671	0.23283	-3.21091
Tryptic	[R].LEDELNR.[A]		DSP	1.94687	21.0654	2.73297	0.0152081	0.23283	-3.21165
Tryptic	[K].GTAFGGWK.[S]		ADH5	0.585538	22.5558	2.72613	0.0152556	0.232846	-3.21859
Tryptic	[R].LDAPSQIEVK.[D]		TNC	2.17385	22.5816	2.72644	0.0154104	0.234702	-3.22384
Tryptic	[R].HVYGELDVQIQR.[R]		F13A1	-0.557683	23.5904	-2.7198	0.0154533	0.23485	-3.23045
Tryptic	[R].AALQELLSK.[G]		RPS25	-0.526637	24.8558	-2.7153	0.015595	0.236496	-3.23886
Tryptic	[R].VLVEQER.[Q]		KIAA1217	0.881514	23.0678	2.70861	0.0158612	0.24002	-3.25318
Tryptic	[K].VGSPFELVVSGNK.[R]		CD109	1.03054	20.2169	2.71035	0.0159088	0.240227	-3.25345
Tryptic	[K].AYAAGFGDR.[R]		TNC	2.39701	22.1637	2.6996	0.0162686	0.243148	-3.27381
Tryptic	[K].FAPIVLTMPK.[T]		CILP	-1.40143	28.1322	-2.70324	0.0161496	0.243148	-3.26704
Tryptic	[K].IGEHTPSALAIMENANVLAR.[Y]		ALDOA	-0.817035	25.7832	-2.68706	0.0165143	0.243148	-3.29159
Tryptic	[K].LTSDYLK.[E]		HAPLN1	-1.36364	23.0089	-2.69521	0.0164132	0.243148	-3.28196
Tryptic	[K].TYGQSTYSR.[Q]		PSMC2	-0.618811	20.3251	-2.6928	0.0163235	0.243148	-3.2809
Tryptic	[K].YLIANATNPESK.[V]		YWHAQ	0.814899	21.8853	2.68708	0.0165136	0.243148	-3.29155
Tryptic	[R].EVLELGQVLDTGKR.[K]		CNPY4	-0.623719	20.9536	-2.69342	0.0163028	0.243148	-3.27973
Tryptic	[R].FGQGVHHAAGQAGNEAGR.[F]		SBSN	1.59127	21.2391	2.69577	0.0163947	0.243148	-3.28092
Tryptic	[R].IDYIAGLDSR.[G]		APRT	0.985015	20.5006	2.69537	0.0163776	0.243148	-3.28067
Tryptic	[R].LQSIGTENTEENRR.[F]		ALDOA	-0.675473	25.486	-2.68825	0.0164746	0.243148	-3.28938
Tryptic	[R].VSAADNGEPMR.[F]		CILP	-1.61615	24.7363	-2.69595	0.016389	0.243148	-3.2806
Tryptic	[R].VTAAPQSVCALR.[A]	1xCarbamidomethyl [C9]	A2M	-1.17621	22.3953	-2.69871	0.0162979	0.243148	-3.27546
Tryptic	[K].GFLDQASGSAVLLLRPGDR.[V]		COL8A1	1.32484	21.9114	2.69037	0.0165744	0.243445	-3.29096
Tryptic	[K].VVGTPEVLR.[V]		EHD2	0.950933	20.6365	2.68822	0.0166032	0.243445	-3.29356
Tryptic	[R].AWSQEGPHR.[Q]		LAMA5	1.07311	19.6521	2.6881	0.0166504	0.243632	-3.29517
Tryptic	[K].DTVIKPLLVEPEGLEK.[E]		A2M	-1.34466	22.2495	-2.67868	0.0169694	0.24526	-3.31264
Tryptic	[K].LVINGNPITIFQERDPSK.[I]		GAPDH	-1.16569	23.0783	-2.67958	0.0169388	0.24526	-3.31098
Tryptic	[R].FVQDLSK.[A]		UGP2	1.1641	23.6504	2.68024	0.0169161	0.24526	-3.30975
Tryptic	[R].GQGSSPVAMQK.[A]		VCL	0.62311	21.1665	2.67369	0.0169677	0.24526	-3.3165
Tryptic	[R].NILGGTVFR.[E]		IDH1	-0.558201	23.5346	-2.67483	0.0169286	0.24526	-3.31438
Tryptic	[R].QGSGVILR.[Q]		CRK	0.652371	19.6029	2.67795	0.0168219	0.24526	-3.30856
Tryptic	[R].GPGLGSTQGQTIALPAQGLIEFR.[D]		PURA	0.811397	21.3861	2.67076	0.0170687	0.246193	-3.32196
Tryptic	[K].LDSLQDIGMDHQALLK.[Q]		NUCB2	-0.831875	21.7237	-2.66753	0.0171952	0.246994	-3.32841
Tryptic	[K].LYMVSDASGSMR.[V]		SCIN	-0.754966	23.3178	-2.66493	0.0172712	0.246994	-3.3328
Tryptic	[R].LNRLPAAGVGDMVMATVK.[K]		RPL23	-0.836924	20.4153	-2.66521	0.0172793	0.246994	-3.33282
Tryptic	[R].NALLSLAK.[G]		ANXA1	0.789383	27.4165	2.66414	0.0172986	0.246994	-3.33425
Tryptic	[R].YEVTSGGGGTSR.[M]		DSP	1.37293	22.2921	2.67162	0.0172123	0.246994	-3.32572
Tryptic	[R].AISESGVALTSVLVK.[K]		CES1	1.33775	21.1028	2.66667	0.0173849	0.247318	-3.3349
Tryptic	[R].KGEWVALNPLRK.[C]		CFH	1.16712	20.0415	2.66649	0.0173912	0.247318	-3.33523
Tryptic	[K].AAEALHGEADSSGVLAAVDATVNK.[A]		PDIA5	-0.78823	21.5663	-2.65898	0.0174802	0.248086	-3.34385
Tryptic	[K].TKDGVVEITGK.[H]		HSPB1	0.907444	24.3499	2.66077	0.0175243	0.248215	-3.34377
Tryptic	[K].LVSEYMSK.[K]		ADH5	0.535324	22.335	2.65461	0.0176355	0.249291	-3.35197
Tryptic	[K].QMVIDVLHPGK.[A]	1xGln->pyro-Glu [N-Term]	RPS24	-0.937542	22.4056	-2.65647	0.0177004	0.249709	-3.35243
Tryptic	[K].ADLSGITGAR.[N]		SERPINA3	0.967921	22.0411	2.65396	0.0178036	0.250009	-3.35748
Tryptic	[K].RVIISAPSADAPMFVMGVNHEK.[Y]		GAPDH	-0.533866	24.7834	-2.65118	0.017758	0.250009	-3.35833
Tryptic	[R].AGKPVICATQMLESMIK.[K]	1xCarbamidomethyl [C7]; 1xOxidation [M11]	PKM	-0.83535	21.7599	-2.64978	0.0178276	0.250009	-3.36149
Tryptic	[R].SGPKPFSAPKPQTSPSPK.[R]		CAP1	0.701868	21.6289	2.64709	0.0179054	0.250605	-3.36592
Tryptic	[K].APIRPDIVNFVHTNLR.[K]		RPL4	-0.604416	24.5847	-2.64508	0.0179781	0.250632	-3.36964
Tryptic	[R].AFLSSHLQDLSTIVR.[K]		COL15A1	-0.772955	21.4022	-2.64597	0.0179459	0.250632	-3.36799
Tryptic	[K].VAFTGSTEIGR.[V]		ALDH2	1.14356	20.6628	2.64484	0.0181652	0.251753	-3.37526
Tryptic	[R].ALNSMGQDLERPLELR.[V]		DSG1	1.53417	22.6196	2.64645	0.0181065	0.251753	-3.37229
Tryptic	[R].EIQCSGYTLPTK.[V]	1xCarbamidomethyl [C4]	CILP	-1.35568	27.3761	-2.64505	0.0181575	0.251753	-3.37487
Tryptic	[K].SQPEPLVVK.[G]		SELENBP1	0.757919	21.8365	2.63414	0.0183795	0.254226	-3.3899
Tryptic	[K].DGAPCIFGGTVYR.[S]	1xCarbamidomethyl [C5]	CCN2	1.33801	21.5537	2.6367	0.0184644	0.254299	-3.39027
Tryptic	[K].EPAHLMSLFGGK.[P]	1xGlu->pyro-Glu [N-Term]	GSN	-0.912596	20.757	-2.63509	0.0184586	0.254299	-3.39139
Tryptic	[R].RGAPAAATAPAPTAHK.[A]		H1-10	0.731243	20.1729	2.63111	0.0184925	0.254299	-3.39553
Tryptic	[K].YGYTHLSTGDLLR.[S]		AK1	-0.539707	24.7291	-2.62952	0.018552	0.254622	-3.39847
Semi	[D].FADIPNLR.[R]		OGN	0.968604	19.2218	2.61817	0.0191312	0.258199	-3.42351
Semi	[I].IIAEGAIDR.[N]		PFKL	0.6384	25.8197	2.61402	0.0191407	0.258199	-3.42711
Tryptic	[K].ADDGRPFPQVIK.[S]		ALDOA	-0.564168	25.407	-2.61419	0.0191342	0.258199	-3.4268
Tryptic	[K].FCGVCTDGR.[C]	2xCarbamidomethyl [C2; C5]	CCN2	2.23376	22.1563	2.62314	0.018974	0.258199	-3.41526
Semi	[L].SSSPSEILQELGK.[G]		GLS	-1.2144	20.6336	-2.61935	0.0191189	0.258199	-3.42224
Semi	[M].PYQYPALTPEQK.[K]		ALDOA	-0.597527	24.6111	-2.6211	0.0188693	0.258199	-3.41402
Tryptic	[R].IPYYNIHPMPVHLQQR.[L]		H6PD	1.10561	19.0728	2.62254	0.0189968	0.258199	-3.41636
Tryptic	[R].LHHACQGAPVLRPSVCR.[E]	2xCarbamidomethyl [C5; C16]	FGFBP2	-0.727295	29.2937	-2.61973	0.0189218	0.258199	-3.41657
Tryptic	[R].VNSAYQDK.[V]		ACAN	-1.30213	22.8212	-2.62272	0.01899	0.258199	-3.41603
Tryptic	[R].LVQLLVK.[A]		JUP	1.2735	22.5726	2.6117	0.0194142	0.261391	-3.4363
Tryptic	[R].ELPLYR.[H]		ENO2	-0.704792	22.633	-2.60547	0.0194729	0.261684	-3.44288
Tryptic	[KR].LADLIER.[D]		ALDH2	1.18437	21.4723	2.60688	0.0196026	0.262927	-3.44515
Tryptic	[K].GIMADPTVNVPLLGTVPHK.[A]		WIF1	-2.24876	21.2253	-2.60508	0.0196736	0.263381	-3.44847
Tryptic	[K].ALELTGLK.[V]		NCL	-0.56584	23.1622	-2.59936	0.0197139	0.263423	-3.45414
Tryptic	[K].YFPAQK.[G]		LTBP1	1.2512	20.6365	2.6013	0.019823	0.264381	-3.4554
Tryptic	[K].IIAPLVTR.[H]		PLOD2	-0.964992	19.8854	-2.59765	0.019935	0.265375	-3.46124
Tryptic	[R].LVEIAQVPK.[A]		UGP2	0.810417	24.3546	2.58819	0.0201815	0.268152	-3.47521
Tryptic	[K].TAVNVPR.[Q]		PDLIM5	0.845579	19.9393	2.58704	0.0202753	0.268391	-3.4785
Tryptic	[K].TIDPELLGK.[M]		GNS	0.583951	22.3307	2.58586	0.0202565	0.268391	-3.47899
Tryptic	[K].CVCEQGFK.[G]	Carbamidomethyl [C]; 1xCarbamidomethyl [N-Term]	TNC	1.60774	20.8197	2.58744	0.0203808	0.268784	-3.48083
Tryptic	[K].FLSLDLQGDPR.[E]		CES1	1.05627	20.4654	2.58763	0.0203728	0.268784	-3.48047
Tryptic	[K].ATGPPVSELITK.[A]		H1-5	-1.19573	22.532	-2.58644	0.0204215	0.26882	-3.48265
Tryptic	[R].ILVTLLHTLER.[M]		ACAT2	0.909085	22.32	2.58417	0.0204656	0.2689	-3.4856
Tryptic	[K].EQMQPTHPIR.[L]		YWHAH	0.514953	22.0674	2.57682	0.0206278	0.26979	-3.49561
Tryptic	[R].LLIVSTPTAR.[N]		SRPX	0.893332	23.1399	2.57925	0.0206476	0.26979	-3.49411
Tryptic	[R].YDVFCFTSNFNGR.[F]	1xCarbamidomethyl [C5]	HAPLN1	-1.08332	22.2769	-2.58184	0.0206103	0.26979	-3.49108
Tryptic	[R].GDLGIEIPAEK.[V]		PKM	-0.53754	27.1366	-2.57526	0.0206924	0.269878	-3.49846
Tryptic	[K].KVVVYLQK.[L]		CTSC	-0.946241	20.7566	-2.57616	0.0208114	0.270433	-3.50063
Tryptic	[R].EYVESQLQR.[T]		TXNDC5	-0.522304	22.2577	-2.57287	0.0207919	0.270433	-3.50285
Tryptic	[K].EVVGTFK.[A]		BCAT1	0.598407	22.3143	2.56782	0.0210038	0.270722	-3.51212
Tryptic	[K].GPSVDWGK.[I]		UGP2	0.811193	23.4395	2.56785	0.0210247	0.270722	-3.5126
Tryptic	[K].IMQQMSDHR.[Y]		DDAH1	-0.600216	19.8729	-2.56764	0.0210116	0.270722	-3.51246
Tryptic	[R].ANVAVVSGAPLQGQLVAR.[P]		SDCBP	0.8065	20.4658	2.56897	0.0209754	0.270722	-3.5105
Tryptic	[R].HPEAEMAQNSVR.[L]		JUP	1.61823	21.5397	2.57463	0.0209094	0.270722	-3.50427
Tryptic	[R].VATYLPAPEGLK.[F]		TNC	1.81294	22.8609	2.56924	0.0211358	0.271659	-3.51412
Tryptic	[K].AILFLPMSAK.[S]		FGF2	-0.710671	21.9518	-2.56274	0.021219	0.27199	-3.52143
Tryptic	[K].SYTDYR.[V]		GBE1	-0.628717	20.4388	-2.56229	0.0212384	0.27199	-3.52227
Tryptic	[R].GYPTLLLFR.[G]		TXNDC5	-0.803194	22.0583	-2.56162	0.0212869	0.272119	-3.52397
Tryptic	[K].HVVPNEVVVQR.[L]		GSN	-0.576591	25.0566	-2.55981	0.0213441	0.272358	-3.5268
Tryptic	[R].LDQRVPQIAFVITGGK.[S]		COL6A3	-0.882847	21.3525	-2.55951	0.0214796	0.273103	-3.53024
Tryptic	[R].YQETFNVIER.[C]		ECH1	0.649115	21.2287	2.55749	0.0214437	0.273103	-3.53106
Tryptic	[K].IISNASCTTNCLAPLAK.[V]	2xCarbamidomethyl [C7; C11]	GAPDH	-0.619526	24.5896	-2.55487	0.0215565	0.273589	-3.53585
Tryptic	[K].GWNYILEK.[Y]		NAMPT	1.51385	22.7335	2.5572	0.02165	0.274284	-3.5361
Semi	[RH].GVVDSEDLPLNISR.[E]		HSP90AA1	-0.593107	24.6648	-2.54906	0.0218088	0.275804	-3.54647
Tryptic	[K].EPAHLMSLFGGK.[P]		GSN	-0.633836	24.2781	-2.54512	0.0219817	0.277494	-3.55368
Tryptic	[K].ELSDIALR.[I]		ALDOC	-0.508378	22.5531	-2.53773	0.0223096	0.27819	-3.56719
Tryptic	[K].ELVLDNSR.[S]		ANP32A	-0.480744	22.196	-2.53933	0.0222383	0.27819	-3.56427
Tryptic	[K].GEPGGPGADGVPGK.[D]	2xOxidation [P3; P6]	COL3A1	1.58558	19.9987	2.54033	0.0223904	0.27819	-3.56683
Tryptic	[K].GLEFSEGLAQGK.[K]		NOG	-1.1018	21.1158	-2.54074	0.0223719	0.27819	-3.56608
Tryptic	[K].HSQFIGYPITLYLEK.[E]		HSP90AB1	1.15406	19.9747	2.54288	0.022277	0.27819	-3.56219
Tryptic	[K].SALLALGLK.[C]		SF3A3	-0.797884	19.9297	-2.54065	0.0221997	0.27819	-3.56231
Tryptic	[R].DPYHGRPLTK.[G]		COLGALT1	-0.854566	20.3217	-2.53842	0.0223815	0.27819	-3.56822
Tryptic	[R].LSPQAVNSIAK.[R]		SRI	0.962069	20.2288	2.54452	0.0221868	0.27819	-3.55881
Tryptic	[R].LSQNHISR.[I]		PRELP	1.34467	19.3406	2.5468	0.0221035	0.27819	-3.55505
Tryptic	[K].GVDEATIIDILTK.[R]		ANXA1	0.819273	27.1604	2.53296	0.0225719	0.279955	-3.57696
Tryptic	[K].VTAEEFK.[L]		FKBP9	-0.840048	20.6379	-2.52637	0.0229086	0.282401	-3.58978
Tryptic	[R].GPYESGSGHSSGLGHR.[E]		HRNR	1.85569	26.1645	2.53094	0.0228132	0.282401	-3.58391
Tryptic	[R].LEELENLVSSLR.[E]		TNC	2.43268	23.4942	2.52753	0.0229685	0.282401	-3.5901
Tryptic	[R].NTDQTYWCEYR.[G]	1xCarbamidomethyl [C8]	FGFBP2	-0.650327	26.2435	-2.52358	0.0229499	0.282401	-3.593
Tryptic	[R].TAAALLDQFYEK.[R]		SRPX	0.972927	22.7772	2.5277	0.0229604	0.282401	-3.58978
Tryptic	[R].EGFWCLNR.[E]	1xCarbamidomethyl [C5]	CILP	-1.21155	26.7031	-2.5251	0.0230799	0.283189	-3.59452
Tryptic	[R].HGSGSGQSSSYGPYGSGSGWSSSR.[G]		HRNR	2.13384	23.0962	2.52438	0.0231126	0.283189	-3.59581
Tryptic	[K].ESLLPVAK.[D]		UGP2	0.844551	23.7523	2.51669	0.0233709	0.285859	-3.60771
Tryptic	[K].VNAWTSGHNDQSQWLQVDLLVPTK.[V]		EDIL3	-1.40534	21.5195	-2.51733	0.0234393	0.286152	-3.60861
Tryptic	[K].YDGHLPIEIK.[A]		NAMPT	1.47269	23.8471	2.51655	0.0234757	0.286152	-3.61003
Tryptic	[R].FLCPPGSLR.[R]	1xCarbamidomethyl [C3]	CILP	-1.13957	27.6228	-2.51401	0.0235941	0.287102	-3.61462
Tryptic	[K].HSLPDLPYDYGALEPHINAQIMQLHHSK.[H]		SOD2	2.4131	24.3243	2.51189	0.0236939	0.287823	-3.61847
Tryptic	[K].GILAADESTGSIAK.[R]		ALDOA	-0.564021	25.6697	-2.50106	0.0240052	0.291104	-3.63395
Tryptic	[K].DLDGFRK.[L]		UGP2	0.828731	23.1374	2.50067	0.0241083	0.291677	-3.63637
Tryptic	[K].SFLDSGYR.[I]		VCL	0.448867	20.5651	2.49836	0.0241348	0.291677	-3.63885
Tryptic	[K].NQWIDNVEK.[M]		VCL	0.7499	19.4037	2.49582	0.0242575	0.292661	-3.64347
Tryptic	[K].EPVAVLK.[A]		HEXB	-0.463017	22.7841	-2.48449	0.024811	0.29268	-3.66399
Tryptic	[K].ETPALTINR.[L]		ACAA2	0.909157	20.6925	2.48995	0.0247115	0.29268	-3.65741
Tryptic	[K].FPSLLTHNENMVAK.[V]		RPL10A	1.06072	25.5605	2.49641	0.0244333	0.29268	-3.64647
Tryptic	[K].KDGTHVVENVDATHIGK.[L]		F13A1	-0.768257	24.0195	-2.49292	0.0243978	0.29268	-3.64871
Tryptic	[K].LNPNFLVDFGK.[E]		SELENBP1	0.768725	21.3195	2.48771	0.0246558	0.29268	-3.65822
Tryptic	[K].VVPENCER.[I]	1xCarbamidomethyl [C6]	FKBP9	-0.97195	20.3179	-2.48988	0.0247519	0.29268	-3.65826
Tryptic	[R].AETPYMVMNPETK.[A]		CILP	-1.32976	26.6589	-2.49174	0.0246609	0.29268	-3.65491
Tryptic	[R].AQPGWGSPR.[R]		LTBP2	1.22195	21.4529	2.48837	0.0248264	0.29268	-3.661
Tryptic	[R].ATISNPITGDLETVHYR.[I]		P4HA1	-0.892573	21.4683	-2.48748	0.0248281	0.29268	-3.66179
Tryptic	[R].DAVQNCCGISK.[T]	2xCarbamidomethyl [C6; C7]	CILP	-1.43742	26.7053	-2.48814	0.0248377	0.29268	-3.66142
Tryptic	[R].HGSGSGQSSSYGPYR.[S]		HRNR	1.86719	22.045	2.49795	0.0243587	0.29268	-3.64368
Tryptic	[R].IRGETLGIIGLGR.[V]		CTBP1	-0.857913	19.3725	-2.49563	0.0243941	0.29268	-3.64635
Tryptic	[R].LDTRPFCSGR.[G]	1xCarbamidomethyl [C7]	TNC	1.78691	22.1654	2.4943	0.0245359	0.29268	-3.65028
Tryptic	[R].RACGCAAAPDVK.[E]	2xCarbamidomethyl [C3; C5]	TNC	1.71619	21.3525	2.48871	0.0248093	0.29268	-3.66037
Tryptic	[K].TFDQLTPDESKER.[L]		RCN1	-0.94111	20.7482	-2.48128	0.0251608	0.295995	-3.67347
Tryptic	[K].ASVSVTAEDEGTQR.[L]		ICAM1	-0.708798	20.5772	-2.47406	0.0253316	0.296754	-3.68286
Tryptic	[R].ELQQAVLHMEQR.[K]		NUCB1	0.957751	19.5236	2.47839	0.0253224	0.296754	-3.679
Tryptic	[R].LPSPDCPFPR.[R]	1xCarbamidomethyl [C6]	CCN2	1.88503	22.0323	2.47781	0.025351	0.296754	-3.68003
Tryptic	[K].HIYLSTR.[I]		CYB5R1	2.25058	22.4304	2.47017	0.0257376	0.299792	-3.69379
Tryptic	[K].STVISYECCPGYEK.[V]	2xCarbamidomethyl [C8; C9]	TGFBI	1.428	21.2726	2.46935	0.0257792	0.299792	-3.69526
Tryptic	[K].TGVAVNKPAEFTVDAK.[H]		FLNA	1.03328	20.5186	2.47006	0.0257435	0.299792	-3.694
Semi	[N].AQIMQLHHSK.[H]		SOD2	0.907059	22.1517	2.46861	0.0257799	0.299792	-3.69591
Tryptic	[K].AIGYLNTGYQR.[Q]		A2M	-1.17997	21.8836	-2.46561	0.025971	0.300043	-3.702
Tryptic	[K].KVYFAEK.[V]		CRIP2	-0.666302	22.0044	-2.46308	0.0258905	0.300043	-3.70269
Tryptic	[K].MCPQLQQYEMHGPEGLR.[V]	1xCarbamidomethyl [C2]	A2M	-1.29164	20.77	-2.46688	0.0259057	0.300043	-3.69971
Semi	[Q].CDAGWLADQTVR.[Y]	1xCarbamidomethyl [C1]	VCAN	-0.926771	21.2096	-2.466	0.02593	0.300043	-3.70091
Tryptic	[K].FVGGAENTAHPR.[I]		IGFBP5	-1.17121	20.1889	-2.46455	0.0260252	0.30018	-3.7039
Tryptic	[K].ETFDVTLEPLSFKK.[E]		F13A1	-0.974598	22.0607	-2.45871	0.0263278	0.303105	-3.7144
Tryptic	[K].NLKPIKPMQFLGDEETVRK.[A]		PGAM1	-0.652295	24.3262	-2.45348	0.0263888	0.303105	-3.71999
Tryptic	[K].VGPSGAPGEDGRPGPPGPQGAR.[G]	1xOxidation [P]	COL2A1	-1.08877	23.8283	-2.45637	0.02645	0.303105	-3.71861
Tryptic	[R].FGGPAGLWTK.[D]		OLFML3	1.40317	20.2062	2.45644	0.0264463	0.303105	-3.71848
Tryptic	[R].GASGIQGLAR.[F]		CAPS	-0.621065	21.9221	-2.44683	0.026739	0.305922	-3.73195
Tryptic	[R].LAPITSDPTEATAVGAVEASFK.[C]		PKM	-0.73733	26.0636	-2.44248	0.026971	0.308078	-3.73978
Tryptic	[R].GPSWDPFR.[D]		HSPB1	0.86972	23.0772	2.44426	0.0270402	0.308372	-3.73946
Semi	[E].AALSYGFYGCHCGVGGR.[G]	2xCarbamidomethyl [C10; C12]	PLA2G2A	-0.972212	20.896	-2.44067	0.0272826	0.308667	-3.74675
Tryptic	[K].FYTFLK.[N]		GPX3	0.669247	21.7765	2.4378	0.0272221	0.308667	-3.74818
Tryptic	[K].KGVNLPGAAVDLPAVSEK.[D]		PKM	-0.610362	27.4643	-2.43666	0.0272841	0.308667	-3.75025
Tryptic	[K].KKELEEIVQPIISK.[L]		HSPA5	-0.619323	25.491	-2.43807	0.0272078	0.308667	-3.74771
Tryptic	[K].TYFFVEDK.[Y]		MMP3	2.10617	26.9232	2.44173	0.0272255	0.308667	-3.74485
Tryptic	[K].LGVPGLPGYPGR.[Q]	3xOxidation [P4; P7; P10]	COL5A1	-1.23301	24.7831	-2.4387	0.0273888	0.309358	-3.75027
Tryptic	[R].VVVLGLLPR.[G]		PAFAH1B3	-0.798403	20.2963	-2.43179	0.0276282	0.311565	-3.76034
Tryptic	[R].LVTLEEFLASTQR.[K]		NUCB1	1.24411	20.6236	2.43028	0.0278478	0.313543	-3.76535
Tryptic	[K].FLVHNVK.[E]		RPL32	-1.0408	20.3686	-2.42767	0.027991	0.314654	-3.77
Tryptic	[K].LGLSFNSISAVDNGSLANTPHLR.[E]		DCN	-1.84447	25.1124	-2.42632	0.0280657	0.314995	-3.77242
Tryptic	[K].VLNQELR.[A]		APOD	0.953205	26.9139	2.42228	0.02829	0.317009	-3.77963
Tryptic	[K].EFPGLAGVK.[I]		TXNDC5	-0.643656	21.8847	-2.41484	0.0284877	0.31858	-3.78935
Tryptic	[R].VIDYAVK.[I]		ETFB	0.513683	20.7743	2.41427	0.0285202	0.31858	-3.79038
Tryptic	[K].MLLYTEVTR.[Y]		GDI1	0.776127	23.5193	2.41417	0.0285751	0.318691	-3.79135
Tryptic	[R].VLTPPMGTVMDVLK.[G]	1xOxidation [M6]	TGFBI	1.09817	21.3311	2.41411	0.0287489	0.320125	-3.79421
Semi	[K].EAALSYGFYGCHCGVGGRG.[S]	2xCarbamidomethyl [C11; C13]	PLA2G2A	-0.796651	21.8156	-2.40949	0.0288822	0.320895	-3.80039
Tryptic	[K].KYDAFLASESLIK.[Q]		RPL10A	-0.56333	21.3625	-2.40519	0.0290364	0.320895	-3.80661
Tryptic	[K].LQVSQQEDITK.[S]		IMPA1	0.674755	20.8196	2.40433	0.0290854	0.320895	-3.80813
Tryptic	[K].VLVAQHDVYK.[G]		ETFA	1.59206	20.5881	2.40811	0.0290899	0.320895	-3.80489
Tryptic	[K].VVAQQIR.[Q]		IDUA	-0.761679	20.1194	-2.40669	0.0289758	0.320895	-3.80432
Tryptic	[R].GSILDAMRPQQLHATEITSSGFR.[L]		VWA1	-1.14402	21.5217	-2.41087	0.0289326	0.320895	-3.79998
Semi	[A].SVSGKPQYMVLVPSLLHTETTEK.[G]		A2M	-1.20209	23.1525	-2.40604	0.0292084	0.321445	-3.80857
Tryptic	[K].QASEGPLK.[G]	1xGln->pyro-Glu [N-Term]	GAPDH	-0.441152	25.6074	-2.40181	0.0292305	0.321445	-3.81263
Tryptic	[K].REDIFYTSK.[L]		AKR1C2	-0.867012	22.2746	-2.40417	0.0292768	0.321454	-3.81129
Tryptic	[R].IPGLCPDGK.[S]	1xCarbamidomethyl [C5]	CILP	-1.27973	27.2926	-2.40302	0.0293828	0.322119	-3.81396
Tryptic	[K].GYDCSDMSCPNDCHQHGR.[C]	3xCarbamidomethyl [C4; C9; C13]	TNC	1.78403	21.6452	2.40028	0.0295415	0.323359	-3.81884
Tryptic	[R].DRDGRPQVVPVEGPER.[S]		TNXB	2.08799	21.577	2.39755	0.0296999	0.324591	-3.82367
Semi	[Y].SAISLFNNPVK.[Y]		ASPN	1.30474	21.5798	2.39644	0.0297647	0.324798	-3.82565
Tryptic	[K].NPLGEGPVSNTVAFSTESADPR.[V]		ABI3BP	1.47976	22.1392	2.39444	0.0298819	0.325074	-3.8292
Tryptic	[R].FGQGGAGPVGGQGPR.[G]		SFPQ	0.621902	20.4071	2.39138	0.0298386	0.325074	-3.83124
Tryptic	[K].VDCTAHSDVCSAQGVR.[G]	2xCarbamidomethyl [C3; C10]	TXNDC5	-0.748707	22.2148	-2.39001	0.0299421	0.32523	-3.83402
Tryptic	[K].DLVTSLK.[D]		P4HA1	-0.823137	21.1664	-2.38995	0.0300648	0.325337	-3.83595
Tryptic	[K].GTNEDMVFR.[G]		EDIL3	-0.688283	26.6248	-2.38712	0.0300898	0.325337	-3.83882
Tryptic	[K].ITVDELK.[L]		FKBP10	-0.491547	23.215	-2.38863	0.0300005	0.325337	-3.83613
Tryptic	[K].TSETLSQAGQK.[A]		TPD52	-0.709318	19.3921	-2.38511	0.0302095	0.326134	-3.8424
Tryptic	[R].CRDAVQNCCGISK.[T]	3xCarbamidomethyl [C1; C8; C9]	CILP	-1.49497	22.0526	-2.38509	0.0304356	0.328075	-3.8458
Tryptic	[K].AATHYTITIR.[G]		TNC	1.21795	20.9427	2.38138	0.0306576	0.329198	-3.85237
Tryptic	[K].DNVEGGIWSK.[I]		ABI3BP	1.19575	22.6466	2.38186	0.0306292	0.329198	-3.85153
Tryptic	[K].GIGLAIVR.[D]		CBR1	-0.631991	22.5139	-2.37724	0.0306813	0.329198	-3.85639
Tryptic	[R].TLEGELHDLR.[G]		LMNA	-0.450749	26.1699	-2.37651	0.0307257	0.329198	-3.8577
Semi	[D].KIDVCPENAEVTLTDFR.[A]	1xCarbamidomethyl [C5]	COMP	-1.22217	22.1484	-2.37775	0.0308769	0.329322	-3.85881
Tryptic	[K].LDYILGLK.[I]		RPS9	-0.527263	23.0183	-2.37467	0.0308371	0.329322	-3.86096
Tryptic	[R].SIISMFDR.[E]		PDCD6	-0.98284	21.179	-2.37888	0.0308083	0.329322	-3.8568
Tryptic	[K].AFQNVFAPR.[N]		GNS	-0.919424	23.1362	-2.3762	0.0309705	0.329825	-3.86155
Tryptic	[R].VKPWNYTYDPK.[T]		GYG1	1.13088	19.5666	2.37413	0.0310968	0.330672	-3.86522
Tryptic	[K].CSAACGQTGVQTR.[T]	Carbamidomethyl [C]; 1xCarbamidomethyl [N-Term]	CILP	-1.40979	25.0824	-2.36779	0.0314851	0.332699	-3.87643
Tryptic	[K].ELHINLIPNKQDR.[T]		HSP90AA1	-0.682246	23.9712	-2.3645	0.0314601	0.332699	-3.87901
Tryptic	[K].VNLLYSR.[D]		ECH1	0.563363	21.8846	2.36418	0.0314799	0.332699	-3.87957
Tryptic	[R].FLEVDER.[N]		RABGGTA	0.642303	20.4066	2.36349	0.0315223	0.332699	-3.88079
Tryptic	[R].LGDLYEEEMR.[E]		VIM	0.675761	26.8702	2.36425	0.0314755	0.332699	-3.87945
Tryptic	[R].KQVVNIPSFIVR.[L]		RPS9	-0.495655	22.3623	-2.35808	0.0318594	0.335756	-3.89038
Tryptic	[K].CLIHDGAAPISLEWK.[T]	1xCarbamidomethyl [N-Term]; 1xCarbamidomethyl [C1]	HSPG2	-0.642542	20.7351	-2.35328	0.0321614	0.336269	-3.89888
Tryptic	[K].IDHQGKLPVLLLGR.[S]		HTRA1	-0.97604	23.9162	-2.35783	0.0321045	0.336269	-3.89401
Tryptic	[K].IYTFNQSR.[Y]		UGP2	0.815056	24.2111	2.35872	0.0319648	0.336269	-3.89128
Tryptic	[R].DSCTMRPSSLGQGAGEVWLR.[V]	1xCarbamidomethyl [C3]	FGFBP2	-0.667366	27.7186	-2.35392	0.0321207	0.336269	-3.89774
Tryptic	[R].HEIVQTLSLK.[D]		SELENBP1	0.635793	22.6289	2.35278	0.0321929	0.336269	-3.89976
Tryptic	[R].VISSIEQK.[T]		YWHAB	0.4484	25.1602	2.3545	0.0320838	0.336269	-3.8967
Tryptic	[K].AIWNVINWENVTER.[Y]		SOD2	2.13439	24.177	2.35307	0.0324049	0.337917	-3.90241
Tryptic	[K].LLPLEEHYR.[F]		EHD2	0.872498	21.1197	2.35177	0.0324462	0.337917	-3.90414
Tryptic	[R].ELLTLDEKDPR.[R]		RPS9	-0.437825	22.653	-2.34794	0.0324996	0.337977	-3.9083
Tryptic	[K].VQNIHPVESAK.[I]		NUCB2	-0.624591	21.9467	-2.3462	0.0326109	0.338637	-3.91138
Semi	[H].LLVEAEQAK.[V]		HAPLN1	-0.62358	25.0619	-2.343	0.0328166	0.33883	-3.91704
Tryptic	[K].AAQEEYVK.[R]		ALDOA	-0.614598	23.7104	-2.34249	0.0328494	0.33883	-3.91794
Tryptic	[K].HLNEIDLFHCIDPNDSK.[H]	1xCarbamidomethyl [C10]	PTGES3	-0.811305	21.9235	-2.34447	0.0328687	0.33883	-3.91641
Tryptic	[K].ITHLSTLQVGSLNVK.[C]		HAGH	-1.64623	21.7528	-2.34668	0.0328124	0.33883	-3.91368
Tryptic	[R].AESGPDLR.[Y]		DSP	1.14535	22.0369	2.3461	0.0328491	0.33883	-3.91469
Tryptic	[KR].WTTFLK.[A]		SEMA3C	-0.730254	22.2294	-2.34155	0.0329295	0.338953	-3.91986
Tryptic	[R].DAIWTERPFNSDSYSECK.[G]	1xCarbamidomethyl [C17]	ABI3BP	1.44403	22.2364	2.34412	0.0329763	0.338953	-3.91817
Semi	[G].PHLLVEAEQAK.[V]		HAPLN1	-0.664059	24.2977	-2.33715	0.0331945	0.340079	-3.92735
Tryptic	[K].HPESNTAGMDIFAK.[F]		CLIC4	0.688049	21.0242	2.33775	0.0331556	0.340079	-3.92629
Tryptic	[R].QSLGHGQHGSGSGQSPSPSR.[G]		HRNR	1.4916	24.4018	2.3402	0.03323	0.340079	-3.92508
Tryptic	[K].SLLSSASATVGHGLTAVK.[E]		FAM114A1	-0.679293	21.4478	-2.33544	0.0333062	0.340367	-3.93037
Tryptic	[K].FAPIVLTMPK.[T]	1xOxidation [M8]	CILP	-1.44235	24.3446	-2.33399	0.0336351	0.342247	-3.93599
Tryptic	[R].TGLYNYYDDEKEK.[L]		SERPINH1	-0.904557	21.8481	-2.33399	0.0336347	0.342247	-3.93598
Semi	[RQ].TPALIALR.[Y]		AKR1C2	-0.920074	23.4018	-2.33443	0.0336063	0.342247	-3.93522
Tryptic	[R].DHDVYTGNCAHYQK.[G]	1xCarbamidomethyl [C9]	ANGPTL2	-0.729202	21.7735	-2.32795	0.0338224	0.343659	-3.94388
Tryptic	[K].SSMAVHSLFK.[S]		CD109	0.678238	22.4543	2.32676	0.0338771	0.343722	-3.94566
Semi	[A].LRPGDCEVCISYLGR.[F]	2xCarbamidomethyl [C6; C9]	MANF	-0.605343	21.403	-2.32412	0.0340526	0.345008	-3.95031
Semi	[H].SSKDEVQNAVQR.[L]		COL6A3	0.634856	20.3538	2.32206	0.0341899	0.34541	-3.95392
Tryptic	[K].VSHKPSGLVMAR.[K]		MAP2K1	-0.511648	19.5289	-2.32264	0.0341513	0.34541	-3.95291
Tryptic	[K].LAPGTIVEVWK.[D]		HEXB	-0.445063	22.8521	-2.31961	0.0343541	0.346508	-3.95823
Tryptic	[K].LVIPSELGYGER.[G]		FKBP2	0.473786	22.4021	2.31898	0.0343964	0.346508	-3.95934
Tryptic	[R].ADLTGISPSPNLYLSK.[I]		SERPINB12	1.21641	21.0354	2.32151	0.0344631	0.346687	-3.95788
Semi	[N].NIASITDDTFCK.[A]	1xCarbamidomethyl [C11]	OGN	0.94228	22.5375	2.31884	0.034643	0.347892	-3.96256
Tryptic	[R].IDVVVNNAGILR.[D]		HSD17B4	0.722808	19.8258	2.31508	0.0346811	0.347892	-3.96646
Tryptic	[K].MTVTDQVNCPK.[L]	1xCarbamidomethyl [C9]; 1xOxidation [M1]	APOD	1.21088	21.8376	2.31381	0.0349833	0.350115	-3.97135
Tryptic	[R].LLEMILNKPGLK.[Y]		AKR1C2	-0.968122	22.7695	-2.31354	0.0350017	0.350115	-3.97182
Semi	[E].EAPPSAAHFR.[F]		CILP	-1.42166	22.9293	-2.31195	0.0351106	0.350312	-3.97462
Tryptic	[K].EPGLQIWR.[V]		GSN	-0.499938	23.8134	-2.30821	0.0351278	0.350312	-3.97824
Tryptic	[R].WYEIEK.[I]		APOD	0.721905	26.5234	2.30796	0.0351697	0.350312	-3.97898
Tryptic	[K].KLESFYIQK.[V]		HEXB	-0.502986	23.2217	-2.30493	0.0353537	0.35165	-3.98399
Tryptic	[K].GTIQVITQGTSLK.[N]		PHGDH	-0.616491	21.2733	-2.30217	0.0355446	0.352217	-3.98882
Tryptic	[K].PRPNSAEESNGPIYAFENLR.[A]		CILP	-1.06477	28.8782	-2.30254	0.0357589	0.352217	-3.99106
Tryptic	[K].SSLVNIPR.[D]		FRZB	-0.722183	26.0056	-2.30326	0.035494	0.352217	-3.98722
Tryptic	[R].DKLNNLVLFDK.[A]		RPS25	-0.495293	23.0157	-2.30158	0.0355856	0.352217	-3.98986
Tryptic	[R].FGHVYMGNSR.[V]	1xOxidation [M6]	CILP	-1.81833	24.5722	-2.30407	0.0356521	0.352217	-3.98837
Tryptic	[R].SLEDDIR.[S]		ANXA4	0.59875	23.3816	2.29967	0.0357187	0.352217	-3.99321
Tryptic	[R].SPAGETPFK.[V]		POGLUT3	-0.727012	20.8541	-2.30046	0.0356913	0.352217	-3.99215
Tryptic	[R].KPLENLGMTDMFR.[Q]		SERPINE1	1.03024	19.8782	2.30139	0.0358388	0.352514	-3.99306
Tryptic	[R].TTDWTPAGSTGQVVHGSPR.[E]		CILP	-1.27379	28.3517	-2.30014	0.0359254	0.352876	-3.99523
Tryptic	[R].DLVGELGTALR.[K]		FUCA1	-0.85354	20.6489	-2.29361	0.0363409	0.356463	-4.00612
Tryptic	[K].AASGFNAMEDAQTLR.[K]		ANXA4	0.500562	23.3775	2.2879	0.0365473	0.357004	-4.01377
Tryptic	[K].AFYPEEISSMVLTK.[ML]		HSPA1B	-0.561744	22.6588	-2.28864	0.0364947	0.357004	-4.01248
Tryptic	[K].KRPETVATQFK.[M]		MYO1C	0.523998	19.6651	2.28801	0.0365392	0.357004	-4.01357
Tryptic	[K].FEVGDIMLIR.[D]		PNP	0.604506	20.6855	2.2817	0.036991	0.360344	-4.02459
Tryptic	[R].YIETDPANR.[D]		GSN	-0.554461	25.5028	-2.28195	0.0369732	0.360344	-4.02416
Semi	[S].LAGEELQAVESSPK.[F]		CILP	-0.947573	23.8894	-2.2834	0.0371119	0.361025	-4.0244
Tryptic	[K].YLENYYDLK.[K]		MMP3	2.95396	24.4775	2.28166	0.0372371	0.361746	-4.02742
Tryptic	[R].RPSPAAPDGAPASGTSEPGR.[A]		MATN3	-1.27446	24.8086	-2.27999	0.037358	0.362423	-4.03032
Tryptic	[K].ATAEQISSQTGNK.[V]		DECR1	0.56144	20.742	2.27365	0.0375749	0.363036	-4.03862
Tryptic	[K].LSDSWQPR.[S]		CD109	0.766712	21.9452	2.27596	0.0375336	0.363036	-4.03601
Tryptic	[R].LIDLHSPSEIVK.[Q]		RPS20	-0.437027	24.8373	-2.2746	0.0375053	0.363036	-4.03696
Tryptic	[K].ISGGSVVEMQGDEMTR.[I]		IDH1	-0.528106	21.2386	-2.27149	0.0377327	0.364064	-4.04237
Tryptic	[K].AGKEPGLQIWR.[V]		GSN	-0.461856	25.4024	-2.26825	0.0379714	0.364875	-4.04801
Tryptic	[R].KNFATSLYSMIK.[G]		ANXA5	-0.44978	24.2122	-2.26867	0.03794	0.364875	-4.04727
Tryptic	[R].LHHACQGAPVLR.[P]	1xCarbamidomethyl [C5]	FGFBP2	-0.567889	24.426	-2.26832	0.0379664	0.364875	-4.0479
Tryptic	[K].AVGESVQKPLDYYR.[V]		GALE	-0.516121	21.4094	-2.26695	0.0380674	0.365302	-4.05027
Tryptic	[R].PGSGFTNTMR.[V]		PKM	-0.603389	23.5905	-2.26488	0.0382202	0.366273	-4.05386
Tryptic	[R].LFVSGACDASAK.[L]	1xCarbamidomethyl [C7]	GNB1	0.922776	20.0272	2.26669	0.0383321	0.366849	-4.05339
Tryptic	[K].AVYEAVLR.[S]		PEPD	0.528696	20.5414	2.26161	0.0384639	0.367359	-4.05954
Tryptic	[R].VSWETPEGR.[D]		SRPX	0.646104	22.9219	2.26127	0.0384891	0.367359	-4.06013
Tryptic	[K].ISFVIPCNNQ.[-]	1xCarbamidomethyl [C7]	SCRG1	1.30512	21.7007	2.2614	0.0387263	0.368708	-4.06255
Tryptic	[K].LALLEEAR.[T]		CROCC	0.668769	20.8255	2.25661	0.0388388	0.368708	-4.06822
Tryptic	[K].VMIYQDEVK.[L]	1xOxidation [M2]	CAVIN1	1.09063	19.7546	2.26009	0.0388245	0.368708	-4.06482
Tryptic	[R].AQLELEVSK.[A]		MVP	0.693271	20.6444	2.257	0.0388095	0.368708	-4.06754
Tryptic	[K].LLIAAQK.[Q]		ERLIN2	-0.420313	20.5069	-2.25504	0.0389572	0.369337	-4.07094
Tryptic	[K].YIGESAR.[L]		PSMC6	0.703777	21.3497	2.25199	0.0392124	0.371259	-4.07648
Tryptic	[R].QLLAGGIAGAVSR.[T]		SLC25A24	0.772553	20.7174	2.25207	0.0393374	0.371946	-4.07771
Tryptic	[K].APNVVVTR.[L]		ARHGDIB	-0.681522	20.1373	-2.24607	0.0396406	0.373815	-4.08648
Tryptic	[R].GVFVVAAK.[R]		ACAA2	0.788801	20.0356	2.24877	0.0396158	0.373815	-4.0837
Semi	[G].FHQCDAGWLADQTVR.[Y]	1xCarbamidomethyl [C4]	ACAN	-0.703801	23.4203	-2.24372	0.0398469	0.37464	-4.0908
Tryptic	[R].AITIAGVPQSVTECVK.[Q]	1xCarbamidomethyl [C14]	PCBP1	-1.01192	20.1928	-2.24736	0.039791	0.37464	-4.08682
Tryptic	[R].EFPTVPLVK.[L]		UGP2	0.618064	24.2839	2.24287	0.0398868	0.37464	-4.09201
Tryptic	[R].ALQASALNAWR.[G]		ALDOC	-0.469322	21.8357	-2.23995	0.0401132	0.376267	-4.09706
Tryptic	[R].GPQGLTGPPGK.[A]	1xOxidation [P9]	COL11A2	-0.950073	24.1484	-2.24221	0.0401886	0.376476	-4.09571
Tryptic	[K].ELSDIAHR.[I]		ALDOA	-0.699733	22.6201	-2.23512	0.0405161	0.379042	-4.10567
Tryptic	[K].DIEQSIK.[S]		ANXA4	0.491127	24.0368	2.22469	0.0413145	0.383794	-4.12339
Tryptic	[K].DVVFLLDGSEGVR.[S]		COL6A3	-1.05395	23.6836	-2.22607	0.0414576	0.383794	-4.12348
Tryptic	[K].KHLEINPDHSIIETLR.[Q]		HSP90AA1	-0.702606	23.8197	-2.2237	0.0414232	0.383794	-4.12539
Tryptic	[K].LLQDFFNGR.[D]		HSPA1B	-0.700582	20.2998	-2.22619	0.0412207	0.383794	-4.12105
Tryptic	[K].NSVVEASEAAYK.[E]		YWHAH	0.678032	20.9262	2.22414	0.041358	0.383794	-4.12433
Tryptic	[K].YSITFTGK.[W]		SPON2	1.00089	19.9668	2.23079	0.0410823	0.383794	-4.11536
Tryptic	[R].PACGGDKPGVR.[T]	1xCarbamidomethyl [C3]	ACAN	-0.826123	18.9082	-2.2281	0.0412503	0.383794	-4.11954
Tryptic	[R].QTMLTQSVR.[R]		CILP	-1.38103	22.937	-2.22857	0.0412586	0.383794	-4.11919
Tryptic	[K].ANPFGGASHAK.[G]		RPS23	-0.509997	21.7951	-2.21885	0.0417832	0.384417	-4.13345
Tryptic	[K].KVADALTNAVAHVDDMPNALSALSDLHAHK.[L]		HBA1	-1.23692	22.9346	-2.22261	0.0417339	0.384417	-4.12941
Tryptic	[K].TASDFITK.[M]		GSN	-0.555206	25.2615	-2.21845	0.0418154	0.384417	-4.13414
Semi	[N].AGWLSDGSVQYPITKPR.[E]		HAPLN1	-0.553138	24.3432	-2.21968	0.0417156	0.384417	-4.132
Tryptic	[R].LGSLSER.[L]		PLIN3	0.53636	22.0422	2.21801	0.0418506	0.384417	-4.13488
Tryptic	[R].SGSYHCECYEGYTLNEDRK.[T]	2xCarbamidomethyl [C6; C8]	MATN3	-1.5784	24.8306	-2.22446	0.0415856	0.384417	-4.12623
Tryptic	[K].CPNPPVQENFDVNK.[Y]	1xCarbamidomethyl [N-Term]; 1xCarbamidomethyl [C1]	APOD	0.815213	23.9279	2.21877	0.0419984	0.384777	-4.13558
Tryptic	[QK].YNFIADVVEK.[TI]		HTRA1	-0.582142	25.7611	-2.21656	0.0419682	0.384777	-4.13738
Tryptic	[R].NPNLPPETVDSLK.[N]		APOD	0.780476	26.785	2.21749	0.0420816	0.385041	-4.13758
Semi	[E].DLQLTHNK.[I]		LUM	-0.460978	22.6976	-2.20698	0.0427503	0.385635	-4.15383
Tryptic	[K].GLMPDGTSR.[F]		ADH5	0.744201	21.445	2.2094	0.0426843	0.385635	-4.15091
Tryptic	[K].HVLHVQLNRPNKR.[N]		ECH1	0.913967	20.3903	2.21524	0.0423296	0.385635	-4.14205
Tryptic	[K].RIPYAPSGEIPK.[F]		UGDH	-0.705019	20.8579	-2.21004	0.0425419	0.385635	-4.14898
Semi	[K].VLIDPVSVQDKDTLSIHY.[L]		IARS1	-0.82266	26.5746	-2.20893	0.0427999	0.385635	-4.15243
Tryptic	[K].VLTPELYAELR.[A]		CKB	1.01196	21.9142	2.2096	0.0427904	0.385635	-4.15171
Tryptic	[K].YLTAEAFGFK.[V]		FSCN1	-0.498502	21.428	-2.21137	0.0423901	0.385635	-4.1463
Semi	[Q].AGMDMCSAGWLADR.[S]	1xCarbamidomethyl [C6]	ACAN	-0.528273	23.3033	-2.20838	0.0426349	0.385635	-4.15142
Tryptic	[R].AGVNTVTTLVENKK.[A]		RPL7A	-0.440722	22.509	-2.21223	0.04232	0.385635	-4.14482
Tryptic	[R].ALLQAILQTEDMLK.[V]		DSP	1.68448	20.2257	2.21267	0.0425395	0.385635	-4.14646
Tryptic	[R].LQLFPR.[S]		KPRP	1.96895	22.1149	2.21217	0.0425796	0.385635	-4.1473
Tryptic	[R].SLPQSDPVLK.[V]		GLOD4	0.857966	20.9114	2.21409	0.0424237	0.385635	-4.14403
Tryptic	[K].DTPGFIVNR.[L]		HADH	0.534657	22.4325	2.20128	0.0432221	0.386001	-4.1636
Tryptic	[K].GPDGMALPR.[P]		MVP	-1.27637	19.9472	-2.20721	0.0429873	0.386001	-4.1558
Tryptic	[K].IIVDELKQEVISTSSK.[A]		RACK1	-0.470042	24.2905	-2.20339	0.0430472	0.386001	-4.15999
Tryptic	[K].LIPDSIGKDIEK.[A]		RPS3A	-0.481763	21.9625	-2.20294	0.0430839	0.386001	-4.16075
Semi	[N].PNAIGVPQPYLNK.[L]		CILP	-1.2682	23.5236	-2.20807	0.0429164	0.386001	-4.15432
Tryptic	[R].GEDTSMNLVQK.[Y]	1xOxidation [M6]	MMP3	1.61756	24.1412	2.20486	0.0431818	0.386001	-4.15982
Tryptic	[R].LVPDSDVR.[F]		HK1	0.916173	19.9133	2.20563	0.0431181	0.386001	-4.1585
Tryptic	[R].KATGPPVSELITK.[A]		H1-5	-0.999398	22.6793	-2.20287	0.0433472	0.386631	-4.16322
Tryptic	[K].NVTLPAVFK.[A]		RPL4	-0.450776	23.2663	-2.19877	0.0434318	0.386898	-4.1679
Tryptic	[K].LPASLMFEISDALK.[T]		ABI3BP	1.11239	19.4533	2.19671	0.0438618	0.388233	-4.17373
Tryptic	[K].PALPAGTEDTAKEDAANR.[K]		GSN	-0.652348	22.3735	-2.19327	0.0438937	0.388233	-4.17731
Tryptic	[K].VLAAVYK.[A]		ALDOA	-0.479031	25.452	-2.19415	0.0438192	0.388233	-4.1758
Tryptic	[K].VLDLELKGDIEK.[C]		ANXA1	0.759793	24.798	2.19479	0.043929	0.388233	-4.17617
Semi	[K].YIQVVYLH.[N]		DCN	0.859443	24.1237	2.19776	0.0437735	0.388233	-4.17194
Tryptic	[R].HGSGSGHSSSYGQHGSGSGWSSSSGR.[H]		HRNR	1.83273	24.7682	2.19548	0.0439654	0.388233	-4.17584
Tryptic	[R].LYIFQASPADAGQYVCR.[A]	1xCarbamidomethyl [C16]	HSPG2	-0.91459	20.7348	-2.1965	0.0438794	0.388233	-4.17409
Tryptic	[K].TGAQELLR.[V]		GSN	-0.475613	25.8693	-2.19075	0.0441066	0.388234	-4.18162
Tryptic	[K].YAVSMAR.[R]		PLS3	0.501308	20.6256	2.19051	0.0441272	0.388234	-4.18203
Tryptic	[R].MLITILGTVKPNANR.[I]	1xOxidation [M1]	LGALS3	-0.796817	21.0309	-2.19298	0.0441299	0.388234	-4.17968
Tryptic	[K].CYAGWLADGSLRYPIVTPRPACGGDKPGVR.[T]	2xCarbamidomethyl [C1; C22]	ACAN	-1.53533	22.4371	-2.19222	0.0442412	0.388248	-4.1814
Semi	[K].EAALSYGFYGCH.[C]	1xCarbamidomethyl [C11]	PLA2G2A	-0.95876	27.4509	-2.1927	0.0442	0.388248	-4.18057
Tryptic	[K].EAALSYGFYGCHCGVGGR.[G]	2xCarbamidomethyl [C11; C13]	PLA2G2A	-1.0936	32.6505	-2.19106	0.0443395	0.388629	-4.18338
Tryptic	[K].KNPSIFAK.[P]		CILP	-1.40196	25.0347	-2.18845	0.0445614	0.389381	-4.18782
Tryptic	[K].TAVVVGTITDDVR.[V]		RPL18	-0.444448	23.2305	-2.1835	0.0447252	0.389381	-4.19399
Tryptic	[R].ADPQDALR.[C]		RABGGTA	1.24708	23.4452	2.18613	0.0447594	0.389381	-4.19176
Tryptic	[R].GQPSMCQAFAADPKPYWNQALQELR.[R]	1xCarbamidomethyl [C6]	FGFBP2	-1.2612	21.9226	-2.18926	0.0444923	0.389381	-4.18644
Tryptic	[R].LLLVEGSIAEK.[W]		FRZB	-0.818906	25.4563	-2.18518	0.0448101	0.389381	-4.19312
Tryptic	[R].VFQQVAQASK.[D]		SERPINE1	1.01808	21.5313	2.187	0.0446851	0.389381	-4.19028
Semi	[V].VDLMAHMASKE.[-]		GAPDH	-0.664534	20.6183	-2.18453	0.0446375	0.389381	-4.19225
Tryptic	[K].AGGAQLGVMQGPMGPMGPR.[G]	1xOxidation [M/P]	COL2A1	-1.03831	24.1717	-2.17869	0.0454013	0.391435	-4.20442
Tryptic	[K].EPAHLMSLFGGKPMIIYK.[G]		GSN	-0.948169	22.5599	-2.17812	0.0454512	0.391435	-4.2054
Tryptic	[K].IQDKEGIPPDQQR.[L]		UBA52	-0.637999	23.5364	-2.17766	0.0452297	0.391435	-4.20395
Tryptic	[R].ALANSLACQGK.[Y]	1xCarbamidomethyl [C8]	ALDOA	-0.64233	22.8395	-2.17903	0.0451111	0.391435	-4.20162
Tryptic	[R].IETLDPALIRPGR.[I]		PSMC1	-0.505081	20.685	-2.17685	0.0452999	0.391435	-4.20533
Semi	[R].LDGNYLKPPIPLD.[L]		PRELP	1.44885	26.4353	2.17986	0.0452998	0.391435	-4.20243
Tryptic	[R].TPPYLQLQVTEK.[Q]		LAMA5	1.1982	23.0605	2.17768	0.0454886	0.391435	-4.20613
Tryptic	[R].VLNSYWVGEDSTYK.[F]		RPL15	-0.748157	20.6885	-2.17822	0.0453441	0.391435	-4.20439
Tryptic	[K].IGIVGLPNVGK.[S]		OLA1	-0.563169	20.8703	-2.17157	0.0457611	0.392591	-4.21432
Tryptic	[R].ELTPQVVSAAR.[I]		VCL	0.461453	20.9336	2.17125	0.0457893	0.392591	-4.21487
Tryptic	[R].KLQQHQAGEYFCK.[A]	1xCarbamidomethyl [C12]	CILP	-1.38998	27.3382	-2.17504	0.045719	0.392591	-4.21062
Tryptic	[K].HWPFQVINDGDKPK.[V]		HSPA1B	-0.813904	22.0531	-2.17159	0.0459898	0.393092	-4.21621
Tryptic	[R].LVSGWVKPIIIGR.[H]		IDH1	-0.442435	23.45	-2.16889	0.0459968	0.393092	-4.21888
Tryptic	[R].VHKQELELLNNELLK.[Q]		ANGPTL2	-0.576876	25.2523	-2.16869	0.0460143	0.393092	-4.21922
Tryptic	[K].LVINGNPITIFQER.[D]		GAPDH	-0.606942	25.0487	-2.16725	0.0461416	0.393543	-4.22167
Tryptic	[R].TATESFASDPILYRPVAVALDTK.[G]		PKM	-0.693337	27.7698	-2.16741	0.0461783	0.393543	-4.22181
Tryptic	[R].VSLDVNHFAPDELTVK.[T]		HSPB1	0.654816	26.095	2.16558	0.0462892	0.394015	-4.2245
Tryptic	[K].AGLSSGFIGCVR.[E]	1xCarbamidomethyl [C10]	HSPG2	-0.526301	23.1436	-2.1632	0.0465006	0.394392	-4.22854
Tryptic	[R].KGPAAPPPTPVKPPR.[L]		CAVIN3	1.06648	21.0061	2.16678	0.0464456	0.394392	-4.22462
Tryptic	[R].SQLCECDK.[A]	2xCarbamidomethyl [C4; C6]	PLA2G2A	-1.60079	23.7196	-2.16677	0.0464467	0.394392	-4.22465
Tryptic	[K].AVLSAEQLRDEEVHAGLGELLR.[S]		SERPINH1	-1.25027	24.8859	-2.16521	0.0465849	0.394634	-4.22728
Tryptic	[K].GWPLYLSTK.[N]		IDH1	-0.459819	22.2274	-2.1609	0.0467059	0.395041	-4.23245
Tryptic	[R].GQAAVQQLQAEGLSPR.[F]		CBR1	-0.675912	22.2595	-2.16078	0.0467445	0.395041	-4.23289
Tryptic	[K].EGASILLDGR.[K]		ALDH6A1	1.28042	20.8902	2.16095	0.0469655	0.395964	-4.2345
Tryptic	[K].KHLEINPDHPIVETLR.[Q]		HSP90AB1	-0.602449	22.0841	-2.15842	0.046928	0.395964	-4.23665
Tryptic	[R].ARPAEVGGMQLR.[F]		DUT	0.513068	19.9439	2.15676	0.0470781	0.396088	-4.23948
Tryptic	[R].SIQWEER.[L]		SFRP4	-1.19518	20.2569	-2.15954	0.0470921	0.396088	-4.23689
Tryptic	[R].DNLAEDIMR.[L]	1xOxidation [M8]	VIM	0.419476	23.9754	2.15471	0.0472629	0.397053	-4.24296
Tryptic	[R].SDGSCAWYR.[G]	1xCarbamidomethyl [C5]	TIMP2	1.02999	20.6763	2.15564	0.0474432	0.397625	-4.24348
Tryptic	[R].VDAAFNWSK.[N]		MMP2	1.15806	22.7532	2.15606	0.0474057	0.397625	-4.24278
Tryptic	[K].MASVGLSDIAMDTTVTHATSHGR.[A]		HSPG2	-0.626375	23.2789	-2.15066	0.0476304	0.398722	-4.24982
Tryptic	[K].IQRPPEDSIQPYEK.[I]		UGP2	0.734485	24.8599	2.15121	0.0477417	0.399181	-4.25015
Tryptic	[K].AEEDKLEQIKK.[W]		P4HA1	-0.569466	22.1787	-2.14857	0.0478203	0.399367	-4.25334
Tryptic	[K].NAGNCLSPAVIVGLLK.[E]	1xCarbamidomethyl [C5]	PHGDH	-0.609956	20.8602	-2.14751	0.0479173	0.399706	-4.25513
Semi	[G].NLVNFHR.[M]		PLA2G2A	-0.824083	25.0602	-2.14314	0.0485856	0.401077	-4.26457
Tryptic	[K].IPCNWK.[K]	1xCarbamidomethyl [C3]	PTN	-1.19867	23.8512	-2.14653	0.0482737	0.401077	-4.25887
Tryptic	[K].IPNIYAIGDVVAGPMLAHK.[A]	1xOxidation [M15]	DLD	-0.679566	21.1159	-2.14218	0.0484397	0.401077	-4.2644
Semi	[P].YESGSGHSSGLGHR.[E]		HRNR	1.14333	19.9298	2.14247	0.048648	0.401077	-4.26571
Tryptic	[R].AFFSEVER.[R]		PA2G4	1.04201	20.3101	2.1468	0.0482491	0.401077	-4.25842
Tryptic	[R].IEPSSSHVAEGQTLDLNCVVPGQAHAQVTWHK.[R]	1xCarbamidomethyl [C18]	HSPG2	-1.65882	22.3587	-2.14487	0.048426	0.401077	-4.26166
Tryptic	[R].PNCGGNLLGVR.[T]	1xCarbamidomethyl [C3]	ACAN	-0.601925	28.5658	-2.14003	0.0486073	0.401077	-4.26779
Tryptic	[R].VDPEVLHSLQTQLK.[A]		ANGPTL4	0.921333	21.1164	2.14471	0.0484412	0.401077	-4.26194
Tryptic	[R].VIQEHFAEMAASLK.[R]		COL9A1	-0.67791	27.5087	-2.14046	0.0485979	0.401077	-4.26729
Semi	[TKP].VYFAEK.[V]		CRIP2	-0.595427	21.5109	-2.13969	0.0486387	0.401077	-4.26836
Tryptic	[K].AVDIPHMDIEALKK.[L]		RPL10A	-0.672799	23.1091	-2.13803	0.0488201	0.401147	-4.27136
Tryptic	[R].FNALQYLR.[L]		LUM	-0.417333	30.183	-2.13767	0.0488264	0.401147	-4.27177
Tryptic	[R].VIHSELQGGNK.[S]		CD109	0.889099	21.0436	2.14152	0.048736	0.401147	-4.26731
Tryptic	[R].EPCGGQNTVPGVR.[N]	1xCarbamidomethyl [C3]	HAPLN1	-0.503684	32.3797	-2.13659	0.0489271	0.401509	-4.27359
Tryptic	[K].AVDIPHMDIEALK.[K]		RPL10A	-0.579554	22.0615	-2.1347	0.0491039	0.402171	-4.27678
Tryptic	[R].QAHLYR.[G]	1xGln->pyro-Glu [N-Term]	PKM	-0.784842	25.6715	-2.13686	0.0491214	0.402171	-4.27479
Tryptic	[R].IIDVSTVK.[E]		REXO2	0.671932	21.2845	2.13391	0.0492055	0.402394	-4.27832
Semi	[C].EEAPPSAAHFR.[F]		CILP	-1.08606	24.9629	-2.13326	0.0495072	0.402489	-4.28121
Tryptic	[K].FRSETITEEELVGLMNK.[F]		CBR1	-1.00846	20.9978	-2.13246	0.0495819	0.402489	-4.28255
Tryptic	[K].GIDPFSLDALSK.[E]		CCT6A	-0.785695	21.7162	-2.1316	0.0496149	0.402489	-4.28364
Tryptic	[K].QVAYIYK.[C]		CAP1	0.452382	21.7993	2.13167	0.0493885	0.402489	-4.28189
Tryptic	[K].VAEQTPLTALYVANLIK.[E]		ALDH2	0.660482	21.7673	2.12976	0.0495835	0.402489	-4.28521
Tryptic	[K].VLPFNKK.[G]		CILP	-1.47788	23.6907	-2.13376	0.0494595	0.402489	-4.28036
Tryptic	[R].NNYNYVIR.[A]		FRZB	-0.728741	24.9739	-2.13284	0.0494425	0.402489	-4.28114
Tryptic	[K].ILTTASSHEFEHTKK.[D]		UGP2	0.683959	24.0935	2.12895	0.0497024	0.402576	-4.28689
Tryptic	[K].LHTEAQIQEEGTVVELTGR.[Q]		A2M	-0.893648	21.9331	-2.1307	0.0497483	0.402576	-4.28551
Tryptic	[R].QYDISDPQRPR.[L]	1xGln->pyro-Glu [N-Term]	SELENBP1	1.06275	20.6503	2.13019	0.0497962	0.402576	-4.28636
Tryptic	[K].DGTHVVENVDATHIGK.[L]		F13A1	-0.705426	23.2464	-2.12648	0.04999	0.403442	-4.29143
Tryptic	[K].LTDIQYGR.[E]		BCAT1	0.481827	22.4213	2.12502	0.0500172	0.403442	-4.29307
Tryptic	[R].NNVVITVTQR.[N]		CD109	0.787398	21.6013	2.12587	0.0501576	0.404114	-4.29326
Tryptic	[R].DEVTSEPLNAGK.[V]		CILP	-1.23431	24.1067	-2.1237	0.0504131	0.405621	-4.29725
Tryptic	[R].YLTNAYSR.[D]		CLIC4	0.427636	22.4175	2.1204	0.0504592	0.405621	-4.30084
Semi	[R].TRPGLQAPLLTLY.[S]		COL11A2	-0.956224	23.9446	-2.12194	0.050582	0.406147	-4.30021
Tryptic	[R].TGQQLTSDQLPIK.[E]		ABI3BP	0.830246	25.542	2.11971	0.0507964	0.407406	-4.30395
Tryptic	[R].LEGNPIVLGK.[H]		OGN	0.535111	30.3216	2.11575	0.050908	0.407756	-4.30866
Tryptic	[R].VIISAPSADAPMFVMGVNHEK.[Y]	1xOxidation [M/P]	GAPDH	-0.604478	25.1288	-2.11526	0.0509551	0.407756	-4.30947
Tryptic	[K].DAGVIAGLNVLR.[I]		HSPA1B	-0.513345	25.1441	-2.1134	0.0511358	0.40874	-4.3126
Semi	[D].PTAFGSGIHK.[I]		HAPLN1	-0.467817	24.2992	-2.10716	0.0517456	0.410006	-4.32305
Tryptic	[K].ELSYMVVSR.[G]		CD109	0.652046	21.3617	2.10655	0.0518153	0.410006	-4.32414
Tryptic	[K].ENLGWQK.[L]		DSP	1.41832	20.9838	2.11265	0.05148	0.410006	-4.31576
Tryptic	[K].GADFLVTEVENGGSLGSK.[K]		PKM	-0.80805	24.3715	-2.11119	0.0516202	0.410006	-4.31819
Tryptic	[K].RTDLCDHALHISHDEL.[-]	1xCarbamidomethyl [C5]	CNPY2	-0.657	22.8089	-2.10774	0.0517102	0.410006	-4.32223
Tryptic	[K].VVFTPSICK.[V]	1xCarbamidomethyl [C8]	LTBP1	-0.86718	21.7963	-2.11078	0.0516622	0.410006	-4.31888
Semi	[L].PGQLKPFETLLSQNQGGK.[T]		GSTP1	1.03081	20.6619	2.10952	0.0517858	0.410006	-4.32099
Tryptic	[R].RAGQSVSLCCK.[A]	2xCarbamidomethyl [C9; C10]	CILP	-1.29491	26.0424	-2.11261	0.0514839	0.410006	-4.31583
Tryptic	[R].VLQALEGLK.[M]		RPS19	-0.501888	24.1117	-2.10798	0.0516652	0.410006	-4.32168
Tryptic	[R].RQDSLESMK.[F]		DSP	1.22047	21.1882	2.10769	0.051966	0.41074	-4.32406
Tryptic	[K].LISWYDNEFGYSNR.[V]		GAPDH	-0.796273	22.7842	-2.10454	0.0522516	0.412078	-4.32914
Tryptic	[R].EHVMNEVDTNKDR.[L]		NUCB2	-0.668563	19.9722	-2.10261	0.0522324	0.412078	-4.33092
Tryptic	[K].AIPQLQGYLR.[S]		RPL6	-0.423743	23.4728	-2.10057	0.0523967	0.412548	-4.33408
Tryptic	[K].MDELQLFR.[G]		VCP	-0.438212	22.8248	-2.09967	0.052486	0.412548	-4.33558
Tryptic	[K].VIHDNFGIVEGLMTTVHAITATQK.[T]		GAPDH	-1.39934	20.4209	-2.10261	0.0524676	0.412548	-4.33254
Tryptic	[R].GQQPEAIR.[T]		EHD2	0.552041	20.3455	2.09819	0.0526339	0.413252	-4.33806
Tryptic	[K].SYSQSILLDLTDNR.[L]		CD109	1.23063	20.8704	2.09856	0.0528707	0.414192	-4.33929
Semi	[S].LSVSIPQPSPLR.[V]		ACAN	-0.776813	27.4924	-2.0984	0.0528377	0.414192	-4.33922
Tryptic	[R].YTSLMLR.[D]		WDR1	-0.487728	23.9295	-2.0917	0.0532855	0.416981	-4.3489
Tryptic	[K].TGEGFYK.[Y]		HADH	0.567502	22.0552	2.08803	0.0536571	0.419426	-4.35501
Tryptic	[R].GSGSGQSPSSGQHGTGFGR.[S]		HRNR	1.51378	22.4417	2.09008	0.0537241	0.419487	-4.35341
Tryptic	[K].AQQELEEQTRR.[A]		MSN	0.509073	22.6096	2.08259	0.0542119	0.421437	-4.36407
Tryptic	[K].ILGYMQLR.[K]	1xOxidation [M5]	MT-ND1	1.34204	19.393	2.08703	0.0540342	0.421437	-4.35848
Tryptic	[K].IMMEFER.[Q]		CHMP2A	0.879749	20.3773	2.08538	0.0542019	0.421437	-4.36121
Semi	[L].QNNDISELRK.[D]		BGN	0.718523	21.6449	2.08533	0.0541066	0.421437	-4.36064
Tryptic	[R].HVTIIELVGQPPQEVGR.[I]		SRPX2	-0.552434	28.323	-2.08111	0.0543638	0.421691	-4.36653
Tryptic	[R].LYLDPGLR.[E]		PLOD3	0.561364	20.106	2.08114	0.0543608	0.421691	-4.36648
Tryptic	[K].LPNSVLGR.[I]		EHD2	0.598047	21.4192	2.07613	0.0548782	0.421984	-4.37481
Tryptic	[K].MDILSYMR.[R]		GPX3	0.621506	21.5352	2.07712	0.0547754	0.421984	-4.37316
Tryptic	[K].VNDTIQIDLETGK.[I]		RPS4X	-0.521613	21.3545	-2.07724	0.0547636	0.421984	-4.37297
Semi	[P].GPGAQSALR.[A]		RPS14	-0.58767	19.8344	-2.0765	0.0548396	0.421984	-4.37419
Tryptic	[R].AMVASGSELGK.[K]		AK2	0.719533	20.7806	2.07854	0.054804	0.421984	-4.37192
Tryptic	[R].DPTAFGSGIHK.[I]		HAPLN1	-0.440089	32.2972	-2.07698	0.0547895	0.421984	-4.37339
Tryptic	[R].MVIEYAR.[L]		HEXB	-0.463446	22.7261	-2.07841	0.0546424	0.421984	-4.37102
Tryptic	[R].VIQVAAGSSNLK.[R]		ALDH2	1.31521	20.3168	2.07943	0.0548133	0.421984	-4.37108
Tryptic	[R].QSSSYGPHGYGSGR.[S]		HRNR	1.61997	21.5569	2.07784	0.054978	0.422293	-4.37372
Tryptic	[K].QVEDDIQQLLK.[K]		PSMC2	-0.753035	20.5264	-2.07442	0.0552835	0.424147	-4.37908
Tryptic	[R].DWPDAR.[G]		CKB	1.11842	20.1533	2.07436	0.0553391	0.424147	-4.37948
Tryptic	[K].EVVEAHVDQK.[N]		GATD3B	0.714838	22.5208	2.07101	0.0555874	0.424246	-4.3844
Tryptic	[K].FNPNAIGVPQPYLNK.[L]		CILP	-1.06852	29.5634	-2.07207	0.0555782	0.424246	-4.38328
Tryptic	[R].QTGLAPGQEYEISLHIVK.[N]		TNC	1.58628	21.394	2.07194	0.0555917	0.424246	-4.38349
Tryptic	[R].SANPAMQLDR.[F]		PEF1	0.628714	19.2043	2.07	0.0555169	0.424246	-4.38498
Tryptic	[K].YQLDKDGVVLFK.[K]		P4HB	-0.464965	25.5494	-2.06813	0.0557132	0.424515	-4.38808
Tryptic	[K].YTPEEIAMATVTALR.[R]		ALDOC	-0.720458	21.1819	-2.06959	0.0557469	0.424515	-4.38682
Tryptic	[R].TLRPALVGVVK.[E]		GRPEL1	0.577142	19.8357	2.06656	0.0558791	0.425066	-4.39069
Tryptic	[K].ILVAEGTR.[D]		DLAT	-1.29741	23.8686	-2.06689	0.0561219	0.425596	-4.39184
Tryptic	[R].GPAYGLSR.[E]		TAGLN2	0.654357	22.899	2.06407	0.0561746	0.425596	-4.39501
Tryptic	[R].NNEVWLIQK.[N]		HEBP2	0.470015	20.8407	2.06362	0.0561893	0.425596	-4.39555
Tryptic	[R].NVIFQPVAELK.[K]		PFKP	-0.556202	20.0561	-2.065	0.0560434	0.425596	-4.39327
Tryptic	[EK].IQDFMR.[KQ]		HEXA	-0.474979	22.4992	-2.06189	0.0563727	0.425696	-4.39841
Semi	[F].GSFDKFK.[E]		SOD2	0.87367	21.1723	2.06375	0.0564541	0.425696	-4.39702
Tryptic	[K].SAVGNLALR.[V]		OLFML1	0.945773	21.3895	2.06329	0.056503	0.425696	-4.39779
Tryptic	[KR].KENPLQFK.[F]		RDX	0.747543	20.6566	2.06338	0.0564437	0.425696	-4.39734
Tryptic	[R].VFDKDGNGYISAAELR.[H]		CALM3	-0.977592	20.2289	-2.06522	0.0562982	0.425696	-4.39459
Semi	[A].DHLSDNYTLDHDR.[A]		HAPLN1	-0.441263	26.4981	-2.05545	0.0570612	0.426151	-4.40906
Semi	[F].CTVVDVVNFSK.[L]	1xCarbamidomethyl [C1]	FMOD	0.508275	27.831	2.05918	0.056662	0.426151	-4.4029
Semi	[G].MDMCSAGWLADR.[S]	1xCarbamidomethyl [C4]	ACAN	-0.581343	21.1567	-2.05149	0.0574881	0.426151	-4.4156
Tryptic	[K].ESAYLYAR.[F]		OGN	0.529682	30.1423	2.05121	0.0575187	0.426151	-4.41607
Tryptic	[K].ITNLTQQLEQASIVK.[K]		DSP	0.927752	22.2217	2.05953	0.056904	0.426151	-4.404
Tryptic	[K].IYLSDSLTGK.[F]		ABI3BP	0.747163	25.4991	2.05481	0.0573601	0.426151	-4.41148
Tryptic	[K].LQQHQAGEYFCK.[A]	1xCarbamidomethyl [C11]	CILP	-1.22436	26.7713	-2.06099	0.0567477	0.426151	-4.40158
Tryptic	[K].YAGLLEK.[K]		PAFAH1B1	0.582392	21.3085	2.05227	0.0574042	0.426151	-4.41432
Tryptic	[K].YGIVDYMIEQSGPPSK.[E]		PDIA4	-0.575527	20.4194	-2.05261	0.057367	0.426151	-4.41375
Semi	[KS].LVGPEVR.[MG]		PLOD1	-0.464106	22.042	-2.05386	0.0572327	0.426151	-4.41169
Semi	[L].TLDKLDVK.[G]		PGK1	-0.602659	22.4059	-2.05453	0.0571602	0.426151	-4.41058
Semi	[M].AKPRPNSAEESNGPIYAFENLR.[A]		CILP	-1.9887	23.3935	-2.05536	0.0573508	0.426151	-4.41087
Tryptic	[R].GHTGEIGLDDVSLKK.[G]		NPNT	-0.911049	19.7543	-2.0561	0.0572712	0.426151	-4.40965
Tryptic	[R].HDPGGWTVIQR.[R]		ANGPTL2	-0.539319	20.7153	-2.05303	0.0573214	0.426151	-4.41305
Semi	[R].KVPDGLPSALEQL.[Y]		FMOD	-0.862093	26.1845	-2.05367	0.0575326	0.426151	-4.41365
Tryptic	[R].QDEHGFISR.[E]	1xGln->pyro-Glu [N-Term]	CRYAB	0.507205	23.5699	2.05664	0.0569337	0.426151	-4.4071
Tryptic	[R].WTGMIIGPPR.[T]		UBE2V1	0.757144	20.2467	2.05271	0.0575863	0.426151	-4.41494
Tryptic	[K].QQHVIETLIGK.[K]	1xGln->pyro-Glu [N-Term]	CCT5	-0.575179	20.6524	-2.04943	0.057712	0.42619	-4.41901
Tryptic	[R].SYVTTSTR.[T]		VIM	0.445537	28.3714	2.04994	0.0576558	0.42619	-4.41815
Tryptic	[K].VGSPFELVVSGNKR.[L]		CD109	0.595448	21.5039	2.04759	0.0579122	0.426375	-4.42204
Tryptic	[R].AGQSVSLCCK.[A]	2xCarbamidomethyl [C8; C9]	CILP	-1.28515	26.344	-2.05012	0.0579177	0.426375	-4.4195
Tryptic	[R].LEAVSHTSDMHR.[G]		CAP1	0.539589	21.0786	2.04829	0.0578358	0.426375	-4.42089
Tryptic	[K].LVLPSLISSR.[I]		SELENBP1	0.633771	24.3459	2.04547	0.058158	0.4277	-4.42562
Semi	[D].RCCVTHDCCYK.[R]	4xCarbamidomethyl [C2; C3; C8; C9]	PLA2G2A	-1.49809	22.3101	-2.04487	0.0584906	0.429254	-4.42814
Tryptic	[K].DIIHDPGR.[G]		RPL8	-0.438865	22.0815	-2.04251	0.0584676	0.429254	-4.43041
Tryptic	[K].KTANDMIHAENMR.[L]		MSN	0.489941	21.8129	2.0409	0.0586447	0.429908	-4.43305
Tryptic	[R].SETITEEELVGLMNK.[F]		CBR1	-0.975907	21.4188	-2.04295	0.0587011	0.429908	-4.43129
Tryptic	[K].ASVTFLDPR.[N]		CILP	-1.31363	27.6071	-2.04101	0.0589139	0.430576	-4.43446
Tryptic	[K].SLLVTELGSSR.[T]		IMPA1	0.50905	21.6906	2.03894	0.0588613	0.430576	-4.43628
Tryptic	[K].MKGDYFR.[Y]		YWHAB	0.421409	20.3877	2.03752	0.0590183	0.430894	-4.43862
Tryptic	[K].EISPDTTLLDLQNNDISELR.[K]	1xGlu->pyro-Glu [N-Term]	BGN	0.975559	21.833	2.0375	0.0593025	0.432524	-4.44022
Semi	[A].CEEAPPSAAHFR.[F]	1xCarbamidomethyl [C1]	CILP	-1.10021	23.5419	-2.03666	0.0593965	0.432763	-4.44161
Tryptic	[R].FGHVYMGNSR.[V]		CILP	-1.18141	26.9764	-2.03583	0.0594885	0.432988	-4.44297
Tryptic	[R].SLATTRPTVNADDLLK.[V]		VPS4A	0.767082	19.5272	2.0349	0.0595662	0.433109	-4.44434
Semi	[A].MDIHFHSPAFQHPPTEFIR.[E]		CLU	-0.703902	23.3645	-2.03351	0.059643	0.433147	-4.44619
Tryptic	[R].SVQLTEK.[R]		C3	-1.03505	21.4114	-2.03399	0.0596938	0.433147	-4.44599
Tryptic	[K].AKLDSLQDIGMDHQALLK.[Q]		NUCB2	-0.767658	22.0034	-2.03253	0.0598317	0.4334	-4.44824
Tryptic	[R].IYGLGSLALYEK.[A]		ATP5F1C	-0.965633	22.6819	-2.03258	0.0598511	0.4334	-4.44829
Tryptic	[K].YSLKPNDQILAEDK.[H]		ADK	-0.674247	20.4057	-2.0295	0.0600321	0.434267	-4.45244
Semi	[N].AIGVPQPYLNK.[L]		CILP	-0.854841	28.3516	-2.02973	0.0601705	0.434824	-4.45295
Tryptic	[K].VKVHLDSTQVK.[M]		CILP	-1.80851	24.1828	-2.02803	0.060362	0.434877	-4.45573
Tryptic	[R].IRIDSLSAQLSQLQK.[Q]		LMNA	-0.44321	24.3178	-2.02557	0.0603564	0.434877	-4.45823
Tryptic	[R].LGDLYEEEMR.[E]	1xOxidation [M9]	VIM	0.524445	23.3109	2.02588	0.0603207	0.434877	-4.45771
Tryptic	[R].NISFNDK.[K]		RDX	0.683628	21.8211	2.02407	0.0606766	0.436699	-4.46149
Tryptic	[K].LTYDEAVQACLNDGAQIAK.[V]	1xCarbamidomethyl [C10]	HAPLN1	-0.55554	30.6689	-2.02172	0.060793	0.436969	-4.46453
Tryptic	[R].CDAGWLADGSVR.[Y]	1xCarbamidomethyl [N-Term]; 1xCarbamidomethyl [C1]	HAPLN3	-0.452705	30.3164	-2.02133	0.0608376	0.436969	-4.46517
Tryptic	[K].EGNLAIQQAGK.[N]		PCOLCE2	0.597319	26.3728	2.01714	0.061316	0.43996	-4.47202
Tryptic	[K].AIINLAVYGK.[A]		CPQ	-0.697042	20.2408	-2.01588	0.061642	0.440417	-4.47503
Tryptic	[K].DGLIPLEIR.[F]		SELENBP1	0.701218	23.2441	2.01647	0.0615826	0.440417	-4.47411
Tryptic	[R].ALELEQER.[K]		MSN	0.984609	20.6644	2.01702	0.0616159	0.440417	-4.47372
Tryptic	[R].LALLVDTVGPR.[L]		CPQ	-0.567741	21.3567	-2.01429	0.0616443	0.440417	-4.47668
Tryptic	[R].VFAILENK.[K]		TNC	1.31651	20.5374	2.01636	0.0616907	0.440417	-4.47478
Semi	[E].LSDIAHR.[I]		ALDOA	-0.717928	19.8855	-2.01388	0.0619129	0.440663	-4.4785
Semi	[N].GPIYAFENLR.[A]		CILP	-1.01392	23.3638	-2.01381	0.0619854	0.440663	-4.47895
Tryptic	[R].GIDIHGVPYVINVTLPDEK.[Q]		DDX1	-0.751201	20.0274	-2.01297	0.0620363	0.440663	-4.48008
Tryptic	[R].QAALQVAEGFISR.[M]	1xGln->pyro-Glu [N-Term]	CAPG	0.382068	22.1898	2.01303	0.0617894	0.440663	-4.47873
Tryptic	[R].VEIKDVK.[L]		STOM	-0.493387	21.3449	-2.01206	0.0619021	0.440663	-4.48032
Tryptic	[K].SIGVSNFNHR.[L]		AKR1C2	-0.706245	21.5047	-2.01145	0.0621813	0.440809	-4.48239
Tryptic	[R].RFDEILEASDGIMVAR.[G]	1xOxidation [M13]	PKM	-0.706797	22.5668	-2.01195	0.0621238	0.440809	-4.48159
Tryptic	[K].AASDIAMTELPPTHPIR.[L]	1xOxidation [M7]	YWHAE	0.769519	20.7081	2.01037	0.0623811	0.441004	-4.48454
Tryptic	[K].HHCECSQGYTLNADKK.[T]	2xCarbamidomethyl [C3; C5]	MATN3	-1.24152	24.9943	-2.01105	0.062305	0.441004	-4.48345
Semi	[N].GLPVHLDQSIFR.[R]		ANG	-1.06854	23.5675	-2.00759	0.062707	0.441004	-4.48906
Tryptic	[R].DQPNVSAACLEFK.[C]	1xCarbamidomethyl [C9]	CILP	-0.849037	26.2945	-2.00819	0.0626372	0.441004	-4.48809
Tryptic	[R].QAEMEGAVQSIQGELSK.[L]		CAVIN1	0.407326	22.9499	2.0053	0.0626884	0.441004	-4.49134
Tryptic	[R].RCSPTEAAVR.[F]	1xCarbamidomethyl [C2]	HAPLN1	-0.559044	26.8502	-2.00584	0.0626257	0.441004	-4.49047
Tryptic	[R].SGQSSYGQHSSGSSQSSGYGQHGSR.[Q]		FLG2	1.3671	21.7893	2.00995	0.0624325	0.441004	-4.48523
Tryptic	[R].VPFDAATLHTSTAMAAQHGMDDDGTGQK.[Q]		GSN	-0.541321	25.1906	-2.00576	0.0626347	0.441004	-4.49059
Tryptic	[R].FQETFCALDPCVLGTHQCQHVCISDGEGK.[H]	4xCarbamidomethyl [C6; C11; C18; C22]	MATN3	-1.24918	23.4696	-2.00703	0.0627727	0.441028	-4.48998
Tryptic	[K].WGTDEVK.[F]		ANXA4	0.472009	23.8038	2.00403	0.062837	0.441042	-4.4934
Tryptic	[K].IAEVDCTAER.[N]	1xCarbamidomethyl [C6]	TXNDC5	-0.56998	21.5386	-2.00268	0.0629954	0.441716	-4.4956
Tryptic	[R].YFYTSVSRPGR.[G]		HLA-B	0.781797	19.5696	2.00234	0.0633235	0.443578	-4.49761
Tryptic	[K].IAFAITAIK.[G]		RPS18	-0.414028	22.9706	-1.99879	0.0634546	0.443873	-4.50193
Tryptic	[R].QDAQDLYEAGEKK.[W]		ANXA4	0.697168	21.9516	2.00012	0.0634911	0.443873	-4.50073
Tryptic	[R].QSSSYGQHESASR.[H]	1xGln->pyro-Glu [N-Term]	HRNR	1.21013	19.857	1.99923	0.0636901	0.444826	-4.50264
Tryptic	[R].AAANVISR.[A]		RBKS	0.639979	19.9279	1.99645	0.0637938	0.444951	-4.50604
Tryptic	[R].KQPPVSPGTALVGSQKEPSEVPTPK.[R]		HMGA1	-0.662677	22.4737	-1.9966	0.0638337	0.444951	-4.50608
Tryptic	[K].GGFAPAEK.[I]		LIMS1	0.563288	20.424	1.99483	0.063925	0.445007	-4.50837
Tryptic	[R].QLLQEQESVK.[Q]		DSP	0.87422	20.6854	1.9969	0.0639674	0.445007	-4.50643
Tryptic	[K].MTVTDQVNCPK.[L]	1xCarbamidomethyl [C9]	APOD	0.702224	25.413	1.99415	0.0642202	0.445217	-4.51052
Tryptic	[R].ACEEAPPSAAHFR.[F]	1xCarbamidomethyl [C2]	CILP	-0.938863	31.0324	-1.99489	0.0642062	0.445217	-4.50969
Tryptic	[R].QDVDNASLAR.[L]	1xGln->pyro-Glu [N-Term]	VIM	0.402929	25.58	1.99265	0.0641849	0.445217	-4.51191
Tryptic	[R].VKPFMTGAAEQIK.[H]		TPT1	0.467017	22.874	1.99212	0.0642491	0.445217	-4.51278
Tryptic	[R].GASYILK.[L]		SERPINB1	0.411932	20.4035	1.99065	0.0644249	0.445564	-4.51516
Tryptic	[R].TNYNDRYDEIR.[R]		RPL7A	-0.689915	21.3622	-1.9926	0.0643749	0.445564	-4.51289
Tryptic	[R].TVSGNTVEYALTDLEPATEYTLR.[I]		TNC	1.64314	21.9118	1.99217	0.064532	0.445869	-4.5141
Tryptic	[R].NLAENISR.[V]		PYGB	0.512394	23.5798	1.98887	0.0646385	0.44617	-4.51804
Tryptic	[K].TPVTDPATGAVK.[E]		ACADVL	0.454544	21.1724	1.98783	0.0647639	0.4466	-4.51973
Tryptic	[K].NSRPEANEALER.[G]		CLIC4	0.445107	22.6528	1.98512	0.0650919	0.448425	-4.52412
Tryptic	[R].AQASGIELYAVGVDR.[A]		MATN3	-1.26926	25.7115	-1.9858	0.0652984	0.44941	-4.52439
Tryptic	[K].GNDIIAAAK.[R]		VCL	0.405001	20.9986	1.98188	0.0654854	0.44996	-4.52937
Tryptic	[R].AFMEDNTKPAPR.[K]		OLFML1	0.910829	19.9639	1.9841	0.0655053	0.44996	-4.52715
Tryptic	[K].TLVDIAK.[S]		CCT7	0.569823	20.8061	1.98107	0.0655844	0.450067	-4.53068
Tryptic	[K].LNSYIQGK.[N]		HEBP2	0.347686	21.4261	1.97628	0.0661707	0.453348	-4.53842
Tryptic	[R].EQYGQYALAVR.[G]		DSG1	1.0823	21.1386	1.97791	0.0662612	0.453348	-4.53714
Tryptic	[R].FCGTFRPGALVSSGNK.[M]	1xCarbamidomethyl [C2]	PCOLCE2	0.661455	25.4635	1.9771	0.0662118	0.453348	-4.53776
Tryptic	[R].FYTKPPQCVDIPADLR.[L]	1xCarbamidomethyl [C8]	SFRP1	-0.523744	22.0828	-1.97508	0.0663186	0.453348	-4.54036
Tryptic	[K].FEVQVTVPK.[I]		A2M	-0.82372	22.4905	-1.9759	0.0665086	0.454208	-4.54038
Tryptic	[K].VDEFVTHNLSFDEINK.[A]		ADH5	0.495454	21.843	1.97163	0.0667446	0.454943	-4.54593
Tryptic	[R].KGYSPTHREEEYGK.[N]		FLG	1.37956	22.5931	1.97426	0.0667104	0.454943	-4.54302
Tryptic	[R].ILDYSVHAER.[K]		CNPY4	-0.484507	20.5646	-1.96916	0.0670518	0.456173	-4.54992
Tryptic	[R].QHQIIFEAIR.[G]		MAMDC2	1.28441	19.8849	1.97148	0.0670539	0.456173	-4.54749
Tryptic	[K].FVETPGQK.[Y]		SSB	-0.43295	20.7154	-1.96645	0.067389	0.457118	-4.55428
Tryptic	[K].LMSNLDSNR.[D]		S100A4	-0.590343	21.9063	-1.96358	0.067749	0.457118	-4.5589
Tryptic	[K].SESPKEPEQLR.[K]		HNRNPA1	0.350849	23.4942	1.96436	0.0676511	0.457118	-4.55765
Semi	[N].SLSVSIPQPSPLR.[V]		ACAN	-0.652311	31.8299	-1.96617	0.067545	0.457118	-4.55527
Tryptic	[R].FPLTNAIK.[D]		CHI3L1	-1.34298	22.0597	-1.96519	0.0678383	0.457118	-4.5576
Tryptic	[R].MSLSLPLINR.[A]		H6PD	0.726003	20.2762	1.96844	0.0673805	0.457118	-4.55215
Tryptic	[R].NVHGINFVSPVR.[N]		CTSC	-0.611655	22.2971	-1.96557	0.0675203	0.457118	-4.55579
Tryptic	[R].QQYESVAAK.[N]	1xGln->pyro-Glu [N-Term]	VIM	0.366138	26.4474	1.96317	0.0677997	0.457118	-4.55955
Semi	[R].VPTAIHQLY.[L]		PRELP	0.812951	24.9467	1.96984	0.0672583	0.457118	-4.55013
Tryptic	[R].YQDILVFR.[S]		SRM	0.492035	21.0263	1.96477	0.0675994	0.457118	-4.55698
Tryptic	[R].RPFFPFHSPSR.[L]		CRYAB	0.492102	24.7855	1.96226	0.0679148	0.457198	-4.56102
Tryptic	[K].GTVIIIANHGDR.[I]		UGP2	0.702738	23.6374	1.96278	0.06808	0.457875	-4.5612
Tryptic	[K].TPGAVNACHLSCSALLQDNIADAVACAK.[R]	3xCarbamidomethyl [C8; C12; C26]	LYZ	-1.48432	30.8587	-1.96245	0.0681835	0.458136	-4.56201
Semi	[C].CVTHDCCYK.[R]	3xCarbamidomethyl [C1; C6; C7]	PLA2G2A	-1.13282	23.0848	-1.96098	0.068368	0.458506	-4.56436
Tryptic	[R].ISQTYQQQYGR.[S]		ANXA4	0.396364	24.4331	1.95875	0.0683582	0.458506	-4.56667
Tryptic	[K].MYGISLCQAILDETKGDYEK.[I]	1xCarbamidomethyl [C7]	ANXA1	1.52398	23.6315	1.95983	0.0685139	0.458616	-4.56621
Tryptic	[K].VHEYNVLLETLSR.[T]		LRPAP1	-0.376427	21.6753	-1.958	0.0684533	0.458616	-4.56788
Tryptic	[R].ASWIAQK.[L]		CTBS	-0.504439	21.136	-1.95586	0.068724	0.459344	-4.5713
Tryptic	[R].ELYLTSNR.[L]		PODN	0.590588	19.5445	1.95544	0.068778	0.459344	-4.57198
Tryptic	[R].LDIDSPPITAR.[N]		PKM	-0.46423	27.1451	-1.95513	0.0688173	0.459344	-4.57248
Tryptic	[R].IVAPPGGR.[AS]		DPYSL2	0.714846	22.3934	1.95595	0.0689535	0.45982	-4.5722
Tryptic	[K].AAQEEYVKR.[A]		ALDOA	-0.551052	21.1561	-1.94985	0.0694929	0.461246	-4.58095
Tryptic	[K].IDAAISDKEK.[N]		MMP3	1.1657	23.0802	1.95357	0.0693098	0.461246	-4.57624
Semi	[KS].NKEIFLR.[E]		HSP90B1	0.52239	26.8732	1.95035	0.069429	0.461246	-4.58015
Tryptic	[R].FSPEFVDFTAQCLR.[K]	1xCarbamidomethyl [C12]	MAP2K3	-1.93303	23.1549	-1.95344	0.0693268	0.461246	-4.57645
Tryptic	[R].YYTVFDRDNNR.[V]		CTSD	-0.799133	21.4231	-1.95229	0.0694734	0.461246	-4.57828
Tryptic	[K].MPEHISTVK.[L]		CILP	-1.59275	24.261	-1.94504	0.0704086	0.465578	-4.58988
Tryptic	[R].HPGSFDVVHVK.[D]		RPS4X	-0.417946	22.3021	-1.94323	0.0703491	0.465578	-4.59156
Tryptic	[R].QHQLYVGVLGSK.[L]		DDAH1	-0.508559	20.2349	-1.94403	0.0702448	0.465578	-4.59027
Semi	[S].YGFYGCHCGVGGR.[G]	2xCarbamidomethyl [C6; C8]	PLA2G2A	-1.20095	24.0795	-1.946	0.0702834	0.465578	-4.58834
Semi	[M].DMCSAGWLADR.[S]	1xCarbamidomethyl [C3]	ACAN	-0.46708	24.4741	-1.94209	0.0704975	0.46573	-4.59338
Tryptic	[R].IPADVDPLTITSSLSSDGVLTVNGPR.[K]		CRYAB	0.825068	20.5186	1.943	0.0706738	0.46646	-4.59314
Tryptic	[K].TISFHYLSLPSNLK.[T]		FBLN7	-0.957831	21.2883	-1.94134	0.07089	0.467452	-4.59579
Tryptic	[K].EMQPTHPIR.[L]		YWHAZ	0.468103	21.115	1.93708	0.0711517	0.468032	-4.60138
Tryptic	[K].YTYGKPVK.[G]		CD109	0.717217	20.629	1.93863	0.0711904	0.468032	-4.59988
Tryptic	[R].TVIDYNGER.[T]		P4HB	-0.399816	23.1134	-1.93639	0.0712424	0.468032	-4.60248
Semi	[T].EGPIPEVLK.[N]		CTSD	-0.554928	21.9853	-1.93679	0.0711902	0.468032	-4.60185
Tryptic	[K].EPEVLLENR.[V]		ANGPTL2	-0.904836	20.6475	-1.93313	0.0719676	0.470322	-4.60886
Tryptic	[K].IVGPLEVNVR.[S]		CILP	-0.888034	31.4154	-1.9341	0.0718394	0.470322	-4.60732
Tryptic	[K].SIAFPSIGSGR.[N]		MACROH2A1	-0.741778	22.5905	-1.93241	0.0720628	0.470322	-4.61
Tryptic	[K].VTVLFAGQHIAK.[S]		FLNA	0.766055	19.6562	1.93269	0.0720265	0.470322	-4.60957
Semi	[L].LISWDAPAVTVR.[Y]		FN1	-1.00972	20.4733	-1.93431	0.0718121	0.470322	-4.60699
Tryptic	[R].ADDGAGEFSTSVTRPSVLCDGQWHR.[L]	1xCarbamidomethyl [C19]	LAMA5	0.921935	22.5069	1.93539	0.07167	0.470322	-4.60527
Tryptic	[R].VEYVIGR.[Y]		F13A1	-0.49888	24.6706	-1.93112	0.0719385	0.470322	-4.61089
Semi	[Y].PHWPAR.[IV]		HDGF	-0.542445	21.9305	-1.92973	0.0721222	0.470322	-4.6131
Tryptic	[K].ELHINLIPNK.[Q]		HSP90AA1	-0.546162	22.9515	-1.92825	0.0723193	0.47074	-4.61546
Tryptic	[R].AALEGTATYR.[G]		HEBP1	-0.454686	21.3682	-1.92864	0.072268	0.47074	-4.61484
Tryptic	[K].EDIYSGGGGGGSR.[S]		HNRNPA0	-0.508878	19.8865	-1.92378	0.0729175	0.470957	-4.62257
Tryptic	[K].MKEDCFR.[Y]	1xCarbamidomethyl [C5]	CTSC	1.06347	19.3457	1.92863	0.0725656	0.470957	-4.61602
Tryptic	[K].NLELAAVR.[G]		MECR	-0.447718	24.4836	-1.92668	0.0725285	0.470957	-4.61795
Tryptic	[K].PALPAGTEDTAK.[E]		GSN	-0.616467	22.7068	-1.924	0.0729511	0.470957	-4.62247
Semi	[M].LAQLSVFR.[C]		SERPINE2	-0.564162	25.0445	-1.92455	0.0728141	0.470957	-4.62135
Tryptic	[R].GSLLLGGLDAEASR.[H]		CSPG4	-0.739825	21.1193	-1.92889	0.0725302	0.470957	-4.6156
Tryptic	[R].ITEVSLGALGPAR.[E]		CHADL	0.523025	21.9377	1.92521	0.0727256	0.470957	-4.6203
Tryptic	[R].MFGGPGTASRPSSSR.[S]	1xOxidation [M1]	VIM	0.460545	24.4195	1.92533	0.0727098	0.470957	-4.62011
Tryptic	[R].QQYESVAAK.[N]		VIM	0.401181	27.8305	1.92385	0.0729075	0.470957	-4.62246
Tryptic	[R].LVLTFVDR.[L]		CILP	-0.99899	28.7549	-1.9232	0.0732923	0.472729	-4.62464
Tryptic	[K].RFNALQYLR.[L]		LUM	-0.356288	29.128	-1.91977	0.0734565	0.473232	-4.62894
Tryptic	[K].TAFQISMAKPR.[P]		CILP	-0.943924	24.6839	-1.92163	0.0735039	0.473232	-4.62713
Tryptic	[R].EVDIGIPDATGR.[L]		VCP	-0.419235	20.9178	-1.9189	0.0735753	0.473261	-4.63033
Tryptic	[K].ILTTASSHEFEHTK.[K]		UGP2	0.776975	23.4409	1.91763	0.0740442	0.475845	-4.63346
Tryptic	[K].LLTQTDSDGR.[F]		CILP	-1.23915	27.7838	-1.91534	0.0743551	0.477279	-4.63709
Tryptic	[K].SYQVPMLAQLSVFR.[C]		SERPINE2	-0.803001	24.0426	-1.91491	0.0744139	0.477279	-4.63777
Semi	[S].DATLEVQSLR.[S]		ACAN	-0.608513	23.8669	-1.91263	0.0744695	0.477279	-4.64042
Tryptic	[K].LLEPVLLLGK.[E]		RPS16	-0.465484	24.9982	-1.9112	0.0746233	0.477401	-4.64254
Tryptic	[K].STVLTIPEIIIK.[V]		F13A1	-0.659343	25.0181	-1.91299	0.0745667	0.477401	-4.6404
Tryptic	[K].HPPEASVQIHQVSR.[I]		LTBP1	-0.95243	22.2987	-1.9111	0.0749353	0.478101	-4.6438
Tryptic	[K].LASMLETLR.[E]		CAVIN3	0.483452	22.598	1.90958	0.0748447	0.478101	-4.64509
Tryptic	[K].LHVLLFK.[E]		CAVIN3	0.693214	19.4131	1.91099	0.0748967	0.478101	-4.64377
Semi	[F].AADPKPYWNQALQELR.[R]		FGFBP2	-0.561906	26.1163	-1.90725	0.0751655	0.478277	-4.64878
Tryptic	[K].THILLFLPK.[S]		P4HB	-0.404324	24.3899	-1.90726	0.0751647	0.478277	-4.64877
Semi	[P].NSFICLK.[R]	1xCarbamidomethyl [C5]	OGN	0.521131	23.8996	1.90795	0.0750693	0.478277	-4.64767
Tryptic	[K].GTFTLHVPQDTER.[L]		CILP	-1.01359	29.2085	-1.9077	0.0754025	0.479186	-4.64916
Tryptic	[R].TFLVGNLEIR.[E]		CILP	-0.996032	31.1084	-1.9074	0.0754437	0.479186	-4.64964
Semi	[A].AYEDGFHQCDAGWLADQTVR.[Y]	1xCarbamidomethyl [C9]	ACAN	-0.623981	22.8804	-1.90181	0.0760302	0.479962	-4.65778
Tryptic	[K].GVNLPGAAVDLPAVSEK.[D]		PKM	-0.588886	25.668	-1.90105	0.0760402	0.479962	-4.65863
Tryptic	[R].DLAPIGIR.[V]		HSD17B10	0.614883	21.4645	1.90227	0.0759291	0.479962	-4.65692
Tryptic	[R].DRDQPNVSAACLEFK.[C]	1xCarbamidomethyl [C11]	CILP	-0.864008	30.1017	-1.90336	0.0760033	0.479962	-4.65601
Tryptic	[R].EVPVASGSGFIVSEDGLIVTNAHVVTNK.[H]		HTRA1	-0.708496	24.5595	-1.90286	0.0760191	0.479962	-4.65661
Tryptic	[R].FDEHQSKPEILNLVK.[R]		COL6A3	-0.695078	26.3217	-1.90364	0.0759115	0.479962	-4.65538
Tryptic	[R].LHLVSPADSGEYVCR.[A]	1xCarbamidomethyl [C14]	HSPG2	-0.428818	22.8668	-1.90356	0.0756766	0.479962	-4.65462
Semi	[L].GDVIEVHGK.[H]		CRYAB	0.581282	21.281	1.90013	0.0761538	0.480251	-4.66004
Tryptic	[K].LKPQYLEELPGQLK.[Q]		GSTM3	-0.468353	20.6769	-1.89844	0.0763901	0.481312	-4.6627
Tryptic	[K].SFENSLGINVPR.[S]		UGP2	0.610827	23.9466	1.89537	0.0768936	0.483201	-4.6678
Tryptic	[R].GHGEDHCQFVDSFLDGR.[T]	1xCarbamidomethyl [C7]	ABI3BP	0.728728	24.047	1.89729	0.0768506	0.483201	-4.66557
Tryptic	[R].IDSLLENDRQQTHMLDVMQDHFSR.[A]		CLU	-1.19769	25.2177	-1.89698	0.0768946	0.483201	-4.66606
Tryptic	[R].QELELSVK.[K]		UGP2	0.792805	22.9978	1.89576	0.0770651	0.483843	-4.66797
Semi	[K].TPGAVNACHLSC.[S]	2xCarbamidomethyl [C8; C12]	LYZ	-1.27903	26.2087	-1.89498	0.0771758	0.484109	-4.66921
Tryptic	[R].LHRPPVIVLQR.[G]		HTRA1	-0.561422	26.2751	-1.89078	0.0774684	0.485515	-4.67477
Tryptic	[R].IQYQLVDISQDNALRDEMR.[A]		SH3BGRL3	-0.767648	23.6986	-1.891	0.0777374	0.486769	-4.67546
Tryptic	[R].DIQGLPR.[H]		EHD2	1.06859	20.6824	1.88993	0.0778887	0.486856	-4.67713
Semi	[Y].VNNLNVTEEK.[Y]		SOD2	0.862829	21.8763	1.89014	0.0778588	0.486856	-4.6768
Tryptic	[K].EQYNMLGGK.[Y]		DSG1	1.31519	21.3206	1.88438	0.0786806	0.487077	-4.68584
Tryptic	[K].FEGGDRDLEHLSK.[F]		PDIA4	-0.443602	21.4807	-1.88285	0.0785985	0.487077	-4.68722
Tryptic	[K].IDPLAPLDK.[V]		ADH5	0.492164	22.5902	1.88526	0.0782531	0.487077	-4.68344
Tryptic	[K].QLAPIWDK.[L]	1xGln->pyro-Glu [N-Term]	P4HB	-0.394456	21.9803	-1.88275	0.0786134	0.487077	-4.68738
Tryptic	[K].SPLFMGK.[V]	1xOxidation [M5]	SERPINA1	-1.02109	20.7903	-1.88814	0.0781442	0.487077	-4.67995
Tryptic	[K].SVEAAAELSAK.[D]		PTMS	-0.448445	23.7251	-1.88488	0.0783083	0.487077	-4.68404
Tryptic	[R].FAGLHFFNPVPVMK.[L]		HADH	0.876648	19.9943	1.88442	0.0786756	0.487077	-4.68578
Tryptic	[R].LCYYIGATDDAATK.[I]	1xCarbamidomethyl [C2]	MANF	-0.621859	20.6217	-1.88791	0.0779959	0.487077	-4.67969
Tryptic	[R].MNVLADALK.[S]		RPS15A	-0.414718	23.5428	-1.88402	0.0784318	0.487077	-4.6854
Tryptic	[R].RASHTAPQVLFSHR.[E]		ARPC2	0.373423	20.9182	1.88365	0.078484	0.487077	-4.68597
Tryptic	[R].VHIGQVIMSIR.[T]		RPL10	-0.488779	22.257	-1.88576	0.0781826	0.487077	-4.68266
Tryptic	[R].AVLLGPPGAGK.[G]		AK2	0.659168	21.4683	1.88285	0.0788147	0.487481	-4.68795
Tryptic	[K].FYNIGDQR.[G]		ABI3BP	0.831517	25.1496	1.88273	0.0789181	0.487694	-4.68843
Semi	[L].YDAGVKR.[K]		ANXA2	0.543396	21.4623	1.87986	0.0790296	0.487958	-4.69192
Tryptic	[K].NLYIISVK.[G]		RPL23	-0.403088	23.4134	-1.87728	0.0794015	0.489243	-4.69595
Tryptic	[R].EPQDTYHYLPFSLPHR.[R]	1xGlu->pyro-Glu [N-Term]	CLU	-0.767662	22.0627	-1.87991	0.0793241	0.489243	-4.69284
Tryptic	[R].LNHVAIAVPDLEK.[A]		MCEE	-0.738177	19.889	-1.87833	0.0795521	0.489243	-4.69531
Tryptic	[R].VPSSASAYDQR.[G]		TNXB	1.29839	20.74	1.8788	0.0794839	0.489243	-4.69457
Tryptic	[R].YVMTTTTLER.[T]		EIF2S1	0.473933	20.1309	1.87603	0.0795831	0.489243	-4.69792
Tryptic	[K].ELATLQR.[Q]		IQGAP1	0.356772	21.4426	1.87517	0.0797084	0.489385	-4.69927
Tryptic	[K].VAVSDMK.[K]		ACO1	0.647449	20.6158	1.87576	0.0798135	0.489385	-4.69896
Tryptic	[R].LGEHNIEVLEGNEQFINAAK.[I]		PRSS1	-0.66659	20.765	-1.87634	0.0797677	0.489385	-4.69818
Semi	[G].SDLGPQMLR.[E]		COMP	-1.61531	25.8651	-1.87465	0.0800858	0.489514	-4.70106
Tryptic	[K].DSQQFHLVPVHLDR.[V]		RNASE7	-0.834422	18.7627	-1.87479	0.0800655	0.489514	-4.70084
Tryptic	[K].NEIQSIDR.[Q]		PXDN	-0.636385	21.5145	-1.87282	0.0802304	0.489514	-4.70352
Semi	[L].SYGFYGCHCGVGGR.[G]	2xCarbamidomethyl [C7; C9]	PLA2G2A	-1.14679	25.4937	-1.87386	0.0802005	0.489514	-4.70229
Tryptic	[R].KFGDPVVQSDMK.[H]		HSPA1B	-0.552696	21.3947	-1.87146	0.0802493	0.489514	-4.70507
Tryptic	[R].RTPITVVK.[Q]		GSN	-0.45289	25.3406	-1.87153	0.0802392	0.489514	-4.70496
Tryptic	[K].NLVTEDVMR.[M]		GPI	-0.614007	21.3252	-1.87119	0.0803996	0.490009	-4.70585
Tryptic	[R].RFDEILEASDGIMVAR.[G]		PKM	-0.684663	25.1555	-1.8706	0.080623	0.490947	-4.70721
Tryptic	[R].VSEPVSAGR.[D]		ABI3BP	0.737027	25.56	1.86791	0.0810718	0.493257	-4.71157
Tryptic	[R].NNFEGEVTKENLLDFIK.[H]		P4HB	-0.829265	23.4011	-1.86701	0.0812052	0.493644	-4.71298
Tryptic	[R].FQSSHHPTDITSLDQYVER.[M]		HSP90B1	-0.385041	25.1925	-1.86388	0.0813639	0.494184	-4.7169
Tryptic	[R].NLHQSGFSLSGAQIDDNIPR.[R]		DPYSL2	0.628157	21.2599	1.8626	0.0817145	0.495889	-4.7194
Tryptic	[K].VLEQLTGQTPVFSK.[A]		RPL11	-0.404532	23.1783	-1.86094	0.0817996	0.49598	-4.72148
Semi	[P].GAVNACHLSCSALLQDNIADAVACAK.[R]	3xCarbamidomethyl [C6; C10; C24]	LYZ	-1.42412	27.1936	-1.86241	0.0818846	0.49607	-4.72013
Tryptic	[K].MPHVQYIHTEASESLCGLK.[L]	1xCarbamidomethyl [C16]	TIMP3	-0.78885	24.0728	-1.86134	0.0820435	0.496609	-4.7218
Semi	[K].DTTGTNLFLVAAHEIGH.[S]		MMP3	1.30334	23.1622	1.85869	0.082439	0.496909	-4.72592
Tryptic	[K].KGVNLPGAAVDLPAVSEKDIQDLK.[F]		PKM	-0.707216	26.2487	-1.8598	0.0822536	0.496909	-4.72413
Tryptic	[K].QGSTGEEFHFQTGGR.[D]	1xGln->pyro-Glu [N-Term]	FGFBP2	-0.475653	26.8746	-1.85781	0.0822677	0.496909	-4.72637
Tryptic	[K].TVFEYR.[T]		COL3A1	-0.570861	20.1991	-1.85663	0.0824439	0.496909	-4.7282
Tryptic	[R].IENYTPDLPR.[A]		MMP1	-2.2147	23.2941	-1.85914	0.0823717	0.496909	-4.72522
Tryptic	[K].KLSEIMEK.[G]		AK1	-0.414223	21.6534	-1.85615	0.0825147	0.496913	-4.72894
Tryptic	[K].KGLTPSQIGVILR.[D]		RPS13	-0.529815	23.0628	-1.85526	0.0826487	0.497297	-4.73032
Tryptic	[K].YIDQEELNK.[T]		HSP90AA1	-0.369329	23.5818	-1.8521	0.0831246	0.498422	-4.73524
Tryptic	[R].HMEASLQELK.[A]		IGFBP5	-0.770106	22.2009	-1.85396	0.0831491	0.498422	-4.73327
Tryptic	[R].IIDSLFNTVTDK.[K]		UGDH	-0.641603	20.8125	-1.8537	0.0830763	0.498422	-4.73334
Tryptic	[R].KAAALEFLNR.[F]		STIP1	-0.426575	20.5167	-1.85168	0.0831876	0.498422	-4.73589
Semi	[V].RAETPYMVMNPETK.[A]		CILP	-0.989176	23.2934	-1.8544	0.0830828	0.498422	-4.73259
Tryptic	[K].ELQFYR.[N]		REXO2	0.58486	21.4802	1.84982	0.083504	0.498521	-4.73888
Tryptic	[K].LSSLQDLEK.[T]		AKAP9	-1.00532	22.299	-1.84996	0.0837521	0.498521	-4.73946
Tryptic	[K].LTPEYLQLMK.[Y]		ERLIN2	-0.539537	19.5078	-1.847	0.083897	0.498521	-4.74315
Tryptic	[K].TTGFGMIYDSLDYAK.[K]		RPS24	-0.469788	20.5038	-1.84911	0.0835769	0.498521	-4.73988
Tryptic	[R].EEAENTLQSFR.[Q]		VIM	0.371672	27.76	1.84693	0.0839081	0.498521	-4.74327
Tryptic	[R].GISLANWMCLAK.[W]	1xCarbamidomethyl [C9]	LYZ	-1.28641	27.3798	-1.84897	0.0839026	0.498521	-4.741
Tryptic	[R].GSAGALGPQGPPGAPGVR.[G]	2xOxidation [P12; P15]	COL9A3	-0.995559	22.12	-1.85098	0.0835975	0.498521	-4.73788
Tryptic	[R].LYQQHGAGLFDVTR.[G]		TPP1	0.549162	22.7117	1.85051	0.0833644	0.498521	-4.73771
Tryptic	[R].TEVSSNHVLIYLDK.[V]		A2M	-0.955525	22.7552	-1.85264	0.0833472	0.498521	-4.73531
Tryptic	[R].YGTCIYQGR.[L]	1xCarbamidomethyl [C4]	DEFA1	-0.773031	20.9227	-1.85026	0.0837066	0.498521	-4.739
Tryptic	[R].DTQSGSLLFIGR.[L]		SERPINH1	-0.790351	25.0582	-1.84808	0.0840373	0.498695	-4.74237
Tryptic	[R].VFITDDFHDMMPK.[Y]		HSP90B1	-0.434506	23.1434	-1.84581	0.0840782	0.498695	-4.745
Tryptic	[K].ATVLNYLPK.[C]		A2M	-1.06026	22.8519	-1.84482	0.0845345	0.49891	-4.74742
Tryptic	[K].TAFQISMAK.[P]	1xOxidation [M7]	CILP	-1.10372	26.143	-1.84537	0.0844497	0.49891	-4.74657
Tryptic	[R].ACGCAAAPDVK.[E]	2xCarbamidomethyl [C2; C4]	TNC	1.36118	20.7846	1.84601	0.0843521	0.49891	-4.74558
Tryptic	[R].GGIVDEGALLR.[A]		PHGDH	-0.761146	21.3844	-1.8448	0.0845372	0.49891	-4.74745
Tryptic	[R].KLVIPSELGYGER.[G]		FKBP2	0.393388	21.1753	1.84317	0.084481	0.49891	-4.74908
Tryptic	[R].YFESVLDR.[E]		DPT	0.509568	23.032	1.84489	0.0842181	0.49891	-4.74642
Tryptic	[R].VAGGPQMIQLSLDGKR.[L]		SELENBP1	0.845764	20.8196	1.84418	0.0846323	0.499056	-4.74842
Tryptic	[K].LPVLLLGR.[S]		HTRA1	-0.56381	27.7822	-1.83992	0.0849798	0.499945	-4.75412
Semi	[N].PDTGVLTVSWER.[S]		FN1	-1.53442	21.61	-1.84269	0.0848608	0.499945	-4.75072
Tryptic	[R].SLIANLAAANCYK.[K]	1xCarbamidomethyl [C11]	ADK	-0.719175	20.7701	-1.84181	0.0849948	0.499945	-4.75207
Tryptic	[K].SDIDEIVLVGGSTR.[I]		HSPA5	-1.14427	21.29	-1.83895	0.0854353	0.502119	-4.75649
Tryptic	[K].YQYYSNKHCR.[G]	1xCarbamidomethyl [C9]	PLA2G2A	-1.85211	25.9268	-1.83729	0.0856917	0.503208	-4.75906
Tryptic	[K].LQSGTHCLWTDQLLQGSEK.[G]	1xCarbamidomethyl [C7]	TIMP1	-0.534389	23.8301	-1.83361	0.0859564	0.503247	-4.76387
Tryptic	[NK].LVIITAGAR.[Q]		LDHA	0.369712	25.9854	1.83408	0.0858827	0.503247	-4.76314
Tryptic	[R].ELETAYSNLLR.[D]		MYOC	-0.875344	21.0996	-1.83541	0.0859826	0.503247	-4.76195
Tryptic	[R].SDTSFMFQR.[V]		ANXA4	0.446387	24.0713	1.83457	0.0858078	0.503247	-4.7624
Tryptic	[K].SAYFAEK.[L]		ANXA4	0.39746	24.8804	1.83143	0.0862962	0.504665	-4.76724
Semi	[F].IIGATNRPDIIDPAILRPGR.[L]		VCP	-0.726354	20.7202	-1.83019	0.0867949	0.504845	-4.76999
Semi	[F].SLQNTVTTGIVSTTQR.[G]		HTRA1	-0.755423	23.0841	-1.82994	0.0868343	0.504845	-4.77038
Tryptic	[K].AGTQLLAGLR.[F]		ITGAV	-0.450014	22.111	-1.82943	0.0866076	0.504845	-4.77032
Tryptic	[K].LGTLLPLQK.[V]		LECT2	-0.953426	26.6636	-1.83128	0.0866258	0.504845	-4.76832
Tryptic	[K].NALDPMSVLLAR.[S]		PRCP	-0.588855	20.7508	-1.83015	0.0865658	0.504845	-4.76941
Tryptic	[R].GPTGELGDPGPR.[G]	1xOxidation [P]	COL9A3	-0.92169	23.0096	-1.82998	0.0868282	0.504845	-4.77032
Tryptic	[R].TSTADYAMFK.[V]		FGG	1.03759	21.3789	1.83234	0.0864605	0.504845	-4.76669
Tryptic	[YR].LYDVLR.[MA]		CFD	0.796464	20.5824	1.82954	0.0868972	0.504845	-4.77099
Tryptic	[R].IALTDNALIAR.[S]		RPL7	-0.735989	23.3231	-1.82845	0.0870673	0.505418	-4.77266
Tryptic	[R].VSMTGYK.[G]	1xOxidation [M3]	CILP	-1.3924	23.4693	-1.82763	0.0871959	0.50575	-4.77392
Tryptic	[K].DLVTSLKDYIK.[A]		P4HA1	-1.09306	21.5471	-1.82598	0.0874561	0.506514	-4.77647
Tryptic	[R].VVLFEMEAR.[K]		CPNE3	-0.607348	19.1541	-1.82479	0.0874706	0.506514	-4.77782
Tryptic	[R].RPALNYPVYGETTQVR.[R]		PRG4	0.839693	23.0605	1.82323	0.0878903	0.508529	-4.7807
Tryptic	[K].PREPCGGQNTVPGVR.[N]	1xCarbamidomethyl [C5]	HAPLN1	-0.48048	25.9238	-1.81685	0.0885967	0.510212	-4.78967
Tryptic	[K].YMVTER.[A]		PLD3	-0.460691	23.1007	-1.81645	0.0886604	0.510212	-4.79028
Tryptic	[R].FIVGSDR.[A]		MESD	-0.917581	30.0245	-1.82076	0.0882813	0.510212	-4.78448
Tryptic	[R].GVNTFSPEGR.[L]		PSMA5	0.786872	22.1686	1.81822	0.0886856	0.510212	-4.78838
Tryptic	[R].RPQYSNPPVQGEVMEGADNQGAGEQGRPVR.[Q]		YBX1	0.883615	21.4002	1.81894	0.0885706	0.510212	-4.78727
Tryptic	[R].RVHPVSTMIK.[G]	1xOxidation [M8]	LDHA	0.550876	21.9727	1.81719	0.0885426	0.510212	-4.78915
Tryptic	[R].YLSNAYAR.[E]		CLIC1	0.395403	22.9264	1.8169	0.0885877	0.510212	-4.78959
Tryptic	[K].NIDDGTSDRPYSHALVAGIDR.[Y]		RPL27	-0.451941	22.8092	-1.81505	0.0888841	0.51076	-4.79243
Tryptic	[R].VLVSLSAGGR.[D]		ANXA4	0.480216	23.6187	1.81479	0.088925	0.51076	-4.79282
Semi	[Y].TVVYFPVR.[G]		GSTP1	0.511321	20.8	1.81305	0.0892047	0.511951	-4.7955
Tryptic	[K].VTGKPDAETLK.[V]		MMP1	-2.18692	23.2583	-1.81383	0.0893875	0.512585	-4.7951
Tryptic	[R].LVSEDPINDGEWHR.[V]		HSPG2	-0.545293	20.8135	-1.81087	0.0895564	0.513138	-4.79884
Semi	[N].VSAACLEFK.[C]	1xCarbamidomethyl [C5]	CILP	-0.791473	23.7262	-1.80988	0.0900226	0.515392	-4.80113
Tryptic	[K].NSFNISNLLVLHLSHNR.[I]		PRELP	0.970705	20.7657	1.80828	0.0902818	0.516458	-4.80358
Tryptic	[R].EALLSSAVDHGSDEVK.[F]		CCT2	-0.563797	20.6052	-1.80603	0.0903665	0.516526	-4.80631
Tryptic	[R].APNDFNLR.[D]		PYGL	0.592794	21.9702	1.80559	0.0905233	0.517005	-4.8072
Tryptic	[K].TAFQISMAK.[P]		CILP	-0.714281	29.1745	-1.80598	0.0906548	0.517339	-4.80709
Tryptic	[K].KMGDHLTNLHR.[L]		FTL	0.670466	22.6026	1.80411	0.090905	0.517827	-4.80981
Tryptic	[R].LMQVWCDQR.[H]	1xCarbamidomethyl [C6]	ANGPTL2	-0.54166	22.8664	-1.80222	0.0909597	0.517827	-4.81207
Tryptic	[R].VDGPASNLK.[Q]		COL6A3	0.508193	22.3612	1.80259	0.090899	0.517827	-4.8115
Tryptic	[K].TGPVGPAGPAGKPGPDGLR.[G]	1xOxidation [P]	COL11A2	-1.11741	23.4627	-1.80188	0.0913233	0.519479	-4.81334
Tryptic	[K].ELDLVSHHVR.[T]		NUCB2	-0.465654	22.0881	-1.79913	0.0914658	0.519872	-4.81678
Tryptic	[R].GTTITLVLK.[E]		HSP90B1	-0.391308	23.7132	-1.79755	0.0917261	0.520934	-4.81919
Tryptic	[K].THTCPPCPAPELLGGPSVFLFPPKPK.[D]	2xCarbamidomethyl [C4; C7]	IGHG1	-0.999373	21.51	-1.79827	0.0919163	0.521197	-4.81885
Tryptic	[R].RQVDQLTNDK.[A]		VIM	0.365373	25.4853	1.79637	0.0919197	0.521197	-4.82099
Tryptic	[K].NLQEAEEWYK.[S]		VIM	0.401277	26.7821	1.79585	0.0920059	0.521269	-4.82178
Tryptic	[K].EALNMLTWR.[A]		CD109	0.836293	22.5328	1.7954	0.092389	0.521342	-4.82321
Tryptic	[K].YCGDSPPAPIVSER.[N]	1xCarbamidomethyl [C2]	PCOLCE2	0.583588	24.9043	1.79478	0.0922744	0.521342	-4.82363
Semi	[R].ACLQNSAIIATPEQL.[Q]	1xCarbamidomethyl [C2]	ACAN	-0.622822	25.1844	-1.79541	0.0922756	0.521342	-4.82292
Tryptic	[R].IESSSPTVVEGQTLDLNCVVAR.[Q]	1xCarbamidomethyl [C18]	HSPG2	-0.620341	22.4644	-1.79618	0.0921467	0.521342	-4.82175
Tryptic	[R].LGAEVYHTLK.[G]		ENO2	-0.643971	23.2813	-1.79485	0.0924159	0.521342	-4.82388
Tryptic	[R].PSSLGQGAGEVWLR.[V]		FGFBP2	-0.556544	26.7256	-1.79233	0.0926077	0.521342	-4.82719
Tryptic	[R].RKPDTIEVQQMK.[A]		RDX	0.310586	24.6955	1.79267	0.0925319	0.521342	-4.82662
Tryptic	[R].RPYFPVAVGK.[Y]		CFH	0.681337	21.9	1.79404	0.0925924	0.521342	-4.82522
Tryptic	[K].EGVHGGLINKK.[C]		PFN1	-0.934379	20.9725	-1.79269	0.092837	0.521371	-4.82732
Tryptic	[K].FTYTVLEDGCTK.[H]	1xCarbamidomethyl [C10]	COL3A1	-0.553557	19.3258	-1.79049	0.0929017	0.521371	-4.82995
Tryptic	[K].NFGIWLR.[Y]		RPL18A	-0.493522	20.605	-1.79041	0.0929075	0.521371	-4.83006
Tryptic	[R].VYSYALALK.[H]		NUDT5	0.611643	21.246	1.79286	0.0926891	0.521371	-4.82678
Semi	[F].YLRPPSFLR.[A]		CRYAB	0.637835	23.6024	1.7914	0.0929822	0.521377	-4.82912
Tryptic	[K].AVTEQGHELSNEER.[N]		YWHAB	0.351852	23.1051	1.78877	0.0931804	0.521762	-4.83255
Tryptic	[K].GSFSEQGINEFLR.[E]		PDIA6	-0.405029	23.5677	-1.78867	0.0931981	0.521762	-4.83271
Tryptic	[K].YQYYSNK.[H]		PLA2G2A	-0.893532	32.5257	-1.78946	0.0933746	0.522337	-4.83222
Tryptic	[K].FADLSEAANR.[N]		VIM	0.390161	28.882	1.7864	0.0935775	0.522749	-4.83615
Tryptic	[K].GHFNIQPNKK.[S]		CYB5R1	0.427959	21.4967	1.78629	0.0935958	0.522749	-4.83632
Tryptic	[K].IFNLYPR.[K]		DPYSL3	0.436682	22.3444	1.78139	0.0944198	0.522865	-4.84375
Tryptic	[K].IIQLLDDYPK.[C]		RPLP0	-0.40701	23.4036	-1.77796	0.0950013	0.522865	-4.84895
Tryptic	[K].KTAFQISMAK.[P]		CILP	-0.911205	28.4524	-1.77938	0.0950699	0.522865	-4.84749
Tryptic	[K].LLDIACWIHHK.[Y]	1xCarbamidomethyl [C6]	CTSD	-0.609239	24.0401	-1.78133	0.0946221	0.522865	-4.84428
Tryptic	[K].NKDIVTVANAVFVK.[N]		SERPINE2	-0.555606	25.7586	-1.78549	0.093752	0.522865	-4.83758
Tryptic	[K].QKEELQR.[Q]	1xGln->pyro-Glu [N-Term]	NUCB2	-0.472019	20.9624	-1.77877	0.0948626	0.522865	-4.84771
Tryptic	[K].TLLSNLEEAKK.[K]		CLU	-0.838916	24.8927	-1.78382	0.094321	0.522865	-4.84078
Tryptic	[R].ALPSLFSLHLQDNAVDR.[L]		CHADL	0.781392	19.8733	1.78454	0.0941986	0.522865	-4.83968
Semi	[R].ETNLDSLPLVDTH.[S]		VIM	0.940696	21.7705	1.78559	0.0940223	0.522865	-4.83809
Tryptic	[R].FVLSQAK.[D]		TXNDC5	-0.555733	20.1167	-1.78407	0.0939921	0.522865	-4.83974
Tryptic	[R].GLFIIDGK.[G]		PRDX2	-0.337075	24.3949	-1.78374	0.0940233	0.522865	-4.84018
Tryptic	[R].GLVGEIIK.[R]		NME1	-0.394345	25.2273	-1.78159	0.0943869	0.522865	-4.84345
Tryptic	[R].GYSLVSGGTDNHLVLVDLRPK.[G]		SHMT2	-0.412041	22.4168	-1.77812	0.0949729	0.522865	-4.8487
Tryptic	[R].IISSIEQK.[E]		YWHAE	0.398168	23.8643	1.78492	0.0938249	0.522865	-4.83839
Tryptic	[R].KLDELYGTWR.[K]		RPL4	-0.556219	20.2284	-1.77761	0.0950931	0.522865	-4.84955
Tryptic	[R].LNTEWSELENLVLK.[D]		P4HA1	-0.713463	19.1221	-1.78487	0.0941431	0.522865	-4.83918
Tryptic	[R].MVGGVLVER.[T]		PFDN2	-0.848327	22.2816	-1.78252	0.0945398	0.522865	-4.84275
Tryptic	[R].RSEPIYNSR.[C]		KPRP	0.883818	22.3123	1.7819	0.0946444	0.522865	-4.84369
Tryptic	[R].TGFLSNPR.[A]		CILP	-0.833894	30.8083	-1.78029	0.0949158	0.522865	-4.84611
Tryptic	[R].VIISAPSADAPMFVMGVNHEK.[Y]		GAPDH	-0.379964	27.4619	-1.77893	0.0948355	0.522865	-4.84747
Semi	[L].EQLLVGGSHLK.[E]		COL6A1	-0.843718	21.9273	-1.77862	0.0951985	0.523038	-4.84864
Tryptic	[R].EATVKPFAIDIFPVTNK.[D]		SUMF2	0.557111	20.6647	1.77556	0.0954411	0.523964	-4.85265
Tryptic	[K].ALDDMISTLK.[K]		CCT3	-0.37226	20.1695	-1.77464	0.0955657	0.524242	-4.85396
Tryptic	[K].INTDEIMTSLK.[S]		COL3A1	-0.593762	21.6697	-1.77366	0.0958836	0.525159	-4.85577
Tryptic	[K].WNTEDKVSHVSTGGGASLELLEGK.[IV]		PGK2	-0.679942	23.9112	-1.77418	0.0959553	0.525159	-4.85535
Tryptic	[R].SGESFQSSCK.[Y]	1xCarbamidomethyl [C9]	CCN2	0.928253	21.9054	1.77419	0.0959537	0.525159	-4.85533
Tryptic	[K].HYDGSYSTFGER.[Y]		A2M	-0.884435	20.5342	-1.77344	0.0960819	0.525446	-4.85646
Tryptic	[K].HLEINPDHSIIETLR.[Q]		HSP90AA1	-0.496944	24.0726	-1.769	0.0965328	0.527504	-4.86248
Semi	[L].TALYLQHNEIQEVGSSMR.[G]		FMOD	-0.612346	22.7746	-1.76952	0.0966395	0.52768	-4.86212
Tryptic	[K].QQLEELAR.[Q]		GSS	-0.444848	20.8568	-1.7671	0.0968603	0.528478	-4.86535
Tryptic	[K].AAATCFAR.[N]	1xCarbamidomethyl [C5]	PLA2G2A	-0.920177	33.1603	-1.76752	0.0970981	0.528484	-4.86537
Tryptic	[K].DSNNLCLHFNPR.[F]	1xCarbamidomethyl [C6]	LGALS1	0.842634	20.4813	1.76717	0.0971599	0.528484	-4.86591
Tryptic	[R].FIDLESDNLCR.[Y]	1xCarbamidomethyl [C10]	PCOLCE2	0.566533	25.2665	1.76683	0.0969737	0.528484	-4.8659
Tryptic	[R].SAIQLGNYK.[-]		DCN	0.752683	26.8467	1.76775	0.0970593	0.528484	-4.86503
Tryptic	[K].KFVGVQLCNSLR.[Y]	1xCarbamidomethyl [C8]	ABI3BP	0.703634	22.8392	1.76599	0.0973638	0.529187	-4.86769
Tryptic	[R].NYGFWDKDK.[S]		HAPLN1	-0.416214	31.1175	-1.76321	0.0975351	0.529711	-4.87121
Tryptic	[R].AVEVLPK.[A]		GSN	-0.407209	25.6187	-1.76255	0.0976495	0.529926	-4.8722
Tryptic	[K].DFDTALK.[H]		STIP1	0.492293	19.8542	1.76001	0.0980923	0.530298	-4.87603
Tryptic	[R].GSLGPPGPPGLGGK.[G]	2xOxidation [P6; P8]	COL9A3	-0.817679	21.9501	-1.76298	0.0978862	0.530298	-4.87221
Tryptic	[R].LITLEEEMTK.[Y]		P4HB	-0.42332	25.0094	-1.7603	0.0980411	0.530298	-4.87558
Tryptic	[R].LKVPPAINQFTQALDR.[Q]		RPL7A	-0.419179	24.9187	-1.76133	0.0978619	0.530298	-4.87404
Tryptic	[R].PSYQEEAVTK.[F]		TPP1	0.594901	22.2909	1.76178	0.0979488	0.530298	-4.87371
Tryptic	[K].IKDLSTVEALQNLK.[N]		ANP32E	-0.600849	21.7097	-1.76007	0.0982722	0.530865	-4.87633
Tryptic	[R].QQTHMLDVMQDHFSR.[A]	1xGln->pyro-Glu [N-Term]; 2xOxidation [M5; M9]	CLU	-0.90272	21.8611	-1.7599	0.0984217	0.531267	-4.87683
Tryptic	[R].LLSTVAQAVK.[G]		PDIA5	-0.492851	20.9289	-1.75395	0.0991544	0.534815	-4.88512
Tryptic	[R].AGKPVICATQMLESMIK.[K]	1xCarbamidomethyl [C7]	PKM	-0.78766	24.6065	-1.75457	0.0993585	0.535508	-4.88483
Tryptic	[K].ELEEIVQPIISK.[L]		HSPA5	-0.39852	24.9752	-1.75109	0.0996607	0.536357	-4.88941
Tryptic	[K].LNNLVLFDK.[A]		RPS25	-0.366026	22.3659	-1.75105	0.0996676	0.536357	-4.88947
Tryptic	[K].AAIISAEGDSK.[A]		PHB	0.376801	22.2525	1.74996	0.0998608	0.536581	-4.8911
Tryptic	[R].FTGVITQGR.[DN]		AEBP1	-0.577021	21.8956	-1.75097	0.0998073	0.536581	-4.88984
Tryptic	[K].KVADALTNAVAHVDDMPNALSALSDLHAHK.[L]	1xOxidation [M16]	HBA1	-1.42692	21.552	-1.75085	0.100015	0.536593	-4.89039
Semi	[K].SLEDLQLTH.[N]		LUM	-0.39509	23.8099	-1.74952	0.0999395	0.536593	-4.89177
Tryptic	[K].MDSTANEVEAVK.[V]		P4HB	-0.344203	24.6473	-1.74629	0.100514	0.538864	-4.8966
Tryptic	[K].NWRDPDQTDGLGLSYLSSHIANVER.[V]		GSN	-1.37495	24.1221	-1.74671	0.100751	0.539726	-4.89658
Semi	[M].MDSPFLELWQSK.[A]		TMEM63A	-0.335446	26.1814	-1.74375	0.100968	0.540071	-4.9004
Tryptic	[R].TLCSLHGVFDLSR.[C]	1xCarbamidomethyl [C3]	TNXB	1.74999	23.2074	1.74563	0.100944	0.540071	-4.8982
Tryptic	[R].MFGGPGTASR.[P]	1xOxidation [M1]	VIM	0.483181	24.8151	1.74233	0.101222	0.541021	-4.90251
Tryptic	[R].LSNIFVIGK.[G]		RPS4X	-0.357325	23.3203	-1.74116	0.101433	0.541743	-4.90427
Semi	[C].SALLQDNIADAVACAK.[R]	1xCarbamidomethyl [C14]	LYZ	-1.18188	27.1719	-1.74054	0.101857	0.543187	-4.90579
Tryptic	[R].CCVTHDCCYKR.[L]	4xCarbamidomethyl [C1; C2; C7; C8]	PLA2G2A	-1.59618	24.888	-1.74071	0.101826	0.543187	-4.90553
Tryptic	[K].TFESLVDFSK.[A]		HADH	0.838854	21.5218	1.73782	0.102348	0.543789	-4.90984
Tryptic	[R].EVQGFESATFLGYFK.[S]		GSN	-0.667308	20.9734	-1.73874	0.102182	0.543789	-4.90847
Tryptic	[R].FANYIDK.[V]		VIM	0.366993	28.2019	1.73606	0.102354	0.543789	-4.91187
Tryptic	[R].HNPTGAVLFMGQINKP.[-]		SERPINE2	-0.465771	25.4203	-1.73659	0.102258	0.543789	-4.91109
Tryptic	[R].LSQIGVENTEENRR.[L]		ALDOC	-0.400047	22.2879	-1.73733	0.102123	0.543789	-4.90997
Tryptic	[K].NFEDVAFDEKK.[N]		P4HB	-0.371594	22.943	-1.73399	0.102729	0.543829	-4.91495
Tryptic	[K].QQNAQGGFSSTQDTVVALHALSK.[Y]		A2M	-0.758417	21.6158	-1.73717	0.102465	0.543829	-4.9108
Tryptic	[R].LCNSPSPQMNGKPCEGEAR.[E]	2xCarbamidomethyl [C2; C14]	THBS1	0.785245	21.2193	1.73562	0.102745	0.543829	-4.9131
Semi	[RH].TLTLVDTGIGMTK.[A]		HSP90AB1	-0.405743	24.0875	-1.73396	0.102735	0.543829	-4.915
Semi	[V].VEHPEFLK.[A]		GSN	-0.509643	21.2442	-1.73407	0.102715	0.543829	-4.91484
Tryptic	[R].EKLQEEMLQR.[E]		VIM	0.356696	26.9992	1.73261	0.10298	0.544665	-4.91701
Tryptic	[R].GGGALLGDR.[W]		C1R	0.807279	19.7575	1.73379	0.103078	0.544773	-4.91582
Tryptic	[K].LIPITIIK.[Q]		ABI3BP	0.629749	22.2114	1.73285	0.103194	0.544979	-4.91712
Tryptic	[R].SAPLAAGCPDR.[C]	1xCarbamidomethyl [C8]	HTRA1	-0.511831	25.4029	-1.73061	0.103346	0.545379	-4.91999
Tryptic	[K].IYFMAGSSR.[K]	1xOxidation [M4]	HSP90B1	-0.862726	20.4944	-1.73052	0.103675	0.546704	-4.92068
Semi	[E].DRTFLVGNLEIR.[E]		CILP	-0.974248	24.9371	-1.72186	0.105269	0.546896	-4.93352
Semi	[H].PDTGISSK.[A]		H2BC21	0.453073	19.971	1.71736	0.105792	0.546896	-4.93963
Tryptic	[K].ADLINNLGTIAK.[SF]		HSP90AA1	-0.371175	25.4119	-1.71826	0.105625	0.546896	-4.9383
Tryptic	[K].ARPNCGGNLLGVR.[T]	1xCarbamidomethyl [C5]	ACAN	-0.467856	34.6115	-1.72641	0.104116	0.546896	-4.92623
Tryptic	[K].EAFSLFDKDGDGTITTK.[E]		CALM3	-0.628492	23.144	-1.71789	0.10595	0.546896	-4.93929
Tryptic	[K].FDSSYDR.[DN]		FKBP9	-0.591737	20.3851	-1.72689	0.104223	0.546896	-4.92586
Tryptic	[K].GFGTDFK.[K]		HEXB	-0.431713	22.118	-1.72308	0.10473	0.546896	-4.93117
Tryptic	[K].GPVSVGVDAR.[H]		CTSS	0.626858	19.9209	1.72528	0.104581	0.546896	-4.92836
Tryptic	[K].IVSSAMEPDREYHFGQAVR.[F]		CFH	0.815202	21.2192	1.71869	0.105857	0.546896	-4.9382
Tryptic	[K].LQEVGQVSVSLQR.[A]		ITGAV	-0.659632	20.6191	-1.72001	0.105612	0.546896	-4.93625
Tryptic	[K].RVVRDPQGIR.[A]		LYZ	-1.48603	23.4506	-1.72	0.105615	0.546896	-4.93628
Tryptic	[K].SEISGDLAR.[L]		ANXA6	-0.783191	27.4568	-1.72148	0.105339	0.546896	-4.93408
Tryptic	[K].SLPCDICK.[D]	2xCarbamidomethyl [C4; C7]	PSAP	-0.769571	21.1856	-1.71911	0.10578	0.546896	-4.93759
Tryptic	[K].SNVGVALTFNCVER.[Q]	1xCarbamidomethyl [C11]	CILP	-0.823177	28.9743	-1.72366	0.104936	0.546896	-4.93085
Tryptic	[K].STGGAPTFNVTVTK.[T]		PFN1	0.403825	25.0486	1.71681	0.105895	0.546896	-4.94045
Tryptic	[K].TPAYFTSPK.[V]		HS3ST1	-1.05993	21.4241	-1.72095	0.105437	0.546896	-4.93486
Semi	[M].EGEVFYATSPEK.[F]		ACAN	-0.527424	23.0186	-1.72335	0.10468	0.546896	-4.93076
Tryptic	[R].AVIMGAPGSGK.[G]		AK3	0.663742	20.3994	1.72082	0.105462	0.546896	-4.93506
Tryptic	[R].ELLLDGGALQALGPR.[A]		CHADL	0.860186	20.4069	1.71822	0.105946	0.546896	-4.9389
Tryptic	[R].GGLDWCNAGWLSDGSVQYPITKPR.[E]	1xCarbamidomethyl [C6]	HAPLN1	-0.815024	28.2465	-1.7255	0.104596	0.546896	-4.92812
Tryptic	[R].LTVLPPELGNLDLTGQK.[Q]		RSU1	0.565329	21.7003	1.71812	0.105776	0.546896	-4.93873
Tryptic	[R].MDLLPLHMGLHK.[L]		TGM2	-0.539224	21.5188	-1.72187	0.104986	0.546896	-4.93301
Tryptic	[R].QSAFQYLQSTPAQSPAAGTVQGR.[V]		CILP	-0.927464	27.2145	-1.7286	0.104027	0.546896	-4.92354
Tryptic	[R].STDYGIFQINSR.[Y]		LYZ	-1.10904	29.2012	-1.72479	0.104728	0.546896	-4.92919
Tryptic	[R].TGDEITYQCR.[N]	1xCarbamidomethyl [C9]	CFH	0.891969	21.2335	1.72955	0.103853	0.546896	-4.92213
Tryptic	[R].TQEEIVAK.[V]		PDIA4	-0.414522	25.9097	-1.72319	0.10471	0.546896	-4.931
Tryptic	[R].TVQIEASTVEIEER.[G]		SEPTIN2	1.44905	23.4493	1.72878	0.103994	0.546896	-4.92327
Tryptic	[R].VLIALLAR.[N]		COLGALT1	-1.00892	20.365	-1.72546	0.104604	0.546896	-4.92819
Tryptic	[RK].SPEDLER.[GL]		GPI	1.16297	20.3557	1.72864	0.104019	0.546896	-4.92348
Semi	[M].PMFIVNTNVPR.[A]	1xOxidation [M2]	MIF	-0.55099	21.008	-1.71623	0.10607	0.547115	-4.94142
Tryptic	[K].DNMALQR.[V]		HSPA9	0.375772	21.7074	1.7154	0.106158	0.547171	-4.94253
Tryptic	[K].VIPQGSCR.[R]	1xCarbamidomethyl [C7]	CILP	-0.719958	30.2025	-1.71506	0.106536	0.547923	-4.94357
Tryptic	[R].FVNVVPTFGK.[K]		FAU	-0.311763	23.4144	-1.71353	0.106509	0.547923	-4.9453
Tryptic	[R].VVDLMAHMASKE.[-]	1xOxidation [M]	GAPDH	-0.585389	24.248	-1.71474	0.106474	0.547923	-4.94383
Tryptic	[K].GDYPLEAVR.[M]		PKM	-0.363341	26.9745	-1.71148	0.106894	0.548192	-4.94832
Tryptic	[K].ITLDNAYMEK.[C]		PKM	-0.383309	26.6904	-1.7109	0.107004	0.548192	-4.94918
Tryptic	[K].KPAEDEWGK.[T]		FTL	1.1669	20.4683	1.71189	0.10713	0.548192	-4.94824
Tryptic	[K].NFPNAIEHTLQWAR.[D]		UBA1	-0.620922	21.9479	-1.71321	0.106827	0.548192	-4.9462
Tryptic	[K].NLLHVTDTGVGMTREELVK.[N]		HSP90B1	-1.0244	20.6953	-1.71219	0.107075	0.548192	-4.9478
Tryptic	[R].YLIEIAK.[N]		IST1	0.563963	20.5279	1.71095	0.10712	0.548192	-4.94931
Semi	[Y].QDKVSLPNYPAIPSDATLEVQSLR.[S]		ACAN	0.727727	24.5552	1.71419	0.106699	0.548192	-4.94485
Semi	[C].HLSCSALLQDNIADAVACAK.[R]	2xCarbamidomethyl [C4; C18]	LYZ	-1.40077	24.9172	-1.71	0.107486	0.548503	-4.95102
Tryptic	[K].NADEVELK.[M]		COL12A1	-1.57506	21.4171	-1.71038	0.107415	0.548503	-4.95046
Tryptic	[R].SSAAGEGTLAR.[A]		LTBP2	0.495359	22.0418	1.70827	0.107501	0.548503	-4.95306
Tryptic	[R].YLEAALR.[L]		P3H4	-0.568894	20.6603	-1.70948	0.107409	0.548503	-4.9515
Tryptic	[K].GVNLPGAAVDLPAVSEKDIQDLK.[F]		PKM	-0.733438	24.6399	-1.70951	0.10758	0.54851	-4.95175
Tryptic	[R].SLLQFLR.[L]		HDDC2	0.67604	19.831	1.70785	0.107893	0.549713	-4.95419
Tryptic	[K].LQNLQLQPGNAK.[L]		SCP2	0.427551	20.0152	1.70417	0.108279	0.550885	-4.9591
Tryptic	[K].NLLHVTDTGVGMTR.[E]		HSP90B1	-0.362615	25.0582	-1.70429	0.108256	0.550885	-4.95893
Tryptic	[K].GTFATLSELHCDKLHVDPENFR.[L]	1xCarbamidomethyl [C11]	HBB	-0.845055	21.8906	-1.70538	0.108363	0.550916	-4.95783
Tryptic	[R].AVYLPNCDR.[K]	1xCarbamidomethyl [C7]	IGFBP5	-0.682312	22.2104	-1.70483	0.108467	0.551049	-4.95863
Tryptic	[K].EHPVLALPGAPAQFPVLEEHRPLQK.[Y]		POFUT1	-0.997019	21.1022	-1.70267	0.108878	0.552743	-4.9618
Tryptic	[K].FTEAIVDAEPK.[Y]		ABI3BP	0.790706	23.8468	1.70183	0.109039	0.55316	-4.96304
Tryptic	[K].TGAAPIIDVVR.[S]		RPL27A	-0.372773	23.4573	-1.69887	0.10929	0.553771	-4.96688
Tryptic	[K].VEHSDLSFSK.[D]		B2M	0.364423	23.7026	1.69875	0.109315	0.553771	-4.96707
Semi	[G].CYGDKDEFPGVR.[T]	1xCarbamidomethyl [C1]	ACAN	-0.948079	24.4501	-1.69605	0.110149	0.554215	-4.97152
Tryptic	[K].CSGMLYDQDR.[V]	1xCarbamidomethyl [C1]	CILP	-0.767959	26.796	-1.69771	0.109828	0.554215	-4.96907
Tryptic	[K].HFSPEELK.[V]		CRYAB	0.513687	25.4972	1.69562	0.109917	0.554215	-4.97166
Tryptic	[K].IAFSATR.[T]		C1QB	0.737053	20.4896	1.69611	0.110137	0.554215	-4.97143
Tryptic	[K].VGALASLIR.[S]		CPQ	-0.483936	22.6477	-1.69359	0.110308	0.554215	-4.97463
Tryptic	[K].VIPELNGK.[L]		GAPDH	-0.43752	23.8935	-1.6952	0.109999	0.554215	-4.97228
Tryptic	[K].YLQIIFLHSNSIAR.[V]		ASPN	0.918439	23.0243	1.69481	0.110387	0.554215	-4.97332
Tryptic	[KR].VIFLENYR.[V]		PYGB	0.427865	23.4277	1.69611	0.109822	0.554215	-4.97094
Tryptic	[R].AGAGDFMR.[Y]		FKBP10	-0.549307	21.165	-1.69493	0.110132	0.554215	-4.9728
Tryptic	[R].GSPTRPNPPVR.[N]		DPYSL3	0.704373	20.7467	1.69464	0.11042	0.554215	-4.97358
Tryptic	[R].RLAPITSDPTEATAVGAVEASFK.[C]		PKM	-0.565831	22.4641	-1.69645	0.109902	0.554215	-4.97067
Tryptic	[R].SASNMAIVDVK.[M]		A2M	-0.862154	21.9693	-1.69488	0.110374	0.554215	-4.97323
Tryptic	[R].VVDLNLLTEEVR.[L]		PDGFC	-0.801439	20.8976	-1.69586	0.110185	0.554215	-4.97179
Tryptic	[K].NSVSSCDQEHQSALEEAKQPK.[N]	1xCarbamidomethyl [C6]	SMOC2	-0.775094	20.8408	-1.69343	0.110654	0.554995	-4.97535
Tryptic	[R].HGSLGFLPR.[K]		RPL3	-0.393781	22.8304	-1.69123	0.110766	0.555165	-4.97809
Tryptic	[K].GRPYDYNGPR.[E]		PDIA4	-0.40375	21.1946	-1.69031	0.110946	0.555619	-4.97944
Tryptic	[R].ALLQAILQTEDMLK.[V]	1xOxidation [M12]	DSP	0.760366	20.7606	1.69157	0.111014	0.555619	-4.97806
Tryptic	[K].GFALLNFVVK.[Y]		PLOD2	-0.447615	19.597	-1.68879	0.111241	0.556362	-4.98166
Tryptic	[R].QTVSWAVTPK.[S]		A2M	-0.637658	21.6088	-1.6898	0.111331	0.556419	-4.98061
Semi	[F].YGCHCGVGGR.[G]	2xCarbamidomethyl [C3; C5]	PLA2G2A	-1.08708	23.2725	-1.68717	0.111872	0.557549	-4.9845
Tryptic	[K].ALAAGGVGSIVR.[V]		ARPC5	0.298059	23.0051	1.68669	0.111651	0.557549	-4.98473
Tryptic	[K].VLGDVIEVHGK.[H]		CRYAB	0.425521	26.0721	1.68558	0.111868	0.557549	-4.98636
Semi	[N].LQPASEYTVSLVAIK.[G]		FN1	-1.18237	23.9312	-1.68776	0.111756	0.557549	-4.98363
Tryptic	[R].VTGALQFGELQK.[Q]		CSPG4	-0.432534	20.4257	-1.68437	0.112104	0.558314	-4.98812
Tryptic	[R].APYYNYK.[D]		CTBS	-0.438519	20.7599	-1.68231	0.11251	0.559844	-4.99113
Semi	[Y].TITGLQPGTDYK.[I]		FN1	-1.48533	20.7377	-1.68361	0.11257	0.559844	-4.98969
Tryptic	[K].ECGGVFTDPK.[Q]	1xCarbamidomethyl [C2]	TNFAIP6	1.2268	22.6035	1.68155	0.112974	0.560212	-4.99268
Tryptic	[K].LYTLVLTDPDAPSRK.[D]		PEBP1	0.431181	22.5245	1.67959	0.113046	0.560212	-4.99509
Tryptic	[K].NFGIGQDIQPK.[R]		RPL7A	-0.296584	23.1445	-1.67923	0.113118	0.560212	-4.99562
Tryptic	[K].SAADLISQAR.[K]		DPYSL3	0.552844	22.4713	1.68164	0.112765	0.560212	-4.99229
Tryptic	[R].GYDFPAVLR.[W]		EHD2	0.585116	20.4367	1.68031	0.113115	0.560212	-4.99435
Tryptic	[R].YQLGSGEAR.[L]		HSPG2	-0.59399	21.5307	-1.68083	0.113036	0.560212	-4.99362
Tryptic	[K].YNQLLR.[I]		ENO1	0.705796	19.5546	1.67901	0.113477	0.56042	-4.99639
Tryptic	[R].CEHSQALHCHPEACGPDATCVNRPDGR.[G]	Carbamidomethyl [C]; 1xCarbamidomethyl [N-Term]	HSPG2	0.515492	20.7834	1.67778	0.113404	0.56042	-4.99773
Tryptic	[R].FYQALDDR.[L]		AGPAT5	-0.61407	29.5818	-1.67989	0.113245	0.56042	-4.99502
Tryptic	[R].VLDPFTIKPLDR.[K]		TKT	-0.362713	24.471	-1.67745	0.113469	0.56042	-4.9982
Tryptic	[R].LLVPYLMEAIR.[L]		HADH	0.639887	20.2778	1.67771	0.113728	0.561271	-4.99827
Tryptic	[K].LHGGSPWPPCQYR.[A]	1xCarbamidomethyl [C10]	ANG	-0.854691	28.2874	-1.67496	0.114279	0.561639	-5.00227
Tryptic	[K].VKIVGPLEVNVR.[S]		CILP	-1.30788	22.0213	-1.67657	0.11396	0.561639	-4.99994
Tryptic	[R].AGLPGSDGAPGPPGTSLMLPFR.[F]	3xOxidation [P10; M/P]	COL11A2	-0.644394	24.4835	-1.67502	0.114268	0.561639	-5.00219
Tryptic	[R].GQPSMCQAFAADPK.[P]	1xCarbamidomethyl [C6]	FGFBP2	-0.473961	27.7393	-1.67374	0.114209	0.561639	-5.00362
Tryptic	[R].YIETDPANRDR.[R]		GSN	-0.610872	22.5687	-1.67566	0.114085	0.561639	-5.00118
Tryptic	[R].YVWLVYEQDRPLK.[C]		PEBP1	0.532336	22.3198	1.67395	0.114209	0.561639	-5.00336
Tryptic	[K].GSGTAEVELKK.[G]		PKM	-0.46586	24.2829	-1.67236	0.114483	0.56197	-5.00562
Tryptic	[R].GAFGKPQGTVAR.[V]		RPL10	-0.446975	23.1713	-1.67225	0.114505	0.56197	-5.00577
Tryptic	[R].HYLPVK.[I]		HEXB	-0.405001	23.8767	-1.67179	0.114597	0.562031	-5.00644
Tryptic	[K].LEPQIASASEYAHR.[G]		PLIN3	0.614624	20.8361	1.67243	0.114727	0.562282	-5.00586
Tryptic	[K].IEPGTLGVEHSWDTPCR.[S]	1xCarbamidomethyl [C16]	OLFML1	0.89665	19.8514	1.67151	0.114967	0.56307	-5.00727
Tryptic	[R].QGIPFFGQVR.[L]		A2M	-0.799236	21.799	-1.67025	0.115221	0.563923	-5.00911
Tryptic	[K].AMSQDGASQFQEVIR.[Q]		UGP2	0.981008	21.6006	1.66808	0.115656	0.565046	-5.01225
Tryptic	[K].ENLLDFIK.[H]		P4HB	-0.501889	26.481	-1.66498	0.115967	0.565046	-5.01633
Tryptic	[K].NQVALNPQNTVFDAK.[R]		HSPA1B	-0.436213	22.8322	-1.66527	0.115908	0.565046	-5.01591
Tryptic	[R].FSIIGFSNR.[I]		ITIH5	0.502648	19.4365	1.66477	0.116009	0.565046	-5.01663
Tryptic	[R].NMNKEDEGEITK.[S]		TNC	1.52453	21.7923	1.66801	0.11567	0.565046	-5.01235
Tryptic	[R].SHDTTSNTLAQLLAK.[A]		CAVIN3	0.488665	23.7454	1.6657	0.115821	0.565046	-5.01528
Tryptic	[R].VLCQGLK.[D]	1xCarbamidomethyl [C3]	RNH1	0.54414	19.7792	1.66583	0.115906	0.565046	-5.01524
Semi	[KF].ELCQLR.[MF]	1xCarbamidomethyl [C3]	UNC13D	-0.493024	25.71	-1.66351	0.116263	0.565894	-5.01845
Tryptic	[K].LLSNDEVTIK.[Y]		TFG	0.431479	21.2176	1.66304	0.116358	0.565969	-5.01913
Tryptic	[K].GLTPSQIGVILR.[D]		RPS13	-0.416793	21.5171	-1.66251	0.116466	0.566102	-5.0199
Tryptic	[K].VLLPEYGGTK.[V]		HSPE1	0.448047	24.7462	1.66187	0.116595	0.566238	-5.02082
Tryptic	[R].ELTAVVQK.[R]		RPS3	-0.373751	22.7596	-1.66102	0.116768	0.566238	-5.02205
Tryptic	[R].NVVVACENGLPVHLDQSIFR.[R]	1xCarbamidomethyl [C6]	ANG	-0.922696	27.1926	-1.66291	0.116699	0.566238	-5.01972
Tryptic	[R].VSFELFADKVPK.[T]		PPIA	-0.307429	24.9742	-1.6608	0.116814	0.566238	-5.02238
Tryptic	[K].ATQALVLAPTR.[E]		EIF4A1	0.407729	21.5451	1.65639	0.117712	0.566311	-5.02874
Tryptic	[K].ATYIQNYR.[L]		CTBS	-0.378395	21.3541	-1.65778	0.117429	0.566311	-5.02674
Tryptic	[K].DPLAVDK.[I]		S100A10	-0.777475	22.1842	-1.65968	0.117355	0.566311	-5.02439
Tryptic	[K].EATTNAPFR.[L]		SERPINB1	0.392515	20.968	1.65602	0.117788	0.566311	-5.02928
Tryptic	[K].EVYPEAR.[K]		SAP18	-0.402512	20.8089	-1.65794	0.117394	0.566311	-5.0265
Tryptic	[K].LKAEGSEIR.[L]		P4HB	-0.343621	23.2959	-1.65896	0.117187	0.566311	-5.02503
Tryptic	[K].SESPKEPEQLRK.[L]		HNRNPA1	0.388392	21.4774	1.65903	0.117174	0.566311	-5.02493
Tryptic	[R].LTGDAFR.[K]		TXNDC12	-0.327433	22.6183	-1.65939	0.1171	0.566311	-5.02441
Tryptic	[R].QVDQLTNDK.[A]	1xGln->pyro-Glu [N-Term]	VIM	0.456601	23.7275	1.65679	0.11763	0.566311	-5.02817
Tryptic	[R].RPPLCYHNGVQYR.[N]	1xCarbamidomethyl [C5]	THBS1	0.97352	22.0707	1.65877	0.117541	0.566311	-5.02571
Tryptic	[R].SGDEVHYHVTAGPR.[W]		CSPG4	-0.482605	22.0466	-1.65858	0.117266	0.566311	-5.02559
Tryptic	[R].TPSALAILENANVLAR.[Y]		ALDOC	-0.734834	23.5511	-1.65852	0.117592	0.566311	-5.02607
Tryptic	[K].IEVLEEELR.[L]		DSP	1.44863	21.3305	1.65617	0.118072	0.566651	-5.02945
Tryptic	[K].IKPHLMSQELPEDWDKQPVK.[V]		P4HB	-0.422368	25.118	-1.65498	0.118002	0.566651	-5.03079
Tryptic	[R].VTNENSNCEMR.[K]	1xCarbamidomethyl [C8]	CCN6	-0.40367	20.8477	-1.65444	0.118113	0.566651	-5.03156
Semi	[Y].LYLSHNDIR.[V]		CHAD	0.411607	23.5609	1.65411	0.118179	0.566651	-5.03203
Semi	[R].GISLANWM.[C]	1xOxidation [M8]	LYZ	-0.519322	25.1746	-1.6538	0.118275	0.566727	-5.03251
Tryptic	[K].KPLNTEGVMK.[S]	1xOxidation [M9]	F13A1	-0.701516	20.4109	-1.65388	0.118543	0.567627	-5.03276
Tryptic	[K].MYTGLCNFVER.[W]	1xCarbamidomethyl [C6]	TIMP3	-0.727744	23.105	-1.65334	0.118654	0.567777	-5.03354
Tryptic	[K].AVAGNISDPGLQK.[S]		VCL	0.330334	21.5277	1.65081	0.11886	0.568249	-5.03679
Tryptic	[K].DITPLQVVLPNTALHLK.[A]		MVP	-0.652205	22.5857	-1.65178	0.118975	0.568249	-5.03578
Tryptic	[K].LSEIMEK.[G]		AK1	-0.37259	23.5551	-1.64957	0.119116	0.568249	-5.03858
Tryptic	[R].YLAPSGPSGTLK.[A]		FSCN1	-0.394049	22.6765	-1.64938	0.119154	0.568249	-5.03885
Semi	[T].LAVMSVDLGSESMK.[V]		HYOU1	-0.432634	20.2141	-1.64983	0.119061	0.568249	-5.0382
Tryptic	[K].QVVESAYEVIK.[L]		LDHA	0.359376	25.8991	1.64896	0.119242	0.568283	-5.03945
Tryptic	[K].QLDDLKVELSQLR.[V]		RPL35	-0.354531	23.7069	-1.64782	0.119477	0.56893	-5.04109
Tryptic	[K].SQPAPAEFR.[A]		MPST	0.497075	20.2014	1.64753	0.119538	0.56893	-5.04151
Tryptic	[K].FPLTTESAMK.[K]		RPL23A	-0.391084	23.048	-1.64689	0.119671	0.569182	-5.04244
Tryptic	[K].STVEGIQASVK.[T]		VCL	0.428748	20.7605	1.64597	0.119861	0.569578	-5.04375
Semi	[L].EEVPSALPR.[N]		PRELP	-0.86419	20.8616	-1.64723	0.119915	0.569578	-5.04232
Tryptic	[K].ALFDVLAHPQNYFK.[Y]		SCUBE2	1.10943	20.1582	1.64556	0.120262	0.569696	-5.04471
Tryptic	[K].CLDPVDTPNPTR.[R]	1xPyro-carbamidomethyl [N-Term]	SLPI	-0.846534	25.1844	-1.64599	0.120173	0.569696	-5.04409
Tryptic	[K].LPVLPPK.[L]		OGN	0.529721	30.2958	1.6455	0.120035	0.569696	-5.04452
Tryptic	[R].NEALAALLR.[D]		PLS3	0.494398	21.5781	1.64435	0.1202	0.569696	-5.04609
Tryptic	[K].ADIEEIK.[S]		NUCB2	-0.626419	20.8516	-1.63952	0.121521	0.570887	-5.05336
Tryptic	[K].GVDEATIIDILTKR.[N]		ANXA1	0.871763	22.7289	1.64072	0.121273	0.570887	-5.05165
Tryptic	[K].SGSGQSSGYSQHGSGSSHSSGYR.[K]		HRNR	0.916949	20.3065	1.63966	0.121496	0.570887	-5.05317
Tryptic	[K].SLYSFIK.[G]		ANXA4	0.352862	24.555	1.64193	0.120704	0.570887	-5.04956
Tryptic	[K].SSAEVIAQAR.[K]		DPYSL2	0.345455	22.6367	1.64228	0.120631	0.570887	-5.04906
Tryptic	[K].VLGITDMFDSSK.[A]	1xOxidation [M7]	SERPINE2	-0.910937	23.6288	-1.63934	0.121561	0.570887	-5.05362
Tryptic	[K].VSQLYMNPK.[A]		PYGL	0.543207	21.4798	1.63944	0.121357	0.570887	-5.05328
Tryptic	[K].YLIVVRPAPPPSQK.[K]		ABI3BP	0.67381	23.7767	1.64077	0.121262	0.570887	-5.05158
Tryptic	[R].AENFFILR.[R]		ARPC4	-0.457252	20.2804	-1.63815	0.121495	0.570887	-5.05497
Tryptic	[R].LQDEIQNMKEEMAR.[H]		VIM	0.322187	27.7708	1.6405	0.121004	0.570887	-5.05161
Tryptic	[R].MLLPGGVGR.[A]		OLFML1	0.832989	20.5671	1.64035	0.121349	0.570887	-5.05217
Tryptic	[R].VNSAYQDKVSLPNYPAIPSDATLEVQSLR.[S]		ACAN	-1.1176	29.9193	-1.64082	0.121252	0.570887	-5.05151
Tryptic	[R].YCESIMR.[R]	1xCarbamidomethyl [C2]	ANG	-0.762476	27.6213	-1.64179	0.121048	0.570887	-5.05011
Semi	[Q].GGVLPNIQAVLLPK.[K]		H2AC20	0.791125	20.3318	1.63679	0.122099	0.572404	-5.05728
Tryptic	[R].GDQYCGGLLDRPSGSFK.[T]	1xCarbamidomethyl [C5]	PCOLCE2	0.607807	25.1672	1.63614	0.12218	0.572404	-5.05814
Tryptic	[R].IIDSLFNTVTDKK.[I]		UGDH	-0.439795	23.6712	-1.63478	0.122208	0.572404	-5.0598
Semi	[RQ].AVFPSIVGRPR.[QH]		ACTB	0.336047	26.571	1.63549	0.122058	0.572404	-5.05879
Tryptic	[K].DFNMPLTISSLK.[D]		PDLIM5	0.500527	19.7938	1.63428	0.122313	0.57252	-5.06052
Tryptic	[R].LSEADIR.[G]		TYMP	0.874098	21.2074	1.63476	0.122527	0.57314	-5.06017
Tryptic	[K].DVFRDPALKR.[K]		RPL27	-0.404772	21.5697	-1.63053	0.123107	0.575076	-5.06587
Tryptic	[K].EADLVFISVNTPTK.[T]		UGDH	-0.597456	20.9013	-1.62702	0.124115	0.575076	-5.07115
Tryptic	[K].GAYPLSIEPIGVR.[F]		CP	0.601289	20.4443	1.6278	0.123948	0.575076	-5.07004
Tryptic	[K].ILIDSIYK.[V]		PLCH1	-0.339801	22.587	-1.62561	0.124159	0.575076	-5.07289
Tryptic	[K].IPAMTIAK.[N]	1xOxidation [M4]	HSPD1	-0.388254	21.3794	-1.62955	0.123316	0.575076	-5.06727
Tryptic	[K].LSYEGEVTK.[S]		SERPINF1	0.849375	19.9078	1.62937	0.123671	0.575076	-5.06787
Tryptic	[K].RCCPDTCGIK.[C]	3xCarbamidomethyl [C2; C3; C7]	SLPI	-0.498915	22.1948	-1.62832	0.123578	0.575076	-5.06902
Tryptic	[K].TLTIPFK.[N]		MYOC	-0.823323	20.4038	-1.62831	0.123896	0.575076	-5.06937
Tryptic	[R].CCVTHDCCYK.[R]	Carbamidomethyl [C]; 1xCarbamidomethyl [N-Term]	PLA2G2A	-0.882635	31.2748	-1.62996	0.123546	0.575076	-5.06703
Tryptic	[R].DSNYHLLMSVQESLER.[K]		GLUD1	0.760101	20.9222	1.62716	0.124142	0.575076	-5.07101
Tryptic	[R].FVGFPDK.[K]		HAPLN1	-0.352571	28.645	-1.62947	0.123335	0.575076	-5.06739
Tryptic	[R].ISWYLR.[D]		ECH1	0.518675	20.7274	1.62925	0.123429	0.575076	-5.06775
Tryptic	[R].IVALFPK.[D]		PYGL	0.585843	21.6953	1.63161	0.123131	0.575076	-5.0646
Tryptic	[R].LFEGNALLR.[R]		RPS9	-0.382407	23.0454	-1.62579	0.12412	0.575076	-5.07263
Tryptic	[R].QAVDVSPLRR.[V]		RPS5	-0.626429	20.6509	-1.62723	0.124128	0.575076	-5.07091
Semi	[Q].DKVSLPNYPAIPSDATLEVQSLR.[S]		ACAN	-1.18357	24.8166	-1.62657	0.124269	0.575213	-5.07186
Tryptic	[K].LVEDHLAVQSLIR.[A]		OGDH	-0.346498	20.7479	-1.62302	0.124714	0.575411	-5.07657
Tryptic	[K].RVPGSPTNLANR.[Q]		HSPG2	0.69025	20.8048	1.62483	0.124641	0.575411	-5.07433
Tryptic	[R].DGQLQMVR.[I]		TNXB	0.916776	20.6474	1.62447	0.124718	0.575411	-5.07484
Tryptic	[R].NTDEMVELR.[I]		HNRNPK	0.54518	20.8161	1.62504	0.124444	0.575411	-5.07388
Tryptic	[R].VYALPEDLVEVKPK.[M]		PLS3	0.411526	22.0242	1.62404	0.124495	0.575411	-5.07513
Tryptic	[R].LIVDEAINEDNSVVSLSQPK.[M]		VCP	-0.708414	20.9582	-1.62396	0.124828	0.575541	-5.07556
Tryptic	[R].YWCNDGK.[T]	1xCarbamidomethyl [C3]	LYZ	-1.05455	29.5285	-1.62237	0.125171	0.576746	-5.07783
Tryptic	[K].MVSGFIPLKPTVK.[M]		A2M	-0.877457	23.0133	-1.62186	0.12528	0.576853	-5.07855
Tryptic	[K].VGVNGFGR.[I]		GAPDH	-0.738801	23.1607	-1.6215	0.125357	0.576853	-5.07906
Tryptic	[R].ISQSGDFLR.[Y]		FKBP9	-0.561547	20.1128	-1.62017	0.125531	0.577279	-5.08084
Tryptic	[K].MHLYGLHEGQR.[V]		TNXB	1.2032	21.3669	1.61876	0.12595	0.578829	-5.08295
Tryptic	[K].DNNLLGR.[F]		HSPA1B	-0.400111	22.6714	-1.61571	0.126295	0.579494	-5.08697
Tryptic	[K].LASVPAGGAVAVSAAPGSAAPAAGSAPAAAEEK.[K]		RPLP2	-0.345572	23.6749	-1.61567	0.126303	0.579494	-5.08702
Tryptic	[R].AWVAWR.[N]		LYZ	-0.923502	29.4165	-1.61696	0.12634	0.579494	-5.08551
Tryptic	[R].FRPAGAAPRPPPKPM.[-]		RPS26	-0.532629	24.6725	-1.61507	0.126561	0.579758	-5.088
Tryptic	[R].PTFIGTEPSLGVK.[K]		BCAT1	0.654325	21.4587	1.61612	0.126521	0.579758	-5.08669
Tryptic	[K].IDLAGSSLSGILDK.[D]		SH3KBP1	0.570434	20.1036	1.61207	0.127325	0.580124	-5.09235
Tryptic	[K].LCEGFNEVLK.[Q]	1xCarbamidomethyl [C2]	CHCHD2	0.625923	19.3576	1.61449	0.126876	0.580124	-5.089
Tryptic	[R].EEKPAVTAAPK.[K]		CRYAB	0.498354	25.1917	1.61158	0.127204	0.580124	-5.09283
Tryptic	[R].GMYDGPVFDLTTTPK.[G]		DPYSL3	0.691629	20.8948	1.61257	0.127296	0.580124	-5.09172
Tryptic	[R].KQMVIDVLHPGK.[A]		RPS24	-0.348671	22.0816	-1.61074	0.127378	0.580124	-5.094
Tryptic	[R].LNFSHGTHEYHAETIK.[N]		PKM	-0.450779	27.6068	-1.61078	0.12737	0.580124	-5.09395
Tryptic	[R].LVEDMENK.[I]		CAPZB	0.520912	20.7278	1.61249	0.127075	0.580124	-5.09161
Tryptic	[R].MFGGPGTASR.[P]		VIM	0.467376	27.1805	1.61196	0.127112	0.580124	-5.09228
Tryptic	[R].QSVFPFESGKPFK.[I]	1xGln->pyro-Glu [N-Term]	LGALS3	-0.442489	23.623	-1.61121	0.127275	0.580124	-5.09333
Tryptic	[K].SIEDFAHSSFQMALSK.[G]		IDH1	-0.40138	22.0386	-1.60966	0.127616	0.58046	-5.09554
Tryptic	[R].QQPMALAVALTK.[G]	1xGln->pyro-Glu [N-Term]	GAA	-0.55153	19.0194	-1.61088	0.127544	0.58046	-5.094
Tryptic	[K].APGTPHSHTKPYVR.[S]		RPL18	-0.375897	21.6761	-1.60774	0.128037	0.580881	-5.09824
Semi	[K].QMEQTYWQAN.[P]		COMP	-0.775776	26.4194	-1.60953	0.127961	0.580881	-5.09602
Tryptic	[R].QLLTLSSELSQAR.[D]		EZR	0.599493	20.6495	1.60924	0.127968	0.580881	-5.09638
Tryptic	[R].VLPEFDTPGHTLSWGK.[G]		HEXB	-0.603562	22.6341	-1.60976	0.127873	0.580881	-5.09566
Tryptic	[K].GAAMVTAVAYR.[L]		HK1	0.777963	20.4265	1.60787	0.128325	0.581454	-5.09836
Tryptic	[K].TIEEVVGR.[A]		ALDH2	1.04611	20.92	1.60786	0.128327	0.581454	-5.09838
Tryptic	[K].HKLYGVYCFR.[A]	1xCarbamidomethyl [C8]	HAPLN1	-0.877335	25.1915	-1.60614	0.128706	0.581683	-5.10081
Tryptic	[K].LLSTELQAELSR.[T]		CNPY4	-0.662076	21.3974	-1.60696	0.128526	0.581683	-5.09965
Tryptic	[R].AEAGDNLGALVR.[G]		TUFM	0.562179	21.9959	1.60596	0.128657	0.581683	-5.10098
Tryptic	[R].GEMFVFK.[DEG]		MMP14	-2.12963	22.2693	-1.60668	0.128587	0.581683	-5.10004
Tryptic	[K].MAATFIGNSTAIQELFK.[R]	1xOxidation [M1]	TUBB4A	-0.608883	19.4168	-1.60522	0.128883	0.582111	-5.10208
Tryptic	[K].EIEVGGGR.[K]		RPS7	0.635581	22.7859	1.6022	0.129576	0.584124	-5.10635
Tryptic	[K].GSVYIGGAPDVATLTGGR.[F]		HSPG2	-0.493727	20.452	-1.60078	0.129576	0.584124	-5.10807
Tryptic	[R].ELPSFLGK.[R]		S100A4	-0.455506	23.2976	-1.6014	0.129439	0.584124	-5.1072
Semi	[T].PCVGDKDSSPGVR.[T]	1xCarbamidomethyl [C2]	ACAN	-0.666905	26.0268	-1.59994	0.130079	0.586018	-5.10954
Tryptic	[K].GSGTAEVELK.[K]		PKM	-0.409957	25.626	-1.59725	0.130362	0.586919	-5.11304
Tryptic	[K].SLGVGFATR.[Q]		FABP3	-0.886578	21.3691	-1.59717	0.130697	0.588054	-5.11344
Semi	[F].PSIVGRPR.[QH]		ACTB	0.354135	22.5173	1.59514	0.130836	0.588304	-5.11602
Tryptic	[K].FTFQEAANECR.[R]	1xCarbamidomethyl [C10]	ACAN	-0.360409	34.2975	-1.59302	0.13131	0.588401	-5.11899
Tryptic	[K].LTLDKLDVK.[G]		PGK1	-0.437299	23.8629	-1.5943	0.131023	0.588401	-5.11719
Tryptic	[K].TDPSVRPMHER.[V]		OCIAD1	-1.11175	20.4516	-1.59439	0.13132	0.588401	-5.11735
Tryptic	[K].VIILGDSGVGK.[T]		RAB7A	0.45551	20.6406	1.59282	0.131356	0.588401	-5.11928
Semi	[L].SVSIPQPSPLR.[V]		ACAN	-0.495157	28.388	-1.59296	0.131347	0.588401	-5.1191
Semi	[Q].SLTCEVDALK.[G]	1xCarbamidomethyl [C4]	VIM	0.579743	19.3161	1.59494	0.131139	0.588401	-5.11652
Tryptic	[K].QFLPFLQR.[A]	1xGln->pyro-Glu [N-Term]	SND1	-0.462963	17.429	-1.59244	0.131442	0.588413	-5.11981
Tryptic	[K].ILATPPQEDAPSVDIANIR.[M]		TKT	-0.410626	24.0287	-1.59147	0.131659	0.589016	-5.12117
Tryptic	[R].ADLAAQYTTVGR.[M]		SGSH	-0.423103	20.632	-1.59089	0.13179	0.589228	-5.12199
Tryptic	[K].DFADIPNLR.[R]		OGN	0.363365	30.0335	1.58942	0.132123	0.589309	-5.12405
Tryptic	[K].LYGVYCFR.[A]	1xCarbamidomethyl [C6]	HAPLN1	-0.812551	25.2678	-1.59174	0.131913	0.589309	-5.12105
Tryptic	[K].YLLETSGNLDGLEYK.[L]		NAMPT	0.97517	22.6178	1.59119	0.132038	0.589309	-5.12183
Tryptic	[R].IDSLLENDR.[Q]		CLU	0.484299	27.1046	1.58933	0.132141	0.589309	-5.12417
Tryptic	[K].AYEDQTKPVLEYYQK.[K]		AK3	0.947535	19.7302	1.58954	0.132411	0.59014	-5.12414
Tryptic	[K].QGSTGEEFHFQTGGR.[D]		FGFBP2	-0.409177	28.573	-1.58702	0.132665	0.590443	-5.12741
Tryptic	[R].ALGFPLERPK.[S]		CS	0.464336	19.4684	1.58674	0.132729	0.590443	-5.12781
Tryptic	[R].DTADGILTDVILK.[G]		SRPX	1.05955	22.8677	1.5888	0.132578	0.590443	-5.12518
Tryptic	[EK].SAAFLLR.[SE]		GUSB	0.3822	20.9493	1.58543	0.133027	0.590565	-5.12964
Tryptic	[K].AAQVTIQSSGTFSSK.[F]		A2M	-0.821222	21.7279	-1.58499	0.13344	0.590565	-5.1305
Tryptic	[K].AHLLADMAHISGLVAAK.[V]		SHMT2	-0.76602	21.2853	-1.58704	0.132976	0.590565	-5.12764
Tryptic	[K].YQGTILSIDDNLQR.[T]		DSG1	0.823649	21.6633	1.58763	0.132843	0.590565	-5.12682
Tryptic	[R].EADDIVNWLK.[K]		P4HB	-0.472248	24.9484	-1.58398	0.133356	0.590565	-5.13167
Tryptic	[R].EYTINIHK.[R]		RPL31	-0.464285	20.1557	-1.58459	0.133216	0.590565	-5.13081
Tryptic	[R].LGMDGYR.[G]		LYZ	-0.974032	30.0152	-1.58565	0.133291	0.590565	-5.12958
Tryptic	[R].QVDQLTNDK.[A]		VIM	0.363852	27.2035	1.58332	0.133507	0.590565	-5.1326
Semi	[RA].FYQDLK.[DG]		MANF	-0.377392	21.6857	-1.58411	0.133326	0.590565	-5.13149
Tryptic	[K].VSDATGQMNLTK.[V]	1xOxidation [M8]	CAPG	0.484786	20.7395	1.58038	0.134178	0.592841	-5.13671
Tryptic	[R].GLLSSLDHTSIR.[R]		CYC1	-0.434638	23.0156	-1.58033	0.134189	0.592841	-5.13677
Tryptic	[R].NLEQLR.[L]		PRELP	0.331345	33.8935	1.5798	0.134311	0.593011	-5.13751
Tryptic	[R].YKKPECQSDWQCPGKK.[R]	2xCarbamidomethyl [C6; C12]	SLPI	-0.857005	24.5632	-1.57937	0.134724	0.594462	-5.13834
Semi	[M].PFLELDTNLPANR.[V]		DDT	0.489036	21.1502	1.57752	0.134851	0.594655	-5.14071
Tryptic	[K].CLDPVDTPNPTR.[R]	1xCarbamidomethyl [N-Term]; 1xCarbamidomethyl [C1]	SLPI	-0.721911	25.6552	-1.57699	0.135272	0.594659	-5.14167
Tryptic	[K].KPECQSDWQCPGK.[K]	2xCarbamidomethyl [C4; C10]	SLPI	-0.750569	23.8814	-1.5772	0.135223	0.594659	-5.14137
Tryptic	[K].TTLTGLRPGTEYGIGVSAVK.[E]		TNC	1.02459	23.1433	1.57708	0.135251	0.594659	-5.14154
Tryptic	[K].VNIIPLIAK.[A]		SEPTIN7	-0.400261	23.0625	-1.57588	0.135211	0.594659	-5.14298
[truncated: 5,472 more rows]

## Sheet: IC vs N
Type	Peptide	Modification	Protein	logFC	AveExpr	t	P.Value	adj.P.Val	B
[truncated: 7,082 more rows]

[truncated: 3 more sheets: ICD vs N, ICD vs IC, ICD vs D]
